# Supplementary material for: Retention of ES cell-derived 129S genome drives NLRP1 hypersensitivity and transcriptional deregulation in Nlrp3tm1Flv mice
Source: Cell Death Differ. 2024 Sep 17;31(12):1717–29. doi: 10.1038/s41418-024-01379-2 (PMC11618613; doi:10.1038/s41418-024-01379-2)
Supplement: Supplementary file 2 — Supplemental Table 1. Nlrp3tm1Flv BMDM RNAseq [file 41418_2024_1379_MOESM2_ESM.xlsx]

## Sheet: Sheet1
Supplemental Table 1. RNAseq analysis of Nlrp3tm1Flv BMDMs
KO_Base - WT_Base						KO_LPS_3hr - WT_LPS_3hr						KO_LPS_24hr - WT_LPS_24hr
Comparison	Identifier	log2FoldChange	pvalue	padj	SYMBOL	Comparison	Identifier	log2FoldChange	pvalue	padj	SYMBOL	Comparison	Identifier	log2FoldChange	pvalue	padj	SYMBOL
KO_Base - WT_Base	ENSMUSG00000032691	-9.25822	3.35295e-70	5.0197e-66	Nlrp3	KO_LPS_3hr - WT_LPS_3hr	ENSMUSG00000032691	-10.2636	5.6277e-114	8.42523e-110	Nlrp3	KO_LPS_24hr - WT_LPS_24hr	ENSMUSG00000032691	-9.03985	9.68924e-76	1.45058e-71	Nlrp3
KO_Base - WT_Base	ENSMUSG00000085882	-3.93518	2.89288e-51	2.16546e-47	ENSMUSG00000085882	KO_LPS_3hr - WT_LPS_3hr	ENSMUSG00000055546	6.87446	1.96093e-77	1.46785e-73	Timd4	KO_LPS_24hr - WT_LPS_24hr	ENSMUSG00000020415	-2.63744	3.58024e-69	2.67999e-65	Pttg1
KO_Base - WT_Base	ENSMUSG00000018340	1.19342	1.9582e-42	9.77209e-39	Anxa6	KO_LPS_3hr - WT_LPS_3hr	ENSMUSG00000018500	-1.36205	5.67655e-33	2.83279e-29	Adora2b	KO_LPS_24hr - WT_LPS_24hr	ENSMUSG00000085882	-4.22915	4.62059e-58	2.30583e-54	ENSMUSG00000085882
KO_Base - WT_Base	ENSMUSG00000103034	2.59794	9.96803e-32	3.73078e-28	Gm8797	KO_LPS_3hr - WT_LPS_3hr	ENSMUSG00000020538	1.03226	1.69405e-32	6.34042e-29	Srebf1	KO_LPS_24hr - WT_LPS_24hr	ENSMUSG00000020472	-1.1655	8.08647e-33	3.02656e-29	Zkscan17
KO_Base - WT_Base	ENSMUSG00000081223	4.90476	2.65996e-26	7.96446e-23	ENSMUSG00000081223	KO_LPS_3hr - WT_LPS_3hr	ENSMUSG00000020520	-1.26223	1.04481e-28	3.12837e-25	Galnt10	KO_LPS_24hr - WT_LPS_24hr	ENSMUSG00000046417	0.933118	3.09546e-30	9.26842e-27	Lrrc75a
KO_Base - WT_Base	ENSMUSG00000055546	7.17942	2.91628e-24	7.27661e-21	Timd4	KO_LPS_3hr - WT_LPS_3hr	ENSMUSG00000103034	2.54089	6.83085e-27	1.70441e-23	Gm8797	KO_LPS_24hr - WT_LPS_24hr	ENSMUSG00000103034	2.37532	2.2892e-27	5.71193e-24	Gm8797
KO_Base - WT_Base	ENSMUSG00000020520	-1.1062	6.42073e-24	1.37321e-20	Galnt10	KO_LPS_3hr - WT_LPS_3hr	ENSMUSG00000072893	-2.05742	1.86576e-24	3.99033e-21	4933439C10Rik	KO_LPS_24hr - WT_LPS_24hr	ENSMUSG00000014177	0.673448	4.01482e-17	8.58655e-14	Tvp23b
KO_Base - WT_Base	ENSMUSG00000040483	1.89162	3.72244e-22	6.96608e-19	Xaf1	KO_LPS_3hr - WT_LPS_3hr	ENSMUSG00000020415	-1.39955	1.03877e-22	1.94393e-19	Pttg1	KO_LPS_24hr - WT_LPS_24hr	ENSMUSG00000020520	-0.897223	9.82091e-16	1.83786e-12	Galnt10
KO_Base - WT_Base	ENSMUSG00000046417	0.715159	5.20054e-21	8.65081e-18	Lrrc75a	KO_LPS_3hr - WT_LPS_3hr	ENSMUSG00000018340	0.779278	5.15716e-19	8.57865e-16	Anxa6	KO_LPS_24hr - WT_LPS_24hr	ENSMUSG00000018340	0.679368	7.34793e-15	1.22229e-11	Anxa6
KO_Base - WT_Base	ENSMUSG00000020415	-1.18823	3.83468e-16	5.7409e-13	Pttg1	KO_LPS_3hr - WT_LPS_3hr	ENSMUSG00000014177	0.783167	2.28832e-17	3.42584e-14	Tvp23b	KO_LPS_24hr - WT_LPS_24hr	ENSMUSG00000032889	8.27959	1.15301e-14	1.72618e-11	ENSMUSG00000032889
KO_Base - WT_Base	ENSMUSG00000032889	5.96817	4.39888e-16	5.98688e-13	ENSMUSG00000032889	KO_LPS_3hr - WT_LPS_3hr	ENSMUSG00000000538	0.698641	4.71811e-17	6.42134e-14	Tom1l2	KO_LPS_24hr - WT_LPS_24hr	ENSMUSG00000001588	2.77193	1.44192e-14	1.83075e-11	Acap1
KO_Base - WT_Base	ENSMUSG00000001588	2.32492	6.73183e-12	8.39851e-09	Acap1	KO_LPS_3hr - WT_LPS_3hr	ENSMUSG00000030680	-21.2878	9.83735e-17	1.22729e-13	ENSMUSG00000030680	KO_LPS_24hr - WT_LPS_24hr	ENSMUSG00000048497	0.56601	1.46744e-14	1.83075e-11	Mmgt2
KO_Base - WT_Base	ENSMUSG00000020472	-0.590655	6.7094e-11	7.72664e-08	Zkscan17	KO_LPS_3hr - WT_LPS_3hr	ENSMUSG00000020472	-0.728162	1.18046e-13	1.35944e-10	Zkscan17	KO_LPS_24hr - WT_LPS_24hr	ENSMUSG00000078851	-1.0547	9.42469e-14	1.08536e-10	H2aw
KO_Base - WT_Base	ENSMUSG00000078851	-0.901973	1.64427e-10	1.75831e-07	H2aw	KO_LPS_3hr - WT_LPS_3hr	ENSMUSG00000020523	-0.458832	1.08497e-12	1.16022e-09	Fam114a2	KO_LPS_24hr - WT_LPS_24hr	ENSMUSG00000040483	1.43932	1.672e-13	1.78797e-10	Xaf1
KO_Base - WT_Base	ENSMUSG00000085379	-1.41639	3.65586e-10	3.6488e-07	ENSMUSG00000085379	KO_LPS_3hr - WT_LPS_3hr	ENSMUSG00000011254	0.804328	9.10548e-12	9.08788e-09	Thg1l	KO_LPS_24hr - WT_LPS_24hr	ENSMUSG00000085379	-1.6624	2.17963e-13	2.17541e-10	ENSMUSG00000085379
KO_Base - WT_Base	ENSMUSG00000014177	0.480426	5.53641e-10	5.18035e-07	Tvp23b	KO_LPS_3hr - WT_LPS_3hr	ENSMUSG00000040483	1.2879	4.11888e-11	3.85399e-08	Xaf1	KO_LPS_24hr - WT_LPS_24hr	ENSMUSG00000072893	-1.20402	1.25516e-12	1.17444e-09	4933439C10Rik
KO_Base - WT_Base	ENSMUSG00000038217	1.68979	7.11056e-10	6.2619e-07	Tlcd2	KO_LPS_3hr - WT_LPS_3hr	ENSMUSG00000032889	6.49817	1.8468e-09	1.62638e-06	ENSMUSG00000032889	KO_LPS_24hr - WT_LPS_24hr	ENSMUSG00000081223	4.43401	4.9086e-12	4.32275e-09	ENSMUSG00000081223
KO_Base - WT_Base	ENSMUSG00000001034	-0.36307	9.71294e-10	8.07847e-07	Mapk7	KO_LPS_3hr - WT_LPS_3hr	ENSMUSG00000001588	2.09862	4.42929e-09	3.68394e-06	Acap1	KO_LPS_24hr - WT_LPS_24hr	ENSMUSG00000055546	5.04792	6.1572e-11	5.12108e-08	Timd4
KO_Base - WT_Base	ENSMUSG00000072893	-0.920099	3.9291e-09	3.09592e-06	4933439C10Rik	KO_LPS_3hr - WT_LPS_3hr	ENSMUSG00000085379	-1.84411	6.36218e-09	5.01306e-06	ENSMUSG00000085379	KO_LPS_24hr - WT_LPS_24hr	ENSMUSG00000094664	-25.3247	1.2746e-09	1.00432e-06	ENSMUSG00000094664
KO_Base - WT_Base	ENSMUSG00000048497	0.393177	2.36254e-08	1.76848e-05	Mmgt2	KO_LPS_3hr - WT_LPS_3hr	ENSMUSG00000041231	-0.675422	8.08606e-09	6.05282e-06	Ublcp1	KO_LPS_24hr - WT_LPS_24hr	ENSMUSG00000101316	6.58379	2.25501e-09	1.68798e-06	ENSMUSG00000101316
KO_Base - WT_Base	ENSMUSG00000020496	-0.386696	1.46348e-07	0.000104332	Rnf187	KO_LPS_3hr - WT_LPS_3hr	ENSMUSG00000020496	-0.409377	4.68134e-08	3.33735e-05	Rnf187	KO_LPS_24hr - WT_LPS_24hr	ENSMUSG00000018500	-0.697962	1.92682e-08	1.37364e-05	Adora2b
KO_Base - WT_Base	ENSMUSG00000101316	4.40491	2.49917e-07	0.000170068	ENSMUSG00000101316	KO_LPS_3hr - WT_LPS_3hr	ENSMUSG00000081223	3.25438	6.13084e-08	4.17204e-05	ENSMUSG00000081223	KO_LPS_24hr - WT_LPS_24hr	ENSMUSG00000020496	-0.413226	2.38178e-08	1.6208e-05	Rnf187
KO_Base - WT_Base	ENSMUSG00000018599	-0.558296	4.26055e-07	0.000277325	Mief2	KO_LPS_3hr - WT_LPS_3hr	ENSMUSG00000001034	-0.471523	1.226e-07	7.9802e-05	Mapk7	KO_LPS_24hr - WT_LPS_24hr	ENSMUSG00000019461	0.797203	4.41779e-08	2.8756e-05	Plscr3
KO_Base - WT_Base	ENSMUSG00000020523	-0.274493	5.83402e-07	0.000363921	Fam114a2	KO_LPS_3hr - WT_LPS_3hr	ENSMUSG00000019189	-0.780622	2.12322e-07	0.000132445	Rnf145	KO_LPS_24hr - WT_LPS_24hr	ENSMUSG00000090173	1.30809	4.76789e-08	2.97417e-05	Fbxw10
KO_Base - WT_Base	ENSMUSG00000002814	-0.357085	1.04954e-06	0.000612449	Top3a	KO_LPS_3hr - WT_LPS_3hr	ENSMUSG00000094664	21.4532	2.7327e-07	0.000163645	ENSMUSG00000094664	KO_LPS_24hr - WT_LPS_24hr	ENSMUSG00000004837	0.928291	1.14194e-07	6.83839e-05	Grap
KO_Base - WT_Base	ENSMUSG00000041231	-0.534604	1.06363e-06	0.000612449	Ublcp1	KO_LPS_3hr - WT_LPS_3hr	ENSMUSG00000020514	0.53064	3.08771e-07	0.000177793	Mrpl22	KO_LPS_24hr - WT_LPS_24hr	ENSMUSG00000020444	0.579128	5.12554e-07	0.000292779	Guk1
KO_Base - WT_Base	ENSMUSG00000102049	24.089	2.34072e-06	0.00129789	ENSMUSG00000102049	KO_LPS_3hr - WT_LPS_3hr	ENSMUSG00000020444	0.604671	4.85569e-07	0.000269239	Guk1	KO_LPS_24hr - WT_LPS_24hr	ENSMUSG00000020268	-2.72279	5.4379e-07	0.000292779	Lyrm7
KO_Base - WT_Base	ENSMUSG00000020444	0.53398	2.94896e-06	0.00157675	Guk1	KO_LPS_3hr - WT_LPS_3hr	ENSMUSG00000020397	0.350215	6.2242e-07	0.000332795	Med7	KO_LPS_24hr - WT_LPS_24hr	ENSMUSG00000081214	23.5041	5.47579e-07	0.000292779	ENSMUSG00000081214
KO_Base - WT_Base	ENSMUSG00000070390	-0.790061	4.71755e-06	0.0024354	Nlrp1b	KO_LPS_3hr - WT_LPS_3hr	ENSMUSG00000083424	24.3298	1.84542e-06	0.000952682	ENSMUSG00000083424	KO_LPS_24hr - WT_LPS_24hr	ENSMUSG00000035085	-2.02836	1.4863e-06	0.00076729	1700020L24Rik
KO_Base - WT_Base	ENSMUSG00000004837	0.785443	5.65447e-06	0.00270223	Grap	KO_LPS_3hr - WT_LPS_3hr	ENSMUSG00000023084	-2.92731	2.48236e-06	0.00123878	Lrrc71	KO_LPS_24hr - WT_LPS_24hr	ENSMUSG00000042377	2.782	1.57969e-06	0.000788318	Fam83g
KO_Base - WT_Base	ENSMUSG00000020491	0.717866	5.74848e-06	0.00270223	2810021J22Rik	KO_LPS_3hr - WT_LPS_3hr	ENSMUSG00000102049	-23.186	5.49155e-06	0.00261551	ENSMUSG00000102049	KO_LPS_24hr - WT_LPS_24hr	ENSMUSG00000100934	-23.3436	2.32715e-06	0.00112386	ENSMUSG00000100934
KO_Base - WT_Base	ENSMUSG00000051790	0.834608	5.77593e-06	0.00270223	Nlgn2	KO_LPS_3hr - WT_LPS_3hr	ENSMUSG00000037001	-0.615049	5.59056e-06	0.00261551	Zfp39	KO_LPS_24hr - WT_LPS_24hr	ENSMUSG00000069793	1.07545	3.91049e-06	0.0018295	Slfn9
KO_Base - WT_Base	ENSMUSG00000100934	-22.1466	7.40246e-06	0.00335825	ENSMUSG00000100934	KO_LPS_3hr - WT_LPS_3hr	ENSMUSG00000043346	5.83945	7.83179e-06	0.00355302	ENSMUSG00000043346	KO_LPS_24hr - WT_LPS_24hr	ENSMUSG00000002814	-0.344524	5.42232e-06	0.00245992	Top3a
KO_Base - WT_Base	ENSMUSG00000056895	-2.66348	9.70216e-06	0.00427209	H2bu2	KO_LPS_3hr - WT_LPS_3hr	ENSMUSG00000083218	2.35624	1.08394e-05	0.00477283	ENSMUSG00000083218	KO_LPS_24hr - WT_LPS_24hr	ENSMUSG00000041231	-0.470763	1.00799e-05	0.00443842	Ublcp1
KO_Base - WT_Base	ENSMUSG00000083424	-21.8973	1.77598e-05	0.00759662	ENSMUSG00000083424	KO_LPS_3hr - WT_LPS_3hr	ENSMUSG00000072621	0.889101	1.70564e-05	0.00729575	Slfn10-ps	KO_LPS_24hr - WT_LPS_24hr	ENSMUSG00000051790	0.811286	1.13635e-05	0.00486066	Nlgn2
KO_Base - WT_Base	ENSMUSG00000019461	0.585199	5.19e-05	0.0215832	Plscr3	KO_LPS_3hr - WT_LPS_3hr	ENSMUSG00000038217	1.3211	2.04683e-05	0.00851195	Tlcd2	KO_LPS_24hr - WT_LPS_24hr	ENSMUSG00000038217	1.19391	3.29682e-05	0.0137102	Tlcd2
KO_Base - WT_Base	ENSMUSG00000103720	-7.03497	9.29981e-05	0.037629	ENSMUSG00000103720	KO_LPS_3hr - WT_LPS_3hr	ENSMUSG00000002814	-0.309665	2.78442e-05	0.0112664	Top3a	KO_LPS_24hr - WT_LPS_24hr	ENSMUSG00000000318	-1.07085	4.44778e-05	0.0179967	Clec10a
KO_Base - WT_Base	ENSMUSG00000078853	0.571405	0.000230763	0.0909147	Igtp	KO_LPS_3hr - WT_LPS_3hr	ENSMUSG00000078851	-0.588583	3.22074e-05	0.0126889	H2aw	KO_LPS_24hr - WT_LPS_24hr	ENSMUSG00000020491	0.656312	4.9858e-05	0.0196428	2810021J22Rik
KO_Base - WT_Base	ENSMUSG00000084771	-1.691	0.000307634	0.116083	A230072E10Rik	KO_LPS_3hr - WT_LPS_3hr	ENSMUSG00000085890	-3.44309	3.96987e-05	0.0152392	ENSMUSG00000085890	KO_LPS_24hr - WT_LPS_24hr	ENSMUSG00000049287	-0.36043	6.28384e-05	0.0241219	Iba57
KO_Base - WT_Base	ENSMUSG00000011254	0.408512	0.000310155	0.116083	Thg1l	KO_LPS_3hr - WT_LPS_3hr	ENSMUSG00000085882	-2.28116	5.94081e-05	0.022235	ENSMUSG00000085882	KO_LPS_24hr - WT_LPS_24hr	ENSMUSG00000104116	-1.56952	7.64078e-05	0.0285975	ENSMUSG00000104116
KO_Base - WT_Base	ENSMUSG00000047821	-0.464798	0.000392355	0.143267	Trim16	KO_LPS_3hr - WT_LPS_3hr	ENSMUSG00000062115	0.457712	7.93042e-05	0.0289576	Rai1	KO_LPS_24hr - WT_LPS_24hr	ENSMUSG00000038268	-0.322359	8.76854e-05	0.0319091	Ovca2
KO_Base - WT_Base	ENSMUSG00000098754	-6.1061	0.000515947	0.18391	Prn	KO_LPS_3hr - WT_LPS_3hr	ENSMUSG00000096659	17.9699	0.000123621	0.044065	ENSMUSG00000096659	KO_LPS_24hr - WT_LPS_24hr	ENSMUSG00000029380	1.05038	8.95187e-05	0.0319091	Cxcl1
KO_Base - WT_Base	ENSMUSG00000083218	2.63779	0.000560418	0.195117	ENSMUSG00000083218	KO_LPS_3hr - WT_LPS_3hr	ENSMUSG00000019122	-0.601531	0.000138002	0.0480471	Ccl9	KO_LPS_24hr - WT_LPS_24hr	ENSMUSG00000044367	-0.35747	0.000102259	0.0356029	Slc16a13
KO_Base - WT_Base	ENSMUSG00000020268	-1.66972	0.000609355	0.207333	Lyrm7	KO_LPS_3hr - WT_LPS_3hr	ENSMUSG00000020828	-0.225538	0.000145287	0.0494337	Pld2	KO_LPS_24hr - WT_LPS_24hr	ENSMUSG00000036860	-0.470576	0.000142248	0.0483999	Mrpl55
KO_Base - WT_Base	ENSMUSG00000090173	0.690393	0.000829694	0.27603	Fbxw10	KO_LPS_3hr - WT_LPS_3hr	ENSMUSG00000049287	-0.372817	0.000178255	0.0593035	Iba57	KO_LPS_24hr - WT_LPS_24hr	ENSMUSG00000058427	0.631211	0.00016226	0.0539822	Cxcl2
KO_Base - WT_Base	ENSMUSG00000047342	0.733975	0.0010999	0.357969	Zfp286	KO_LPS_3hr - WT_LPS_3hr	ENSMUSG00000103178	-1.92702	0.000189843	0.0617856	ENSMUSG00000103178	KO_LPS_24hr - WT_LPS_24hr	ENSMUSG00000040950	-2.62768	0.000217432	0.0707647	Mgl2
KO_Base - WT_Base	ENSMUSG00000079575	0.489972	0.00118841	0.378546	Rbpj-ps3	KO_LPS_3hr - WT_LPS_3hr	ENSMUSG00000070394	0.294716	0.000205437	0.0654381	Tmem256	KO_LPS_24hr - WT_LPS_24hr	ENSMUSG00000001039	0.947667	0.000252951	0.0805729	B9d1
KO_Base - WT_Base	ENSMUSG00000046687	2.07719	0.00130698	0.407641	Gm5424	KO_LPS_3hr - WT_LPS_3hr	ENSMUSG00000093483	2.79466	0.000227815	0.0710544	AA465934	KO_LPS_24hr - WT_LPS_24hr	ENSMUSG00000056895	-2.20323	0.000311418	0.09713	H2bu2
KO_Base - WT_Base	ENSMUSG00000048126	3.61112	0.001716	0.524291	Col6a3	KO_LPS_3hr - WT_LPS_3hr	ENSMUSG00000044950	0.373971	0.000254093	0.0776333	Pwwp2a	KO_LPS_24hr - WT_LPS_24hr	ENSMUSG00000072915	0.546759	0.000325793	0.0995397	Gm12258
KO_Base - WT_Base	ENSMUSG00000028364	1.68154	0.00187282	0.56076	Tnc	KO_LPS_3hr - WT_LPS_3hr	ENSMUSG00000102719	-1.02186	0.000272194	0.0815003	ENSMUSG00000102719	KO_LPS_24hr - WT_LPS_24hr	ENSMUSG00000014782	3.57619	0.000377519	0.113037	Plekhg4
KO_Base - WT_Base	ENSMUSG00000020473	1.57053	0.00194132	0.569872	Aebp1	KO_LPS_3hr - WT_LPS_3hr	ENSMUSG00000013646	0.32693	0.000307472	0.0885398	Sh3bp5l	KO_LPS_24hr - WT_LPS_24hr	ENSMUSG00000032561	0.80131	0.000433237	0.127176	Acpp
KO_Base - WT_Base	ENSMUSG00000098975	-6.31792	0.0022112	0.636612	ENSMUSG00000098975	KO_LPS_3hr - WT_LPS_3hr	ENSMUSG00000048497	0.374787	0.000307532	0.0885398	Mmgt2	KO_LPS_24hr - WT_LPS_24hr	ENSMUSG00000018599	-0.377142	0.00047029	0.135398	Mief2
KO_Base - WT_Base	ENSMUSG00000035208	-1.63904	0.00255743	0.722403	Slfn8	KO_LPS_3hr - WT_LPS_3hr	ENSMUSG00000015488	-0.347443	0.000352744	0.0990637	Cacfd1	KO_LPS_24hr - WT_LPS_24hr	ENSMUSG00000035208	-1.88493	0.000520783	0.147106	Slfn8
KO_Base - WT_Base	ENSMUSG00000069830	-2.47533	0.00285243	0.790811	Nlrp1a	KO_LPS_3hr - WT_LPS_3hr	ENSMUSG00000056895	-2.27261	0.00035732	0.0990637	H2bu2	KO_LPS_24hr - WT_LPS_24hr	ENSMUSG00000022003	0.268576	0.000561036	0.155542	Slc25a30
KO_Base - WT_Base	ENSMUSG00000045107	-0.255267	0.00304169	0.827947	Saysd1	KO_LPS_3hr - WT_LPS_3hr	ENSMUSG00000105340	-1.08241	0.000401876	0.108047	ENSMUSG00000105340	KO_LPS_24hr - WT_LPS_24hr	ENSMUSG00000031813	-0.228437	0.000665108	0.181042	Mvb12a
KO_Base - WT_Base	ENSMUSG00000018417	0.498483	0.00317834	0.849695	Myo1b	KO_LPS_3hr - WT_LPS_3hr	ENSMUSG00000104047	5.74836	0.000404156	0.108047	ENSMUSG00000104047	KO_LPS_24hr - WT_LPS_24hr	ENSMUSG00000079293	0.512582	0.000695947	0.184339	Clec7a
KO_Base - WT_Base	ENSMUSG00000084145	1.05086	0.0034431	0.904328	ENSMUSG00000084145	KO_LPS_3hr - WT_LPS_3hr	ENSMUSG00000019461	0.517437	0.000417828	0.109742	Plscr3	KO_LPS_24hr - WT_LPS_24hr	ENSMUSG00000038807	0.97597	0.000701845	0.184339	Rap1gap2
KO_Base - WT_Base	ENSMUSG00000070729	0.697539	0.00350844	0.905602	ENSMUSG00000070729	KO_LPS_3hr - WT_LPS_3hr	ENSMUSG00000028017	-1.73422	0.000464044	0.119779	Egf	KO_LPS_24hr - WT_LPS_24hr	ENSMUSG00000002812	-0.198116	0.000797695	0.203752	Flii
KO_Base - WT_Base	ENSMUSG00000092528	-3.32769	0.00359517	0.91226	Nlrp1c-ps	KO_LPS_3hr - WT_LPS_3hr	ENSMUSG00000044139	4.00333	0.000620754	0.157514	Prss53	KO_LPS_24hr - WT_LPS_24hr	ENSMUSG00000020827	0.399573	0.000811917	0.203752	Mink1
KO_Base - WT_Base	ENSMUSG00000018500	-0.453454	0.00373256	0.931337	Adora2b	KO_LPS_3hr - WT_LPS_3hr	ENSMUSG00000107225	-1.1991	0.000650822	0.162391	ENSMUSG00000107225	KO_LPS_24hr - WT_LPS_24hr	ENSMUSG00000069830	-2.77474	0.00082708	0.203752	Nlrp1a
KO_Base - WT_Base	ENSMUSG00000067085	-4.14951	0.00389017	0.954749	ENSMUSG00000067085	KO_LPS_3hr - WT_LPS_3hr	ENSMUSG00000097536	-0.950104	0.000711455	0.173658	ENSMUSG00000097536	KO_LPS_24hr - WT_LPS_24hr	ENSMUSG00000095028	-0.441613	0.000830198	0.203752	Sirpb1b
KO_Base - WT_Base	ENSMUSG00000002812	-0.163657	0.00546618	1	Flii	KO_LPS_3hr - WT_LPS_3hr	ENSMUSG00000105655	-1.07266	0.000726304	0.173658	ENSMUSG00000105655	KO_LPS_24hr - WT_LPS_24hr	ENSMUSG00000063430	1.10448	0.00107603	0.259826	Wscd2
KO_Base - WT_Base	ENSMUSG00000026087	-0.174874	0.00549544	1	Mrpl30	KO_LPS_3hr - WT_LPS_3hr	ENSMUSG00000017774	0.26727	0.000730775	0.173658	Myo1c	KO_LPS_24hr - WT_LPS_24hr	ENSMUSG00000098178	-0.345619	0.0011535	0.27085	ENSMUSG00000098178
KO_Base - WT_Base	ENSMUSG00000022450	-0.204094	0.00551127	1	Ndufa6	KO_LPS_3hr - WT_LPS_3hr	ENSMUSG00000020682	-0.832091	0.000828674	0.193845	Mmp28	KO_LPS_24hr - WT_LPS_24hr	ENSMUSG00000005800	0.565697	0.00115786	0.27085	Mmp8
KO_Base - WT_Base	ENSMUSG00000056211	0.0988426	0.0063381	1	R3hdm1	KO_LPS_3hr - WT_LPS_3hr	ENSMUSG00000089417	-0.729402	0.000980598	0.224982	Gm22009	KO_LPS_24hr - WT_LPS_24hr	ENSMUSG00000017288	-0.179188	0.00124295	0.28628	Vps53
KO_Base - WT_Base	ENSMUSG00000055763	1.36292	0.00634711	1	ENSMUSG00000055763	KO_LPS_3hr - WT_LPS_3hr	ENSMUSG00000032870	0.188932	0.000991839	0.224982	Smap2	KO_LPS_24hr - WT_LPS_24hr	ENSMUSG00000028108	-0.241339	0.00129499	0.293748	Ecm1
KO_Base - WT_Base	ENSMUSG00000058267	-0.171125	0.00681967	1	Mrps14	KO_LPS_3hr - WT_LPS_3hr	ENSMUSG00000020894	-0.207452	0.00102542	0.229127	Vamp2	KO_LPS_24hr - WT_LPS_24hr	ENSMUSG00000093483	2.35574	0.00136725	0.303875	AA465934
KO_Base - WT_Base	ENSMUSG00000037001	-0.313141	0.00696607	1	Zfp39	KO_LPS_3hr - WT_LPS_3hr	ENSMUSG00000051790	0.601385	0.00110708	0.240885	Nlgn2	KO_LPS_24hr - WT_LPS_24hr	ENSMUSG00000030731	1.16051	0.00140982	0.303875	Syt3
KO_Base - WT_Base	ENSMUSG00000001036	-0.580208	0.00798829	1	Epn2	KO_LPS_3hr - WT_LPS_3hr	ENSMUSG00000095042	4.19103	0.00111022	0.240885	Gm12537	KO_LPS_24hr - WT_LPS_24hr	ENSMUSG00000022895	0.400632	0.00141272	0.303875	Ets2
KO_Base - WT_Base	ENSMUSG00000089803	2.27669	0.00867501	1	ENSMUSG00000089803	KO_LPS_3hr - WT_LPS_3hr	ENSMUSG00000070699	0.282094	0.00113471	0.242683	Sars2	KO_LPS_24hr - WT_LPS_24hr	ENSMUSG00000050064	2.87375	0.00142083	0.303875	Zfp697
KO_Base - WT_Base	ENSMUSG00000093483	1.92368	0.00869125	1	AA465934	KO_LPS_3hr - WT_LPS_3hr	ENSMUSG00000035208	-1.75748	0.00121043	0.25523	Slfn8	KO_LPS_24hr - WT_LPS_24hr	ENSMUSG00000029553	0.321687	0.00157103	0.331267	Tfec
KO_Base - WT_Base	ENSMUSG00000091271	-1.18706	0.00881088	1	ENSMUSG00000091271	KO_LPS_3hr - WT_LPS_3hr	ENSMUSG00000106959	-1.3719	0.00139023	0.289071	ENSMUSG00000106959	KO_LPS_24hr - WT_LPS_24hr	ENSMUSG00000090293	-1.2383	0.00168126	0.349585	ENSMUSG00000090293
KO_Base - WT_Base	ENSMUSG00000085890	-1.58721	0.00890235	1	ENSMUSG00000085890	KO_LPS_3hr - WT_LPS_3hr	ENSMUSG00000094614	-0.729056	0.00143632	0.293987	ENSMUSG00000094614	KO_LPS_24hr - WT_LPS_24hr	ENSMUSG00000011254	0.361049	0.00182149	0.373554	Thg1l
KO_Base - WT_Base	ENSMUSG00000036256	1.58937	0.00968086	1	Igfbp7	KO_LPS_3hr - WT_LPS_3hr	ENSMUSG00000106341	-3.31	0.0014704	0.293987	ENSMUSG00000106341	KO_LPS_24hr - WT_LPS_24hr	ENSMUSG00000055184	-0.581853	0.0018899	0.375152	Fam72a
KO_Base - WT_Base	ENSMUSG00000029189	0.457782	0.00978949	1	Sel1l3	KO_LPS_3hr - WT_LPS_3hr	ENSMUSG00000096945	-1.38001	0.00147278	0.293987	ENSMUSG00000096945	KO_LPS_24hr - WT_LPS_24hr	ENSMUSG00000019256	0.486926	0.00190169	0.375152	Ahr
KO_Base - WT_Base	ENSMUSG00000085241	-0.257117	0.00992348	1	Snhg3	KO_LPS_3hr - WT_LPS_3hr	ENSMUSG00000104060	-1.78119	0.0015146	0.294664	ENSMUSG00000104060	KO_LPS_24hr - WT_LPS_24hr	ENSMUSG00000079575	0.422239	0.00191764	0.375152	Rbpj-ps3
KO_Base - WT_Base	ENSMUSG00000101628	-1.3548	0.0101824	1	ENSMUSG00000101628	KO_LPS_3hr - WT_LPS_3hr	ENSMUSG00000101316	2.22035	0.00151554	0.294664	ENSMUSG00000101316	KO_LPS_24hr - WT_LPS_24hr	ENSMUSG00000030879	-0.176331	0.00192951	0.375152	Mrpl17
KO_Base - WT_Base	ENSMUSG00000075232	0.154894	0.0106206	1	Amd1	KO_LPS_3hr - WT_LPS_3hr	ENSMUSG00000040405	3.11771	0.00169683	0.325683	Havcr1	KO_LPS_24hr - WT_LPS_24hr	ENSMUSG00000059994	-0.724286	0.00202392	0.388463	Fcrl1
KO_Base - WT_Base	ENSMUSG00000020828	-0.13131	0.0107239	1	Pld2	KO_LPS_3hr - WT_LPS_3hr	ENSMUSG00000105350	-2.08134	0.00182244	0.342693	ENSMUSG00000105350	KO_LPS_24hr - WT_LPS_24hr	ENSMUSG00000092528	-3.53854	0.00219936	0.411563	Nlrp1c-ps
KO_Base - WT_Base	ENSMUSG00000107227	0.78001	0.0107798	1	ENSMUSG00000107227	KO_LPS_3hr - WT_LPS_3hr	ENSMUSG00000103747	-1.98689	0.00183124	0.342693	ENSMUSG00000103747	KO_LPS_24hr - WT_LPS_24hr	ENSMUSG00000032024	0.608601	0.00221832	0.411563	Clmp
KO_Base - WT_Base	ENSMUSG00000089756	0.54474	0.0109346	1	Zfp966	KO_LPS_3hr - WT_LPS_3hr	ENSMUSG00000105509	0.658818	0.00190876	0.352791	ENSMUSG00000105509	KO_LPS_24hr - WT_LPS_24hr	ENSMUSG00000094248	3.93803	0.00222675	0.411563	H2ac23
KO_Base - WT_Base	ENSMUSG00000038268	-0.206089	0.0112822	1	Ovca2	KO_LPS_3hr - WT_LPS_3hr	ENSMUSG00000020261	0.369566	0.0020877	0.379389	Slc36a1	KO_LPS_24hr - WT_LPS_24hr	ENSMUSG00000069307	4.36425	0.00227064	0.414558	H2bc23
KO_Base - WT_Base	ENSMUSG00000053317	-0.179023	0.0116232	1	Sec61b	KO_LPS_3hr - WT_LPS_3hr	ENSMUSG00000042106	-0.445772	0.00211326	0.379389	Inka1	KO_LPS_24hr - WT_LPS_24hr	ENSMUSG00000037001	-0.397823	0.00237593	0.428556	Zfp39
KO_Base - WT_Base	ENSMUSG00000038807	0.595407	0.0123082	1	Rap1gap2	KO_LPS_3hr - WT_LPS_3hr	ENSMUSG00000106205	-0.526002	0.00212869	0.379389	ENSMUSG00000106205	KO_LPS_24hr - WT_LPS_24hr	ENSMUSG00000036103	0.37625	0.00251311	0.447903	Colec12
KO_Base - WT_Base	ENSMUSG00000047786	1.08531	0.0123661	1	Lix1	KO_LPS_3hr - WT_LPS_3hr	ENSMUSG00000085304	3.96721	0.00215612	0.379756	ENSMUSG00000085304	KO_LPS_24hr - WT_LPS_24hr	ENSMUSG00000050232	-1.09724	0.00261254	0.456494	Cxcr3
KO_Base - WT_Base	ENSMUSG00000047880	-1.68624	0.0129301	1	Cxcr5	KO_LPS_3hr - WT_LPS_3hr	ENSMUSG00000039646	-0.714362	0.00224386	0.382856	Vasn	KO_LPS_24hr - WT_LPS_24hr	ENSMUSG00000020523	-0.167653	0.0026223	0.456494	Fam114a2
KO_Base - WT_Base	ENSMUSG00000041625	-0.187804	0.012955	1	Ggact	KO_LPS_3hr - WT_LPS_3hr	ENSMUSG00000099569	-1.36329	0.0022471	0.382856	Gm18301	KO_LPS_24hr - WT_LPS_24hr	ENSMUSG00000083218	2.3513	0.00267857	0.458413	ENSMUSG00000083218
KO_Base - WT_Base	ENSMUSG00000048329	0.732533	0.0130215	1	Mfsd6l	KO_LPS_3hr - WT_LPS_3hr	ENSMUSG00000103906	1.61049	0.00229087	0.382856	Tigd5	KO_LPS_24hr - WT_LPS_24hr	ENSMUSG00000029379	0.918149	0.00269457	0.458413	Cxcl3
KO_Base - WT_Base	ENSMUSG00000002147	0.0841847	0.0130426	1	Stat6	KO_LPS_3hr - WT_LPS_3hr	ENSMUSG00000020346	0.212615	0.00229114	0.382856	Mgat1	KO_LPS_24hr - WT_LPS_24hr	ENSMUSG00000032232	0.580837	0.00289103	0.484768	Cgnl1
KO_Base - WT_Base	ENSMUSG00000097089	0.612963	0.0133936	1	ENSMUSG00000097089	KO_LPS_3hr - WT_LPS_3hr	ENSMUSG00000022702	0.167041	0.00230158	0.382856	Hira	KO_LPS_24hr - WT_LPS_24hr	ENSMUSG00000024220	0.295473	0.00291424	0.484768	Zfp523
KO_Base - WT_Base	ENSMUSG00000042682	-0.110715	0.0139725	1	Selenok	KO_LPS_3hr - WT_LPS_3hr	ENSMUSG00000103233	-1.75041	0.0023699	0.386118	ENSMUSG00000103233	KO_LPS_24hr - WT_LPS_24hr	ENSMUSG00000011256	-1.35795	0.00349893	0.575631	Adam19
KO_Base - WT_Base	ENSMUSG00000020745	0.165001	0.0142788	1	Pafah1b1	KO_LPS_3hr - WT_LPS_3hr	ENSMUSG00000105071	-3.73565	0.00237278	0.386118	ENSMUSG00000105071	KO_LPS_24hr - WT_LPS_24hr	ENSMUSG00000005802	0.275401	0.0035815	0.582811	Slc30a4
KO_Base - WT_Base	ENSMUSG00000044950	-0.213833	0.0142809	1	Pwwp2a	KO_LPS_3hr - WT_LPS_3hr	ENSMUSG00000085498	-0.736719	0.00249296	0.401312	Gm14023	KO_LPS_24hr - WT_LPS_24hr	ENSMUSG00000074677	-0.451441	0.00362054	0.582829	Sirpb1c
KO_Base - WT_Base	ENSMUSG00000091613	1.69967	0.0145804	1	Gm17046	KO_LPS_3hr - WT_LPS_3hr	ENSMUSG00000102764	-1.87555	0.00265167	0.422321	ENSMUSG00000102764	KO_LPS_24hr - WT_LPS_24hr	ENSMUSG00000020680	-0.239419	0.00375775	0.598481	Taf15
KO_Base - WT_Base	ENSMUSG00000085396	0.400458	0.0147497	1	Firre	KO_LPS_3hr - WT_LPS_3hr	ENSMUSG00000097474	-0.834336	0.00274683	0.432872	ENSMUSG00000097474	KO_LPS_24hr - WT_LPS_24hr	ENSMUSG00000025804	0.347446	0.0047266	0.741686	Ccr1
KO_Base - WT_Base	ENSMUSG00000105053	-2.03932	0.0148144	1	ENSMUSG00000105053	KO_LPS_3hr - WT_LPS_3hr	ENSMUSG00000107364	-2.90456	0.00283468	0.442063	ENSMUSG00000107364	KO_LPS_24hr - WT_LPS_24hr	ENSMUSG00000040325	0.251924	0.00475598	0.741686	Dcaf1
KO_Base - WT_Base	ENSMUSG00000001039	0.76311	0.0151018	1	B9d1	KO_LPS_3hr - WT_LPS_3hr	ENSMUSG00000107286	-2.02423	0.00288977	0.446007	ENSMUSG00000107286	KO_LPS_24hr - WT_LPS_24hr	ENSMUSG00000040620	0.238582	0.00480931	0.74227	Dhx33
KO_Base - WT_Base	ENSMUSG00000036103	0.287044	0.0152901	1	Colec12	KO_LPS_3hr - WT_LPS_3hr	ENSMUSG00000103869	-1.84622	0.00298965	0.456714	ENSMUSG00000103869	KO_LPS_24hr - WT_LPS_24hr	ENSMUSG00000093989	-0.207398	0.00503983	0.769912	Rnasek
KO_Base - WT_Base	ENSMUSG00000097620	0.733783	0.0157727	1	ENSMUSG00000097620	KO_LPS_3hr - WT_LPS_3hr	ENSMUSG00000030796	-1.4076	0.00306174	0.461802	Tead2	KO_LPS_24hr - WT_LPS_24hr	ENSMUSG00000019505	-0.289469	0.00514209	0.777599	Ubb
KO_Base - WT_Base	ENSMUSG00000022890	-0.168069	0.0166369	1	Atp5j	KO_LPS_3hr - WT_LPS_3hr	ENSMUSG00000018583	0.221355	0.00309359	0.461802	G3bp1	KO_LPS_24hr - WT_LPS_24hr	ENSMUSG00000051329	0.256737	0.00530442	0.794125	Nup160
KO_Base - WT_Base	ENSMUSG00000070337	1.10422	0.0171861	1	Gpr179	KO_LPS_3hr - WT_LPS_3hr	ENSMUSG00000057160	1.14003	0.00311549	0.461802	ENSMUSG00000057160	KO_LPS_24hr - WT_LPS_24hr	ENSMUSG00000029372	0.899147	0.00548432	0.80144	Ppbp
KO_Base - WT_Base	ENSMUSG00000033429	-0.166484	0.017403	1	Mcee	KO_LPS_3hr - WT_LPS_3hr	ENSMUSG00000107390	-0.984374	0.00323514	0.474835	ENSMUSG00000107390	KO_LPS_24hr - WT_LPS_24hr	ENSMUSG00000026069	-2.12567	0.00553085	0.80144	Il1rl1
KO_Base - WT_Base	ENSMUSG00000058586	-0.14585	0.0178974	1	Serhl	KO_LPS_3hr - WT_LPS_3hr	ENSMUSG00000107116	-2.08861	0.00329858	0.479446	ENSMUSG00000107116	KO_LPS_24hr - WT_LPS_24hr	ENSMUSG00000020377	0.587448	0.0055525	0.80144	Ltc4s
KO_Base - WT_Base	ENSMUSG00000035885	-0.188844	0.0181708	1	Cox8a	KO_LPS_3hr - WT_LPS_3hr	ENSMUSG00000025876	-0.695127	0.00336459	0.48434	Unc5a	KO_LPS_24hr - WT_LPS_24hr	ENSMUSG00000031137	-3.21131	0.00556741	0.80144	Fgf13
KO_Base - WT_Base	ENSMUSG00000038481	0.135256	0.018297	1	Cdk19	KO_LPS_3hr - WT_LPS_3hr	ENSMUSG00000105864	-2.03137	0.0036073	0.514332	ENSMUSG00000105864	KO_LPS_24hr - WT_LPS_24hr	ENSMUSG00000042476	0.446952	0.00584612	0.829087	Abcb4
KO_Base - WT_Base	ENSMUSG00000097334	-0.674287	0.018821	1	ENSMUSG00000097334	KO_LPS_3hr - WT_LPS_3hr	ENSMUSG00000092528	-3.37393	0.00381906	0.528169	Nlrp1c-ps	KO_LPS_24hr - WT_LPS_24hr	ENSMUSG00000074570	0.534952	0.00587023	0.829087	Cass4
KO_Base - WT_Base	ENSMUSG00000031125	1.53702	0.0188886	1	3830403N18Rik	KO_LPS_3hr - WT_LPS_3hr	ENSMUSG00000097423	-0.927435	0.00385033	0.528169	ENSMUSG00000097423	KO_LPS_24hr - WT_LPS_24hr	ENSMUSG00000093553	-0.563744	0.00622983	0.865699	ENSMUSG00000093553
KO_Base - WT_Base	ENSMUSG00000032299	-0.159596	0.0192954	1	Commd4	KO_LPS_3hr - WT_LPS_3hr	ENSMUSG00000106427	-0.785445	0.00386663	0.528169	ENSMUSG00000106427	KO_LPS_24hr - WT_LPS_24hr	ENSMUSG00000015790	-0.154633	0.00631517	0.865699	Surf1
KO_Base - WT_Base	ENSMUSG00000045996	-0.211834	0.0193553	1	Polr2k	KO_LPS_3hr - WT_LPS_3hr	ENSMUSG00000002550	0.206112	0.00387542	0.528169	Uck1	KO_LPS_24hr - WT_LPS_24hr	ENSMUSG00000025265	1.33438	0.00632218	0.865699	Fgd1
KO_Base - WT_Base	ENSMUSG00000026193	0.758179	0.0195923	1	Fn1	KO_LPS_3hr - WT_LPS_3hr	ENSMUSG00000034842	-0.638563	0.00388074	0.528169	Art3	KO_LPS_24hr - WT_LPS_24hr	ENSMUSG00000060981	-1.00347	0.00650504	0.865699	H4c8
KO_Base - WT_Base	ENSMUSG00000028403	0.139718	0.0198625	1	Zdhhc21	KO_LPS_3hr - WT_LPS_3hr	ENSMUSG00000102964	-0.993265	0.00402606	0.540577	ENSMUSG00000102964	KO_LPS_24hr - WT_LPS_24hr	ENSMUSG00000029019	3.85166	0.00653028	0.865699	Nppb
KO_Base - WT_Base	ENSMUSG00000002379	-0.178103	0.0203457	1	Ndufa11	KO_LPS_3hr - WT_LPS_3hr	ENSMUSG00000020770	0.145232	0.00404412	0.540577	Unk	KO_LPS_24hr - WT_LPS_24hr	ENSMUSG00000026254	-0.103494	0.00655914	0.865699	Eif4e2
KO_Base - WT_Base	ENSMUSG00000085039	-0.991637	0.0210778	1	ENSMUSG00000085039	KO_LPS_3hr - WT_LPS_3hr	ENSMUSG00000045231	-3.24535	0.00413877	0.548333	BC106179	KO_LPS_24hr - WT_LPS_24hr	ENSMUSG00000039981	-0.243211	0.00659006	0.865699	Zc3h12d
KO_Base - WT_Base	ENSMUSG00000086841	-0.263475	0.0211676	1	2410006H16Rik	KO_LPS_3hr - WT_LPS_3hr	ENSMUSG00000037331	-0.191633	0.00434641	0.564794	Larp1	KO_LPS_24hr - WT_LPS_24hr	ENSMUSG00000073910	0.247969	0.00659206	0.865699	Mob3b
KO_Base - WT_Base	ENSMUSG00000051483	-0.115284	0.0213098	1	Cbr1	KO_LPS_3hr - WT_LPS_3hr	ENSMUSG00000021901	0.127372	0.00437023	0.564794	Bap1	KO_LPS_24hr - WT_LPS_24hr	ENSMUSG00000102882	-1.8679	0.00693883	0.893023	ENSMUSG00000102882
KO_Base - WT_Base	ENSMUSG00000079444	-0.569306	0.0219113	1	ENSMUSG00000079444	KO_LPS_3hr - WT_LPS_3hr	ENSMUSG00000070390	-0.518773	0.0043762	0.564794	Nlrp1b	KO_LPS_24hr - WT_LPS_24hr	ENSMUSG00000088595	-1.5819	0.00695027	0.893023	ENSMUSG00000088595
KO_Base - WT_Base	ENSMUSG00000057278	-0.314914	0.0221082	1	Snrpg	KO_LPS_3hr - WT_LPS_3hr	ENSMUSG00000107086	-1.06124	0.00442938	0.566771	ENSMUSG00000107086	KO_LPS_24hr - WT_LPS_24hr	ENSMUSG00000036611	0.217529	0.00702753	0.893023	Eepd1
KO_Base - WT_Base	ENSMUSG00000001833	0.103074	0.0221112	1	Septin7	KO_LPS_3hr - WT_LPS_3hr	ENSMUSG00000016940	0.267712	0.00447595	0.567876	Kctd2	KO_LPS_24hr - WT_LPS_24hr	ENSMUSG00000049305	-0.122956	0.00703872	0.893023	Ccdc71
KO_Base - WT_Base	ENSMUSG00000020894	-0.121972	0.0221951	1	Vamp2	KO_LPS_3hr - WT_LPS_3hr	ENSMUSG00000104940	-2.02083	0.00452507	0.569284	ENSMUSG00000104940	KO_LPS_24hr - WT_LPS_24hr	ENSMUSG00000021303	0.832494	0.00728548	0.912895	Gng4
KO_Base - WT_Base	ENSMUSG00000041528	0.0937631	0.0222242	1	Rnf123	KO_LPS_3hr - WT_LPS_3hr	ENSMUSG00000080059	-2.70722	0.00462793	0.577373	Rps19-ps3	KO_LPS_24hr - WT_LPS_24hr	ENSMUSG00000026235	0.749105	0.00731731	0.912895	Epha4
KO_Base - WT_Base	ENSMUSG00000047562	2.67802	0.0227347	1	Mmp10	KO_LPS_3hr - WT_LPS_3hr	ENSMUSG00000096349	-1.03038	0.00468359	0.579487	ENSMUSG00000096349	KO_LPS_24hr - WT_LPS_24hr	ENSMUSG00000075279	0.764192	0.00757728	0.937516	Mrpl23-ps1
KO_Base - WT_Base	ENSMUSG00000000915	-0.692786	0.0228954	1	Hip1r	KO_LPS_3hr - WT_LPS_3hr	ENSMUSG00000004846	0.127944	0.00499727	0.613231	Plod3	KO_LPS_24hr - WT_LPS_24hr	ENSMUSG00000087444	-0.862959	0.00836633	1	Gm5475
KO_Base - WT_Base	ENSMUSG00000027896	0.961034	0.0237218	1	Slc16a4	KO_LPS_3hr - WT_LPS_3hr	ENSMUSG00000104291	-0.860553	0.0050518	0.613288	ENSMUSG00000104291	KO_LPS_24hr - WT_LPS_24hr	ENSMUSG00000038894	0.390993	0.00855901	1	Irs2
KO_Base - WT_Base	ENSMUSG00000015013	-0.185334	0.0242093	1	Trappc2l	KO_LPS_3hr - WT_LPS_3hr	ENSMUSG00000042709	0.24432	0.00507967	0.613288	Atpaf2	KO_LPS_24hr - WT_LPS_24hr	ENSMUSG00000102813	0.438231	0.00873505	1	ENSMUSG00000102813
KO_Base - WT_Base	ENSMUSG00000070570	0.733654	0.0244293	1	Slc17a7	KO_LPS_3hr - WT_LPS_3hr	ENSMUSG00000104378	-3.43686	0.00515138	0.616678	ENSMUSG00000104378	KO_LPS_24hr - WT_LPS_24hr	ENSMUSG00000061878	0.561721	0.00886298	1	Sphk1
KO_Base - WT_Base	ENSMUSG00000068479	0.124469	0.0249261	1	Mfap1a	KO_LPS_3hr - WT_LPS_3hr	ENSMUSG00000024909	0.306192	0.00519013	0.616678	Efemp2	KO_LPS_24hr - WT_LPS_24hr	ENSMUSG00000052632	0.444915	0.00892625	1	Asap2
KO_Base - WT_Base	ENSMUSG00000001119	1.60716	0.0254561	1	Col6a1	KO_LPS_3hr - WT_LPS_3hr	ENSMUSG00000102856	-1.23585	0.00533531	0.624593	ENSMUSG00000102856	KO_LPS_24hr - WT_LPS_24hr	ENSMUSG00000047821	-0.371867	0.00956539	1	Trim16
KO_Base - WT_Base	ENSMUSG00000085791	-6.04297	0.0256256	1	ENSMUSG00000085791	KO_LPS_3hr - WT_LPS_3hr	ENSMUSG00000041420	0.309306	0.00534018	0.624593	Meis3	KO_LPS_24hr - WT_LPS_24hr	ENSMUSG00000041355	-0.134699	0.00997858	1	Ssr2
KO_Base - WT_Base	ENSMUSG00000022362	0.512071	0.0256385	1	ENSMUSG00000022362	KO_LPS_3hr - WT_LPS_3hr	ENSMUSG00000106149	-1.22218	0.00564254	0.654841	ENSMUSG00000106149	KO_LPS_24hr - WT_LPS_24hr	ENSMUSG00000036964	-1.1641	0.0101072	1	Trim17
KO_Base - WT_Base	ENSMUSG00000035048	-0.224277	0.0263308	1	Anapc13	KO_LPS_3hr - WT_LPS_3hr	ENSMUSG00000107320	-0.919174	0.00569811	0.656203	ENSMUSG00000107320	KO_LPS_24hr - WT_LPS_24hr	ENSMUSG00000020599	2.94847	0.0103054	1	Rgs9
KO_Base - WT_Base	ENSMUSG00000020160	0.353998	0.0264734	1	Meis1	KO_LPS_3hr - WT_LPS_3hr	ENSMUSG00000103076	-1.28295	0.00592442	0.677057	ENSMUSG00000103076	KO_LPS_24hr - WT_LPS_24hr	ENSMUSG00000021596	0.390394	0.0103872	1	Mctp1
KO_Base - WT_Base	ENSMUSG00000038521	2.0532	0.0266494	1	C1s1	KO_LPS_3hr - WT_LPS_3hr	ENSMUSG00000104293	-1.71915	0.00614974	0.687913	ENSMUSG00000104293	KO_LPS_24hr - WT_LPS_24hr	ENSMUSG00000018417	0.396531	0.0105704	1	Myo1b
KO_Base - WT_Base	ENSMUSG00000036964	-0.923037	0.0268798	1	Trim17	KO_LPS_3hr - WT_LPS_3hr	ENSMUSG00000107083	-2.23372	0.00618114	0.687913	ENSMUSG00000107083	KO_LPS_24hr - WT_LPS_24hr	ENSMUSG00000038178	0.307404	0.0110674	1	Slc43a2
KO_Base - WT_Base	ENSMUSG00000050621	-0.272646	0.027124	1	Rps27rt	KO_LPS_3hr - WT_LPS_3hr	ENSMUSG00000096751	-1.05623	0.00619331	0.687913	ENSMUSG00000096751	KO_LPS_24hr - WT_LPS_24hr	ENSMUSG00000021908	0.560911	0.0113041	1	ENSMUSG00000021908
KO_Base - WT_Base	ENSMUSG00000066632	0.329821	0.0272256	1	ENSMUSG00000066632	KO_LPS_3hr - WT_LPS_3hr	ENSMUSG00000073274	-0.834294	0.00620321	0.687913	ENSMUSG00000073274	KO_LPS_24hr - WT_LPS_24hr	ENSMUSG00000063953	0.759387	0.0115219	1	Amd2
KO_Base - WT_Base	ENSMUSG00000022425	1.91797	0.0272854	1	Enpp2	KO_LPS_3hr - WT_LPS_3hr	ENSMUSG00000086322	0.665939	0.00628388	0.691735	E130218I03Rik	KO_LPS_24hr - WT_LPS_24hr	ENSMUSG00000042302	0.276264	0.0116805	1	Ehbp1
KO_Base - WT_Base	ENSMUSG00000018570	0.98899	0.0273175	1	2810408A11Rik	KO_LPS_3hr - WT_LPS_3hr	ENSMUSG00000080731	-1.56417	0.00642169	0.701745	Rps2-ps9	KO_LPS_24hr - WT_LPS_24hr	ENSMUSG00000083061	6.0477	0.011719	1	ENSMUSG00000083061
KO_Base - WT_Base	ENSMUSG00000022671	-0.231892	0.0274579	1	Mzt2	KO_LPS_3hr - WT_LPS_3hr	ENSMUSG00000084862	-1.00563	0.00649041	0.704115	ENSMUSG00000084862	KO_LPS_24hr - WT_LPS_24hr	ENSMUSG00000035042	-1.10751	0.0120505	1	Ccl5
KO_Base - WT_Base	ENSMUSG00000040963	-0.669665	0.0274723	1	Asgr2	KO_LPS_3hr - WT_LPS_3hr	ENSMUSG00000069830	-2.27714	0.00662828	0.713616	Nlrp1a	KO_LPS_24hr - WT_LPS_24hr	ENSMUSG00000074818	-2.68775	0.012123	1	Pdzd7
KO_Base - WT_Base	ENSMUSG00000032561	0.624753	0.0276181	1	Acpp	KO_LPS_3hr - WT_LPS_3hr	ENSMUSG00000097174	1.19865	0.00675496	0.713616	ENSMUSG00000097174	KO_LPS_24hr - WT_LPS_24hr	ENSMUSG00000020873	-0.160375	0.0122208	1	Slc35b1
KO_Base - WT_Base	ENSMUSG00000042293	-0.258376	0.0276395	1	Gm5617	KO_LPS_3hr - WT_LPS_3hr	ENSMUSG00000097559	-0.954698	0.00677031	0.713616	ENSMUSG00000097559	KO_LPS_24hr - WT_LPS_24hr	ENSMUSG00000026826	0.595716	0.0123462	1	Nr4a2
KO_Base - WT_Base	ENSMUSG00000042541	-0.178239	0.0276908	1	Sem1	KO_LPS_3hr - WT_LPS_3hr	ENSMUSG00000078502	-0.55549	0.00683084	0.713616	Zfp268	KO_LPS_24hr - WT_LPS_24hr	ENSMUSG00000051439	0.238423	0.0125168	1	Cd14
KO_Base - WT_Base	ENSMUSG00000103596	2.91748	0.0277915	1	ENSMUSG00000103596	KO_LPS_3hr - WT_LPS_3hr	ENSMUSG00000004768	0.363721	0.00686039	0.713616	Rab23	KO_LPS_24hr - WT_LPS_24hr	ENSMUSG00000031523	2.87899	0.0130648	1	Dlc1
KO_Base - WT_Base	ENSMUSG00000044674	-0.60173	0.0278648	1	Fzd1	KO_LPS_3hr - WT_LPS_3hr	ENSMUSG00000078716	0.908954	0.00690928	0.713616	Tmem8b	KO_LPS_24hr - WT_LPS_24hr	ENSMUSG00000052911	0.445155	0.0130739	1	Lamb2
KO_Base - WT_Base	ENSMUSG00000096768	-0.608192	0.027911	1	Erdr1	KO_LPS_3hr - WT_LPS_3hr	ENSMUSG00000085471	-1.57076	0.00691165	0.713616	ENSMUSG00000085471	KO_LPS_24hr - WT_LPS_24hr	ENSMUSG00000095788	-0.564807	0.0132409	1	Sirpb1a
KO_Base - WT_Base	ENSMUSG00000053442	-2.5243	0.0279355	1	ENSMUSG00000053442	KO_LPS_3hr - WT_LPS_3hr	ENSMUSG00000104388	-1.50468	0.00727644	0.744783	ENSMUSG00000104388	KO_LPS_24hr - WT_LPS_24hr	ENSMUSG00000055681	-0.158919	0.0136535	1	Cope
KO_Base - WT_Base	ENSMUSG00000089809	-1.85662	0.0281385	1	A930011G23Rik;!Rasgef1b	KO_LPS_3hr - WT_LPS_3hr	ENSMUSG00000101335	-1.08895	0.00740408	0.744783	ENSMUSG00000101335	KO_LPS_24hr - WT_LPS_24hr	ENSMUSG00000082809	-0.868024	0.0137645	1	Gm14150
KO_Base - WT_Base	ENSMUSG00000078812	0.176377	0.0282369	1	Eif5a	KO_LPS_3hr - WT_LPS_3hr	ENSMUSG00000083044	2.15226	0.00743671	0.744783	Gm12416	KO_LPS_24hr - WT_LPS_24hr	ENSMUSG00000055720	-0.151729	0.0140777	1	Ubl7
KO_Base - WT_Base	ENSMUSG00000042724	0.177441	0.0285025	1	Map3k9	KO_LPS_3hr - WT_LPS_3hr	ENSMUSG00000104369	-1.47462	0.00744317	0.744783	ENSMUSG00000104369	KO_LPS_24hr - WT_LPS_24hr	ENSMUSG00000033961	0.275185	0.0141532	1	Zfp446
KO_Base - WT_Base	ENSMUSG00000024132	-0.150775	0.0287302	1	Eci1	KO_LPS_3hr - WT_LPS_3hr	ENSMUSG00000103883	-1.14601	0.00750831	0.744783	ENSMUSG00000103883	KO_LPS_24hr - WT_LPS_24hr	ENSMUSG00000052248	-0.240915	0.0141727	1	Zeb2os
KO_Base - WT_Base	ENSMUSG00000087502	0.490001	0.0291867	1	ENSMUSG00000087502	KO_LPS_3hr - WT_LPS_3hr	ENSMUSG00000106115	-0.926151	0.00751201	0.744783	ENSMUSG00000106115	KO_LPS_24hr - WT_LPS_24hr	ENSMUSG00000068758	-0.287881	0.0142306	1	Il3ra
KO_Base - WT_Base	ENSMUSG00000086322	0.50683	0.0295796	1	E130218I03Rik	KO_LPS_3hr - WT_LPS_3hr	ENSMUSG00000050240	0.473704	0.00766659	0.751519	Hic2	KO_LPS_24hr - WT_LPS_24hr	ENSMUSG00000027360	-0.549567	0.0143662	1	Hdc
KO_Base - WT_Base	ENSMUSG00000038152	-0.679362	0.0298661	1	5033430I15Rik	KO_LPS_3hr - WT_LPS_3hr	ENSMUSG00000003308	0.176049	0.00768034	0.751519	Keap1	KO_LPS_24hr - WT_LPS_24hr	ENSMUSG00000053820	2.84687	0.014494	1	Bcl2a1c
KO_Base - WT_Base	ENSMUSG00000094627	-0.79496	0.0299773	1	ENSMUSG00000094627	KO_LPS_3hr - WT_LPS_3hr	ENSMUSG00000106218	-4.22356	0.007824	0.760495	ENSMUSG00000106218	KO_LPS_24hr - WT_LPS_24hr	ENSMUSG00000015222	-2.3313	0.0149589	1	Map2
KO_Base - WT_Base	ENSMUSG00000103706	1.2163	0.0300469	1	ENSMUSG00000103706	KO_LPS_3hr - WT_LPS_3hr	ENSMUSG00000026273	-0.276989	0.00787367	0.760495	Mterf4	KO_LPS_24hr - WT_LPS_24hr	ENSMUSG00000006782	-0.245804	0.0151838	1	Cnp
KO_Base - WT_Base	ENSMUSG00000054312	-0.164661	0.0306159	1	Mrps21	KO_LPS_3hr - WT_LPS_3hr	ENSMUSG00000104498	-1.10325	0.00811229	0.77852	ENSMUSG00000104498	KO_LPS_24hr - WT_LPS_24hr	ENSMUSG00000040234	-0.138834	0.0153133	1	Tm7sf3
KO_Base - WT_Base	ENSMUSG00000039016	-0.217017	0.030896	1	Timm8b	KO_LPS_3hr - WT_LPS_3hr	ENSMUSG00000040423	-0.189896	0.00817561	0.779599	Rc3h1	KO_LPS_24hr - WT_LPS_24hr	ENSMUSG00000018585	-0.22133	0.0155711	1	Atox1
KO_Base - WT_Base	ENSMUSG00000025217	0.155508	0.0309939	1	Btrc	KO_LPS_3hr - WT_LPS_3hr	ENSMUSG00000092341	-0.565989	0.00832525	0.788844	Malat1	KO_LPS_24hr - WT_LPS_24hr	ENSMUSG00000035027	-0.13202	0.015702	1	Map2k2
KO_Base - WT_Base	ENSMUSG00000031574	0.48646	0.0312037	1	Star	KO_LPS_3hr - WT_LPS_3hr	ENSMUSG00000064339	-0.306139	0.00860701	0.804839	ENSMUSG00000064339	KO_LPS_24hr - WT_LPS_24hr	ENSMUSG00000051367	0.624077	0.0158535	1	Six1
KO_Base - WT_Base	ENSMUSG00000046323	-0.610431	0.0315423	1	Dppa3	KO_LPS_3hr - WT_LPS_3hr	ENSMUSG00000067931	-0.477423	0.00862327	0.804839	Zfp948	KO_LPS_24hr - WT_LPS_24hr	ENSMUSG00000025876	-0.682893	0.0159856	1	Unc5a
KO_Base - WT_Base	ENSMUSG00000035559	-0.164749	0.0318694	1	Mpv17l2	KO_LPS_3hr - WT_LPS_3hr	ENSMUSG00000020692	0.4005	0.00865533	0.804839	Nle1	KO_LPS_24hr - WT_LPS_24hr	ENSMUSG00000078180	-1.52845	0.0160178	1	Gm20900
KO_Base - WT_Base	ENSMUSG00000027263	0.115802	0.0324641	1	Tubgcp4	KO_LPS_3hr - WT_LPS_3hr	ENSMUSG00000093752	-0.27462	0.00873952	0.807651	ENSMUSG00000093752	KO_LPS_24hr - WT_LPS_24hr	ENSMUSG00000009863	-0.109066	0.0162888	1	Sdhb
KO_Base - WT_Base	ENSMUSG00000038745	-2.80038	0.0325053	1	Nlrp6	KO_LPS_3hr - WT_LPS_3hr	ENSMUSG00000103899	-1.45393	0.00880418	0.808634	ENSMUSG00000103899	KO_LPS_24hr - WT_LPS_24hr	ENSMUSG00000085335	-1.07382	0.0163125	1	ENSMUSG00000085335
KO_Base - WT_Base	ENSMUSG00000070524	0.924301	0.0328492	1	Fcrlb	KO_LPS_3hr - WT_LPS_3hr	ENSMUSG00000018169	-0.365906	0.00894236	0.816317	Mfng	KO_LPS_24hr - WT_LPS_24hr	ENSMUSG00000021938	0.250361	0.0164555	1	Pspc1
KO_Base - WT_Base	ENSMUSG00000042737	-0.252955	0.0329456	1	Dpm3	KO_LPS_3hr - WT_LPS_3hr	ENSMUSG00000104415	-1.84119	0.00901603	0.818054	ENSMUSG00000104415	KO_LPS_24hr - WT_LPS_24hr	ENSMUSG00000029536	-0.149755	0.0165367	1	Gatc
KO_Base - WT_Base	ENSMUSG00000070960	-1.01256	0.0329632	1	Gm19680	KO_LPS_3hr - WT_LPS_3hr	ENSMUSG00000102697	2.97103	0.00907097	0.818082	Pcdhac2	KO_LPS_24hr - WT_LPS_24hr	ENSMUSG00000037697	0.243722	0.0169029	1	Ddhd1
KO_Base - WT_Base	ENSMUSG00000069049	-0.196971	0.0332073	1	Eif2s3y	KO_LPS_3hr - WT_LPS_3hr	ENSMUSG00000078853	0.401466	0.00925755	0.825453	Igtp	KO_LPS_24hr - WT_LPS_24hr	ENSMUSG00000052485	-0.363466	0.0169251	1	Tmem171
KO_Base - WT_Base	ENSMUSG00000027170	-0.131682	0.0332753	1	Eif3m	KO_LPS_3hr - WT_LPS_3hr	ENSMUSG00000044788	-0.840443	0.00931166	0.825453	Fads6	KO_LPS_24hr - WT_LPS_24hr	ENSMUSG00000022687	0.709124	0.017119	1	Boc
KO_Base - WT_Base	ENSMUSG00000082454	0.380822	0.0336403	1	Gm12183	KO_LPS_3hr - WT_LPS_3hr	ENSMUSG00000029547	0.182945	0.00931812	0.825453	Ints1	KO_LPS_24hr - WT_LPS_24hr	ENSMUSG00000021281	0.180114	0.0174377	1	Tnfaip2
KO_Base - WT_Base	ENSMUSG00000037331	-0.144184	0.0337682	1	Larp1	KO_LPS_3hr - WT_LPS_3hr	ENSMUSG00000031144	0.36484	0.00938544	0.826526	Syp	KO_LPS_24hr - WT_LPS_24hr	ENSMUSG00000018570	1.74422	0.0175652	1	2810408A11Rik
KO_Base - WT_Base	ENSMUSG00000020692	0.322155	0.0339077	1	Nle1	KO_LPS_3hr - WT_LPS_3hr	ENSMUSG00000065037	-0.820947	0.00951248	0.828359	ENSMUSG00000065037	KO_LPS_24hr - WT_LPS_24hr	ENSMUSG00000020312	1.42778	0.017613	1	Shc2
KO_Base - WT_Base	ENSMUSG00000055320	2.46501	0.0340523	1	Tead1	KO_LPS_3hr - WT_LPS_3hr	ENSMUSG00000106108	-1.35084	0.00951692	0.828359	ENSMUSG00000106108	KO_LPS_24hr - WT_LPS_24hr	ENSMUSG00000031898	0.800159	0.0176522	1	Dpep3
KO_Base - WT_Base	ENSMUSG00000032066	-0.38366	0.0340948	1	Bco2	KO_LPS_3hr - WT_LPS_3hr	ENSMUSG00000104383	-1.37671	0.00973869	0.842763	ENSMUSG00000104383	KO_LPS_24hr - WT_LPS_24hr	ENSMUSG00000059278	-0.187278	0.0177481	1	Naa38
KO_Base - WT_Base	ENSMUSG00000022146	2.30845	0.0341895	1	Osmr	KO_LPS_3hr - WT_LPS_3hr	ENSMUSG00000054027	-0.311628	0.00981953	0.844874	Nt5dc3	KO_LPS_24hr - WT_LPS_24hr	ENSMUSG00000037820	0.251988	0.017763	1	Tgm2
KO_Base - WT_Base	ENSMUSG00000099998	0.944125	0.0344339	1	Gm6501	KO_LPS_3hr - WT_LPS_3hr	ENSMUSG00000063254	-0.941004	0.00990104	0.847017	ENSMUSG00000063254	KO_LPS_24hr - WT_LPS_24hr	ENSMUSG00000064267	0.194378	0.0179643	1	Hvcn1
KO_Base - WT_Base	ENSMUSG00000104960	-0.179471	0.0350372	1	Snhg8	KO_LPS_3hr - WT_LPS_3hr	ENSMUSG00000010492	-0.922272	0.00999809	0.847017	Uckl1os	KO_LPS_24hr - WT_LPS_24hr	ENSMUSG00000002345	-0.152575	0.0179998	1	Borcs8
KO_Base - WT_Base	ENSMUSG00000018169	-0.217508	0.0351926	1	Mfng	KO_LPS_3hr - WT_LPS_3hr	ENSMUSG00000067389	-2.59132	0.0100142	0.847017	ENSMUSG00000067389	KO_LPS_24hr - WT_LPS_24hr	ENSMUSG00000001999	-0.146777	0.0183388	1	Blvra
KO_Base - WT_Base	ENSMUSG00000078898	0.888497	0.0353319	1	Zfp968	KO_LPS_3hr - WT_LPS_3hr	ENSMUSG00000030708	-1.43909	0.0101055	0.849457	Dnajb13	KO_LPS_24hr - WT_LPS_24hr	ENSMUSG00000089647	-0.982848	0.0184607	1	Gm2245
KO_Base - WT_Base	ENSMUSG00000036199	-0.149611	0.0357493	1	Ndufa13	KO_LPS_3hr - WT_LPS_3hr	ENSMUSG00000097887	-1.47477	0.0101565	0.849457	ENSMUSG00000097887	KO_LPS_24hr - WT_LPS_24hr	ENSMUSG00000006423	0.119516	0.0186782	1	C330007P06Rik
KO_Base - WT_Base	ENSMUSG00000042814	0.738747	0.0358391	1	Mcts2	KO_LPS_3hr - WT_LPS_3hr	ENSMUSG00000002608	0.153871	0.0102915	0.851446	Ccdc97	KO_LPS_24hr - WT_LPS_24hr	ENSMUSG00000066894	0.420687	0.0188453	1	Vsig10
KO_Base - WT_Base	ENSMUSG00000021905	-0.117685	0.0365415	1	Dph3	KO_LPS_3hr - WT_LPS_3hr	ENSMUSG00000047423	0.158023	0.010294	0.851446	AI837181	KO_LPS_24hr - WT_LPS_24hr	ENSMUSG00000028909	2.5224	0.0189169	1	Ptpru
KO_Base - WT_Base	ENSMUSG00000027935	-0.179461	0.0369408	1	Rab13	KO_LPS_3hr - WT_LPS_3hr	ENSMUSG00000101037	0.755901	0.0107	0.877218	ENSMUSG00000101037	KO_LPS_24hr - WT_LPS_24hr	ENSMUSG00000024810	-2.8778	0.0191509	1	Il33
KO_Base - WT_Base	ENSMUSG00000029642	-0.106066	0.0376491	1	Polr1d	KO_LPS_3hr - WT_LPS_3hr	ENSMUSG00000080058	-1.56716	0.0107614	0.877218	ENSMUSG00000080058	KO_LPS_24hr - WT_LPS_24hr	ENSMUSG00000097650	-1.26168	0.0191966	1	4921507G05Rik
KO_Base - WT_Base	ENSMUSG00000093674	-0.19026	0.0377037	1	Rpl41	KO_LPS_3hr - WT_LPS_3hr	ENSMUSG00000021018	-0.318043	0.0108786	0.877218	Polr2h	KO_LPS_24hr - WT_LPS_24hr	ENSMUSG00000056234	0.258087	0.019526	1	Ncoa4
KO_Base - WT_Base	ENSMUSG00000092243	2.94796	0.0383157	1	Gm7030	KO_LPS_3hr - WT_LPS_3hr	ENSMUSG00000020284	-0.299443	0.0109749	0.877218	Cfap410	KO_LPS_24hr - WT_LPS_24hr	ENSMUSG00000102593	-1.05562	0.0195616	1	ENSMUSG00000102593
KO_Base - WT_Base	ENSMUSG00000029228	1.88189	0.0385349	1	Lnx1	KO_LPS_3hr - WT_LPS_3hr	ENSMUSG00000104030	-1.25304	0.0109905	0.877218	ENSMUSG00000104030	KO_LPS_24hr - WT_LPS_24hr	ENSMUSG00000031004	0.553301	0.0195999	1	Mki67
KO_Base - WT_Base	ENSMUSG00000101355	1.15359	0.0385565	1	H3c10	KO_LPS_3hr - WT_LPS_3hr	ENSMUSG00000030629	-0.13938	0.0111209	0.877218	Zfand6	KO_LPS_24hr - WT_LPS_24hr	ENSMUSG00000028165	0.115782	0.0196263	1	Cisd2
KO_Base - WT_Base	ENSMUSG00000072915	0.277261	0.0386546	1	Gm12258	KO_LPS_3hr - WT_LPS_3hr	ENSMUSG00000062554	1.28784	0.0111267	0.877218	ENSMUSG00000062554	KO_LPS_24hr - WT_LPS_24hr	ENSMUSG00000092837	-0.441939	0.0197626	1	Rpph1
KO_Base - WT_Base	ENSMUSG00000091462	-0.368099	0.0388096	1	ENSMUSG00000091462	KO_LPS_3hr - WT_LPS_3hr	ENSMUSG00000029993	0.178383	0.011184	0.877218	Nfu1	KO_LPS_24hr - WT_LPS_24hr	ENSMUSG00000033306	0.252766	0.019868	1	Lpp
KO_Base - WT_Base	ENSMUSG00000079283	-0.235771	0.038921	1	2310009B15Rik	KO_LPS_3hr - WT_LPS_3hr	ENSMUSG00000096992	-1.24814	0.0111976	0.877218	Gm26788	KO_LPS_24hr - WT_LPS_24hr	ENSMUSG00000026475	1.12077	0.020118	1	Rgs16
KO_Base - WT_Base	ENSMUSG00000094114	-0.507121	0.03894	1	ENSMUSG00000094114	KO_LPS_3hr - WT_LPS_3hr	ENSMUSG00000106739	-2.1931	0.0113011	0.877218	ENSMUSG00000106739	KO_LPS_24hr - WT_LPS_24hr	ENSMUSG00000020326	0.288215	0.0203321	1	Ccng1
KO_Base - WT_Base	ENSMUSG00000020021	0.230027	0.0391845	1	Fgd6	KO_LPS_3hr - WT_LPS_3hr	ENSMUSG00000107304	-1.29566	0.0113705	0.877218	ENSMUSG00000107304	KO_LPS_24hr - WT_LPS_24hr	ENSMUSG00000006476	0.23899	0.0205223	1	Nsmf
KO_Base - WT_Base	ENSMUSG00000082088	0.512176	0.039434	1	Gm15753	KO_LPS_3hr - WT_LPS_3hr	ENSMUSG00000069307	-3.52827	0.0113937	0.877218	H2bc23	KO_LPS_24hr - WT_LPS_24hr	ENSMUSG00000020536	-0.153691	0.0210493	1	Llgl1
KO_Base - WT_Base	ENSMUSG00000072847	-0.262096	0.0396929	1	ENSMUSG00000072847	KO_LPS_3hr - WT_LPS_3hr	ENSMUSG00000106634	-0.65458	0.0114859	0.877218	ENSMUSG00000106634	KO_LPS_24hr - WT_LPS_24hr	ENSMUSG00000031871	-0.66399	0.0210718	1	Cdh5
KO_Base - WT_Base	ENSMUSG00000090733	-0.237517	0.0397949	1	Rps27	KO_LPS_3hr - WT_LPS_3hr	ENSMUSG00000060143	-0.195037	0.0115245	0.877218	Gm10076	KO_LPS_24hr - WT_LPS_24hr	ENSMUSG00000090996	-0.261673	0.0211742	1	ENSMUSG00000090996
KO_Base - WT_Base	ENSMUSG00000078789	-0.137357	0.039936	1	Dph1	KO_LPS_3hr - WT_LPS_3hr	ENSMUSG00000027439	0.223607	0.0115458	0.877218	Gzf1	KO_LPS_24hr - WT_LPS_24hr	ENSMUSG00000005447	-0.228537	0.0214277	1	Pafah1b3
KO_Base - WT_Base	ENSMUSG00000026390	0.497878	0.0399991	1	Marco	KO_LPS_3hr - WT_LPS_3hr	ENSMUSG00000060216	0.312332	0.0115986	0.877218	Arrb2	KO_LPS_24hr - WT_LPS_24hr	ENSMUSG00000071553	3.22339	0.0215158	1	Cpa2
KO_Base - WT_Base	ENSMUSG00000040746	0.155936	0.0401831	1	Rnf167	KO_LPS_3hr - WT_LPS_3hr	ENSMUSG00000026815	0.853216	0.0116017	0.877218	Gfi1b	KO_LPS_24hr - WT_LPS_24hr	ENSMUSG00000060063	-0.168776	0.0215624	1	Alox5ap
KO_Base - WT_Base	ENSMUSG00000107352	0.434026	0.0404167	1	ENSMUSG00000107352	KO_LPS_3hr - WT_LPS_3hr	ENSMUSG00000056305	0.155192	0.0120253	0.90468	Usp39	KO_LPS_24hr - WT_LPS_24hr	ENSMUSG00000078780	-0.575671	0.0217011	1	Gm5150
KO_Base - WT_Base	ENSMUSG00000031059	-0.156138	0.040799	1	Ndufb11	KO_LPS_3hr - WT_LPS_3hr	ENSMUSG00000104156	-0.647151	0.0121548	0.909559	ENSMUSG00000104156	KO_LPS_24hr - WT_LPS_24hr	ENSMUSG00000084314	-1.06015	0.0217016	1	Rps15a-ps3
KO_Base - WT_Base	ENSMUSG00000049287	-0.177758	0.0413913	1	Iba57	KO_LPS_3hr - WT_LPS_3hr	ENSMUSG00000020220	-0.284694	0.0122117	0.909559	Vps13d	KO_LPS_24hr - WT_LPS_24hr	ENSMUSG00000033855	0.969871	0.0217321	1	Ston1
KO_Base - WT_Base	ENSMUSG00000029191	0.146663	0.0415825	1	Rfc1	KO_LPS_3hr - WT_LPS_3hr	ENSMUSG00000087368	-1.60272	0.0123991	0.916504	BC065397	KO_LPS_24hr - WT_LPS_24hr	ENSMUSG00000046058	0.50925	0.0217627	1	Eid2
KO_Base - WT_Base	ENSMUSG00000041881	-0.153503	0.0416769	1	Ndufa7	KO_LPS_3hr - WT_LPS_3hr	ENSMUSG00000084897	-0.526313	0.012473	0.916504	a	KO_LPS_24hr - WT_LPS_24hr	ENSMUSG00000090958	2.63412	0.0217644	1	Lrrc32
KO_Base - WT_Base	ENSMUSG00000106857	-0.716331	0.0418255	1	ENSMUSG00000106857	KO_LPS_3hr - WT_LPS_3hr	ENSMUSG00000048191	-1.11154	0.0125048	0.916504	ENSMUSG00000048191	KO_LPS_24hr - WT_LPS_24hr	ENSMUSG00000104214	-1.63068	0.0219583	1	ENSMUSG00000104214
KO_Base - WT_Base	ENSMUSG00000050675	-0.552483	0.0418692	1	Gp1ba	KO_LPS_3hr - WT_LPS_3hr	ENSMUSG00000015461	0.187089	0.0125498	0.916504	Atf6b	KO_LPS_24hr - WT_LPS_24hr	ENSMUSG00000028076	0.32685	0.0221524	1	Cd1d1
KO_Base - WT_Base	ENSMUSG00000096549	1.61064	0.041944	1	Prickle4	KO_LPS_3hr - WT_LPS_3hr	ENSMUSG00000096006	0.908105	0.0128268	0.932093	ENSMUSG00000096006	KO_LPS_24hr - WT_LPS_24hr	ENSMUSG00000041773	0.223583	0.0223991	1	Enc1
KO_Base - WT_Base	ENSMUSG00000018585	-0.186263	0.0419501	1	Atox1	KO_LPS_3hr - WT_LPS_3hr	ENSMUSG00000048163	0.17483	0.0128878	0.932093	Selplg	KO_LPS_24hr - WT_LPS_24hr	ENSMUSG00000004460	-0.101087	0.0224014	1	Dnajb11
KO_Base - WT_Base	ENSMUSG00000019539	-0.342838	0.0419658	1	Rcn3	KO_LPS_3hr - WT_LPS_3hr	ENSMUSG00000092395	3.97193	0.0131464	0.941825	ENSMUSG00000092395	KO_LPS_24hr - WT_LPS_24hr	ENSMUSG00000054855	0.26974	0.022563	1	Rnd1
KO_Base - WT_Base	ENSMUSG00000031207	0.119819	0.0421618	1	Msn	KO_LPS_3hr - WT_LPS_3hr	ENSMUSG00000090559	-1.28952	0.0131482	0.941825	ENSMUSG00000090559	KO_LPS_24hr - WT_LPS_24hr	ENSMUSG00000087579	1.71757	0.0228015	1	Hectd2os
KO_Base - WT_Base	ENSMUSG00000027199	0.270339	0.0423822	1	Gatm	KO_LPS_3hr - WT_LPS_3hr	ENSMUSG00000088185	-0.69526	0.0133321	0.95045	ENSMUSG00000088185	KO_LPS_24hr - WT_LPS_24hr	ENSMUSG00000042087	-0.463229	0.0228584	1	ENSMUSG00000042087
KO_Base - WT_Base	ENSMUSG00000106535	1.15072	0.0426507	1	ENSMUSG00000106535	KO_LPS_3hr - WT_LPS_3hr	ENSMUSG00000015937	0.134511	0.0134163	0.951337	Macroh2a1	KO_LPS_24hr - WT_LPS_24hr	ENSMUSG00000092074	-0.314312	0.0228847	1	Dynlt1a
KO_Base - WT_Base	ENSMUSG00000000538	-0.168492	0.0428211	1	Tom1l2	KO_LPS_3hr - WT_LPS_3hr	ENSMUSG00000020935	0.170959	0.0134753	0.951337	Dcakd	KO_LPS_24hr - WT_LPS_24hr	ENSMUSG00000106858	2.04855	0.0229882	1	ENSMUSG00000106858
KO_Base - WT_Base	ENSMUSG00000038690	-0.18507	0.0430177	1	Atp5j2	KO_LPS_3hr - WT_LPS_3hr	ENSMUSG00000046605	-0.637157	0.0136249	0.951337	B3gntl1	KO_LPS_24hr - WT_LPS_24hr	ENSMUSG00000024672	-0.24038	0.0229931	1	Ms4a7
KO_Base - WT_Base	ENSMUSG00000043384	0.178085	0.043173	1	Gprasp1	KO_LPS_3hr - WT_LPS_3hr	ENSMUSG00000103861	-0.491026	0.0137508	0.951337	ENSMUSG00000103861	KO_LPS_24hr - WT_LPS_24hr	ENSMUSG00000020231	0.164174	0.0234591	1	Dip2a
KO_Base - WT_Base	ENSMUSG00000036977	-0.176328	0.0435527	1	Anapc10	KO_LPS_3hr - WT_LPS_3hr	ENSMUSG00000003527	0.148236	0.0137599	0.951337	Ess2	KO_LPS_24hr - WT_LPS_24hr	ENSMUSG00000058883	-6.15073	0.0236808	1	Zfp708
KO_Base - WT_Base	ENSMUSG00000078965	2.27201	0.0439022	1	Gm12033	KO_LPS_3hr - WT_LPS_3hr	ENSMUSG00000099708	-0.702708	0.0137857	0.951337	ENSMUSG00000099708	KO_LPS_24hr - WT_LPS_24hr	ENSMUSG00000032470	0.545013	0.0236937	1	Mras
KO_Base - WT_Base	ENSMUSG00000097471	0.217014	0.0442686	1	5830432E09Rik	KO_LPS_3hr - WT_LPS_3hr	ENSMUSG00000046034	0.180991	0.0138136	0.951337	Otulin	KO_LPS_24hr - WT_LPS_24hr	ENSMUSG00000035202	-0.37752	0.0237279	1	Lars2
KO_Base - WT_Base	ENSMUSG00000042616	-0.431125	0.0443979	1	Oscp1	KO_LPS_3hr - WT_LPS_3hr	ENSMUSG00000107205	-1.13572	0.0139412	0.951337	ENSMUSG00000107205	KO_LPS_24hr - WT_LPS_24hr	ENSMUSG00000030147	-1.16849	0.0238501	1	Clec4b1
KO_Base - WT_Base	ENSMUSG00000030814	-0.177407	0.0446665	1	Bcl7c	KO_LPS_3hr - WT_LPS_3hr	ENSMUSG00000035041	1.16266	0.0139479	0.951337	Creb3l3	KO_LPS_24hr - WT_LPS_24hr	ENSMUSG00000075031	-1.98131	0.0239015	1	H2bc3
KO_Base - WT_Base	ENSMUSG00000025265	-0.638032	0.0447339	1	Fgd1	KO_LPS_3hr - WT_LPS_3hr	ENSMUSG00000022708	-0.458348	0.013983	0.951337	Zbtb20	KO_LPS_24hr - WT_LPS_24hr	ENSMUSG00000087569	-2.12187	0.024046	1	ENSMUSG00000087569
KO_Base - WT_Base	ENSMUSG00000042826	0.464285	0.0449284	1	Fgf11	KO_LPS_3hr - WT_LPS_3hr	ENSMUSG00000031970	-1.24	0.0140435	0.951337	Dbndd1	KO_LPS_24hr - WT_LPS_24hr	ENSMUSG00000060376	-0.107063	0.0245393	1	Bckdha
KO_Base - WT_Base	ENSMUSG00000104891	1.10774	0.0452049	1	ENSMUSG00000104891	KO_LPS_3hr - WT_LPS_3hr	ENSMUSG00000036686	0.148904	0.0141911	0.956405	Cc2d1a	KO_LPS_24hr - WT_LPS_24hr	ENSMUSG00000022365	-0.0829605	0.0245514	1	Derl1
KO_Base - WT_Base	ENSMUSG00000103030	-1.13765	0.0459281	1	ENSMUSG00000103030	KO_LPS_3hr - WT_LPS_3hr	ENSMUSG00000078812	0.19717	0.0142461	0.956405	Eif5a	KO_LPS_24hr - WT_LPS_24hr	ENSMUSG00000072115	-0.459471	0.0246211	1	Ang
KO_Base - WT_Base	ENSMUSG00000072898	1.7957	0.0459399	1	ENSMUSG00000072898	KO_LPS_3hr - WT_LPS_3hr	ENSMUSG00000031355	0.364516	0.0144046	0.959347	Arhgap6	KO_LPS_24hr - WT_LPS_24hr	ENSMUSG00000035299	-0.650835	0.0246873	1	Mid1
KO_Base - WT_Base	ENSMUSG00000081179	-0.900648	0.0462652	1	ENSMUSG00000081179	KO_LPS_3hr - WT_LPS_3hr	ENSMUSG00000102750	-1.67071	0.014428	0.959347	ENSMUSG00000102750	KO_LPS_24hr - WT_LPS_24hr	ENSMUSG00000034842	-1.24451	0.0247307	1	Art3
KO_Base - WT_Base	ENSMUSG00000107090	-0.975605	0.0463828	1	ENSMUSG00000107090	KO_LPS_3hr - WT_LPS_3hr	ENSMUSG00000030400	0.126963	0.0144822	0.959347	Ercc2	KO_LPS_24hr - WT_LPS_24hr	ENSMUSG00000021796	0.724955	0.0247879	1	Bmpr1a
KO_Base - WT_Base	ENSMUSG00000048949	0.414539	0.0467948	1	Gm6206	KO_LPS_3hr - WT_LPS_3hr	ENSMUSG00000027466	0.147881	0.0148789	0.981289	Rbck1	KO_LPS_24hr - WT_LPS_24hr	ENSMUSG00000021807	-0.134168	0.0248149	1	Rtraf
KO_Base - WT_Base	ENSMUSG00000080989	0.960998	0.0468826	1	Gm14048	KO_LPS_3hr - WT_LPS_3hr	ENSMUSG00000035152	0.135805	0.015008	0.983651	Ap2b1	KO_LPS_24hr - WT_LPS_24hr	ENSMUSG00000097099	-0.338562	0.0250781	1	Gm9917
KO_Base - WT_Base	ENSMUSG00000024668	-0.103671	0.0472664	1	Sdhaf2	KO_LPS_3hr - WT_LPS_3hr	ENSMUSG00000051550	0.392604	0.0150749	0.983651	Zfp579	KO_LPS_24hr - WT_LPS_24hr	ENSMUSG00000070394	0.171725	0.0250789	1	Tmem256
KO_Base - WT_Base	ENSMUSG00000027673	-0.148153	0.0473446	1	Ndufb5	KO_LPS_3hr - WT_LPS_3hr	ENSMUSG00000092349	0.62447	0.0151678	0.983651	Smim40	KO_LPS_24hr - WT_LPS_24hr	ENSMUSG00000051166	0.505415	0.0252642	1	Eml5
KO_Base - WT_Base	ENSMUSG00000004285	-0.112681	0.047418	1	Atp6v1f	KO_LPS_3hr - WT_LPS_3hr	ENSMUSG00000075269	1.53523	0.0151776	0.983651	Bex6	KO_LPS_24hr - WT_LPS_24hr	ENSMUSG00000104369	-1.12162	0.0254871	1	ENSMUSG00000104369
KO_Base - WT_Base	ENSMUSG00000042165	0.424556	0.047648	1	Gm9774	KO_LPS_3hr - WT_LPS_3hr	ENSMUSG00000103509	-0.83472	0.0153999	0.99036	ENSMUSG00000103509	KO_LPS_24hr - WT_LPS_24hr	ENSMUSG00000089722	-0.603725	0.0255263	1	Cd300ld5
KO_Base - WT_Base	ENSMUSG00000034570	0.262627	0.0478377	1	Inpp5j	KO_LPS_3hr - WT_LPS_3hr	ENSMUSG00000022022	0.356638	0.0154454	0.99036	Mtrf1	KO_LPS_24hr - WT_LPS_24hr	ENSMUSG00000020441	0.289963	0.0256446	1	2310033P09Rik
KO_Base - WT_Base	ENSMUSG00000084289	-0.338478	0.047936	1	ENSMUSG00000084289	KO_LPS_3hr - WT_LPS_3hr	ENSMUSG00000089647	-0.973796	0.0154795	0.99036	Gm2245	KO_LPS_24hr - WT_LPS_24hr	ENSMUSG00000020894	-0.120163	0.0257499	1	Vamp2
KO_Base - WT_Base	ENSMUSG00000032352	-0.378084	0.0481757	1	Lrrc1	KO_LPS_3hr - WT_LPS_3hr	ENSMUSG00000021514	-0.573847	0.0158498	1	Zfp369	KO_LPS_24hr - WT_LPS_24hr	ENSMUSG00000018841	-0.213273	0.0257974	1	Rad51d
KO_Base - WT_Base	ENSMUSG00000030417	-0.15566	0.0482131	1	Pdcd5	KO_LPS_3hr - WT_LPS_3hr	ENSMUSG00000098374	-0.204917	0.0158575	1	ENSMUSG00000098374	KO_LPS_24hr - WT_LPS_24hr	ENSMUSG00000029440	-0.127916	0.025888	1	Psmd9
KO_Base - WT_Base	ENSMUSG00000026950	1.34391	0.0485936	1	Neb	KO_LPS_3hr - WT_LPS_3hr	ENSMUSG00000067370	0.248947	0.0158717	1	B3galt4	KO_LPS_24hr - WT_LPS_24hr	ENSMUSG00000051435	-0.515503	0.025914	1	Fhad1
KO_Base - WT_Base	ENSMUSG00000098123	1.55215	0.048704	1	ENSMUSG00000098123	KO_LPS_3hr - WT_LPS_3hr	ENSMUSG00000107338	-1.47974	0.0160195	1	ENSMUSG00000107338	KO_LPS_24hr - WT_LPS_24hr	ENSMUSG00000028524	2.16228	0.0261268	1	Sgip1
KO_Base - WT_Base	ENSMUSG00000041538	-0.581761	0.048926	1	H2-Ob	KO_LPS_3hr - WT_LPS_3hr	ENSMUSG00000035958	0.344489	0.0160241	1	Tdp2	KO_LPS_24hr - WT_LPS_24hr	ENSMUSG00000018920	-0.15154	0.0262406	1	Cxcl16
KO_Base - WT_Base	ENSMUSG00000089769	1.02091	0.0492401	1	Gm16574	KO_LPS_3hr - WT_LPS_3hr	ENSMUSG00000026390	0.581335	0.0161611	1	Marco	KO_LPS_24hr - WT_LPS_24hr	ENSMUSG00000000805	-2.56609	0.0263085	1	Car4
KO_Base - WT_Base	ENSMUSG00000034126	0.136457	0.049813	1	Pomt2	KO_LPS_3hr - WT_LPS_3hr	ENSMUSG00000021577	0.128533	0.0163421	1	Sdha	KO_LPS_24hr - WT_LPS_24hr	ENSMUSG00000021244	0.176276	0.0264008	1	Ylpm1
KO_Base - WT_Base	ENSMUSG00000005198	0.120241	0.0500511	1	Polr2a	KO_LPS_3hr - WT_LPS_3hr	ENSMUSG00000105053	1.87465	0.0165591	1	ENSMUSG00000105053	KO_LPS_24hr - WT_LPS_24hr	ENSMUSG00000020696	0.250981	0.0264021	1	Rffl
KO_Base - WT_Base	ENSMUSG00000031358	0.107532	0.0502204	1	Msl3	KO_LPS_3hr - WT_LPS_3hr	ENSMUSG00000098447	-0.988399	0.0167508	1	ENSMUSG00000098447	KO_LPS_24hr - WT_LPS_24hr	ENSMUSG00000043207	0.116191	0.0264536	1	Zmpste24
KO_Base - WT_Base	ENSMUSG00000093989	-0.144402	0.0504328	1	Rnasek	KO_LPS_3hr - WT_LPS_3hr	ENSMUSG00000103032	-0.621119	0.016781	1	ENSMUSG00000103032	KO_LPS_24hr - WT_LPS_24hr	ENSMUSG00000102850	-1.1984	0.026493	1	ENSMUSG00000102850
KO_Base - WT_Base	ENSMUSG00000015790	-0.106284	0.0507927	1	Surf1	KO_LPS_3hr - WT_LPS_3hr	ENSMUSG00000102555	-0.598289	0.0169921	1	ENSMUSG00000102555	KO_LPS_24hr - WT_LPS_24hr	ENSMUSG00000094114	-0.606355	0.0267641	1	ENSMUSG00000094114
KO_Base - WT_Base	ENSMUSG00000031231	-0.148309	0.0509458	1	Cox7b	KO_LPS_3hr - WT_LPS_3hr	ENSMUSG00000024298	-0.301812	0.0170293	1	Zfp871	KO_LPS_24hr - WT_LPS_24hr	ENSMUSG00000050714	0.265023	0.0267833	1	Zbtb26
KO_Base - WT_Base	ENSMUSG00000022607	0.214623	0.0514002	1	Ptk2	KO_LPS_3hr - WT_LPS_3hr	ENSMUSG00000103364	-0.99253	0.0171473	1	ENSMUSG00000103364	KO_LPS_24hr - WT_LPS_24hr	ENSMUSG00000035095	2.15122	0.0269768	1	Fam167a
KO_Base - WT_Base	ENSMUSG00000004296	-2.1987	0.0514714	1	Il12b	KO_LPS_3hr - WT_LPS_3hr	ENSMUSG00000032359	0.145232	0.0172249	1	Ctsh	KO_LPS_24hr - WT_LPS_24hr	ENSMUSG00000079707	1.16978	0.027303	1	Dynlt2a1
KO_Base - WT_Base	ENSMUSG00000050552	-0.146089	0.0516597	1	Lamtor4	KO_LPS_3hr - WT_LPS_3hr	ENSMUSG00000026975	0.348194	0.0173126	1	Dph7	KO_LPS_24hr - WT_LPS_24hr	ENSMUSG00000046323	-0.74237	0.0273425	1	Dppa3
KO_Base - WT_Base	ENSMUSG00000097062	-0.216733	0.0520551	1	ENSMUSG00000097062	KO_LPS_3hr - WT_LPS_3hr	ENSMUSG00000097000	-0.573605	0.0173398	1	ENSMUSG00000097000	KO_LPS_24hr - WT_LPS_24hr	ENSMUSG00000020515	0.113205	0.0274311	1	Cnot8
KO_Base - WT_Base	ENSMUSG00000087700	-2.26128	0.0527642	1	ENSMUSG00000087700	KO_LPS_3hr - WT_LPS_3hr	ENSMUSG00000049305	0.116233	0.0175958	1	Ccdc71	KO_LPS_24hr - WT_LPS_24hr	ENSMUSG00000001521	0.147216	0.0275213	1	Tulp3
KO_Base - WT_Base	ENSMUSG00000037108	0.311807	0.0531146	1	Zcwpw1	KO_LPS_3hr - WT_LPS_3hr	ENSMUSG00000106202	-2.23825	0.0176562	1	ENSMUSG00000106202	KO_LPS_24hr - WT_LPS_24hr	ENSMUSG00000020936	-0.114425	0.0275419	1	Nmt1
KO_Base - WT_Base	ENSMUSG00000028073	0.842529	0.0532234	1	Pear1	KO_LPS_3hr - WT_LPS_3hr	ENSMUSG00000036103	0.292054	0.0176862	1	Colec12	KO_LPS_24hr - WT_LPS_24hr	ENSMUSG00000074121	-2.84457	0.027548	1	Ntf5
KO_Base - WT_Base	ENSMUSG00000025068	-0.129548	0.0532258	1	Gsto1	KO_LPS_3hr - WT_LPS_3hr	ENSMUSG00000041130	0.148166	0.0178553	1	Zfp598	KO_LPS_24hr - WT_LPS_24hr	ENSMUSG00000022822	0.25385	0.0275847	1	Abcc5
KO_Base - WT_Base	ENSMUSG00000074604	-0.556788	0.0536248	1	Mgst2	KO_LPS_3hr - WT_LPS_3hr	ENSMUSG00000014859	0.135579	0.0181554	1	E2f4	KO_LPS_24hr - WT_LPS_24hr	ENSMUSG00000037331	-0.148907	0.027752	1	Larp1
KO_Base - WT_Base	ENSMUSG00000063358	0.0886679	0.0536391	1	Mapk1	KO_LPS_3hr - WT_LPS_3hr	ENSMUSG00000031095	-0.247712	0.0182433	1	Cul4b	KO_LPS_24hr - WT_LPS_24hr	ENSMUSG00000107364	-2.55714	0.0279876	1	ENSMUSG00000107364
KO_Base - WT_Base	ENSMUSG00000091498	-0.392341	0.0538797	1	ENSMUSG00000091498	KO_LPS_3hr - WT_LPS_3hr	ENSMUSG00000097131	-2.31006	0.0182798	1	ENSMUSG00000097131	KO_LPS_24hr - WT_LPS_24hr	ENSMUSG00000042106	-0.295104	0.0281798	1	Inka1
KO_Base - WT_Base	ENSMUSG00000027806	0.154553	0.0538889	1	Tsc22d2	KO_LPS_3hr - WT_LPS_3hr	ENSMUSG00000064307	-0.598488	0.0183727	1	Lrrc51	KO_LPS_24hr - WT_LPS_24hr	ENSMUSG00000066800	0.262518	0.0282166	1	Rnasel
KO_Base - WT_Base	ENSMUSG00000104806	1.70089	0.0539702	1	ENSMUSG00000104806	KO_LPS_3hr - WT_LPS_3hr	ENSMUSG00000097147	-1.40778	0.0184762	1	ENSMUSG00000097147	KO_LPS_24hr - WT_LPS_24hr	ENSMUSG00000030469	0.26617	0.0282312	1	Zfp719
KO_Base - WT_Base	ENSMUSG00000043633	-0.131888	0.054172	1	Fam221b	KO_LPS_3hr - WT_LPS_3hr	ENSMUSG00000103567	-0.923031	0.0185834	1	Pcdhga5	KO_LPS_24hr - WT_LPS_24hr	ENSMUSG00000053931	-0.458432	0.028326	1	Cnn3
KO_Base - WT_Base	ENSMUSG00000025165	0.907018	0.0549273	1	Sectm1a	KO_LPS_3hr - WT_LPS_3hr	ENSMUSG00000022614	0.136861	0.018979	1	Lmf2	KO_LPS_24hr - WT_LPS_24hr	ENSMUSG00000000594	-0.12938	0.0284371	1	Gm2a
KO_Base - WT_Base	ENSMUSG00000049323	-0.246652	0.0551263	1	Smcr8	KO_LPS_3hr - WT_LPS_3hr	ENSMUSG00000001445	0.155404	0.0190596	1	Mrpl10	KO_LPS_24hr - WT_LPS_24hr	ENSMUSG00000066538	1.12657	0.0284924	1	Gm6254
KO_Base - WT_Base	ENSMUSG00000098196	-0.426541	0.0552986	1	ENSMUSG00000098196	KO_LPS_3hr - WT_LPS_3hr	ENSMUSG00000073628	-2.11227	0.0193197	1	ENSMUSG00000073628	KO_LPS_24hr - WT_LPS_24hr	ENSMUSG00000041324	1.59257	0.0285793	1	Inhba
KO_Base - WT_Base	ENSMUSG00000025330	0.439208	0.05566	1	Padi4	KO_LPS_3hr - WT_LPS_3hr	ENSMUSG00000044847	-0.30148	0.0194004	1	Lsm11	KO_LPS_24hr - WT_LPS_24hr	ENSMUSG00000007987	-0.204115	0.0285832	1	Ift22
KO_Base - WT_Base	ENSMUSG00000098111	-0.990858	0.0563029	1	Gm4654	KO_LPS_3hr - WT_LPS_3hr	ENSMUSG00000078441	0.12606	0.0196869	1	ENSMUSG00000078441	KO_LPS_24hr - WT_LPS_24hr	ENSMUSG00000029310	-0.124294	0.0287716	1	Nudt9
KO_Base - WT_Base	ENSMUSG00000098178	-0.202858	0.0564366	1	ENSMUSG00000098178	KO_LPS_3hr - WT_LPS_3hr	ENSMUSG00000032109	0.297838	0.0197647	1	Nlrx1	KO_LPS_24hr - WT_LPS_24hr	ENSMUSG00000038732	0.418216	0.028918	1	Mboat1
KO_Base - WT_Base	ENSMUSG00000028456	-0.740511	0.0569048	1	Unc13b	KO_LPS_3hr - WT_LPS_3hr	ENSMUSG00000035202	-0.388962	0.0198007	1	Lars2	KO_LPS_24hr - WT_LPS_24hr	ENSMUSG00000100084	-0.64619	0.0292674	1	2310068J16Rik
KO_Base - WT_Base	ENSMUSG00000017404	-0.151646	0.0569623	1	Rpl19	KO_LPS_3hr - WT_LPS_3hr	ENSMUSG00000087064	-1.87486	0.0198281	1	ENSMUSG00000087064	KO_LPS_24hr - WT_LPS_24hr	ENSMUSG00000097474	-1.38838	0.0293074	1	ENSMUSG00000097474
KO_Base - WT_Base	ENSMUSG00000021606	-0.141142	0.0575885	1	Ndufs6	KO_LPS_3hr - WT_LPS_3hr	ENSMUSG00000091405	-1.0246	0.0198422	1	H4c14	KO_LPS_24hr - WT_LPS_24hr	ENSMUSG00000024959	-0.110018	0.0293586	1	Bad
KO_Base - WT_Base	ENSMUSG00000086929	0.44525	0.0576533	1	ENSMUSG00000086929	KO_LPS_3hr - WT_LPS_3hr	ENSMUSG00000033306	-0.25891	0.0199646	1	Lpp	KO_LPS_24hr - WT_LPS_24hr	ENSMUSG00000034738	-0.223088	0.0294323	1	Nostrin
KO_Base - WT_Base	ENSMUSG00000050914	0.367618	0.0576623	1	Ankrd37	KO_LPS_3hr - WT_LPS_3hr	ENSMUSG00000048154	-0.290676	0.0200378	1	Kmt2d	KO_LPS_24hr - WT_LPS_24hr	ENSMUSG00000023904	-0.16269	0.029711	1	Hcfc1r1
KO_Base - WT_Base	ENSMUSG00000051329	0.170386	0.0579689	1	Nup160	KO_LPS_3hr - WT_LPS_3hr	ENSMUSG00000093656	-1.43056	0.0201726	1	ENSMUSG00000093656	KO_LPS_24hr - WT_LPS_24hr	ENSMUSG00000038292	2.59866	0.0298215	1	Kash5
KO_Base - WT_Base	ENSMUSG00000082319	0.245272	0.0581842	1	Actr3-ps	KO_LPS_3hr - WT_LPS_3hr	ENSMUSG00000026709	0.303507	0.0202335	1	Dars2	KO_LPS_24hr - WT_LPS_24hr	ENSMUSG00000031221	-0.143454	0.0298514	1	Igbp1
KO_Base - WT_Base	ENSMUSG00000047866	0.138884	0.0585702	1	Lonp2	KO_LPS_3hr - WT_LPS_3hr	ENSMUSG00000027175	-0.289015	0.0203121	1	Tcp11l1	KO_LPS_24hr - WT_LPS_24hr	ENSMUSG00000107019	-0.759171	0.0299123	1	ENSMUSG00000107019
KO_Base - WT_Base	ENSMUSG00000018916	-1.41407	0.0586478	1	Csf2	KO_LPS_3hr - WT_LPS_3hr	ENSMUSG00000021975	0.129593	0.0203281	1	Ints9	KO_LPS_24hr - WT_LPS_24hr	ENSMUSG00000026017	0.268279	0.0300666	1	Carf
KO_Base - WT_Base	ENSMUSG00000089235	-0.996848	0.0588017	1	Gm23119	KO_LPS_3hr - WT_LPS_3hr	ENSMUSG00000106837	-1.61729	0.0205526	1	ENSMUSG00000106837	KO_LPS_24hr - WT_LPS_24hr	ENSMUSG00000039934	0.224092	0.0302242	1	Gsap
KO_Base - WT_Base	ENSMUSG00000060216	0.231901	0.0588183	1	Arrb2	KO_LPS_3hr - WT_LPS_3hr	ENSMUSG00000106590	-1.76884	0.0206842	1	ENSMUSG00000106590	KO_LPS_24hr - WT_LPS_24hr	ENSMUSG00000052712	-0.147859	0.0302645	1	BC004004
KO_Base - WT_Base	ENSMUSG00000045287	-0.85684	0.0588688	1	Rtn4rl1	KO_LPS_3hr - WT_LPS_3hr	ENSMUSG00000104324	-1.08803	0.0207271	1	ENSMUSG00000104324	KO_LPS_24hr - WT_LPS_24hr	ENSMUSG00000060594	0.531375	0.0303052	1	Layn
KO_Base - WT_Base	ENSMUSG00000060380	-0.359917	0.0593203	1	ENSMUSG00000060380	KO_LPS_3hr - WT_LPS_3hr	ENSMUSG00000092118	0.595825	0.0209542	1	Fancf	KO_LPS_24hr - WT_LPS_24hr	ENSMUSG00000069744	-0.140897	0.0306545	1	Psmb3
KO_Base - WT_Base	ENSMUSG00000082365	-2.33974	0.0596227	1	ENSMUSG00000082365	KO_LPS_3hr - WT_LPS_3hr	ENSMUSG00000052296	0.119313	0.0209704	1	Ppp6r1	KO_LPS_24hr - WT_LPS_24hr	ENSMUSG00000086213	-1.44393	0.0306826	1	A330040F15Rik
KO_Base - WT_Base	ENSMUSG00000025899	0.185591	0.0597087	1	Alkbh8	KO_LPS_3hr - WT_LPS_3hr	ENSMUSG00000106472	-1.55663	0.0210542	1	ENSMUSG00000106472	KO_LPS_24hr - WT_LPS_24hr	ENSMUSG00000081888	-0.962195	0.0307771	1	ENSMUSG00000081888
KO_Base - WT_Base	ENSMUSG00000036928	0.518799	0.059709	1	Stag3	KO_LPS_3hr - WT_LPS_3hr	ENSMUSG00000086472	1.12995	0.0211157	1	ENSMUSG00000086472	KO_LPS_24hr - WT_LPS_24hr	ENSMUSG00000025922	-1.11855	0.0308797	1	Rpl7-ps8
KO_Base - WT_Base	ENSMUSG00000068758	-0.219288	0.0600431	1	Il3ra	KO_LPS_3hr - WT_LPS_3hr	ENSMUSG00000030443	0.645063	0.0211776	1	Zfp583	KO_LPS_24hr - WT_LPS_24hr	ENSMUSG00000018995	0.270699	0.0309302	1	Nars2
KO_Base - WT_Base	ENSMUSG00000039853	0.186334	0.0602738	1	Trim14	KO_LPS_3hr - WT_LPS_3hr	ENSMUSG00000002028	-0.312786	0.0214664	1	Kmt2a	KO_LPS_24hr - WT_LPS_24hr	ENSMUSG00000010751	0.333174	0.0310714	1	Tnfrsf22
KO_Base - WT_Base	ENSMUSG00000098332	-0.175195	0.0604088	1	Pigbos1	KO_LPS_3hr - WT_LPS_3hr	ENSMUSG00000020755	0.13741	0.0216024	1	Sap30bp	KO_LPS_24hr - WT_LPS_24hr	ENSMUSG00000078879	-1.00845	0.0310961	1	Zfp973
KO_Base - WT_Base	ENSMUSG00000103567	0.683773	0.0607826	1	Pcdhga5	KO_LPS_3hr - WT_LPS_3hr	ENSMUSG00000090458	-1.15518	0.0217671	1	ENSMUSG00000090458	KO_LPS_24hr - WT_LPS_24hr	ENSMUSG00000024940	0.248708	0.0311996	1	Ltbp3
KO_Base - WT_Base	ENSMUSG00000035852	0.568141	0.0608184	1	Misp	KO_LPS_3hr - WT_LPS_3hr	ENSMUSG00000096617	0.803972	0.021857	1	ENSMUSG00000096617	KO_LPS_24hr - WT_LPS_24hr	ENSMUSG00000003762	-0.120083	0.0313017	1	Coq8b
KO_Base - WT_Base	ENSMUSG00000097081	-0.311508	0.0608315	1	ENSMUSG00000097081	KO_LPS_3hr - WT_LPS_3hr	ENSMUSG00000097635	-1.21654	0.021872	1	ENSMUSG00000097635	KO_LPS_24hr - WT_LPS_24hr	ENSMUSG00000026558	0.522406	0.0314229	1	Uck2
KO_Base - WT_Base	ENSMUSG00000037461	0.0876353	0.0611612	1	Ints7	KO_LPS_3hr - WT_LPS_3hr	ENSMUSG00000104467	-1.14832	0.021908	1	ENSMUSG00000104467	KO_LPS_24hr - WT_LPS_24hr	ENSMUSG00000022999	-0.164145	0.0317016	1	Lmbr1l
KO_Base - WT_Base	ENSMUSG00000030559	-0.741972	0.0615032	1	Rab38	KO_LPS_3hr - WT_LPS_3hr	ENSMUSG00000097507	-1.01794	0.0219516	1	ENSMUSG00000097507	KO_LPS_24hr - WT_LPS_24hr	ENSMUSG00000043284	-0.157035	0.0318511	1	Tmem11
KO_Base - WT_Base	ENSMUSG00000057411	-0.17103	0.0619987	1	Antkmt	KO_LPS_3hr - WT_LPS_3hr	ENSMUSG00000068391	0.14596	0.022083	1	Chrac1	KO_LPS_24hr - WT_LPS_24hr	ENSMUSG00000030630	0.729425	0.0319656	1	Fah
KO_Base - WT_Base	ENSMUSG00000107306	0.891385	0.0621455	1	ENSMUSG00000107306	KO_LPS_3hr - WT_LPS_3hr	ENSMUSG00000097350	-1.08353	0.0220901	1	4732491K20Rik	KO_LPS_24hr - WT_LPS_24hr	ENSMUSG00000005779	-0.109817	0.0320622	1	Psmb4
KO_Base - WT_Base	ENSMUSG00000087331	-0.665834	0.0621463	1	1810021B22Rik	KO_LPS_3hr - WT_LPS_3hr	ENSMUSG00000007338	0.218294	0.0222169	1	Mrpl49	KO_LPS_24hr - WT_LPS_24hr	ENSMUSG00000049090	0.237872	0.0320895	1	Zadh2
KO_Base - WT_Base	ENSMUSG00000020455	-0.158368	0.0621913	1	Trim11	KO_LPS_3hr - WT_LPS_3hr	ENSMUSG00000078570	0.297826	0.0222982	1	1110065P20Rik	KO_LPS_24hr - WT_LPS_24hr	ENSMUSG00000063354	0.282824	0.0321401	1	Slc39a4
KO_Base - WT_Base	ENSMUSG00000037885	0.137193	0.0625913	1	Stk35	KO_LPS_3hr - WT_LPS_3hr	ENSMUSG00000106375	-1.09808	0.0223089	1	ENSMUSG00000106375	KO_LPS_24hr - WT_LPS_24hr	ENSMUSG00000028967	0.249202	0.0322484	1	Errfi1
KO_Base - WT_Base	ENSMUSG00000017718	-0.215679	0.0628697	1	Afmid	KO_LPS_3hr - WT_LPS_3hr	ENSMUSG00000069911	-1.84105	0.0223312	1	Insyn2b	KO_LPS_24hr - WT_LPS_24hr	ENSMUSG00000033916	-0.13329	0.0324109	1	Chmp2a
KO_Base - WT_Base	ENSMUSG00000071573	-0.247802	0.0629532	1	Rnls	KO_LPS_3hr - WT_LPS_3hr	ENSMUSG00000007610	0.243993	0.0225334	1	Gtpbp3	KO_LPS_24hr - WT_LPS_24hr	ENSMUSG00000035107	0.586738	0.0324624	1	Dcbld2
KO_Base - WT_Base	ENSMUSG00000074529	-0.959177	0.0632232	1	Zfp972	KO_LPS_3hr - WT_LPS_3hr	ENSMUSG00000025354	0.0902974	0.0225646	1	Dnajc14	KO_LPS_24hr - WT_LPS_24hr	ENSMUSG00000078572	-0.198748	0.0325516	1	Ndufaf8
KO_Base - WT_Base	ENSMUSG00000014313	-0.156112	0.0633055	1	Cox6c	KO_LPS_3hr - WT_LPS_3hr	ENSMUSG00000088088	-0.641676	0.0226828	1	Rmrp	KO_LPS_24hr - WT_LPS_24hr	ENSMUSG00000027636	-0.658209	0.0326915	1	Sla2
KO_Base - WT_Base	ENSMUSG00000020895	-0.286745	0.0636013	1	Tmem107	KO_LPS_3hr - WT_LPS_3hr	ENSMUSG00000101778	-1.32618	0.023384	1	ENSMUSG00000101778	KO_LPS_24hr - WT_LPS_24hr	ENSMUSG00000029651	-0.774132	0.0327185	1	Mtus2
KO_Base - WT_Base	ENSMUSG00000024260	0.112996	0.0639898	1	Sap130	KO_LPS_3hr - WT_LPS_3hr	ENSMUSG00000003039	0.118832	0.0237011	1	Fam32a	KO_LPS_24hr - WT_LPS_24hr	ENSMUSG00000083111	0.864787	0.0327388	1	ENSMUSG00000083111
KO_Base - WT_Base	ENSMUSG00000028459	0.215733	0.0640337	1	Cd72	KO_LPS_3hr - WT_LPS_3hr	ENSMUSG00000104888	-0.926528	0.0237658	1	ENSMUSG00000104888	KO_LPS_24hr - WT_LPS_24hr	ENSMUSG00000065922	-0.786284	0.032826	1	ENSMUSG00000065922
KO_Base - WT_Base	ENSMUSG00000031375	1.30186	0.0643581	1	Bgn	KO_LPS_3hr - WT_LPS_3hr	ENSMUSG00000074024	-0.401308	0.0238114	1	4632427E13Rik	KO_LPS_24hr - WT_LPS_24hr	ENSMUSG00000033460	1.32935	0.033103	1	Armcx1
KO_Base - WT_Base	ENSMUSG00000052534	0.260172	0.064815	1	Pbx1	KO_LPS_3hr - WT_LPS_3hr	ENSMUSG00000106912	-1.47312	0.0238192	1	ENSMUSG00000106912	KO_LPS_24hr - WT_LPS_24hr	ENSMUSG00000029371	1.09543	0.0331782	1	Cxcl5
KO_Base - WT_Base	ENSMUSG00000090996	-0.205432	0.0649159	1	ENSMUSG00000090996	KO_LPS_3hr - WT_LPS_3hr	ENSMUSG00000011751	1.16804	0.023941	1	Sptbn4	KO_LPS_24hr - WT_LPS_24hr	ENSMUSG00000024338	-0.173858	0.0333875	1	Psmb8
KO_Base - WT_Base	ENSMUSG00000101014	2.12847	0.0654501	1	ENSMUSG00000101014	KO_LPS_3hr - WT_LPS_3hr	ENSMUSG00000104969	-0.849103	0.02395	1	ENSMUSG00000104969	KO_LPS_24hr - WT_LPS_24hr	ENSMUSG00000025366	-0.136341	0.0335877	1	Esyt1
KO_Base - WT_Base	ENSMUSG00000038462	-0.0966394	0.065525	1	Uqcrfs1	KO_LPS_3hr - WT_LPS_3hr	ENSMUSG00000031145	-0.258005	0.0239553	1	Prickle3	KO_LPS_24hr - WT_LPS_24hr	ENSMUSG00000095134	-1.1115	0.0337625	1	ENSMUSG00000095134
KO_Base - WT_Base	ENSMUSG00000020515	0.0923394	0.0655412	1	Cnot8	KO_LPS_3hr - WT_LPS_3hr	ENSMUSG00000036466	-1.13879	0.023996	1	Megf11	KO_LPS_24hr - WT_LPS_24hr	ENSMUSG00000057530	0.137088	0.0339127	1	Ece1
KO_Base - WT_Base	ENSMUSG00000098274	-0.163369	0.0655988	1	Rpl24	KO_LPS_3hr - WT_LPS_3hr	ENSMUSG00000019822	-0.260479	0.0240274	1	Smpd2	KO_LPS_24hr - WT_LPS_24hr	ENSMUSG00000069911	-1.71395	0.0342215	1	Insyn2b
KO_Base - WT_Base	ENSMUSG00000037190	0.125724	0.0658094	1	Cyb561d2	KO_LPS_3hr - WT_LPS_3hr	ENSMUSG00000009112	0.135498	0.0240752	1	Bcl2l13	KO_LPS_24hr - WT_LPS_24hr	ENSMUSG00000024769	0.190677	0.0342484	1	Cdc42bpg
KO_Base - WT_Base	ENSMUSG00000023903	0.571204	0.0660128	1	Mmp25	KO_LPS_3hr - WT_LPS_3hr	ENSMUSG00000001521	0.180565	0.0241539	1	Tulp3	KO_LPS_24hr - WT_LPS_24hr	ENSMUSG00000020473	1.04604	0.0343343	1	Aebp1
KO_Base - WT_Base	ENSMUSG00000000530	0.102537	0.066192	1	Acvrl1	KO_LPS_3hr - WT_LPS_3hr	ENSMUSG00000034707	0.156049	0.0242771	1	Gns	KO_LPS_24hr - WT_LPS_24hr	ENSMUSG00000005983	-0.399545	0.0345234	1	1700037C18Rik;!Gm41410
KO_Base - WT_Base	ENSMUSG00000021009	0.190395	0.0664338	1	Ptpn21	KO_LPS_3hr - WT_LPS_3hr	ENSMUSG00000022604	1.10484	0.0243203	1	Cep97	KO_LPS_24hr - WT_LPS_24hr	ENSMUSG00000061474	-0.195936	0.0345542	1	Mrps36
KO_Base - WT_Base	ENSMUSG00000036225	0.330548	0.0664626	1	Kctd1	KO_LPS_3hr - WT_LPS_3hr	ENSMUSG00000023912	2.13032	0.0243477	1	Slc25a27	KO_LPS_24hr - WT_LPS_24hr	ENSMUSG00000038777	0.719433	0.0346654	1	Sema6c
KO_Base - WT_Base	ENSMUSG00000082762	-0.689205	0.067108	1	Gm12366	KO_LPS_3hr - WT_LPS_3hr	ENSMUSG00000029212	-1.79445	0.0244017	1	Gabrb1	KO_LPS_24hr - WT_LPS_24hr	ENSMUSG00000045348	0.343311	0.034741	1	Nyap1
KO_Base - WT_Base	ENSMUSG00000063172	-0.221077	0.0674142	1	Hspb11	KO_LPS_3hr - WT_LPS_3hr	ENSMUSG00000097239	-1.63627	0.0245395	1	ENSMUSG00000097239	KO_LPS_24hr - WT_LPS_24hr	ENSMUSG00000020982	0.127438	0.0348455	1	Nemf
KO_Base - WT_Base	ENSMUSG00000081111	-0.714238	0.0674904	1	Gm5913	KO_LPS_3hr - WT_LPS_3hr	ENSMUSG00000046417	0.195688	0.0245408	1	Lrrc75a	KO_LPS_24hr - WT_LPS_24hr	ENSMUSG00000029638	-0.496213	0.0348668	1	Glcci1
KO_Base - WT_Base	ENSMUSG00000042901	0.152572	0.0675323	1	Aida	KO_LPS_3hr - WT_LPS_3hr	ENSMUSG00000037787	0.200153	0.0248057	1	Coa8	KO_LPS_24hr - WT_LPS_24hr	ENSMUSG00000044712	0.173405	0.0349923	1	Slc38a6
KO_Base - WT_Base	ENSMUSG00000021290	-0.159178	0.0679876	1	Atp5mpl	KO_LPS_3hr - WT_LPS_3hr	ENSMUSG00000087444	-0.627758	0.0250332	1	Gm5475	KO_LPS_24hr - WT_LPS_24hr	ENSMUSG00000014592	-0.18457	0.0351628	1	Camta1
KO_Base - WT_Base	ENSMUSG00000051748	2.11091	0.0680856	1	Wfdc21	KO_LPS_3hr - WT_LPS_3hr	ENSMUSG00000024007	0.246945	0.0250737	1	Ppil1	KO_LPS_24hr - WT_LPS_24hr	ENSMUSG00000024486	0.974248	0.0352004	1	Hbegf
KO_Base - WT_Base	ENSMUSG00000097379	0.587653	0.068271	1	ENSMUSG00000097379	KO_LPS_3hr - WT_LPS_3hr	ENSMUSG00000029427	0.154156	0.0252596	1	Zcchc8	KO_LPS_24hr - WT_LPS_24hr	ENSMUSG00000048188	1.02091	0.0352148	1	ENSMUSG00000048188
KO_Base - WT_Base	ENSMUSG00000036372	-0.141612	0.0691109	1	Tmem258	KO_LPS_3hr - WT_LPS_3hr	ENSMUSG00000064120	0.150283	0.0253032	1	Mocs1	KO_LPS_24hr - WT_LPS_24hr	ENSMUSG00000022216	-0.185924	0.0352366	1	Psme1
KO_Base - WT_Base	ENSMUSG00000083849	0.897515	0.0693792	1	Gm13477	KO_LPS_3hr - WT_LPS_3hr	ENSMUSG00000017781	0.0981556	0.0253191	1	Pitpna	KO_LPS_24hr - WT_LPS_24hr	ENSMUSG00000044949	0.372081	0.0356477	1	Ubtd2
KO_Base - WT_Base	ENSMUSG00000029084	-1.39812	0.0694514	1	Cd38	KO_LPS_3hr - WT_LPS_3hr	ENSMUSG00000001168	-0.929698	0.0253309	1	Oas1h	KO_LPS_24hr - WT_LPS_24hr	ENSMUSG00000071722	0.906857	0.0356892	1	Spin4
KO_Base - WT_Base	ENSMUSG00000055833	0.454065	0.0695318	1	1700034H15Rik	KO_LPS_3hr - WT_LPS_3hr	ENSMUSG00000098975	4.57753	0.0256875	1	ENSMUSG00000098975	KO_LPS_24hr - WT_LPS_24hr	ENSMUSG00000102881	1.13723	0.0358125	1	ENSMUSG00000102881
KO_Base - WT_Base	ENSMUSG00000008683	-0.185075	0.0701452	1	Rps15a	KO_LPS_3hr - WT_LPS_3hr	ENSMUSG00000004837	0.391997	0.0257671	1	Grap	KO_LPS_24hr - WT_LPS_24hr	ENSMUSG00000107116	-1.68738	0.0361654	1	ENSMUSG00000107116
KO_Base - WT_Base	ENSMUSG00000020994	0.130077	0.0702156	1	Pnn	KO_LPS_3hr - WT_LPS_3hr	ENSMUSG00000024319	0.0988405	0.025856	1	Vps52	KO_LPS_24hr - WT_LPS_24hr	ENSMUSG00000025277	0.427709	0.0366757	1	Abhd6
KO_Base - WT_Base	ENSMUSG00000025216	-0.456428	0.0703012	1	Lbx1	KO_LPS_3hr - WT_LPS_3hr	ENSMUSG00000106636	-0.911487	0.0258881	1	ENSMUSG00000106636	KO_LPS_24hr - WT_LPS_24hr	ENSMUSG00000017299	-0.12302	0.0366781	1	Dnttip1
KO_Base - WT_Base	ENSMUSG00000106918	-0.161246	0.0703557	1	Mrpl33	KO_LPS_3hr - WT_LPS_3hr	ENSMUSG00000097300	-1.0987	0.0259272	1	ENSMUSG00000097300	KO_LPS_24hr - WT_LPS_24hr	ENSMUSG00000069607	-0.285719	0.0370647	1	Cd300ld3
KO_Base - WT_Base	ENSMUSG00000048895	-0.291714	0.070522	1	Cdk5r1	KO_LPS_3hr - WT_LPS_3hr	ENSMUSG00000097578	-1.02482	0.0260528	1	ENSMUSG00000097578	KO_LPS_24hr - WT_LPS_24hr	ENSMUSG00000071862	-1.55884	0.0373391	1	Lrrtm2
KO_Base - WT_Base	ENSMUSG00000021520	-0.167641	0.070593	1	Uqcrb	KO_LPS_3hr - WT_LPS_3hr	ENSMUSG00000049600	0.245975	0.0260965	1	Zbtb45	KO_LPS_24hr - WT_LPS_24hr	ENSMUSG00000055541	-0.302128	0.0373734	1	Lair1
KO_Base - WT_Base	ENSMUSG00000002345	-0.116307	0.0708841	1	Borcs8	KO_LPS_3hr - WT_LPS_3hr	ENSMUSG00000056718	2.24073	0.026174	1	Gm13199	KO_LPS_24hr - WT_LPS_24hr	ENSMUSG00000009076	-0.175336	0.0374453	1	Zmat5
KO_Base - WT_Base	ENSMUSG00000025381	-0.117799	0.071156	1	Cnpy2	KO_LPS_3hr - WT_LPS_3hr	ENSMUSG00000048731	-0.413456	0.0263402	1	Ggnbp1	KO_LPS_24hr - WT_LPS_24hr	ENSMUSG00000106609	0.782285	0.0375149	1	ENSMUSG00000106609
KO_Base - WT_Base	ENSMUSG00000014856	-0.110487	0.071973	1	Tmem208	KO_LPS_3hr - WT_LPS_3hr	ENSMUSG00000020657	-0.249308	0.0263805	1	Dnajc27	KO_LPS_24hr - WT_LPS_24hr	ENSMUSG00000019158	-0.167443	0.0378269	1	Tmem160
KO_Base - WT_Base	ENSMUSG00000078651	-0.462003	0.0720041	1	Aoc2	KO_LPS_3hr - WT_LPS_3hr	ENSMUSG00000104503	-1.12266	0.0265562	1	ENSMUSG00000104503	KO_LPS_24hr - WT_LPS_24hr	ENSMUSG00000058755	0.549913	0.0378996	1	Osm
KO_Base - WT_Base	ENSMUSG00000032288	-0.171888	0.0720806	1	Imp3	KO_LPS_3hr - WT_LPS_3hr	ENSMUSG00000033849	-1.91928	0.0266248	1	B3galt2	KO_LPS_24hr - WT_LPS_24hr	ENSMUSG00000023456	-0.17825	0.0380251	1	Tpi1
KO_Base - WT_Base	ENSMUSG00000086316	-0.14232	0.0723148	1	Nbdy	KO_LPS_3hr - WT_LPS_3hr	ENSMUSG00000074194	-2.59745	0.0266901	1	Zfp791	KO_LPS_24hr - WT_LPS_24hr	ENSMUSG00000063052	0.167352	0.0380905	1	Lrrc40
KO_Base - WT_Base	ENSMUSG00000040950	-0.940721	0.0723522	1	Mgl2	KO_LPS_3hr - WT_LPS_3hr	ENSMUSG00000102151	-0.925531	0.0267621	1	ENSMUSG00000102151	KO_LPS_24hr - WT_LPS_24hr	ENSMUSG00000032739	-2.10769	0.0381134	1	Pram1
KO_Base - WT_Base	ENSMUSG00000021280	-0.353132	0.0723645	1	Exoc3l4	KO_LPS_3hr - WT_LPS_3hr	ENSMUSG00000105176	-0.451884	0.0267662	1	ENSMUSG00000105176	KO_LPS_24hr - WT_LPS_24hr	ENSMUSG00000067851	0.216311	0.0382506	1	Arfgef1
KO_Base - WT_Base	ENSMUSG00000105826	1.02996	0.0724249	1	ENSMUSG00000105826	KO_LPS_3hr - WT_LPS_3hr	ENSMUSG00000027983	-2.83195	0.0268304	1	Cyp2u1	KO_LPS_24hr - WT_LPS_24hr	ENSMUSG00000025757	0.380097	0.0382542	1	Hspa4l
KO_Base - WT_Base	ENSMUSG00000024457	0.122722	0.0728074	1	Trim26	KO_LPS_3hr - WT_LPS_3hr	ENSMUSG00000040329	-0.457751	0.0269866	1	Il7	KO_LPS_24hr - WT_LPS_24hr	ENSMUSG00000022237	0.429119	0.0383182	1	Ankrd33b
KO_Base - WT_Base	ENSMUSG00000032386	0.0970326	0.0733593	1	Trip4	KO_LPS_3hr - WT_LPS_3hr	ENSMUSG00000102440	-1.22779	0.0270427	1	Pcdhga9	KO_LPS_24hr - WT_LPS_24hr	ENSMUSG00000020027	0.747035	0.0384031	1	Socs2
KO_Base - WT_Base	ENSMUSG00000024926	-0.078122	0.0734809	1	Kat5	KO_LPS_3hr - WT_LPS_3hr	ENSMUSG00000046058	0.606224	0.0271376	1	Eid2	KO_LPS_24hr - WT_LPS_24hr	ENSMUSG00000039699	-0.285257	0.038577	1	Batf2
KO_Base - WT_Base	ENSMUSG00000073676	-0.132073	0.0735778	1	Hspe1	KO_LPS_3hr - WT_LPS_3hr	ENSMUSG00000001844	0.162834	0.0271682	1	Zdhhc4	KO_LPS_24hr - WT_LPS_24hr	ENSMUSG00000030861	0.119974	0.0386188	1	Acadsb
KO_Base - WT_Base	ENSMUSG00000024164	0.253011	0.0736473	1	C3	KO_LPS_3hr - WT_LPS_3hr	ENSMUSG00000037259	2.80701	0.0272541	1	Dzank1	KO_LPS_24hr - WT_LPS_24hr	ENSMUSG00000028986	0.173211	0.0389413	1	Klhl7
KO_Base - WT_Base	ENSMUSG00000102719	0.517194	0.0738158	1	ENSMUSG00000102719	KO_LPS_3hr - WT_LPS_3hr	ENSMUSG00000043340	-0.675134	0.0274951	1	ENSMUSG00000043340	KO_LPS_24hr - WT_LPS_24hr	ENSMUSG00000031442	0.634149	0.0391295	1	Mcf2l
KO_Base - WT_Base	ENSMUSG00000052783	0.373691	0.0738979	1	Grk4	KO_LPS_3hr - WT_LPS_3hr	ENSMUSG00000067279	-3.3174	0.0276259	1	Ppp1r3c	KO_LPS_24hr - WT_LPS_24hr	ENSMUSG00000032103	0.194316	0.0392318	1	Pus3
KO_Base - WT_Base	ENSMUSG00000056851	-0.0967884	0.0741295	1	Pcbp2	KO_LPS_3hr - WT_LPS_3hr	ENSMUSG00000037197	0.116886	0.0277312	1	Rbm17	KO_LPS_24hr - WT_LPS_24hr	ENSMUSG00000028794	1.84827	0.0392743	1	A3galt2
KO_Base - WT_Base	ENSMUSG00000044145	-0.382437	0.0742371	1	1810024B03Rik	KO_LPS_3hr - WT_LPS_3hr	ENSMUSG00000103343	-1.29266	0.0277336	1	ENSMUSG00000103343	KO_LPS_24hr - WT_LPS_24hr	ENSMUSG00000031153	0.123165	0.0394633	1	Gripap1
KO_Base - WT_Base	ENSMUSG00000097125	-0.544224	0.0742634	1	ENSMUSG00000097125	KO_LPS_3hr - WT_LPS_3hr	ENSMUSG00000029310	0.118683	0.0277395	1	Nudt9	KO_LPS_24hr - WT_LPS_24hr	ENSMUSG00000043154	0.201979	0.0396402	1	Ppp2r3a
KO_Base - WT_Base	ENSMUSG00000039116	0.173807	0.0747509	1	Adgrg6	KO_LPS_3hr - WT_LPS_3hr	ENSMUSG00000021494	0.145559	0.0279074	1	Ddx41	KO_LPS_24hr - WT_LPS_24hr	ENSMUSG00000036502	-1.74715	0.0399569	1	Tmem255a
KO_Base - WT_Base	ENSMUSG00000024902	-0.123754	0.0751336	1	Mrpl11	KO_LPS_3hr - WT_LPS_3hr	ENSMUSG00000022947	-0.30043	0.0280263	1	Cbr3	KO_LPS_24hr - WT_LPS_24hr	ENSMUSG00000032313	1.89358	0.0401929	1	Tmem266
KO_Base - WT_Base	ENSMUSG00000103957	-1.0566	0.0756375	1	ENSMUSG00000103957	KO_LPS_3hr - WT_LPS_3hr	ENSMUSG00000046110	-1.38037	0.0281188	1	Serinc4	KO_LPS_24hr - WT_LPS_24hr	ENSMUSG00000060739	-0.105344	0.0402698	1	Nsa2
KO_Base - WT_Base	ENSMUSG00000086184	0.488862	0.0758073	1	ENSMUSG00000086184	KO_LPS_3hr - WT_LPS_3hr	ENSMUSG00000033705	-0.324561	0.0281793	1	Stard9	KO_LPS_24hr - WT_LPS_24hr	ENSMUSG00000104945	-1.5157	0.0404828	1	Gm35715
KO_Base - WT_Base	ENSMUSG00000020519	0.138836	0.0758648	1	Sap30l	KO_LPS_3hr - WT_LPS_3hr	ENSMUSG00000091993	-0.594871	0.0284131	1	ENSMUSG00000091993	KO_LPS_24hr - WT_LPS_24hr	ENSMUSG00000040152	0.45541	0.0405469	1	Thbs1
KO_Base - WT_Base	ENSMUSG00000100725	0.14471	0.0762014	1	ENSMUSG00000100725	KO_LPS_3hr - WT_LPS_3hr	ENSMUSG00000043059	0.114521	0.0285766	1	Zfp513	KO_LPS_24hr - WT_LPS_24hr	ENSMUSG00000028423	0.127161	0.0408387	1	Nfx1
KO_Base - WT_Base	ENSMUSG00000027305	0.165917	0.0762145	1	Ndufaf1	KO_LPS_3hr - WT_LPS_3hr	ENSMUSG00000028842	-0.215596	0.0286313	1	Ago3	KO_LPS_24hr - WT_LPS_24hr	ENSMUSG00000068874	-0.270541	0.0408387	1	Selenbp1
KO_Base - WT_Base	ENSMUSG00000053830	0.69359	0.0762525	1	ENSMUSG00000053830	KO_LPS_3hr - WT_LPS_3hr	ENSMUSG00000020798	0.867879	0.0287445	1	Spns3	KO_LPS_24hr - WT_LPS_24hr	ENSMUSG00000087233	-2.04248	0.0408626	1	ENSMUSG00000087233
KO_Base - WT_Base	ENSMUSG00000021660	-0.0952292	0.0764053	1	Btf3	KO_LPS_3hr - WT_LPS_3hr	ENSMUSG00000053769	0.249028	0.0290223	1	Lysmd1	KO_LPS_24hr - WT_LPS_24hr	ENSMUSG00000032290	0.129805	0.0409598	1	Ptpn9
KO_Base - WT_Base	ENSMUSG00000074218	-0.346578	0.076584	1	Cox7a1	KO_LPS_3hr - WT_LPS_3hr	ENSMUSG00000103657	-1.75664	0.0292835	1	ENSMUSG00000103657	KO_LPS_24hr - WT_LPS_24hr	ENSMUSG00000099931	-1.24473	0.04106	1	ENSMUSG00000099931
KO_Base - WT_Base	ENSMUSG00000033781	0.21847	0.0766528	1	Asb13	KO_LPS_3hr - WT_LPS_3hr	ENSMUSG00000028914	-0.220527	0.0295395	1	Casp9	KO_LPS_24hr - WT_LPS_24hr	ENSMUSG00000089855	-1.05928	0.0410698	1	ENSMUSG00000089855
KO_Base - WT_Base	ENSMUSG00000022019	0.174884	0.0767079	1	Tdrd3	KO_LPS_3hr - WT_LPS_3hr	ENSMUSG00000026153	-0.295337	0.0296072	1	Fam135a	KO_LPS_24hr - WT_LPS_24hr	ENSMUSG00000031585	0.13465	0.0411115	1	Gtf2e2
KO_Base - WT_Base	ENSMUSG00000063052	0.137987	0.0767562	1	Lrrc40	KO_LPS_3hr - WT_LPS_3hr	ENSMUSG00000063450	-0.557539	0.0296099	1	Syne2	KO_LPS_24hr - WT_LPS_24hr	ENSMUSG00000020122	0.578371	0.0411573	1	Egfr
KO_Base - WT_Base	ENSMUSG00000103065	4.12437	0.0770604	1	ENSMUSG00000103065	KO_LPS_3hr - WT_LPS_3hr	ENSMUSG00000091997	-1.3581	0.029619	1	ENSMUSG00000091997	KO_LPS_24hr - WT_LPS_24hr	ENSMUSG00000023942	0.24828	0.041884	1	Slc29a1
KO_Base - WT_Base	ENSMUSG00000035183	-0.377084	0.0773114	1	Slc24a5	KO_LPS_3hr - WT_LPS_3hr	ENSMUSG00000038056	-0.264553	0.0297421	1	Kmt2c	KO_LPS_24hr - WT_LPS_24hr	ENSMUSG00000062661	0.403561	0.0419051	1	Ncs1
KO_Base - WT_Base	ENSMUSG00000039195	-0.182563	0.0773891	1	1110008P14Rik	KO_LPS_3hr - WT_LPS_3hr	ENSMUSG00000021417	0.109622	0.0297682	1	Eci2	KO_LPS_24hr - WT_LPS_24hr	ENSMUSG00000041688	0.361458	0.0419379	1	Amot
KO_Base - WT_Base	ENSMUSG00000022452	-0.134351	0.0774781	1	Smdt1	KO_LPS_3hr - WT_LPS_3hr	ENSMUSG00000002147	0.0769459	0.0298849	1	Stat6	KO_LPS_24hr - WT_LPS_24hr	ENSMUSG00000037089	-0.120304	0.0420036	1	Slc35b2
KO_Base - WT_Base	ENSMUSG00000036748	-0.131632	0.0776929	1	Cuedc2	KO_LPS_3hr - WT_LPS_3hr	ENSMUSG00000009563	0.149428	0.0299254	1	Tor2a	KO_LPS_24hr - WT_LPS_24hr	ENSMUSG00000002007	-1.19079	0.0420796	1	Srpk3
KO_Base - WT_Base	ENSMUSG00000057841	-0.193284	0.0779218	1	Rpl32	KO_LPS_3hr - WT_LPS_3hr	ENSMUSG00000075705	0.154211	0.0299307	1	Msrb1	KO_LPS_24hr - WT_LPS_24hr	ENSMUSG00000015176	0.182778	0.0421532	1	Nolc1
KO_Base - WT_Base	ENSMUSG00000028029	-0.0910324	0.0783866	1	Aimp1	KO_LPS_3hr - WT_LPS_3hr	ENSMUSG00000095463	-0.436308	0.0299972	1	Entpd4	KO_LPS_24hr - WT_LPS_24hr	ENSMUSG00000084932	-2.01741	0.0421898	1	ENSMUSG00000084932
KO_Base - WT_Base	ENSMUSG00000046636	-0.567408	0.0792621	1	ENSMUSG00000046636	KO_LPS_3hr - WT_LPS_3hr	ENSMUSG00000033454	-0.319782	0.0302555	1	Zbtb1	KO_LPS_24hr - WT_LPS_24hr	ENSMUSG00000066357	0.206098	0.042436	1	Wdr6
KO_Base - WT_Base	ENSMUSG00000087478	-0.915804	0.0793916	1	4930506C21Rik	KO_LPS_3hr - WT_LPS_3hr	ENSMUSG00000105728	-1.39247	0.0302769	1	ENSMUSG00000105728	KO_LPS_24hr - WT_LPS_24hr	ENSMUSG00000017832	-0.596982	0.0425044	1	Hspb9
KO_Base - WT_Base	ENSMUSG00000029729	0.108957	0.0794498	1	Zkscan1	KO_LPS_3hr - WT_LPS_3hr	ENSMUSG00000020804	-0.903108	0.0303779	1	Aanat	KO_LPS_24hr - WT_LPS_24hr	ENSMUSG00000023068	0.124671	0.0425382	1	Nus1
KO_Base - WT_Base	ENSMUSG00000020399	-0.569066	0.0795604	1	Havcr2	KO_LPS_3hr - WT_LPS_3hr	ENSMUSG00000022802	0.909375	0.0307632	1	Lmln	KO_LPS_24hr - WT_LPS_24hr	ENSMUSG00000036499	0.235459	0.0428124	1	Eea1
KO_Base - WT_Base	ENSMUSG00000085498	-0.8982	0.0798287	1	Gm14023	KO_LPS_3hr - WT_LPS_3hr	ENSMUSG00000034064	0.173116	0.0311105	1	Poglut1	KO_LPS_24hr - WT_LPS_24hr	ENSMUSG00000059518	-0.134417	0.0429245	1	Znhit1
KO_Base - WT_Base	ENSMUSG00000082163	-0.693004	0.0798667	1	Gm14276	KO_LPS_3hr - WT_LPS_3hr	ENSMUSG00000030727	0.178543	0.0311329	1	Rabep2	KO_LPS_24hr - WT_LPS_24hr	ENSMUSG00000029504	0.15214	0.043455	1	Ddx51
KO_Base - WT_Base	ENSMUSG00000005161	-0.119564	0.0798942	1	Prdx2	KO_LPS_3hr - WT_LPS_3hr	ENSMUSG00000057342	0.112212	0.0311803	1	Sphk2	KO_LPS_24hr - WT_LPS_24hr	ENSMUSG00000035183	0.47755	0.0435215	1	Slc24a5
KO_Base - WT_Base	ENSMUSG00000061848	-0.647836	0.0799308	1	Gm5805	KO_LPS_3hr - WT_LPS_3hr	ENSMUSG00000038055	0.204059	0.0312122	1	Dexi	KO_LPS_24hr - WT_LPS_24hr	ENSMUSG00000018925	-1.20334	0.0435788	1	Heatr9
KO_Base - WT_Base	ENSMUSG00000018322	0.101116	0.0803488	1	Tomm34	KO_LPS_3hr - WT_LPS_3hr	ENSMUSG00000069874	0.316454	0.0312496	1	Irgm2	KO_LPS_24hr - WT_LPS_24hr	ENSMUSG00000025962	0.183611	0.0436001	1	Fastkd2
KO_Base - WT_Base	ENSMUSG00000063882	-0.145091	0.0804705	1	Uqcrh	KO_LPS_3hr - WT_LPS_3hr	ENSMUSG00000033294	0.146971	0.0315172	1	Noc4l	KO_LPS_24hr - WT_LPS_24hr	ENSMUSG00000046031	-0.358416	0.0438821	1	Calhm6
KO_Base - WT_Base	ENSMUSG00000042312	-0.1408	0.0806409	1	S100a13	KO_LPS_3hr - WT_LPS_3hr	ENSMUSG00000097243	-1.51462	0.0316289	1	ENSMUSG00000097243	KO_LPS_24hr - WT_LPS_24hr	ENSMUSG00000097799	-0.746955	0.0439277	1	ENSMUSG00000097799
KO_Base - WT_Base	ENSMUSG00000022020	0.170447	0.0806486	1	Naa16	KO_LPS_3hr - WT_LPS_3hr	ENSMUSG00000064193	0.374006	0.0316307	1	ENSMUSG00000064193	KO_LPS_24hr - WT_LPS_24hr	ENSMUSG00000063757	-0.725534	0.0439765	1	ENSMUSG00000063757
KO_Base - WT_Base	ENSMUSG00000060989	0.417496	0.08066	1	ENSMUSG00000060989	KO_LPS_3hr - WT_LPS_3hr	ENSMUSG00000030655	-0.3052	0.0317107	1	Smg1	KO_LPS_24hr - WT_LPS_24hr	ENSMUSG00000025582	1.95298	0.0440095	1	Nptx1
KO_Base - WT_Base	ENSMUSG00000085786	0.75376	0.0814318	1	ENSMUSG00000085786	KO_LPS_3hr - WT_LPS_3hr	ENSMUSG00000048076	0.137604	0.0317433	1	Arf1	KO_LPS_24hr - WT_LPS_24hr	ENSMUSG00000072972	-0.883797	0.0444009	1	Adam4
KO_Base - WT_Base	ENSMUSG00000084786	-0.127223	0.0814928	1	Ubl5	KO_LPS_3hr - WT_LPS_3hr	ENSMUSG00000089739	0.43778	0.0318813	1	ENSMUSG00000089739	KO_LPS_24hr - WT_LPS_24hr	ENSMUSG00000018583	0.151316	0.0447182	1	G3bp1
KO_Base - WT_Base	ENSMUSG00000047694	0.105479	0.0815668	1	Yipf6	KO_LPS_3hr - WT_LPS_3hr	ENSMUSG00000014426	0.277761	0.0319222	1	Map3k4	KO_LPS_24hr - WT_LPS_24hr	ENSMUSG00000041147	0.421039	0.0447832	1	Brca2
KO_Base - WT_Base	ENSMUSG00000037124	1.96177	0.0817467	1	Trim58	KO_LPS_3hr - WT_LPS_3hr	ENSMUSG00000028636	0.285135	0.0322279	1	Ppcs	KO_LPS_24hr - WT_LPS_24hr	ENSMUSG00000034220	0.481147	0.0448736	1	Gpc1
KO_Base - WT_Base	ENSMUSG00000057406	0.103188	0.0819606	1	Nsd2	KO_LPS_3hr - WT_LPS_3hr	ENSMUSG00000036733	0.13283	0.0323826	1	Rbm42	KO_LPS_24hr - WT_LPS_24hr	ENSMUSG00000005824	0.516903	0.0450916	1	Tnfsf14
KO_Base - WT_Base	ENSMUSG00000001506	1.34348	0.0820422	1	Col1a1	KO_LPS_3hr - WT_LPS_3hr	ENSMUSG00000097860	-0.432156	0.0325748	1	ENSMUSG00000097860	KO_LPS_24hr - WT_LPS_24hr	ENSMUSG00000081769	-0.445513	0.0451738	1	Gm12216
KO_Base - WT_Base	ENSMUSG00000067942	0.177489	0.0821171	1	Zfp160	KO_LPS_3hr - WT_LPS_3hr	ENSMUSG00000015202	0.353812	0.0326485	1	Cnksr3	KO_LPS_24hr - WT_LPS_24hr	ENSMUSG00000038459	0.225995	0.0452086	1	Abhd17c
KO_Base - WT_Base	ENSMUSG00000022836	0.519343	0.0823042	1	Mylk	KO_LPS_3hr - WT_LPS_3hr	ENSMUSG00000006262	-0.159189	0.0327054	1	Mob1b	KO_LPS_24hr - WT_LPS_24hr	ENSMUSG00000031586	0.21696	0.0453444	1	Rbpms
KO_Base - WT_Base	ENSMUSG00000020841	0.174946	0.0825246	1	Cpd	KO_LPS_3hr - WT_LPS_3hr	ENSMUSG00000042203	0.142451	0.0327159	1	Tbc1d22b	KO_LPS_24hr - WT_LPS_24hr	ENSMUSG00000043415	-0.24293	0.0453718	1	Otud1
KO_Base - WT_Base	ENSMUSG00000022386	-0.164233	0.0826412	1	Trmu	KO_LPS_3hr - WT_LPS_3hr	ENSMUSG00000074826	-1.06621	0.0328769	1	Gm10767	KO_LPS_24hr - WT_LPS_24hr	ENSMUSG00000033295	-2.01663	0.0454395	1	Ptprf
KO_Base - WT_Base	ENSMUSG00000106341	1.22866	0.0827254	1	ENSMUSG00000106341	KO_LPS_3hr - WT_LPS_3hr	ENSMUSG00000075376	-0.200455	0.0329116	1	Rc3h2	KO_LPS_24hr - WT_LPS_24hr	ENSMUSG00000019952	0.149017	0.0456516	1	Poc1b
KO_Base - WT_Base	ENSMUSG00000096687	0.185017	0.0828363	1	Mfsd4b4	KO_LPS_3hr - WT_LPS_3hr	ENSMUSG00000103507	-0.98061	0.0335422	1	ENSMUSG00000103507	KO_LPS_24hr - WT_LPS_24hr	ENSMUSG00000085471	-1.39885	0.04566	1	ENSMUSG00000085471
KO_Base - WT_Base	ENSMUSG00000030149	0.594156	0.0830614	1	Klrk1	KO_LPS_3hr - WT_LPS_3hr	ENSMUSG00000104947	-1.70854	0.033612	1	ENSMUSG00000104947	KO_LPS_24hr - WT_LPS_24hr	ENSMUSG00000068264	-0.168772	0.0456673	1	Ap5s1
KO_Base - WT_Base	ENSMUSG00000041645	0.0894676	0.0831008	1	Ddx24	KO_LPS_3hr - WT_LPS_3hr	ENSMUSG00000047412	-0.234814	0.0336285	1	Zbtb44	KO_LPS_24hr - WT_LPS_24hr	ENSMUSG00000044566	0.788184	0.0458378	1	Cage1
KO_Base - WT_Base	ENSMUSG00000029141	0.0979316	0.0831658	1	Slc4a1ap	KO_LPS_3hr - WT_LPS_3hr	ENSMUSG00000097051	-1.0324	0.0338666	1	ENSMUSG00000097051	KO_LPS_24hr - WT_LPS_24hr	ENSMUSG00000061461	-0.227944	0.045974	1	Smim20
KO_Base - WT_Base	ENSMUSG00000078134	0.692919	0.0831785	1	Srsf3-ps	KO_LPS_3hr - WT_LPS_3hr	ENSMUSG00000096991	-0.759664	0.0339781	1	ENSMUSG00000096991	KO_LPS_24hr - WT_LPS_24hr	ENSMUSG00000046329	0.23902	0.046108	1	Slc25a23
KO_Base - WT_Base	ENSMUSG00000071302	0.186967	0.0832966	1	2610044O15Rik8	KO_LPS_3hr - WT_LPS_3hr	ENSMUSG00000013418	2.31227	0.0340056	1	B4galnt2	KO_LPS_24hr - WT_LPS_24hr	ENSMUSG00000027199	-0.273746	0.0461974	1	Gatm
KO_Base - WT_Base	ENSMUSG00000006205	0.396565	0.0833607	1	Htra1	KO_LPS_3hr - WT_LPS_3hr	ENSMUSG00000066687	-0.753724	0.0340651	1	Zbtb16	KO_LPS_24hr - WT_LPS_24hr	ENSMUSG00000057375	-0.160963	0.046378	1	Yipf1
KO_Base - WT_Base	ENSMUSG00000085511	-1.20154	0.0837097	1	ENSMUSG00000085511	KO_LPS_3hr - WT_LPS_3hr	ENSMUSG00000035877	-0.292209	0.0341096	1	Zhx3	KO_LPS_24hr - WT_LPS_24hr	ENSMUSG00000026390	0.458765	0.0464292	1	Marco
KO_Base - WT_Base	ENSMUSG00000036781	-0.171196	0.0837716	1	Rps27l	KO_LPS_3hr - WT_LPS_3hr	ENSMUSG00000039910	0.190341	0.0342628	1	Cited2	KO_LPS_24hr - WT_LPS_24hr	ENSMUSG00000021559	0.264277	0.046516	1	Dapk1
KO_Base - WT_Base	ENSMUSG00000041809	0.853585	0.0839345	1	Efhc1	KO_LPS_3hr - WT_LPS_3hr	ENSMUSG00000020864	0.103375	0.034275	1	Ankrd40	KO_LPS_24hr - WT_LPS_24hr	ENSMUSG00000062526	-0.164012	0.0465966	1	Mppe1
KO_Base - WT_Base	ENSMUSG00000031145	0.130559	0.0843852	1	Prickle3	KO_LPS_3hr - WT_LPS_3hr	ENSMUSG00000018509	0.37191	0.034499	1	Cenpv	KO_LPS_24hr - WT_LPS_24hr	ENSMUSG00000004071	0.117834	0.0466085	1	Cdip1
KO_Base - WT_Base	ENSMUSG00000008822	-0.186573	0.0844447	1	Acyp1	KO_LPS_3hr - WT_LPS_3hr	ENSMUSG00000097060	-0.403646	0.0345585	1	ENSMUSG00000097060	KO_LPS_24hr - WT_LPS_24hr	ENSMUSG00000089844	-0.485086	0.0466328	1	A530032D15Rik
KO_Base - WT_Base	ENSMUSG00000073702	-0.190368	0.0845172	1	Rpl31	KO_LPS_3hr - WT_LPS_3hr	ENSMUSG00000021363	-1.20299	0.0346152	1	Mak	KO_LPS_24hr - WT_LPS_24hr	ENSMUSG00000040785	0.192821	0.0468299	1	Ttc3
KO_Base - WT_Base	ENSMUSG00000022820	-0.175326	0.0847756	1	Ndufb4;!Ndufb4c;!Ndufb4b	KO_LPS_3hr - WT_LPS_3hr	ENSMUSG00000098178	-0.224587	0.0346874	1	ENSMUSG00000098178	KO_LPS_24hr - WT_LPS_24hr	ENSMUSG00000089768	-1.33511	0.0468403	1	Tmsb15b1
KO_Base - WT_Base	ENSMUSG00000020485	-0.0992345	0.0848365	1	Supt4a	KO_LPS_3hr - WT_LPS_3hr	ENSMUSG00000104391	-0.973319	0.0347095	1	ENSMUSG00000104391	KO_LPS_24hr - WT_LPS_24hr	ENSMUSG00000026087	-0.126067	0.046887	1	Mrpl30
KO_Base - WT_Base	ENSMUSG00000003039	0.0860853	0.0848482	1	Fam32a	KO_LPS_3hr - WT_LPS_3hr	ENSMUSG00000061650	0.192513	0.0348457	1	Med9	KO_LPS_24hr - WT_LPS_24hr	ENSMUSG00000031488	0.248383	0.0469358	1	Rab11fip1
KO_Base - WT_Base	ENSMUSG00000027676	0.68703	0.0849648	1	Ccdc39	KO_LPS_3hr - WT_LPS_3hr	ENSMUSG00000031557	0.149825	0.034994	1	Plekha2	KO_LPS_24hr - WT_LPS_24hr	ENSMUSG00000020485	-0.116281	0.0470038	1	Supt4a
KO_Base - WT_Base	ENSMUSG00000053565	-0.166484	0.0849729	1	Eif3k	KO_LPS_3hr - WT_LPS_3hr	ENSMUSG00000029592	0.204658	0.0350488	1	Usp30;!Gm16108	KO_LPS_24hr - WT_LPS_24hr	ENSMUSG00000060143	-0.15221	0.047109	1	Gm10076
KO_Base - WT_Base	ENSMUSG00000006423	0.0851145	0.0852868	1	C330007P06Rik	KO_LPS_3hr - WT_LPS_3hr	ENSMUSG00000097857	-1.14746	0.0355985	1	ENSMUSG00000097857	KO_LPS_24hr - WT_LPS_24hr	ENSMUSG00000059336	-1.33458	0.0471183	1	Slc14a1
KO_Base - WT_Base	ENSMUSG00000040714	0.68051	0.0855163	1	Klc3	KO_LPS_3hr - WT_LPS_3hr	ENSMUSG00000069833	-0.302102	0.0357767	1	Ahnak	KO_LPS_24hr - WT_LPS_24hr	ENSMUSG00000021384	-0.177829	0.0471624	1	Susd3
KO_Base - WT_Base	ENSMUSG00000057497	0.175216	0.0856189	1	Fam136a;!Gm30502	KO_LPS_3hr - WT_LPS_3hr	ENSMUSG00000042303	-0.310017	0.0358853	1	Sgsm3	KO_LPS_24hr - WT_LPS_24hr	ENSMUSG00000074604	0.505666	0.0471739	1	Mgst2
KO_Base - WT_Base	ENSMUSG00000106415	-0.803942	0.0865587	1	ENSMUSG00000106415	KO_LPS_3hr - WT_LPS_3hr	ENSMUSG00000030397	0.137602	0.0360101	1	Mark4	KO_LPS_24hr - WT_LPS_24hr	ENSMUSG00000049744	-0.288544	0.0472768	1	Arhgap15
KO_Base - WT_Base	ENSMUSG00000037787	-0.122179	0.0872098	1	Coa8	KO_LPS_3hr - WT_LPS_3hr	ENSMUSG00000086350	-1.29928	0.0360769	1	ENSMUSG00000086350	KO_LPS_24hr - WT_LPS_24hr	ENSMUSG00000028416	-0.102526	0.0473786	1	Bag1
KO_Base - WT_Base	ENSMUSG00000038618	0.244031	0.0874064	1	Rassf7	KO_LPS_3hr - WT_LPS_3hr	ENSMUSG00000033987	-0.327843	0.0363017	1	Dnah17	KO_LPS_24hr - WT_LPS_24hr	ENSMUSG00000026490	0.35515	0.0475261	1	Cdc42bpa
KO_Base - WT_Base	ENSMUSG00000061288	0.11451	0.0878494	1	Taok3	KO_LPS_3hr - WT_LPS_3hr	ENSMUSG00000048232	0.483329	0.0365317	1	Fbxo10	KO_LPS_24hr - WT_LPS_24hr	ENSMUSG00000021913	2.22183	0.0475408	1	Ogdhl
KO_Base - WT_Base	ENSMUSG00000034903	0.408986	0.0880333	1	Cobll1	KO_LPS_3hr - WT_LPS_3hr	ENSMUSG00000029832	-1.13764	0.0366303	1	Nfe2l3	KO_LPS_24hr - WT_LPS_24hr	ENSMUSG00000037570	-0.122197	0.0475502	1	Mcrs1
KO_Base - WT_Base	ENSMUSG00000044148	0.0890274	0.088036	1	1810030O07Rik	KO_LPS_3hr - WT_LPS_3hr	ENSMUSG00000029209	-0.187343	0.0368051	1	Gnpda2	KO_LPS_24hr - WT_LPS_24hr	ENSMUSG00000022099	-1.74826	0.0477162	1	Dmtn
KO_Base - WT_Base	ENSMUSG00000029005	2.47164	0.0880698	1	Draxin	KO_LPS_3hr - WT_LPS_3hr	ENSMUSG00000050914	-0.919788	0.0371529	1	Ankrd37	KO_LPS_24hr - WT_LPS_24hr	ENSMUSG00000081441	-1.15769	0.0477231	1	Gm6161
KO_Base - WT_Base	ENSMUSG00000022747	0.360813	0.0882266	1	St3gal6	KO_LPS_3hr - WT_LPS_3hr	ENSMUSG00000035561	0.197854	0.0372988	1	Aldh1b1	KO_LPS_24hr - WT_LPS_24hr	ENSMUSG00000027219	-0.561824	0.0480204	1	Slc28a2
KO_Base - WT_Base	ENSMUSG00000028108	-0.128164	0.0884881	1	Ecm1	KO_LPS_3hr - WT_LPS_3hr	ENSMUSG00000090207	-1.01911	0.0373072	1	ENSMUSG00000090207	KO_LPS_24hr - WT_LPS_24hr	ENSMUSG00000041362	0.101157	0.048021	1	Shtn1
KO_Base - WT_Base	ENSMUSG00000090247	-0.14593	0.0885345	1	Bloc1s1	KO_LPS_3hr - WT_LPS_3hr	ENSMUSG00000026201	0.121739	0.0374002	1	Stk16	KO_LPS_24hr - WT_LPS_24hr	ENSMUSG00000105350	-1.13715	0.0480256	1	ENSMUSG00000105350
KO_Base - WT_Base	ENSMUSG00000097718	0.728223	0.0885512	1	ENSMUSG00000097718	KO_LPS_3hr - WT_LPS_3hr	ENSMUSG00000037185	0.477849	0.0374342	1	Krt80	KO_LPS_24hr - WT_LPS_24hr	ENSMUSG00000031928	0.179215	0.0480389	1	Mre11a
KO_Base - WT_Base	ENSMUSG00000106025	-0.508433	0.0887062	1	ENSMUSG00000106025	KO_LPS_3hr - WT_LPS_3hr	ENSMUSG00000010045	0.140435	0.0374965	1	Tmem115	KO_LPS_24hr - WT_LPS_24hr	ENSMUSG00000039242	0.139479	0.0483083	1	B3galnt2
KO_Base - WT_Base	ENSMUSG00000021186	-0.688442	0.0887153	1	Fbln5	KO_LPS_3hr - WT_LPS_3hr	ENSMUSG00000097667	-0.991753	0.0375713	1	ENSMUSG00000097667	KO_LPS_24hr - WT_LPS_24hr	ENSMUSG00000028238	0.400091	0.0488835	1	Atp6v0d2
KO_Base - WT_Base	ENSMUSG00000097638	2.45882	0.0888987	1	Carlr	KO_LPS_3hr - WT_LPS_3hr	ENSMUSG00000029676	0.288168	0.0376549	1	Pot1a	KO_LPS_24hr - WT_LPS_24hr	ENSMUSG00000035314	-0.270434	0.049271	1	Gdpd5
KO_Base - WT_Base	ENSMUSG00000037296	-0.188044	0.0894639	1	Lsm1	KO_LPS_3hr - WT_LPS_3hr	ENSMUSG00000040852	-0.887918	0.0377139	1	Plekhh2	KO_LPS_24hr - WT_LPS_24hr	ENSMUSG00000043456	-2.31045	0.0493116	1	Zfp536
KO_Base - WT_Base	ENSMUSG00000041084	-0.0913845	0.089493	1	Ostc	KO_LPS_3hr - WT_LPS_3hr	ENSMUSG00000006335	0.197684	0.0377624	1	Tfpt	KO_LPS_24hr - WT_LPS_24hr	ENSMUSG00000042613	0.0985346	0.0493323	1	Pbxip1
KO_Base - WT_Base	ENSMUSG00000033938	-0.115525	0.0896434	1	Ndufb7	KO_LPS_3hr - WT_LPS_3hr	ENSMUSG00000070337	-1.56721	0.037834	1	Gpr179	KO_LPS_24hr - WT_LPS_24hr	ENSMUSG00000042032	-0.0959122	0.049394	1	Mat2b
KO_Base - WT_Base	ENSMUSG00000029066	-0.168744	0.0896643	1	Mrpl20	KO_LPS_3hr - WT_LPS_3hr	ENSMUSG00000097230	-0.739381	0.0382221	1	ENSMUSG00000097230	KO_LPS_24hr - WT_LPS_24hr	ENSMUSG00000043866	-0.120171	0.0494564	1	Taf10
KO_Base - WT_Base	ENSMUSG00000105510	0.727998	0.0897104	1	ENSMUSG00000105510	KO_LPS_3hr - WT_LPS_3hr	ENSMUSG00000104262	-1.68301	0.0382621	1	ENSMUSG00000104262	KO_LPS_24hr - WT_LPS_24hr	ENSMUSG00000026198	0.214439	0.0494788	1	Abcb6
KO_Base - WT_Base	ENSMUSG00000089698	-0.613304	0.0898708	1	Gm2541	KO_LPS_3hr - WT_LPS_3hr	ENSMUSG00000105950	-0.655795	0.0385288	1	ENSMUSG00000105950	KO_LPS_24hr - WT_LPS_24hr	ENSMUSG00000024231	0.114411	0.0495197	1	Cul2
KO_Base - WT_Base	ENSMUSG00000039738	0.109445	0.090532	1	Slx4	KO_LPS_3hr - WT_LPS_3hr	ENSMUSG00000064068	0.129943	0.0385589	1	Mtx1	KO_LPS_24hr - WT_LPS_24hr	ENSMUSG00000021880	-0.442537	0.0496791	1	Rnase6
KO_Base - WT_Base	ENSMUSG00000033021	-0.0882186	0.0906092	1	Gmppa	KO_LPS_3hr - WT_LPS_3hr	ENSMUSG00000046753	0.385692	0.0385851	1	Ccdc66	KO_LPS_24hr - WT_LPS_24hr	ENSMUSG00000020828	-0.103135	0.0497008	1	Pld2
KO_Base - WT_Base	ENSMUSG00000042570	0.124073	0.0908209	1	Mier2	KO_LPS_3hr - WT_LPS_3hr	ENSMUSG00000103596	-1.05427	0.0386393	1	ENSMUSG00000103596	KO_LPS_24hr - WT_LPS_24hr	ENSMUSG00000014773	-0.563967	0.0499599	1	Dll1
KO_Base - WT_Base	ENSMUSG00000057147	0.153987	0.0913725	1	Dph6	KO_LPS_3hr - WT_LPS_3hr	ENSMUSG00000012114	0.125391	0.0389765	1	Med15	KO_LPS_24hr - WT_LPS_24hr	ENSMUSG00000015839	0.189391	0.05004	1	Nfe2l2
KO_Base - WT_Base	ENSMUSG00000041115	0.118372	0.0914747	1	Iqsec2	KO_LPS_3hr - WT_LPS_3hr	ENSMUSG00000057176	-0.550904	0.0390067	1	Ccdc189	KO_LPS_24hr - WT_LPS_24hr	ENSMUSG00000037868	0.610696	0.0501903	1	Egr2
KO_Base - WT_Base	ENSMUSG00000024959	-0.0888089	0.0917041	1	Bad	KO_LPS_3hr - WT_LPS_3hr	ENSMUSG00000098176	-1.05489	0.0391227	1	Ccdc166	KO_LPS_24hr - WT_LPS_24hr	ENSMUSG00000022667	0.189239	0.0503143	1	Cd200r1
KO_Base - WT_Base	ENSMUSG00000032479	0.0802453	0.0920764	1	Map4	KO_LPS_3hr - WT_LPS_3hr	ENSMUSG00000044876	0.180695	0.0391448	1	Zfp444	KO_LPS_24hr - WT_LPS_24hr	ENSMUSG00000041650	0.152573	0.050371	1	Pcca
KO_Base - WT_Base	ENSMUSG00000018196	-0.101743	0.0921664	1	Glrx2	KO_LPS_3hr - WT_LPS_3hr	ENSMUSG00000038268	-0.182837	0.0391919	1	Ovca2	KO_LPS_24hr - WT_LPS_24hr	ENSMUSG00000097471	0.192637	0.0504573	1	5830432E09Rik
KO_Base - WT_Base	ENSMUSG00000060791	-0.131879	0.092175	1	Gmfg	KO_LPS_3hr - WT_LPS_3hr	ENSMUSG00000022324	0.584739	0.0392004	1	Matn2	KO_LPS_24hr - WT_LPS_24hr	ENSMUSG00000034255	-0.155379	0.0506132	1	Arhgap27
KO_Base - WT_Base	ENSMUSG00000032549	-0.285718	0.0922174	1	Rab6b	KO_LPS_3hr - WT_LPS_3hr	ENSMUSG00000011256	-0.998261	0.0392016	1	Adam19	KO_LPS_24hr - WT_LPS_24hr	ENSMUSG00000033400	0.166872	0.0507171	1	Agl
KO_Base - WT_Base	ENSMUSG00000040097	0.16316	0.0922502	1	Flywch1	KO_LPS_3hr - WT_LPS_3hr	ENSMUSG00000034158	-0.16673	0.0392164	1	Lrrc58	KO_LPS_24hr - WT_LPS_24hr	ENSMUSG00000043262	0.171313	0.0510239	1	Uevld
KO_Base - WT_Base	ENSMUSG00000083899	0.306394	0.0926684	1	ENSMUSG00000083899	KO_LPS_3hr - WT_LPS_3hr	ENSMUSG00000103847	0.889278	0.0392762	1	ENSMUSG00000103847	KO_LPS_24hr - WT_LPS_24hr	ENSMUSG00000025579	0.121019	0.0510948	1	Gaa
KO_Base - WT_Base	ENSMUSG00000083902	0.462912	0.0929121	1	ENSMUSG00000083902	KO_LPS_3hr - WT_LPS_3hr	ENSMUSG00000064337	-0.388078	0.0394712	1	ENSMUSG00000064337	KO_LPS_24hr - WT_LPS_24hr	ENSMUSG00000074506	-0.372528	0.0512833	1	ENSMUSG00000074506
KO_Base - WT_Base	ENSMUSG00000086754	1.10956	0.0929322	1	ENSMUSG00000086754	KO_LPS_3hr - WT_LPS_3hr	ENSMUSG00000096768	-0.570034	0.0395144	1	Erdr1	KO_LPS_24hr - WT_LPS_24hr	ENSMUSG00000072772	-0.237077	0.051314	1	Grcc10
KO_Base - WT_Base	ENSMUSG00000025515	0.522573	0.0929874	1	Muc2	KO_LPS_3hr - WT_LPS_3hr	ENSMUSG00000070709	-0.416731	0.0395587	1	Zfp974	KO_LPS_24hr - WT_LPS_24hr	ENSMUSG00000038685	0.193804	0.0513364	1	Rtel1
KO_Base - WT_Base	ENSMUSG00000083097	0.753985	0.0931537	1	ENSMUSG00000083097	KO_LPS_3hr - WT_LPS_3hr	ENSMUSG00000106662	2.49725	0.0397257	1	ENSMUSG00000106662	KO_LPS_24hr - WT_LPS_24hr	ENSMUSG00000105613	-1.12392	0.0514772	1	ENSMUSG00000105613
KO_Base - WT_Base	ENSMUSG00000092035	-0.974057	0.0931912	1	Peg10	KO_LPS_3hr - WT_LPS_3hr	ENSMUSG00000103313	-0.801246	0.039738	1	ENSMUSG00000103313	KO_LPS_24hr - WT_LPS_24hr	ENSMUSG00000097216	0.477192	0.0517202	1	4932441J04Rik
KO_Base - WT_Base	ENSMUSG00000048376	-1.81115	0.093398	1	F2r	KO_LPS_3hr - WT_LPS_3hr	ENSMUSG00000103094	-1.25805	0.0397474	1	ENSMUSG00000103094	KO_LPS_24hr - WT_LPS_24hr	ENSMUSG00000028556	0.195897	0.0519236	1	Dock7
KO_Base - WT_Base	ENSMUSG00000066687	0.221487	0.0937403	1	Zbtb16	KO_LPS_3hr - WT_LPS_3hr	ENSMUSG00000038506	0.19009	0.0397545	1	Dcun1d2	KO_LPS_24hr - WT_LPS_24hr	ENSMUSG00000082292	-0.342699	0.0523155	1	ENSMUSG00000082292
KO_Base - WT_Base	ENSMUSG00000047098	0.104136	0.0939361	1	Rnf31	KO_LPS_3hr - WT_LPS_3hr	ENSMUSG00000033272	0.127841	0.0398047	1	Slc35a4	KO_LPS_24hr - WT_LPS_24hr	ENSMUSG00000103030	-0.982343	0.0523451	1	ENSMUSG00000103030
KO_Base - WT_Base	ENSMUSG00000105864	1.24359	0.0940646	1	ENSMUSG00000105864	KO_LPS_3hr - WT_LPS_3hr	ENSMUSG00000098055	-0.453574	0.0398837	1	ENSMUSG00000098055	KO_LPS_24hr - WT_LPS_24hr	ENSMUSG00000006095	-0.130989	0.0525672	1	Tbcb
KO_Base - WT_Base	ENSMUSG00000063849	-0.16882	0.0943306	1	Ppcdc	KO_LPS_3hr - WT_LPS_3hr	ENSMUSG00000105742	-0.806182	0.0400107	1	ENSMUSG00000105742	KO_LPS_24hr - WT_LPS_24hr	ENSMUSG00000001833	0.0879446	0.0527352	1	Septin7
KO_Base - WT_Base	ENSMUSG00000102559	0.604957	0.0944608	1	ENSMUSG00000102559	KO_LPS_3hr - WT_LPS_3hr	ENSMUSG00000028643	0.175195	0.040024	1	Svbp	KO_LPS_24hr - WT_LPS_24hr	ENSMUSG00000051184	-0.206818	0.0529327	1	Zfp524
KO_Base - WT_Base	ENSMUSG00000028030	0.0974253	0.0945036	1	Tbck	KO_LPS_3hr - WT_LPS_3hr	ENSMUSG00000031823	0.0987265	0.0401138	1	Zdhhc7	KO_LPS_24hr - WT_LPS_24hr	ENSMUSG00000040385	-0.099628	0.0530605	1	Ppp1ca
KO_Base - WT_Base	ENSMUSG00000020018	-0.174469	0.0945321	1	Snrpf	KO_LPS_3hr - WT_LPS_3hr	ENSMUSG00000001910	0.122121	0.0401707	1	Nacc1	KO_LPS_24hr - WT_LPS_24hr	ENSMUSG00000067344	-0.868668	0.0532457	1	ENSMUSG00000067344
KO_Base - WT_Base	ENSMUSG00000011256	-0.759406	0.0945937	1	Adam19	KO_LPS_3hr - WT_LPS_3hr	ENSMUSG00000002052	0.0915639	0.040232	1	Supt6	KO_LPS_24hr - WT_LPS_24hr	ENSMUSG00000022749	0.111344	0.053292	1	Tbc1d23
KO_Base - WT_Base	ENSMUSG00000089945	4.19659	0.0947871	1	Pakap	KO_LPS_3hr - WT_LPS_3hr	ENSMUSG00000041355	0.111326	0.0405127	1	Ssr2	KO_LPS_24hr - WT_LPS_24hr	ENSMUSG00000104662	-1.06303	0.0533078	1	ENSMUSG00000104662
KO_Base - WT_Base	ENSMUSG00000027967	-0.837774	0.0947893	1	Neurog2	KO_LPS_3hr - WT_LPS_3hr	ENSMUSG00000104945	-1.87147	0.04053	1	Gm35715	KO_LPS_24hr - WT_LPS_24hr	ENSMUSG00000027765	0.491081	0.0535218	1	P2ry1
KO_Base - WT_Base	ENSMUSG00000020827	0.198849	0.0950238	1	Mink1	KO_LPS_3hr - WT_LPS_3hr	ENSMUSG00000042558	0.168782	0.0406443	1	Adprs	KO_LPS_24hr - WT_LPS_24hr	ENSMUSG00000036825	0.146115	0.0538272	1	Ssx2ip
KO_Base - WT_Base	ENSMUSG00000009551	1.08012	0.0953578	1	6330409D20Rik	KO_LPS_3hr - WT_LPS_3hr	ENSMUSG00000040865	-0.26113	0.0407044	1	Ino80d	KO_LPS_24hr - WT_LPS_24hr	ENSMUSG00000022195	-0.120881	0.0538801	1	6030458C11Rik
KO_Base - WT_Base	ENSMUSG00000004661	0.148284	0.0954704	1	Arid3b	KO_LPS_3hr - WT_LPS_3hr	ENSMUSG00000021066	-0.666905	0.04077	1	Atl1	KO_LPS_24hr - WT_LPS_24hr	ENSMUSG00000085314	2.51635	0.0539425	1	ENSMUSG00000085314
KO_Base - WT_Base	ENSMUSG00000097048	-0.239264	0.0955636	1	1600020E01Rik	KO_LPS_3hr - WT_LPS_3hr	ENSMUSG00000018678	0.127976	0.0408349	1	Sp2	KO_LPS_24hr - WT_LPS_24hr	ENSMUSG00000097638	-1.95943	0.054066	1	Carlr
KO_Base - WT_Base	ENSMUSG00000103928	0.302096	0.0958473	1	ENSMUSG00000103928	KO_LPS_3hr - WT_LPS_3hr	ENSMUSG00000038467	0.131107	0.0409839	1	Chmp4b	KO_LPS_24hr - WT_LPS_24hr	ENSMUSG00000049327	0.127512	0.0541719	1	Kmt5a
KO_Base - WT_Base	ENSMUSG00000097388	0.944783	0.0961952	1	Gm3200	KO_LPS_3hr - WT_LPS_3hr	ENSMUSG00000030929	-0.332413	0.0415227	1	Eri2	KO_LPS_24hr - WT_LPS_24hr	ENSMUSG00000036949	1.88078	0.0542364	1	Slc39a12
KO_Base - WT_Base	ENSMUSG00000047714	0.0741944	0.0962105	1	Ppp1r2	KO_LPS_3hr - WT_LPS_3hr	ENSMUSG00000059326	0.171339	0.0415703	1	Csf2ra	KO_LPS_24hr - WT_LPS_24hr	ENSMUSG00000103115	0.90798	0.054243	1	ENSMUSG00000103115
KO_Base - WT_Base	ENSMUSG00000093954	0.27395	0.0963625	1	Gm16867	KO_LPS_3hr - WT_LPS_3hr	ENSMUSG00000054383	-0.967593	0.0417674	1	Pnma1	KO_LPS_24hr - WT_LPS_24hr	ENSMUSG00000047146	1.73279	0.0543196	1	Tet1
KO_Base - WT_Base	ENSMUSG00000074647	0.669848	0.0968934	1	Fam83c	KO_LPS_3hr - WT_LPS_3hr	ENSMUSG00000100213	-1.79248	0.0418695	1	ENSMUSG00000100213	KO_LPS_24hr - WT_LPS_24hr	ENSMUSG00000021552	0.15208	0.0543377	1	Gkap1
KO_Base - WT_Base	ENSMUSG00000097493	0.300584	0.0968958	1	ENSMUSG00000097493	KO_LPS_3hr - WT_LPS_3hr	ENSMUSG00000028701	0.524385	0.0418972	1	Lurap1	KO_LPS_24hr - WT_LPS_24hr	ENSMUSG00000024352	0.592059	0.0544019	1	Spata24
KO_Base - WT_Base	ENSMUSG00000055137	-0.789715	0.0969357	1	Sugct	KO_LPS_3hr - WT_LPS_3hr	ENSMUSG00000036687	-1.35316	0.0419456	1	Tmem184a	KO_LPS_24hr - WT_LPS_24hr	ENSMUSG00000021550	-0.10659	0.054404	1	2210016F16Rik
KO_Base - WT_Base	ENSMUSG00000044701	0.306988	0.0969821	1	Il27	KO_LPS_3hr - WT_LPS_3hr	ENSMUSG00000071324	-0.796911	0.041969	1	Armc2	KO_LPS_24hr - WT_LPS_24hr	ENSMUSG00000042826	0.469154	0.0546272	1	Fgf11
KO_Base - WT_Base	ENSMUSG00000020903	-0.125737	0.0971259	1	Stx8	KO_LPS_3hr - WT_LPS_3hr	ENSMUSG00000054715	0.304497	0.0421078	1	Zscan22	KO_LPS_24hr - WT_LPS_24hr	ENSMUSG00000026749	0.260902	0.0549079	1	Nek6
KO_Base - WT_Base	ENSMUSG00000031015	0.169263	0.0971783	1	Swap70	KO_LPS_3hr - WT_LPS_3hr	ENSMUSG00000040929	-0.609609	0.0422453	1	Rfx3	KO_LPS_24hr - WT_LPS_24hr	ENSMUSG00000028970	0.186019	0.0551871	1	Abcb1b
KO_Base - WT_Base	ENSMUSG00000050608	-0.109127	0.0972049	1	Micos10	KO_LPS_3hr - WT_LPS_3hr	ENSMUSG00000040462	0.125102	0.042439	1	Os9	KO_LPS_24hr - WT_LPS_24hr	ENSMUSG00000023979	0.650257	0.0555148	1	Guca1b
KO_Base - WT_Base	ENSMUSG00000097090	0.404098	0.0973504	1	ENSMUSG00000097090	KO_LPS_3hr - WT_LPS_3hr	ENSMUSG00000037103	0.158257	0.0424649	1	Dcaf15	KO_LPS_24hr - WT_LPS_24hr	ENSMUSG00000040731	-0.0794991	0.0555447	1	Eif4h
KO_Base - WT_Base	ENSMUSG00000038677	1.02718	0.0978873	1	Scube3	KO_LPS_3hr - WT_LPS_3hr	ENSMUSG00000075359	2.99568	0.0425547	1	ENSMUSG00000075359	KO_LPS_24hr - WT_LPS_24hr	ENSMUSG00000028602	-0.324021	0.055759	1	Tnfrsf8
KO_Base - WT_Base	ENSMUSG00000027087	0.156189	0.0979519	1	Itgav	KO_LPS_3hr - WT_LPS_3hr	ENSMUSG00000079547	0.209185	0.0428262	1	H2-DMb1	KO_LPS_24hr - WT_LPS_24hr	ENSMUSG00000090709	1.96293	0.0559377	1	ENSMUSG00000090709
KO_Base - WT_Base	ENSMUSG00000091199	-1.46363	0.0980919	1	ENSMUSG00000091199	KO_LPS_3hr - WT_LPS_3hr	ENSMUSG00000059040	0.702407	0.0430348	1	Eno1b	KO_LPS_24hr - WT_LPS_24hr	ENSMUSG00000025194	-1.80804	0.0559692	1	Abcc2;!Gm10768
KO_Base - WT_Base	ENSMUSG00000067288	-0.189667	0.0981357	1	Rps28	KO_LPS_3hr - WT_LPS_3hr	ENSMUSG00000034308	0.361182	0.0430462	1	Sdr42e1	KO_LPS_24hr - WT_LPS_24hr	ENSMUSG00000069755	1.12124	0.0563228	1	3110053B16Rik
KO_Base - WT_Base	ENSMUSG00000019710	-0.0865297	0.0983144	1	Mrpl24	KO_LPS_3hr - WT_LPS_3hr	ENSMUSG00000086784	0.158533	0.0430924	1	Isoc2a	KO_LPS_24hr - WT_LPS_24hr	ENSMUSG00000042265	0.587754	0.0563493	1	Trem1
KO_Base - WT_Base	ENSMUSG00000054932	-0.64575	0.0986198	1	Afp	KO_LPS_3hr - WT_LPS_3hr	ENSMUSG00000048279	-0.350001	0.0430964	1	Sacs	KO_LPS_24hr - WT_LPS_24hr	ENSMUSG00000034334	0.207321	0.0563587	1	Fam151b
KO_Base - WT_Base	ENSMUSG00000027660	0.150272	0.0987839	1	Skil	KO_LPS_3hr - WT_LPS_3hr	ENSMUSG00000073755	0.229942	0.0431814	1	5730409E04Rik	KO_LPS_24hr - WT_LPS_24hr	ENSMUSG00000032050	0.106026	0.0566292	1	Rdx
KO_Base - WT_Base	ENSMUSG00000025037	-0.248567	0.0989367	1	Maoa	KO_LPS_3hr - WT_LPS_3hr	ENSMUSG00000103144	-1.33792	0.0434233	1	Pcdhga1	KO_LPS_24hr - WT_LPS_24hr	ENSMUSG00000042215	0.309804	0.0569325	1	Bag2
KO_Base - WT_Base	ENSMUSG00000050511	1.75114	0.0993681	1	Oprd1	KO_LPS_3hr - WT_LPS_3hr	ENSMUSG00000001924	0.115731	0.0436116	1	Uba1	KO_LPS_24hr - WT_LPS_24hr	ENSMUSG00000055865	-2.15733	0.0570434	1	Tafa3
KO_Base - WT_Base	ENSMUSG00000095649	0.533242	0.0993759	1	ENSMUSG00000095649	KO_LPS_3hr - WT_LPS_3hr	ENSMUSG00000057135	0.82429	0.0437071	1	Scimp	KO_LPS_24hr - WT_LPS_24hr	ENSMUSG00000006800	0.347642	0.0571172	1	Sulf2
KO_Base - WT_Base	ENSMUSG00000103899	0.991998	0.0995108	1	ENSMUSG00000103899	KO_LPS_3hr - WT_LPS_3hr	ENSMUSG00000097665	-1.74069	0.043746	1	Gm16853	KO_LPS_24hr - WT_LPS_24hr	ENSMUSG00000093722	-1.30956	0.0571631	1	ENSMUSG00000093722
KO_Base - WT_Base	ENSMUSG00000031168	-0.104315	0.0996451	1	Ebp	KO_LPS_3hr - WT_LPS_3hr	ENSMUSG00000020844	0.484422	0.0439689	1	Nxn	KO_LPS_24hr - WT_LPS_24hr	ENSMUSG00000034462	0.169377	0.0572411	1	Pkd2
KO_Base - WT_Base	ENSMUSG00000101037	0.440579	0.0998771	1	ENSMUSG00000101037	KO_LPS_3hr - WT_LPS_3hr	ENSMUSG00000042489	-0.559649	0.0440477	1	Clspn	KO_LPS_24hr - WT_LPS_24hr	ENSMUSG00000030149	-0.807254	0.0573055	1	Klrk1
KO_Base - WT_Base	ENSMUSG00000038122	0.17407	0.0999176	1	Tbc1d32	KO_LPS_3hr - WT_LPS_3hr	ENSMUSG00000038271	0.169887	0.0441608	1	Iffo1	KO_LPS_24hr - WT_LPS_24hr	ENSMUSG00000025823	0.106773	0.0573773	1	Pdia4
KO_Base - WT_Base	ENSMUSG00000004945	-0.138492	0.0999776	1	Tmem242	KO_LPS_3hr - WT_LPS_3hr	ENSMUSG00000042050	0.459357	0.044208	1	Dync2i1	KO_LPS_24hr - WT_LPS_24hr	ENSMUSG00000042303	0.222793	0.0574396	1	Sgsm3
KO_Base - WT_Base	ENSMUSG00000102602	0.349177	0.100027	1	ENSMUSG00000102602	KO_LPS_3hr - WT_LPS_3hr	ENSMUSG00000035007	0.136485	0.04455	1	Rundc1	KO_LPS_24hr - WT_LPS_24hr	ENSMUSG00000025856	0.256693	0.0574825	1	Pdgfa
KO_Base - WT_Base	ENSMUSG00000039771	-0.128152	0.100813	1	Polr2j	KO_LPS_3hr - WT_LPS_3hr	ENSMUSG00000045775	-2.39525	0.044559	1	Slc16a5	KO_LPS_24hr - WT_LPS_24hr	ENSMUSG00000092569	0.651365	0.0574912	1	ENSMUSG00000092569
KO_Base - WT_Base	ENSMUSG00000021870	0.134468	0.100987	1	Slmap	KO_LPS_3hr - WT_LPS_3hr	ENSMUSG00000085457	-0.799077	0.0447883	1	1110046J04Rik	KO_LPS_24hr - WT_LPS_24hr	ENSMUSG00000022008	0.139028	0.0575346	1	Gpalpp1
KO_Base - WT_Base	ENSMUSG00000078942	0.193975	0.10103	1	Naip6	KO_LPS_3hr - WT_LPS_3hr	ENSMUSG00000004296	-0.900896	0.0449754	1	Il12b	KO_LPS_24hr - WT_LPS_24hr	ENSMUSG00000045391	0.470404	0.0576127	1	ENSMUSG00000045391
KO_Base - WT_Base	ENSMUSG00000025017	0.203058	0.101236	1	Pik3ap1	KO_LPS_3hr - WT_LPS_3hr	ENSMUSG00000037221	0.1917	0.0450013	1	Mospd3	KO_LPS_24hr - WT_LPS_24hr	ENSMUSG00000026433	-0.116559	0.0576618	1	Rab29
KO_Base - WT_Base	ENSMUSG00000031105	-0.241382	0.101444	1	Slc25a14	KO_LPS_3hr - WT_LPS_3hr	ENSMUSG00000025534	0.0746767	0.0454049	1	Gusb	KO_LPS_24hr - WT_LPS_24hr	ENSMUSG00000033952	-1.66306	0.0577393	1	Aspm
KO_Base - WT_Base	ENSMUSG00000024854	-0.1807	0.101479	1	Pold4	KO_LPS_3hr - WT_LPS_3hr	ENSMUSG00000042500	-0.252421	0.0454063	1	Ago4	KO_LPS_24hr - WT_LPS_24hr	ENSMUSG00000022570	-0.187068	0.0577717	1	Gfus
KO_Base - WT_Base	ENSMUSG00000049235	1.15339	0.102249	1	Gm7324	KO_LPS_3hr - WT_LPS_3hr	ENSMUSG00000014245	0.363311	0.0456187	1	Pigl	KO_LPS_24hr - WT_LPS_24hr	ENSMUSG00000005087	0.108161	0.0577764	1	Cd44
KO_Base - WT_Base	ENSMUSG00000049764	0.118049	0.102295	1	Zfp280b	KO_LPS_3hr - WT_LPS_3hr	ENSMUSG00000038481	0.122633	0.0456989	1	Cdk19	KO_LPS_24hr - WT_LPS_24hr	ENSMUSG00000023088	0.160629	0.0580609	1	Abcc1
KO_Base - WT_Base	ENSMUSG00000079478	-0.138958	0.10231	1	Znrd2	KO_LPS_3hr - WT_LPS_3hr	ENSMUSG00000031060	0.146512	0.0457271	1	Rbm10	KO_LPS_24hr - WT_LPS_24hr	ENSMUSG00000042678	2.40642	0.0581207	1	Myo15
KO_Base - WT_Base	ENSMUSG00000089774	0.244908	0.102417	1	Slc5a3	KO_LPS_3hr - WT_LPS_3hr	ENSMUSG00000103674	-1.11701	0.0457869	1	ENSMUSG00000103674	KO_LPS_24hr - WT_LPS_24hr	ENSMUSG00000073485	-0.554389	0.0581424	1	ENSMUSG00000073485
KO_Base - WT_Base	ENSMUSG00000078684	0.143231	0.102696	1	ENSMUSG00000078684	KO_LPS_3hr - WT_LPS_3hr	ENSMUSG00000066042	0.308481	0.0461604	1	Med18	KO_LPS_24hr - WT_LPS_24hr	ENSMUSG00000016283	0.446202	0.0582916	1	H2-M2
KO_Base - WT_Base	ENSMUSG00000028809	0.0930299	0.102706	1	Srrm1	KO_LPS_3hr - WT_LPS_3hr	ENSMUSG00000103247	-1.35306	0.0461704	1	ENSMUSG00000103247	KO_LPS_24hr - WT_LPS_24hr	ENSMUSG00000019872	-0.121503	0.0584204	1	Smpdl3a
KO_Base - WT_Base	ENSMUSG00000080242	-0.382204	0.10273	1	ENSMUSG00000080242	KO_LPS_3hr - WT_LPS_3hr	ENSMUSG00000031196	-1.18777	0.0463259	1	F8	KO_LPS_24hr - WT_LPS_24hr	ENSMUSG00000018398	0.157741	0.0584915	1	Septin8
KO_Base - WT_Base	ENSMUSG00000047617	-0.15115	0.102812	1	Paxx	KO_LPS_3hr - WT_LPS_3hr	ENSMUSG00000102953	-0.957843	0.0463693	1	ENSMUSG00000102953	KO_LPS_24hr - WT_LPS_24hr	ENSMUSG00000020658	0.831637	0.0586698	1	Efr3b
KO_Base - WT_Base	ENSMUSG00000029176	0.0720103	0.102825	1	Anapc4	KO_LPS_3hr - WT_LPS_3hr	ENSMUSG00000031958	-0.610525	0.046377	1	Ldhd	KO_LPS_24hr - WT_LPS_24hr	ENSMUSG00000085213	-1.06918	0.0588695	1	ENSMUSG00000085213
KO_Base - WT_Base	ENSMUSG00000005973	0.206189	0.102958	1	Rcn1	KO_LPS_3hr - WT_LPS_3hr	ENSMUSG00000047371	0.162536	0.0465846	1	Zfp768	KO_LPS_24hr - WT_LPS_24hr	ENSMUSG00000020994	0.135989	0.0590466	1	Pnn
KO_Base - WT_Base	ENSMUSG00000106115	-0.840426	0.103108	1	ENSMUSG00000106115	KO_LPS_3hr - WT_LPS_3hr	ENSMUSG00000078786	0.212519	0.0466229	1	BC024978	KO_LPS_24hr - WT_LPS_24hr	ENSMUSG00000089774	0.287855	0.0590773	1	Slc5a3
KO_Base - WT_Base	ENSMUSG00000022672	0.187406	0.103302	1	Prkdc	KO_LPS_3hr - WT_LPS_3hr	ENSMUSG00000096976	-1.19504	0.0468023	1	ENSMUSG00000096976	KO_LPS_24hr - WT_LPS_24hr	ENSMUSG00000051748	-1.13328	0.0591396	1	Wfdc21
KO_Base - WT_Base	ENSMUSG00000103032	0.477787	0.103304	1	ENSMUSG00000103032	KO_LPS_3hr - WT_LPS_3hr	ENSMUSG00000020978	-0.204484	0.0468789	1	Klhdc2	KO_LPS_24hr - WT_LPS_24hr	ENSMUSG00000016833	-0.164272	0.0593787	1	Mrps18c
KO_Base - WT_Base	ENSMUSG00000038119	0.436625	0.10338	1	Cdon	KO_LPS_3hr - WT_LPS_3hr	ENSMUSG00000058385	-0.533792	0.0469784	1	H2bc8	KO_LPS_24hr - WT_LPS_24hr	ENSMUSG00000020741	0.167832	0.0594762	1	Cluh
KO_Base - WT_Base	ENSMUSG00000056411	-0.465875	0.103571	1	Gm12500	KO_LPS_3hr - WT_LPS_3hr	ENSMUSG00000086728	0.659297	0.0471632	1	Man2c1os	KO_LPS_24hr - WT_LPS_24hr	ENSMUSG00000021975	-0.0997969	0.059508	1	Ints9
KO_Base - WT_Base	ENSMUSG00000105701	0.805672	0.103608	1	ENSMUSG00000105701	KO_LPS_3hr - WT_LPS_3hr	ENSMUSG00000052488	0.154102	0.0472585	1	Cherp	KO_LPS_24hr - WT_LPS_24hr	ENSMUSG00000078886	1.35375	0.0596267	1	Gm2026
KO_Base - WT_Base	ENSMUSG00000061474	-0.148119	0.103747	1	Mrps36	KO_LPS_3hr - WT_LPS_3hr	ENSMUSG00000106254	-0.923134	0.0473365	1	ENSMUSG00000106254	KO_LPS_24hr - WT_LPS_24hr	ENSMUSG00000032359	-0.113655	0.0597705	1	Ctsh
KO_Base - WT_Base	ENSMUSG00000001999	-0.0980982	0.10391	1	Blvra	KO_LPS_3hr - WT_LPS_3hr	ENSMUSG00000029624	0.130411	0.0477729	1	Ptcd1	KO_LPS_24hr - WT_LPS_24hr	ENSMUSG00000021009	0.205902	0.0597943	1	Ptpn21
KO_Base - WT_Base	ENSMUSG00000073739	-0.481788	0.103935	1	Gm16287	KO_LPS_3hr - WT_LPS_3hr	ENSMUSG00000025188	0.0949732	0.0479794	1	Hps1	KO_LPS_24hr - WT_LPS_24hr	ENSMUSG00000106035	-0.573723	0.0598275	1	ENSMUSG00000106035
KO_Base - WT_Base	ENSMUSG00000023861	-0.129506	0.104045	1	Mpc1	KO_LPS_3hr - WT_LPS_3hr	ENSMUSG00000031258	2.20031	0.0481382	1	Xkrx	KO_LPS_24hr - WT_LPS_24hr	ENSMUSG00000018916	-2.45936	0.0599017	1	Csf2
KO_Base - WT_Base	ENSMUSG00000013622	-0.10709	0.104335	1	Atraid	KO_LPS_3hr - WT_LPS_3hr	ENSMUSG00000047719	0.188843	0.0482704	1	Ubiad1	KO_LPS_24hr - WT_LPS_24hr	ENSMUSG00000028757	-0.0883483	0.0599869	1	Ddost
KO_Base - WT_Base	ENSMUSG00000049550	0.110957	0.104607	1	Clip1	KO_LPS_3hr - WT_LPS_3hr	ENSMUSG00000030120	0.144428	0.0485355	1	Mlf2	KO_LPS_24hr - WT_LPS_24hr	ENSMUSG00000030750	-0.224001	0.060424	1	Nsmce1
KO_Base - WT_Base	ENSMUSG00000085887	-0.733543	0.10465	1	Arhgap27os3	KO_LPS_3hr - WT_LPS_3hr	ENSMUSG00000005505	0.181615	0.0487693	1	Kbtbd4	KO_LPS_24hr - WT_LPS_24hr	ENSMUSG00000033740	0.218687	0.0604457	1	St18
KO_Base - WT_Base	ENSMUSG00000057894	0.191702	0.104702	1	Zfp329	KO_LPS_3hr - WT_LPS_3hr	ENSMUSG00000097375	-0.461321	0.0489093	1	ENSMUSG00000097375	KO_LPS_24hr - WT_LPS_24hr	ENSMUSG00000086695	-1.13853	0.0605039	1	ENSMUSG00000086695
KO_Base - WT_Base	ENSMUSG00000024033	0.892068	0.105407	1	Rsph1	KO_LPS_3hr - WT_LPS_3hr	ENSMUSG00000026885	0.829333	0.0489192	1	Ttll11	KO_LPS_24hr - WT_LPS_24hr	ENSMUSG00000003814	-0.104202	0.0605179	1	Calr
KO_Base - WT_Base	ENSMUSG00000002748	0.095548	0.105499	1	Baz1b	KO_LPS_3hr - WT_LPS_3hr	ENSMUSG00000098496	-0.285416	0.0489622	1	ENSMUSG00000098496	KO_LPS_24hr - WT_LPS_24hr	ENSMUSG00000024277	-0.104189	0.0605348	1	Mapre2
KO_Base - WT_Base	ENSMUSG00000085829	-0.301918	0.105535	1	ENSMUSG00000085829	KO_LPS_3hr - WT_LPS_3hr	ENSMUSG00000003135	0.155271	0.0489858	1	Cnot11	KO_LPS_24hr - WT_LPS_24hr	ENSMUSG00000038180	-1.04407	0.0605376	1	Spag4
KO_Base - WT_Base	ENSMUSG00000093722	0.910968	0.105602	1	ENSMUSG00000093722	KO_LPS_3hr - WT_LPS_3hr	ENSMUSG00000107121	0.646955	0.0489884	1	1110006O24Rik	KO_LPS_24hr - WT_LPS_24hr	ENSMUSG00000040562	0.451093	0.0606125	1	Gstm2
KO_Base - WT_Base	ENSMUSG00000039530	-0.145802	0.105654	1	ENSMUSG00000039530	KO_LPS_3hr - WT_LPS_3hr	ENSMUSG00000017405	0.328065	0.0491049	1	Nek8	KO_LPS_24hr - WT_LPS_24hr	ENSMUSG00000020455	-0.16236	0.0606515	1	Trim11
KO_Base - WT_Base	ENSMUSG00000034108	-0.129377	0.105933	1	Ccs	KO_LPS_3hr - WT_LPS_3hr	ENSMUSG00000025922	-1.02886	0.049188	1	Rpl7-ps8	KO_LPS_24hr - WT_LPS_24hr	ENSMUSG00000089669	-0.300212	0.0607057	1	Tnfsf13
KO_Base - WT_Base	ENSMUSG00000005417	-0.113312	0.106027	1	Mprip	KO_LPS_3hr - WT_LPS_3hr	ENSMUSG00000104822	-1.44345	0.0492353	1	ENSMUSG00000104822	KO_LPS_24hr - WT_LPS_24hr	ENSMUSG00000038240	-0.182309	0.0607857	1	Pdss2
KO_Base - WT_Base	ENSMUSG00000061315	-0.11049	0.106125	1	Naca	KO_LPS_3hr - WT_LPS_3hr	ENSMUSG00000074890	0.183594	0.0493214	1	Lcmt2	KO_LPS_24hr - WT_LPS_24hr	ENSMUSG00000027774	0.0960984	0.0608861	1	Gfm1
KO_Base - WT_Base	ENSMUSG00000020412	0.0843545	0.106313	1	Ascc2	KO_LPS_3hr - WT_LPS_3hr	ENSMUSG00000055200	0.170071	0.049459	1	Sertad3	KO_LPS_24hr - WT_LPS_24hr	ENSMUSG00000041592	1.89873	0.0609289	1	Sdk2
KO_Base - WT_Base	ENSMUSG00000027994	-0.100678	0.106332	1	Mcub	KO_LPS_3hr - WT_LPS_3hr	ENSMUSG00000041143	0.188454	0.0495357	1	Tmco4	KO_LPS_24hr - WT_LPS_24hr	ENSMUSG00000021615	0.151863	0.0609385	1	Xrcc4
KO_Base - WT_Base	ENSMUSG00000063902	0.119119	0.106366	1	ENSMUSG00000063902	KO_LPS_3hr - WT_LPS_3hr	ENSMUSG00000097748	-0.352339	0.04966	1	Gm26533	KO_LPS_24hr - WT_LPS_24hr	ENSMUSG00000025165	-0.997222	0.0611279	1	Sectm1a
KO_Base - WT_Base	ENSMUSG00000090136	-0.482799	0.106398	1	Gm10177	KO_LPS_3hr - WT_LPS_3hr	ENSMUSG00000019796	0.205916	0.0496994	1	Lrp11	KO_LPS_24hr - WT_LPS_24hr	ENSMUSG00000022427	-0.0914369	0.0612183	1	Tomm22
KO_Base - WT_Base	ENSMUSG00000095562	-0.413403	0.106412	1	Erdr1	KO_LPS_3hr - WT_LPS_3hr	ENSMUSG00000032436	0.144368	0.0497555	1	Cmtm7	KO_LPS_24hr - WT_LPS_24hr	ENSMUSG00000026012	0.312382	0.0614567	1	Cd28
KO_Base - WT_Base	ENSMUSG00000079508	-0.177572	0.10666	1	Apoo	KO_LPS_3hr - WT_LPS_3hr	ENSMUSG00000102143	-1.0034	0.049847	1	ENSMUSG00000102143	KO_LPS_24hr - WT_LPS_24hr	ENSMUSG00000037855	-1.37123	0.0616296	1	Zfp365
KO_Base - WT_Base	ENSMUSG00000039163	-0.142844	0.106808	1	Cmc1	KO_LPS_3hr - WT_LPS_3hr	ENSMUSG00000005102	0.218621	0.0498707	1	Eif2ak4	KO_LPS_24hr - WT_LPS_24hr	ENSMUSG00000005125	-0.253617	0.0616822	1	Ndrg1
KO_Base - WT_Base	ENSMUSG00000040158	-0.156894	0.106813	1	Tax1bp3	KO_LPS_3hr - WT_LPS_3hr	ENSMUSG00000001175	0.10607	0.0498809	1	Calm1	KO_LPS_24hr - WT_LPS_24hr	ENSMUSG00000038776	0.293229	0.0617596	1	Ephx1
KO_Base - WT_Base	ENSMUSG00000097121	0.30027	0.106818	1	D130020L05Rik	KO_LPS_3hr - WT_LPS_3hr	ENSMUSG00000038034	0.15049	0.0500014	1	Igsf8	KO_LPS_24hr - WT_LPS_24hr	ENSMUSG00000024038	-0.166877	0.0621863	1	Ndufv3
KO_Base - WT_Base	ENSMUSG00000020780	0.0699292	0.107272	1	Srp68	KO_LPS_3hr - WT_LPS_3hr	ENSMUSG00000028459	0.228501	0.0500441	1	Cd72	KO_LPS_24hr - WT_LPS_24hr	ENSMUSG00000102715	1.06718	0.0622326	1	ENSMUSG00000102715
KO_Base - WT_Base	ENSMUSG00000020459	0.114099	0.107282	1	Mtif2	KO_LPS_3hr - WT_LPS_3hr	ENSMUSG00000050714	-0.289275	0.0501805	1	Zbtb26	KO_LPS_24hr - WT_LPS_24hr	ENSMUSG00000022842	-0.174782	0.0623847	1	Ece2
KO_Base - WT_Base	ENSMUSG00000026383	-0.398631	0.107458	1	Epb41l5	KO_LPS_3hr - WT_LPS_3hr	ENSMUSG00000097589	-0.235075	0.0502316	1	Dleu2	KO_LPS_24hr - WT_LPS_24hr	ENSMUSG00000002031	-0.167703	0.0628425	1	Ift46
KO_Base - WT_Base	ENSMUSG00000039699	0.231927	0.107716	1	Batf2	KO_LPS_3hr - WT_LPS_3hr	ENSMUSG00000104358	-0.912463	0.0505322	1	ENSMUSG00000104358	KO_LPS_24hr - WT_LPS_24hr	ENSMUSG00000026209	-0.0785366	0.0628458	1	Dnpep
KO_Base - WT_Base	ENSMUSG00000016520	0.112986	0.10777	1	Lnx2	KO_LPS_3hr - WT_LPS_3hr	ENSMUSG00000020827	0.236631	0.0505806	1	Mink1	KO_LPS_24hr - WT_LPS_24hr	ENSMUSG00000024963	-0.178907	0.0631028	1	Dnajc4
KO_Base - WT_Base	ENSMUSG00000012848	-0.159329	0.107865	1	Rps5	KO_LPS_3hr - WT_LPS_3hr	ENSMUSG00000038535	-0.159864	0.0505845	1	Zfp280d	KO_LPS_24hr - WT_LPS_24hr	ENSMUSG00000037536	0.134238	0.0634653	1	Fbxo34
KO_Base - WT_Base	ENSMUSG00000087142	0.4052	0.10796	1	ENSMUSG00000087142	KO_LPS_3hr - WT_LPS_3hr	ENSMUSG00000027774	0.107349	0.0505925	1	Gfm1	KO_LPS_24hr - WT_LPS_24hr	ENSMUSG00000037995	-0.522957	0.0636562	1	Igsf9
KO_Base - WT_Base	ENSMUSG00000038085	-0.248093	0.108018	1	Cnbd2	KO_LPS_3hr - WT_LPS_3hr	ENSMUSG00000020778	-0.14477	0.0507006	1	Ten1	KO_LPS_24hr - WT_LPS_24hr	ENSMUSG00000039105	-0.0811201	0.063921	1	Atp6v1g1
KO_Base - WT_Base	ENSMUSG00000069743	0.64931	0.108062	1	Zfp820	KO_LPS_3hr - WT_LPS_3hr	ENSMUSG00000032583	0.202408	0.0511394	1	Mon1a	KO_LPS_24hr - WT_LPS_24hr	ENSMUSG00000097147	-1.15114	0.0640418	1	ENSMUSG00000097147
KO_Base - WT_Base	ENSMUSG00000044645	1.15739	0.108079	1	ENSMUSG00000044645	KO_LPS_3hr - WT_LPS_3hr	ENSMUSG00000033809	0.205368	0.0513575	1	Alg3	KO_LPS_24hr - WT_LPS_24hr	ENSMUSG00000070953	-0.164809	0.0643291	1	Rabepk
KO_Base - WT_Base	ENSMUSG00000031198	-0.106756	0.10839	1	Fundc2	KO_LPS_3hr - WT_LPS_3hr	ENSMUSG00000078970	0.268075	0.05139	1	Wdr92	KO_LPS_24hr - WT_LPS_24hr	ENSMUSG00000036223	-2.44921	0.0643649	1	Ska1
KO_Base - WT_Base	ENSMUSG00000031153	0.0970781	0.108625	1	Gripap1	KO_LPS_3hr - WT_LPS_3hr	ENSMUSG00000047473	-0.97582	0.0514002	1	Zfp30	KO_LPS_24hr - WT_LPS_24hr	ENSMUSG00000037731	-0.237363	0.0644013	1	Themis2
KO_Base - WT_Base	ENSMUSG00000049299	-0.124052	0.108666	1	Trappc1	KO_LPS_3hr - WT_LPS_3hr	ENSMUSG00000083672	0.427038	0.0514176	1	Kpna2-ps	KO_LPS_24hr - WT_LPS_24hr	ENSMUSG00000027006	0.0864471	0.0644341	1	Dnajc10
KO_Base - WT_Base	ENSMUSG00000021018	-0.159958	0.109451	1	Polr2h	KO_LPS_3hr - WT_LPS_3hr	ENSMUSG00000037348	-0.254148	0.0517076	1	Paqr7	KO_LPS_24hr - WT_LPS_24hr	ENSMUSG00000057054	-0.753409	0.0647332	1	Inca1
KO_Base - WT_Base	ENSMUSG00000075297	0.39463	0.109723	1	H60b	KO_LPS_3hr - WT_LPS_3hr	ENSMUSG00000027318	-0.280903	0.052152	1	Adam33	KO_LPS_24hr - WT_LPS_24hr	ENSMUSG00000052160	-0.17338	0.0648588	1	Pld4
KO_Base - WT_Base	ENSMUSG00000107225	0.607732	0.109781	1	ENSMUSG00000107225	KO_LPS_3hr - WT_LPS_3hr	ENSMUSG00000000168	0.140196	0.0522744	1	Dlat	KO_LPS_24hr - WT_LPS_24hr	ENSMUSG00000058402	0.31323	0.0652669	1	Zfp420
KO_Base - WT_Base	ENSMUSG00000014075	-0.161926	0.109815	1	Dynlt2b	KO_LPS_3hr - WT_LPS_3hr	ENSMUSG00000103160	-1.68551	0.0523309	1	ENSMUSG00000103160	KO_LPS_24hr - WT_LPS_24hr	ENSMUSG00000097354	-0.402476	0.065468	1	2310001H17Rik
KO_Base - WT_Base	ENSMUSG00000057762	0.400006	0.109827	1	Gm6169	KO_LPS_3hr - WT_LPS_3hr	ENSMUSG00000057234	0.581377	0.0524443	1	Mettl15	KO_LPS_24hr - WT_LPS_24hr	ENSMUSG00000021340	0.202631	0.0654804	1	Gpld1
KO_Base - WT_Base	ENSMUSG00000003778	0.0868158	0.110151	1	Brd8	KO_LPS_3hr - WT_LPS_3hr	ENSMUSG00000061482	-0.578231	0.0525489	1	H4c4	KO_LPS_24hr - WT_LPS_24hr	ENSMUSG00000072844	-0.971403	0.0655739	1	G530011O06Rik
KO_Base - WT_Base	ENSMUSG00000082419	-3.15434	0.11026	1	Gm11425	KO_LPS_3hr - WT_LPS_3hr	ENSMUSG00000037989	-1.10711	0.05292	1	Wnk2	KO_LPS_24hr - WT_LPS_24hr	ENSMUSG00000030465	0.208293	0.0656062	1	Psd3
KO_Base - WT_Base	ENSMUSG00000026499	0.12391	0.110287	1	Acbd3	KO_LPS_3hr - WT_LPS_3hr	ENSMUSG00000005677	-1.07339	0.0529292	1	Nr1i3	KO_LPS_24hr - WT_LPS_24hr	ENSMUSG00000018648	2.12995	0.0657194	1	Dusp14
KO_Base - WT_Base	ENSMUSG00000031221	-0.100904	0.110376	1	Igbp1	KO_LPS_3hr - WT_LPS_3hr	ENSMUSG00000027199	0.257667	0.0529399	1	Gatm	KO_LPS_24hr - WT_LPS_24hr	ENSMUSG00000029516	-0.894787	0.0658684	1	Cit
KO_Base - WT_Base	ENSMUSG00000025962	0.142323	0.110763	1	Fastkd2	KO_LPS_3hr - WT_LPS_3hr	ENSMUSG00000055670	-0.140839	0.0529569	1	Zzef1	KO_LPS_24hr - WT_LPS_24hr	ENSMUSG00000104682	0.720111	0.0658966	1	ENSMUSG00000104682
KO_Base - WT_Base	ENSMUSG00000042302	0.171982	0.110836	1	Ehbp1	KO_LPS_3hr - WT_LPS_3hr	ENSMUSG00000024392	0.107468	0.0531807	1	Bag6	KO_LPS_24hr - WT_LPS_24hr	ENSMUSG00000104443	0.580481	0.0659259	1	ENSMUSG00000104443
KO_Base - WT_Base	ENSMUSG00000075284	0.11529	0.111013	1	Wipf1	KO_LPS_3hr - WT_LPS_3hr	ENSMUSG00000030339	0.106584	0.0532722	1	Ltbr	KO_LPS_24hr - WT_LPS_24hr	ENSMUSG00000030291	-0.157547	0.0662164	1	Med21
KO_Base - WT_Base	ENSMUSG00000064181	-0.203331	0.111218	1	Rab3ip	KO_LPS_3hr - WT_LPS_3hr	ENSMUSG00000106535	-1.42114	0.0532826	1	ENSMUSG00000106535	KO_LPS_24hr - WT_LPS_24hr	ENSMUSG00000106831	-0.396627	0.0664032	1	ENSMUSG00000106831
KO_Base - WT_Base	ENSMUSG00000085262	0.737108	0.111266	1	ENSMUSG00000085262	KO_LPS_3hr - WT_LPS_3hr	ENSMUSG00000066538	-0.99688	0.053308	1	Gm6254	KO_LPS_24hr - WT_LPS_24hr	ENSMUSG00000001870	-1.35715	0.0665955	1	Ltbp1
KO_Base - WT_Base	ENSMUSG00000061062	0.332479	0.11143	1	ENSMUSG00000061062	KO_LPS_3hr - WT_LPS_3hr	ENSMUSG00000066632	0.286505	0.0533607	1	ENSMUSG00000066632	KO_LPS_24hr - WT_LPS_24hr	ENSMUSG00000106447	1.64064	0.0668777	1	ENSMUSG00000106447
KO_Base - WT_Base	ENSMUSG00000096370	0.191696	0.111845	1	Gm21992	KO_LPS_3hr - WT_LPS_3hr	ENSMUSG00000104720	-1.08997	0.0534284	1	ENSMUSG00000104720	KO_LPS_24hr - WT_LPS_24hr	ENSMUSG00000032363	0.721745	0.0670303	1	Adamts7
KO_Base - WT_Base	ENSMUSG00000022336	-0.116276	0.112051	1	Eif3e	KO_LPS_3hr - WT_LPS_3hr	ENSMUSG00000002812	-0.113923	0.0534576	1	Flii	KO_LPS_24hr - WT_LPS_24hr	ENSMUSG00000029642	-0.0959441	0.0670623	1	Polr1d
KO_Base - WT_Base	ENSMUSG00000046230	0.175741	0.112144	1	Vps13a	KO_LPS_3hr - WT_LPS_3hr	ENSMUSG00000034639	0.411976	0.0535175	1	Setmar	KO_LPS_24hr - WT_LPS_24hr	ENSMUSG00000019806	-0.227473	0.0673752	1	Aig1
KO_Base - WT_Base	ENSMUSG00000031818	-0.116507	0.112163	1	Cox4i1	KO_LPS_3hr - WT_LPS_3hr	ENSMUSG00000033088	0.128399	0.0541028	1	Triobp	KO_LPS_24hr - WT_LPS_24hr	ENSMUSG00000022286	2.74095	0.0675942	1	Grhl2
KO_Base - WT_Base	ENSMUSG00000032757	-0.126703	0.112338	1	Bet1	KO_LPS_3hr - WT_LPS_3hr	ENSMUSG00000106962	-0.743773	0.0542601	1	ENSMUSG00000106962	KO_LPS_24hr - WT_LPS_24hr	ENSMUSG00000020363	2.05674	0.0676449	1	Gfpt2
KO_Base - WT_Base	ENSMUSG00000025867	-2.08312	0.112507	1	Cplx2	KO_LPS_3hr - WT_LPS_3hr	ENSMUSG00000037661	-0.603636	0.0542659	1	Gpr160	KO_LPS_24hr - WT_LPS_24hr	ENSMUSG00000088185	-0.519206	0.0676921	1	ENSMUSG00000088185
KO_Base - WT_Base	ENSMUSG00000069793	0.369329	0.112773	1	Slfn9	KO_LPS_3hr - WT_LPS_3hr	ENSMUSG00000028649	-0.361379	0.0542666	1	Macf1	KO_LPS_24hr - WT_LPS_24hr	ENSMUSG00000017132	0.168963	0.0677406	1	Cyth1
KO_Base - WT_Base	ENSMUSG00000026116	0.118084	0.112955	1	Tmem131	KO_LPS_3hr - WT_LPS_3hr	ENSMUSG00000022462	-0.20787	0.0542773	1	Slc38a2	KO_LPS_24hr - WT_LPS_24hr	ENSMUSG00000033420	0.300902	0.06775	1	Antxr1
KO_Base - WT_Base	ENSMUSG00000025743	0.158414	0.113043	1	Sdc3	KO_LPS_3hr - WT_LPS_3hr	ENSMUSG00000070644	0.498082	0.0543074	1	Etnk2	KO_LPS_24hr - WT_LPS_24hr	ENSMUSG00000049230	0.289654	0.067856	1	Gm9833
KO_Base - WT_Base	ENSMUSG00000020023	0.243167	0.113567	1	Tmcc3	KO_LPS_3hr - WT_LPS_3hr	ENSMUSG00000070565	-0.296829	0.0543118	1	Rasal2	KO_LPS_24hr - WT_LPS_24hr	ENSMUSG00000004356	0.176923	0.067955	1	Utp20
KO_Base - WT_Base	ENSMUSG00000025321	0.745628	0.113742	1	Itgb8	KO_LPS_3hr - WT_LPS_3hr	ENSMUSG00000027523	0.113482	0.054312	1	Gnas	KO_LPS_24hr - WT_LPS_24hr	ENSMUSG00000100954	0.453266	0.0679749	1	ENSMUSG00000100954
KO_Base - WT_Base	ENSMUSG00000098934	0.395616	0.113753	1	Gvin-ps4	KO_LPS_3hr - WT_LPS_3hr	ENSMUSG00000103159	-1.05313	0.054389	1	ENSMUSG00000103159	KO_LPS_24hr - WT_LPS_24hr	ENSMUSG00000002346	0.280893	0.0680226	1	Slc25a42
KO_Base - WT_Base	ENSMUSG00000097197	0.732167	0.113787	1	ENSMUSG00000097197	KO_LPS_3hr - WT_LPS_3hr	ENSMUSG00000051246	-0.631419	0.0544013	1	Msantd1	KO_LPS_24hr - WT_LPS_24hr	ENSMUSG00000031355	0.280587	0.0680422	1	Arhgap6
KO_Base - WT_Base	ENSMUSG00000012609	0.131732	0.113994	1	Ttll5	KO_LPS_3hr - WT_LPS_3hr	ENSMUSG00000025217	0.16555	0.054488	1	Btrc	KO_LPS_24hr - WT_LPS_24hr	ENSMUSG00000017781	-0.0796251	0.0681987	1	Pitpna
KO_Base - WT_Base	ENSMUSG00000040565	0.1616	0.113996	1	Btaf1	KO_LPS_3hr - WT_LPS_3hr	ENSMUSG00000098123	-1.9849	0.0545601	1	ENSMUSG00000098123	KO_LPS_24hr - WT_LPS_24hr	ENSMUSG00000026701	0.279288	0.0683479	1	Prdx6
KO_Base - WT_Base	ENSMUSG00000032174	-0.358575	0.11408	1	Icam5	KO_LPS_3hr - WT_LPS_3hr	ENSMUSG00000074247	0.141105	0.0547631	1	Dda1	KO_LPS_24hr - WT_LPS_24hr	ENSMUSG00000031799	0.125164	0.0683718	1	Tpm4
KO_Base - WT_Base	ENSMUSG00000020982	0.0949087	0.114131	1	Nemf	KO_LPS_3hr - WT_LPS_3hr	ENSMUSG00000039163	-0.190284	0.0548724	1	Cmc1	KO_LPS_24hr - WT_LPS_24hr	ENSMUSG00000046447	0.880669	0.0683779	1	Camk2n1
KO_Base - WT_Base	ENSMUSG00000028453	0.121117	0.114387	1	Fancg	KO_LPS_3hr - WT_LPS_3hr	ENSMUSG00000074570	0.386109	0.0549501	1	Cass4	KO_LPS_24hr - WT_LPS_24hr	ENSMUSG00000048521	-1.12253	0.0684521	1	Cxcr6
KO_Base - WT_Base	ENSMUSG00000035649	0.111241	0.114738	1	Zcchc7	KO_LPS_3hr - WT_LPS_3hr	ENSMUSG00000085425	-0.297748	0.0550692	1	ENSMUSG00000085425	KO_LPS_24hr - WT_LPS_24hr	ENSMUSG00000026643	0.10601	0.0684805	1	Nmt2
KO_Base - WT_Base	ENSMUSG00000014294	-0.119401	0.114936	1	Ndufa2	KO_LPS_3hr - WT_LPS_3hr	ENSMUSG00000060032	0.152138	0.0553144	1	H2aj	KO_LPS_24hr - WT_LPS_24hr	ENSMUSG00000046223	0.369755	0.0686104	1	Plaur
KO_Base - WT_Base	ENSMUSG00000032420	1.27693	0.114983	1	Nt5e	KO_LPS_3hr - WT_LPS_3hr	ENSMUSG00000027961	-0.754859	0.0553515	1	Lrrc39	KO_LPS_24hr - WT_LPS_24hr	ENSMUSG00000055137	-1.01008	0.0687015	1	Sugct
KO_Base - WT_Base	ENSMUSG00000047363	-0.660569	0.115228	1	Cstad	KO_LPS_3hr - WT_LPS_3hr	ENSMUSG00000024847	0.128942	0.0554142	1	Aip	KO_LPS_24hr - WT_LPS_24hr	ENSMUSG00000100454	-0.321656	0.0687625	1	ENSMUSG00000100454
KO_Base - WT_Base	ENSMUSG00000029782	0.0941784	0.115417	1	Tmem209	KO_LPS_3hr - WT_LPS_3hr	ENSMUSG00000107331	-0.537844	0.0555786	1	ENSMUSG00000107331	KO_LPS_24hr - WT_LPS_24hr	ENSMUSG00000016409	0.154104	0.0690756	1	Nkap
KO_Base - WT_Base	ENSMUSG00000031762	-0.346668	0.115536	1	Mt2	KO_LPS_3hr - WT_LPS_3hr	ENSMUSG00000026999	-0.258104	0.0560269	1	Nup35	KO_LPS_24hr - WT_LPS_24hr	ENSMUSG00000026650	-1.07143	0.0695687	1	Meig1
KO_Base - WT_Base	ENSMUSG00000031257	0.299871	0.115621	1	Nox1	KO_LPS_3hr - WT_LPS_3hr	ENSMUSG00000037369	-0.182373	0.056038	1	Kdm6a	KO_LPS_24hr - WT_LPS_24hr	ENSMUSG00000039191	0.13791	0.0699293	1	Rbpj
KO_Base - WT_Base	ENSMUSG00000093677	-0.436965	0.115743	1	ENSMUSG00000093677	KO_LPS_3hr - WT_LPS_3hr	ENSMUSG00000097333	0.198687	0.0561758	1	Zfp87	KO_LPS_24hr - WT_LPS_24hr	ENSMUSG00000068220	-0.179513	0.0700072	1	Lgals1
KO_Base - WT_Base	ENSMUSG00000023043	-0.59726	0.115743	1	Krt18	KO_LPS_3hr - WT_LPS_3hr	ENSMUSG00000044147	0.110064	0.0561986	1	Arf6	KO_LPS_24hr - WT_LPS_24hr	ENSMUSG00000025591	0.193936	0.0700768	1	Tma16
KO_Base - WT_Base	ENSMUSG00000028070	-0.138274	0.115764	1	Naxe	KO_LPS_3hr - WT_LPS_3hr	ENSMUSG00000039789	-0.227545	0.056255	1	Zfp597	KO_LPS_24hr - WT_LPS_24hr	ENSMUSG00000022180	-0.136081	0.0701175	1	Slc7a8
KO_Base - WT_Base	ENSMUSG00000106087	0.678083	0.115938	1	ENSMUSG00000106087	KO_LPS_3hr - WT_LPS_3hr	ENSMUSG00000092103	-0.597531	0.0563147	1	Gm17039	KO_LPS_24hr - WT_LPS_24hr	ENSMUSG00000051648	1.72752	0.070123	1	Kctd19
KO_Base - WT_Base	ENSMUSG00000031765	-0.194316	0.115947	1	Mt1	KO_LPS_3hr - WT_LPS_3hr	ENSMUSG00000025782	0.156381	0.056418	1	Taf3	KO_LPS_24hr - WT_LPS_24hr	ENSMUSG00000050732	-0.117569	0.0702257	1	Vamp8
KO_Base - WT_Base	ENSMUSG00000040648	0.136506	0.115969	1	Ppip5k2	KO_LPS_3hr - WT_LPS_3hr	ENSMUSG00000040591	0.119283	0.0565092	1	1110051M20Rik	KO_LPS_24hr - WT_LPS_24hr	ENSMUSG00000087595	-1.29115	0.0706287	1	ENSMUSG00000087595
KO_Base - WT_Base	ENSMUSG00000070394	0.119417	0.116223	1	Tmem256	KO_LPS_3hr - WT_LPS_3hr	ENSMUSG00000055850	0.122513	0.0565198	1	Rnf181	KO_LPS_24hr - WT_LPS_24hr	ENSMUSG00000039354	0.113927	0.0709962	1	Smarcal1
KO_Base - WT_Base	ENSMUSG00000002983	-0.122048	0.116604	1	Relb	KO_LPS_3hr - WT_LPS_3hr	ENSMUSG00000067121	-0.761616	0.0565846	1	Gm7027	KO_LPS_24hr - WT_LPS_24hr	ENSMUSG00000055917	-0.125285	0.0711717	1	Zfp277
KO_Base - WT_Base	ENSMUSG00000027938	-0.314749	0.116904	1	Creb3l4	KO_LPS_3hr - WT_LPS_3hr	ENSMUSG00000103998	-0.444361	0.056799	1	ENSMUSG00000103998	KO_LPS_24hr - WT_LPS_24hr	ENSMUSG00000039163	-0.164586	0.0712425	1	Cmc1
KO_Base - WT_Base	ENSMUSG00000074519	0.293529	0.117046	1	Zfp971	KO_LPS_3hr - WT_LPS_3hr	ENSMUSG00000022120	-0.232394	0.0568746	1	Obi1	KO_LPS_24hr - WT_LPS_24hr	ENSMUSG00000029376	0.231497	0.071293	1	Mthfd2l
KO_Base - WT_Base	ENSMUSG00000080059	-0.684459	0.117227	1	Rps19-ps3	KO_LPS_3hr - WT_LPS_3hr	ENSMUSG00000038406	0.107781	0.0569133	1	Scaf1	KO_LPS_24hr - WT_LPS_24hr	ENSMUSG00000022711	-0.133861	0.0714089	1	Pmm2
KO_Base - WT_Base	ENSMUSG00000083672	0.266778	0.117543	1	Kpna2-ps	KO_LPS_3hr - WT_LPS_3hr	ENSMUSG00000105643	-1.22265	0.057133	1	ENSMUSG00000105643	KO_LPS_24hr - WT_LPS_24hr	ENSMUSG00000028420	0.129733	0.0714213	1	Tmem38b
KO_Base - WT_Base	ENSMUSG00000042308	0.149817	0.117559	1	Setd1a	KO_LPS_3hr - WT_LPS_3hr	ENSMUSG00000054967	-1.83815	0.0571951	1	Zfp647	KO_LPS_24hr - WT_LPS_24hr	ENSMUSG00000101279	-1.29049	0.071576	1	Gm18342
KO_Base - WT_Base	ENSMUSG00000014301	-0.184714	0.117717	1	Pam16	KO_LPS_3hr - WT_LPS_3hr	ENSMUSG00000020211	0.121676	0.057343	1	Sf3a2	KO_LPS_24hr - WT_LPS_24hr	ENSMUSG00000052477	-0.400828	0.0716042	1	C130026I21Rik
KO_Base - WT_Base	ENSMUSG00000096947	-0.689883	0.117769	1	ENSMUSG00000096947	KO_LPS_3hr - WT_LPS_3hr	ENSMUSG00000087128	-1.04434	0.057361	1	ENSMUSG00000087128	KO_LPS_24hr - WT_LPS_24hr	ENSMUSG00000032261	0.182396	0.0718368	1	Sh3bgrl2
KO_Base - WT_Base	ENSMUSG00000102748	0.424737	0.11845	1	Pcdhgb2	KO_LPS_3hr - WT_LPS_3hr	ENSMUSG00000020329	0.202193	0.0575361	1	Polrmt	KO_LPS_24hr - WT_LPS_24hr	ENSMUSG00000031125	1.20777	0.0718411	1	3830403N18Rik
KO_Base - WT_Base	ENSMUSG00000049950	-0.233071	0.118543	1	Rpp38	KO_LPS_3hr - WT_LPS_3hr	ENSMUSG00000031458	-0.276483	0.0575371	1	Coprs	KO_LPS_24hr - WT_LPS_24hr	ENSMUSG00000027397	0.175499	0.071926	1	Slc20a1
KO_Base - WT_Base	ENSMUSG00000037487	0.131641	0.118549	1	Ubr5	KO_LPS_3hr - WT_LPS_3hr	ENSMUSG00000032356	0.735513	0.0576238	1	Rasgrf1	KO_LPS_24hr - WT_LPS_24hr	ENSMUSG00000026110	0.140321	0.0720162	1	Mgat4a
KO_Base - WT_Base	ENSMUSG00000092490	0.61827	0.118826	1	Gm20482	KO_LPS_3hr - WT_LPS_3hr	ENSMUSG00000034681	0.0948163	0.0577413	1	Rnps1	KO_LPS_24hr - WT_LPS_24hr	ENSMUSG00000047712	-0.212919	0.0722136	1	Ust
KO_Base - WT_Base	ENSMUSG00000050677	-0.464673	0.119209	1	Ccdc96	KO_LPS_3hr - WT_LPS_3hr	ENSMUSG00000028757	0.0908795	0.0581468	1	Ddost	KO_LPS_24hr - WT_LPS_24hr	ENSMUSG00000100214	-0.343494	0.0722164	1	ENSMUSG00000100214
KO_Base - WT_Base	ENSMUSG00000028243	0.196916	0.119469	1	Ubxn2b	KO_LPS_3hr - WT_LPS_3hr	ENSMUSG00000019952	0.158059	0.0582573	1	Poc1b	KO_LPS_24hr - WT_LPS_24hr	ENSMUSG00000018474	-0.166878	0.0722427	1	Chd3
KO_Base - WT_Base	ENSMUSG00000042699	0.139402	0.119517	1	Dhx9	KO_LPS_3hr - WT_LPS_3hr	ENSMUSG00000029311	0.119065	0.0582647	1	Hsd17b11	KO_LPS_24hr - WT_LPS_24hr	ENSMUSG00000029616	-0.0977944	0.0722473	1	Erp29
KO_Base - WT_Base	ENSMUSG00000011179	-0.195673	0.119553	1	Odc1	KO_LPS_3hr - WT_LPS_3hr	ENSMUSG00000093858	-1.1983	0.0582978	1	ENSMUSG00000093858	KO_LPS_24hr - WT_LPS_24hr	ENSMUSG00000020608	0.12804	0.0723956	1	Smc6
KO_Base - WT_Base	ENSMUSG00000098199	-2.44017	0.11967	1	Gm9358	KO_LPS_3hr - WT_LPS_3hr	ENSMUSG00000020212	-0.310697	0.0583116	1	Mdm1	KO_LPS_24hr - WT_LPS_24hr	ENSMUSG00000030662	0.138905	0.0726071	1	Ipo5
KO_Base - WT_Base	ENSMUSG00000015697	0.0992929	0.119846	1	Setdb1	KO_LPS_3hr - WT_LPS_3hr	ENSMUSG00000067786	-0.470125	0.058355	1	Nnat	KO_LPS_24hr - WT_LPS_24hr	ENSMUSG00000021686	0.108108	0.0726975	1	Ap3b1
KO_Base - WT_Base	ENSMUSG00000097142	0.228058	0.119865	1	ENSMUSG00000097142	KO_LPS_3hr - WT_LPS_3hr	ENSMUSG00000049230	-0.272785	0.0583609	1	Gm9833	KO_LPS_24hr - WT_LPS_24hr	ENSMUSG00000026687	0.103138	0.0727505	1	Aldh9a1
KO_Base - WT_Base	ENSMUSG00000062006	-0.17869	0.119923	1	Rpl34;!Rpl34-ps1	KO_LPS_3hr - WT_LPS_3hr	ENSMUSG00000056537	-0.117048	0.0584428	1	Rlim	KO_LPS_24hr - WT_LPS_24hr	ENSMUSG00000031976	0.126026	0.072761	1	Urb2
KO_Base - WT_Base	ENSMUSG00000032244	0.11597	0.119976	1	Fem1b	KO_LPS_3hr - WT_LPS_3hr	ENSMUSG00000028329	0.234499	0.0584843	1	Xpa	KO_LPS_24hr - WT_LPS_24hr	ENSMUSG00000044006	-1.48324	0.0728603	1	Cilp2
KO_Base - WT_Base	ENSMUSG00000024078	0.12583	0.119989	1	Ttc27	KO_LPS_3hr - WT_LPS_3hr	ENSMUSG00000107017	-0.553709	0.0584981	1	ENSMUSG00000107017	KO_LPS_24hr - WT_LPS_24hr	ENSMUSG00000030870	-0.105698	0.0728814	1	Ubfd1
KO_Base - WT_Base	ENSMUSG00000027797	2.24229	0.120091	1	Dclk1	KO_LPS_3hr - WT_LPS_3hr	ENSMUSG00000023984	-1.14378	0.0585072	1	Gm20517	KO_LPS_24hr - WT_LPS_24hr	ENSMUSG00000051502	-0.413303	0.0730619	1	Ufsp1
KO_Base - WT_Base	ENSMUSG00000057522	0.104087	0.120279	1	Spop	KO_LPS_3hr - WT_LPS_3hr	ENSMUSG00000000339	0.129225	0.0585445	1	Rtca	KO_LPS_24hr - WT_LPS_24hr	ENSMUSG00000031274	-0.58228	0.0730625	1	Col4a5
KO_Base - WT_Base	ENSMUSG00000002767	-0.113067	0.120339	1	Mrpl2	KO_LPS_3hr - WT_LPS_3hr	ENSMUSG00000051747	-0.791368	0.0586278	1	Ttn	KO_LPS_24hr - WT_LPS_24hr	ENSMUSG00000001794	-0.10886	0.0730676	1	Capns1
KO_Base - WT_Base	ENSMUSG00000082744	1.67425	0.120587	1	Gm15625	KO_LPS_3hr - WT_LPS_3hr	ENSMUSG00000008604	0.108334	0.0587826	1	Ubqln4	KO_LPS_24hr - WT_LPS_24hr	ENSMUSG00000096795	0.266867	0.0731842	1	Zfp433
KO_Base - WT_Base	ENSMUSG00000064281	-0.807434	0.120601	1	Rpl19-ps1	KO_LPS_3hr - WT_LPS_3hr	ENSMUSG00000031264	0.14308	0.0588706	1	Btk	KO_LPS_24hr - WT_LPS_24hr	ENSMUSG00000097357	1.01679	0.0732169	1	Gm16793
KO_Base - WT_Base	ENSMUSG00000044719	0.657505	0.120823	1	E230025N22Rik	KO_LPS_3hr - WT_LPS_3hr	ENSMUSG00000103591	-1.38008	0.0588876	1	ENSMUSG00000103591	KO_LPS_24hr - WT_LPS_24hr	ENSMUSG00000036390	0.358545	0.0732701	1	Gadd45a
KO_Base - WT_Base	ENSMUSG00000031902	0.093434	0.121025	1	Nfatc3	KO_LPS_3hr - WT_LPS_3hr	ENSMUSG00000035376	0.161287	0.0589468	1	Hacd2	KO_LPS_24hr - WT_LPS_24hr	ENSMUSG00000020692	0.274283	0.0733659	1	Nle1
KO_Base - WT_Base	ENSMUSG00000106717	0.530914	0.121073	1	ENSMUSG00000106717	KO_LPS_3hr - WT_LPS_3hr	ENSMUSG00000072972	-1.23614	0.0589472	1	Adam4	KO_LPS_24hr - WT_LPS_24hr	ENSMUSG00000024579	0.322868	0.0733795	1	Pcyox1l
KO_Base - WT_Base	ENSMUSG00000085178	-1.48244	0.121568	1	ENSMUSG00000085178	KO_LPS_3hr - WT_LPS_3hr	ENSMUSG00000084304	-0.740734	0.0590567	1	ENSMUSG00000084304	KO_LPS_24hr - WT_LPS_24hr	ENSMUSG00000103343	-0.974382	0.0736582	1	ENSMUSG00000103343
KO_Base - WT_Base	ENSMUSG00000005102	0.138845	0.121571	1	Eif2ak4	KO_LPS_3hr - WT_LPS_3hr	ENSMUSG00000028920	0.121284	0.05914	1	Fbxo42	KO_LPS_24hr - WT_LPS_24hr	ENSMUSG00000021188	0.144384	0.0737419	1	Trip11
KO_Base - WT_Base	ENSMUSG00000014763	0.105869	0.121816	1	Fam120b	KO_LPS_3hr - WT_LPS_3hr	ENSMUSG00000105510	-0.665282	0.0591456	1	ENSMUSG00000105510	KO_LPS_24hr - WT_LPS_24hr	ENSMUSG00000086401	-0.588739	0.0738251	1	Gm15559
KO_Base - WT_Base	ENSMUSG00000020219	-0.146047	0.121825	1	Timm13	KO_LPS_3hr - WT_LPS_3hr	ENSMUSG00000039585	-0.202851	0.0591808	1	Myo9a	KO_LPS_24hr - WT_LPS_24hr	ENSMUSG00000003199	-0.117907	0.0738995	1	Mpnd
KO_Base - WT_Base	ENSMUSG00000049608	-1.24602	0.121864	1	Gpr55	KO_LPS_3hr - WT_LPS_3hr	ENSMUSG00000008958	0.0971201	0.0592503	1	Vps72	KO_LPS_24hr - WT_LPS_24hr	ENSMUSG00000028356	-0.657148	0.0739461	1	Ambp
KO_Base - WT_Base	ENSMUSG00000104496	-0.783725	0.121921	1	Gm5837	KO_LPS_3hr - WT_LPS_3hr	ENSMUSG00000030322	0.356709	0.0593701	1	Mbd4	KO_LPS_24hr - WT_LPS_24hr	ENSMUSG00000105550	1.03091	0.0740789	1	ENSMUSG00000105550
KO_Base - WT_Base	ENSMUSG00000040599	-0.0896937	0.12254	1	Mis12	KO_LPS_3hr - WT_LPS_3hr	ENSMUSG00000020399	0.61073	0.0594307	1	Havcr2	KO_LPS_24hr - WT_LPS_24hr	ENSMUSG00000048905	-0.669796	0.0743446	1	Bnip5
KO_Base - WT_Base	ENSMUSG00000097732	0.748655	0.122633	1	ENSMUSG00000097732	KO_LPS_3hr - WT_LPS_3hr	ENSMUSG00000027387	-0.50128	0.0596278	1	Zc3h8	KO_LPS_24hr - WT_LPS_24hr	ENSMUSG00000085890	-1.29845	0.0745913	1	ENSMUSG00000085890
KO_Base - WT_Base	ENSMUSG00000081600	-0.784675	0.122646	1	Gm12286	KO_LPS_3hr - WT_LPS_3hr	ENSMUSG00000085385	-0.230244	0.0599264	1	ENSMUSG00000085385	KO_LPS_24hr - WT_LPS_24hr	ENSMUSG00000032496	-0.835469	0.0746026	1	Ltf
KO_Base - WT_Base	ENSMUSG00000079227	0.206568	0.123299	1	Ccr5	KO_LPS_3hr - WT_LPS_3hr	ENSMUSG00000089872	0.166053	0.0599273	1	Rps6kc1	KO_LPS_24hr - WT_LPS_24hr	ENSMUSG00000097204	-0.331032	0.0747678	1	ENSMUSG00000097204
KO_Base - WT_Base	ENSMUSG00000055707	0.107727	0.123368	1	Klhl26	KO_LPS_3hr - WT_LPS_3hr	ENSMUSG00000061111	0.154089	0.0601303	1	Mcrip1	KO_LPS_24hr - WT_LPS_24hr	ENSMUSG00000035983	0.538411	0.0748057	1	Gm7008
KO_Base - WT_Base	ENSMUSG00000035237	0.502697	0.123542	1	Lcat	KO_LPS_3hr - WT_LPS_3hr	ENSMUSG00000104761	-0.555724	0.0604828	1	ENSMUSG00000104761	KO_LPS_24hr - WT_LPS_24hr	ENSMUSG00000025289	-0.160268	0.0748092	1	Prdx4
KO_Base - WT_Base	ENSMUSG00000002768	-0.123816	0.123789	1	Mea1	KO_LPS_3hr - WT_LPS_3hr	ENSMUSG00000028483	-0.22332	0.0605333	1	Snapc3	KO_LPS_24hr - WT_LPS_24hr	ENSMUSG00000019539	-0.404855	0.0749248	1	Rcn3
KO_Base - WT_Base	ENSMUSG00000007777	-0.130143	0.123845	1	0610009B22Rik	KO_LPS_3hr - WT_LPS_3hr	ENSMUSG00000019878	-0.15117	0.0605338	1	Hsf2	KO_LPS_24hr - WT_LPS_24hr	ENSMUSG00000059213	-2.46431	0.0749994	1	Ddn
KO_Base - WT_Base	ENSMUSG00000038039	0.127812	0.124041	1	Gcc2	KO_LPS_3hr - WT_LPS_3hr	ENSMUSG00000035649	-0.144196	0.06061	1	Zcchc7	KO_LPS_24hr - WT_LPS_24hr	ENSMUSG00000029299	-0.889446	0.0750081	1	Abcg3
KO_Base - WT_Base	ENSMUSG00000086289	-0.755308	0.124214	1	ENSMUSG00000086289	KO_LPS_3hr - WT_LPS_3hr	ENSMUSG00000021287	-0.27422	0.0607214	1	Xrcc3	KO_LPS_24hr - WT_LPS_24hr	ENSMUSG00000001305	0.176975	0.0750128	1	Rrp15
KO_Base - WT_Base	ENSMUSG00000030144	-0.144201	0.12435	1	Clec4d	KO_LPS_3hr - WT_LPS_3hr	ENSMUSG00000097287	0.590813	0.0607621	1	ENSMUSG00000097287	KO_LPS_24hr - WT_LPS_24hr	ENSMUSG00000106636	-0.737984	0.0750236	1	ENSMUSG00000106636
KO_Base - WT_Base	ENSMUSG00000020978	-0.100999	0.124565	1	Klhdc2	KO_LPS_3hr - WT_LPS_3hr	ENSMUSG00000083822	-0.480846	0.0607858	1	Hmgb1-ps5	KO_LPS_24hr - WT_LPS_24hr	ENSMUSG00000062939	0.294547	0.0750979	1	Stat4
KO_Base - WT_Base	ENSMUSG00000059534	-0.131542	0.12469	1	Uqcr10	KO_LPS_3hr - WT_LPS_3hr	ENSMUSG00000051238	0.464479	0.0609157	1	Swsap1	KO_LPS_24hr - WT_LPS_24hr	ENSMUSG00000060621	2.21749	0.0751626	1	Nkpd1
KO_Base - WT_Base	ENSMUSG00000019158	-0.123725	0.124762	1	Tmem160	KO_LPS_3hr - WT_LPS_3hr	ENSMUSG00000107362	-0.89301	0.0610572	1	ENSMUSG00000107362	KO_LPS_24hr - WT_LPS_24hr	ENSMUSG00000011837	-0.159697	0.0752469	1	Snapc2
KO_Base - WT_Base	ENSMUSG00000020477	-0.120415	0.124772	1	Mrps24	KO_LPS_3hr - WT_LPS_3hr	ENSMUSG00000082776	-1.54328	0.0610814	1	ENSMUSG00000082776	KO_LPS_24hr - WT_LPS_24hr	ENSMUSG00000072847	-0.257891	0.0753091	1	ENSMUSG00000072847
KO_Base - WT_Base	ENSMUSG00000074826	-0.51148	0.125032	1	Gm10767	KO_LPS_3hr - WT_LPS_3hr	ENSMUSG00000030509	-0.155908	0.0610914	1	Asb7	KO_LPS_24hr - WT_LPS_24hr	ENSMUSG00000025138	-0.0903786	0.0754953	1	Sirt7
KO_Base - WT_Base	ENSMUSG00000020778	-0.0991086	0.125145	1	Ten1	KO_LPS_3hr - WT_LPS_3hr	ENSMUSG00000083411	-1.17289	0.0612217	1	ENSMUSG00000083411	KO_LPS_24hr - WT_LPS_24hr	ENSMUSG00000080832	-0.565704	0.0756093	1	ENSMUSG00000080832
KO_Base - WT_Base	ENSMUSG00000097340	-0.290063	0.125186	1	ENSMUSG00000097340	KO_LPS_3hr - WT_LPS_3hr	ENSMUSG00000104559	0.500982	0.061302	1	ENSMUSG00000104559	KO_LPS_24hr - WT_LPS_24hr	ENSMUSG00000106106	-0.442472	0.0759299	1	ENSMUSG00000106106
KO_Base - WT_Base	ENSMUSG00000036087	0.136241	0.125284	1	Slain2	KO_LPS_3hr - WT_LPS_3hr	ENSMUSG00000047989	0.168061	0.0615384	1	Ino80c	KO_LPS_24hr - WT_LPS_24hr	ENSMUSG00000031578	0.109702	0.0759769	1	Mak16
KO_Base - WT_Base	ENSMUSG00000006728	-0.0865708	0.125288	1	Cdk4	KO_LPS_3hr - WT_LPS_3hr	ENSMUSG00000091423	1.47007	0.0616563	1	ENSMUSG00000091423	KO_LPS_24hr - WT_LPS_24hr	ENSMUSG00000063388	-0.697132	0.075988	1	ENSMUSG00000063388
KO_Base - WT_Base	ENSMUSG00000024340	-0.580555	0.125572	1	Btnl2	KO_LPS_3hr - WT_LPS_3hr	ENSMUSG00000078495	0.220916	0.061659	1	Zfp984	KO_LPS_24hr - WT_LPS_24hr	ENSMUSG00000014769	-0.103198	0.0761204	1	Psmb1
KO_Base - WT_Base	ENSMUSG00000081769	0.350438	0.125625	1	Gm12216	KO_LPS_3hr - WT_LPS_3hr	ENSMUSG00000098754	-3.03448	0.0617003	1	Prn	KO_LPS_24hr - WT_LPS_24hr	ENSMUSG00000002768	-0.143245	0.0766216	1	Mea1
KO_Base - WT_Base	ENSMUSG00000087590	-0.222646	0.125629	1	Epb41l4aos	KO_LPS_3hr - WT_LPS_3hr	ENSMUSG00000099021	-0.435784	0.0618104	1	ENSMUSG00000099021	KO_LPS_24hr - WT_LPS_24hr	ENSMUSG00000044934	0.179845	0.0767605	1	Zfp367
KO_Base - WT_Base	ENSMUSG00000036676	0.151863	0.125687	1	Tmtc3	KO_LPS_3hr - WT_LPS_3hr	ENSMUSG00000027333	0.201219	0.0619567	1	Smox	KO_LPS_24hr - WT_LPS_24hr	ENSMUSG00000001054	0.119265	0.0773319	1	Rmnd5b
KO_Base - WT_Base	ENSMUSG00000022000	0.0908997	0.125884	1	Zc3h13	KO_LPS_3hr - WT_LPS_3hr	ENSMUSG00000017776	0.207261	0.0620023	1	Crk	KO_LPS_24hr - WT_LPS_24hr	ENSMUSG00000083692	0.922327	0.0774425	1	Gm9575
KO_Base - WT_Base	ENSMUSG00000042419	-0.145049	0.125906	1	Nfkbil1	KO_LPS_3hr - WT_LPS_3hr	ENSMUSG00000064179	-0.52816	0.0620546	1	Tnnt1	KO_LPS_24hr - WT_LPS_24hr	ENSMUSG00000029840	0.0890428	0.0775765	1	Mtpn
KO_Base - WT_Base	ENSMUSG00000104888	0.722097	0.126049	1	ENSMUSG00000104888	KO_LPS_3hr - WT_LPS_3hr	ENSMUSG00000039787	0.277617	0.0621779	1	Cercam	KO_LPS_24hr - WT_LPS_24hr	ENSMUSG00000098041	0.637011	0.0775808	1	ENSMUSG00000098041
KO_Base - WT_Base	ENSMUSG00000025911	-0.528025	0.126071	1	Adhfe1	KO_LPS_3hr - WT_LPS_3hr	ENSMUSG00000069274	-1.07773	0.0623489	1	H4c6	KO_LPS_24hr - WT_LPS_24hr	ENSMUSG00000025133	-0.108524	0.0775816	1	Ints4
KO_Base - WT_Base	ENSMUSG00000039013	0.406205	0.12645	1	Siglecf	KO_LPS_3hr - WT_LPS_3hr	ENSMUSG00000050675	-0.722798	0.0624952	1	Gp1ba	KO_LPS_24hr - WT_LPS_24hr	ENSMUSG00000013419	0.893789	0.0777925	1	Zfp651
KO_Base - WT_Base	ENSMUSG00000087477	1.0497	0.126487	1	ENSMUSG00000087477	KO_LPS_3hr - WT_LPS_3hr	ENSMUSG00000040003	-0.563084	0.0625425	1	Magi2	KO_LPS_24hr - WT_LPS_24hr	ENSMUSG00000032740	0.226003	0.0779699	1	Ccdc88a
KO_Base - WT_Base	ENSMUSG00000032232	0.296576	0.12665	1	Cgnl1	KO_LPS_3hr - WT_LPS_3hr	ENSMUSG00000001100	0.146933	0.062661	1	Poldip2	KO_LPS_24hr - WT_LPS_24hr	ENSMUSG00000044502	-0.136348	0.078072	1	Bod1
KO_Base - WT_Base	ENSMUSG00000035139	0.0875308	0.126659	1	Secisbp2	KO_LPS_3hr - WT_LPS_3hr	ENSMUSG00000062510	-0.510682	0.0626907	1	Nsl1	KO_LPS_24hr - WT_LPS_24hr	ENSMUSG00000020682	-0.606623	0.0781535	1	Mmp28
KO_Base - WT_Base	ENSMUSG00000093402	0.432016	0.127003	1	ENSMUSG00000093402	KO_LPS_3hr - WT_LPS_3hr	ENSMUSG00000073096	0.194729	0.0627083	1	Lrrc61	KO_LPS_24hr - WT_LPS_24hr	ENSMUSG00000051212	-0.274725	0.0781563	1	Gpr183
KO_Base - WT_Base	ENSMUSG00000073792	0.193759	0.12718	1	Alg6	KO_LPS_3hr - WT_LPS_3hr	ENSMUSG00000043415	0.21293	0.0627485	1	Otud1	KO_LPS_24hr - WT_LPS_24hr	ENSMUSG00000023349	0.560013	0.078176	1	Clec4n
KO_Base - WT_Base	ENSMUSG00000031387	-0.0798156	0.127307	1	Renbp	KO_LPS_3hr - WT_LPS_3hr	ENSMUSG00000047789	-0.176597	0.0627687	1	Slc38a9	KO_LPS_24hr - WT_LPS_24hr	ENSMUSG00000028961	0.122277	0.0782099	1	Pgd
KO_Base - WT_Base	ENSMUSG00000066233	0.17578	0.127358	1	Tmem42	KO_LPS_3hr - WT_LPS_3hr	ENSMUSG00000055760	0.287426	0.0627773	1	Gemin6	KO_LPS_24hr - WT_LPS_24hr	ENSMUSG00000002032	0.666141	0.0784463	1	Tmem25
KO_Base - WT_Base	ENSMUSG00000062997	-0.192791	0.127376	1	Rpl35	KO_LPS_3hr - WT_LPS_3hr	ENSMUSG00000098973	-0.424303	0.0627959	1	Mir6236	KO_LPS_24hr - WT_LPS_24hr	ENSMUSG00000048285	0.27478	0.0785555	1	Frmd6
KO_Base - WT_Base	ENSMUSG00000027399	-1.17696	0.12774	1	Il1a	KO_LPS_3hr - WT_LPS_3hr	ENSMUSG00000034708	0.128397	0.0628743	1	Grn	KO_LPS_24hr - WT_LPS_24hr	ENSMUSG00000090698	2.54397	0.0785994	1	Apold1
KO_Base - WT_Base	ENSMUSG00000044807	0.426491	0.128223	1	Zfp354c	KO_LPS_3hr - WT_LPS_3hr	ENSMUSG00000028989	-1.56141	0.0629927	1	Angptl7	KO_LPS_24hr - WT_LPS_24hr	ENSMUSG00000043126	2.00261	0.0786501	1	D830039M14Rik
KO_Base - WT_Base	ENSMUSG00000024871	-0.584115	0.128376	1	Doc2g	KO_LPS_3hr - WT_LPS_3hr	ENSMUSG00000022453	0.103467	0.063003	1	Naga	KO_LPS_24hr - WT_LPS_24hr	ENSMUSG00000026548	-0.779872	0.0786844	1	Slamf9
KO_Base - WT_Base	ENSMUSG00000081650	-1.49794	0.128443	1	ENSMUSG00000081650	KO_LPS_3hr - WT_LPS_3hr	ENSMUSG00000083179	0.84055	0.0630284	1	ENSMUSG00000083179	KO_LPS_24hr - WT_LPS_24hr	ENSMUSG00000002980	0.493092	0.0787771	1	Bcam
KO_Base - WT_Base	ENSMUSG00000038473	0.244049	0.128786	1	Nos1ap	KO_LPS_3hr - WT_LPS_3hr	ENSMUSG00000063849	-0.293026	0.0630647	1	Ppcdc	KO_LPS_24hr - WT_LPS_24hr	ENSMUSG00000052013	-1.42828	0.0788057	1	Btla
KO_Base - WT_Base	ENSMUSG00000038527	-0.354827	0.129062	1	C1rl	KO_LPS_3hr - WT_LPS_3hr	ENSMUSG00000101320	0.42738	0.0633511	1	ENSMUSG00000101320	KO_LPS_24hr - WT_LPS_24hr	ENSMUSG00000082938	0.87331	0.078875	1	Gm2810
KO_Base - WT_Base	ENSMUSG00000026566	-0.251176	0.129146	1	Mpzl1	KO_LPS_3hr - WT_LPS_3hr	ENSMUSG00000004665	0.211458	0.063711	1	Cnn2	KO_LPS_24hr - WT_LPS_24hr	ENSMUSG00000034708	-0.121234	0.0789742	1	Grn
KO_Base - WT_Base	ENSMUSG00000034686	-0.425279	0.129151	1	Prr7	KO_LPS_3hr - WT_LPS_3hr	ENSMUSG00000020238	0.114636	0.063716	1	Ncln	KO_LPS_24hr - WT_LPS_24hr	ENSMUSG00000020745	0.118486	0.0790456	1	Pafah1b1
KO_Base - WT_Base	ENSMUSG00000024194	-0.114024	0.129318	1	Cuta	KO_LPS_3hr - WT_LPS_3hr	ENSMUSG00000089753	-1.02823	0.0641762	1	Cd300ld2	KO_LPS_24hr - WT_LPS_24hr	ENSMUSG00000003484	-0.365877	0.0791218	1	Cyp4f18
KO_Base - WT_Base	ENSMUSG00000037608	0.099123	0.12953	1	Bclaf1	KO_LPS_3hr - WT_LPS_3hr	ENSMUSG00000052384	0.153175	0.0644671	1	Nrros	KO_LPS_24hr - WT_LPS_24hr	ENSMUSG00000080893	0.890881	0.0792322	1	Ndufa12-ps
KO_Base - WT_Base	ENSMUSG00000022488	0.080251	0.129635	1	Nckap1l	KO_LPS_3hr - WT_LPS_3hr	ENSMUSG00000042599	-0.150763	0.0644834	1	Kdm7a	KO_LPS_24hr - WT_LPS_24hr	ENSMUSG00000057147	0.154015	0.0792943	1	Dph6
KO_Base - WT_Base	ENSMUSG00000106702	-0.437348	0.129847	1	ENSMUSG00000106702	KO_LPS_3hr - WT_LPS_3hr	ENSMUSG00000028464	0.862781	0.0645543	1	Tpm2	KO_LPS_24hr - WT_LPS_24hr	ENSMUSG00000032040	-0.134416	0.0795677	1	Dcps
KO_Base - WT_Base	ENSMUSG00000036435	0.114746	0.130112	1	Exoc1	KO_LPS_3hr - WT_LPS_3hr	ENSMUSG00000028179	0.891957	0.0647691	1	Cth	KO_LPS_24hr - WT_LPS_24hr	ENSMUSG00000029571	0.152504	0.0796368	1	Tmem106b
KO_Base - WT_Base	ENSMUSG00000081406	-0.263801	0.130216	1	Rps6-ps4	KO_LPS_3hr - WT_LPS_3hr	ENSMUSG00000036587	-0.559739	0.064921	1	Fut7	KO_LPS_24hr - WT_LPS_24hr	ENSMUSG00000093674	-0.160675	0.0796709	1	Rpl41
KO_Base - WT_Base	ENSMUSG00000032842	0.130263	0.130231	1	Abcc10	KO_LPS_3hr - WT_LPS_3hr	ENSMUSG00000038145	0.129122	0.0650578	1	Snrk	KO_LPS_24hr - WT_LPS_24hr	ENSMUSG00000036093	0.116443	0.0797277	1	Arl5a
KO_Base - WT_Base	ENSMUSG00000029530	-0.576668	0.130361	1	Ccr9	KO_LPS_3hr - WT_LPS_3hr	ENSMUSG00000020268	-1.07619	0.0651176	1	Lyrm7	KO_LPS_24hr - WT_LPS_24hr	ENSMUSG00000092368	-0.292337	0.0797567	1	ENSMUSG00000092368
KO_Base - WT_Base	ENSMUSG00000099250	-0.572925	0.130447	1	ENSMUSG00000099250	KO_LPS_3hr - WT_LPS_3hr	ENSMUSG00000073650	-1.01965	0.0651422	1	Catip	KO_LPS_24hr - WT_LPS_24hr	ENSMUSG00000031916	-0.0833591	0.0797579	1	Cog8
KO_Base - WT_Base	ENSMUSG00000038204	-0.416459	0.130616	1	Asb10	KO_LPS_3hr - WT_LPS_3hr	ENSMUSG00000031153	0.111988	0.0654064	1	Gripap1	KO_LPS_24hr - WT_LPS_24hr	ENSMUSG00000029484	0.25364	0.0797587	1	Anxa3
KO_Base - WT_Base	ENSMUSG00000021583	0.136883	0.130665	1	Erap1	KO_LPS_3hr - WT_LPS_3hr	ENSMUSG00000106099	-0.743499	0.0656366	1	ENSMUSG00000106099	KO_LPS_24hr - WT_LPS_24hr	ENSMUSG00000097956	0.788522	0.0798068	1	ENSMUSG00000097956
KO_Base - WT_Base	ENSMUSG00000023791	-0.107345	0.130889	1	Pigx	KO_LPS_3hr - WT_LPS_3hr	ENSMUSG00000096954	-0.439547	0.0656877	1	ENSMUSG00000096954	KO_LPS_24hr - WT_LPS_24hr	ENSMUSG00000047242	0.257888	0.0800632	1	Taf9b
KO_Base - WT_Base	ENSMUSG00000082820	0.635544	0.131118	1	ENSMUSG00000082820	KO_LPS_3hr - WT_LPS_3hr	ENSMUSG00000044881	0.243745	0.0660162	1	Coa4	KO_LPS_24hr - WT_LPS_24hr	ENSMUSG00000001175	-0.0946669	0.0801244	1	Calm1
KO_Base - WT_Base	ENSMUSG00000007207	0.350451	0.131389	1	Stx1a	KO_LPS_3hr - WT_LPS_3hr	ENSMUSG00000028514	-0.159211	0.0660713	1	Usp24	KO_LPS_24hr - WT_LPS_24hr	ENSMUSG00000037922	-0.735376	0.0806299	1	Bank1
KO_Base - WT_Base	ENSMUSG00000055681	-0.0974365	0.131537	1	Cope	KO_LPS_3hr - WT_LPS_3hr	ENSMUSG00000066568	0.0883537	0.0660767	1	Lsm14a	KO_LPS_24hr - WT_LPS_24hr	ENSMUSG00000058470	-0.441481	0.0807095	1	Gm8369
KO_Base - WT_Base	ENSMUSG00000096910	0.32429	0.131652	1	Zfp955b	KO_LPS_3hr - WT_LPS_3hr	ENSMUSG00000030411	-1.17923	0.0660778	1	Nova2	KO_LPS_24hr - WT_LPS_24hr	ENSMUSG00000072940	-0.503628	0.0807995	1	ENSMUSG00000072940
KO_Base - WT_Base	ENSMUSG00000034248	0.150478	0.131718	1	Slc25a37	KO_LPS_3hr - WT_LPS_3hr	ENSMUSG00000097354	-0.394042	0.0661609	1	2310001H17Rik	KO_LPS_24hr - WT_LPS_24hr	ENSMUSG00000024538	1.50247	0.0809304	1	Ppic
KO_Base - WT_Base	ENSMUSG00000037761	-0.109563	0.131858	1	Actr5	KO_LPS_3hr - WT_LPS_3hr	ENSMUSG00000003233	0.19363	0.0661844	1	Dvl3	KO_LPS_24hr - WT_LPS_24hr	ENSMUSG00000083496	-0.653948	0.0814402	1	Gm11263
KO_Base - WT_Base	ENSMUSG00000061787	-0.178814	0.13189	1	Rps17	KO_LPS_3hr - WT_LPS_3hr	ENSMUSG00000005267	-0.329435	0.0662343	1	Zfp287	KO_LPS_24hr - WT_LPS_24hr	ENSMUSG00000097625	-1.01759	0.0815333	1	ENSMUSG00000097625
KO_Base - WT_Base	ENSMUSG00000025626	0.146852	0.131945	1	Phf6	KO_LPS_3hr - WT_LPS_3hr	ENSMUSG00000096929	-0.822138	0.0663198	1	A330023F24Rik	KO_LPS_24hr - WT_LPS_24hr	ENSMUSG00000001270	-0.247326	0.0819575	1	Ckb
KO_Base - WT_Base	ENSMUSG00000037376	0.0996147	0.132097	1	Trmt6	KO_LPS_3hr - WT_LPS_3hr	ENSMUSG00000074576	0.174016	0.066396	1	Mocs3	KO_LPS_24hr - WT_LPS_24hr	ENSMUSG00000054312	-0.133815	0.0821556	1	Mrps21
KO_Base - WT_Base	ENSMUSG00000055866	0.251077	0.132151	1	Per2	KO_LPS_3hr - WT_LPS_3hr	ENSMUSG00000073407	-1.00783	0.0664528	1	Gm6034	KO_LPS_24hr - WT_LPS_24hr	ENSMUSG00000037370	-0.345279	0.0821692	1	Enpp1
KO_Base - WT_Base	ENSMUSG00000106317	-0.391436	0.132359	1	ENSMUSG00000106317	KO_LPS_3hr - WT_LPS_3hr	ENSMUSG00000084790	-1.44548	0.0665565	1	ENSMUSG00000084790	KO_LPS_24hr - WT_LPS_24hr	ENSMUSG00000015112	0.185481	0.0821825	1	Slc25a13
KO_Base - WT_Base	ENSMUSG00000069622	0.583343	0.13248	1	ENSMUSG00000069622	KO_LPS_3hr - WT_LPS_3hr	ENSMUSG00000060093	-0.969354	0.0666985	1	H4c1	KO_LPS_24hr - WT_LPS_24hr	ENSMUSG00000056220	0.218912	0.0822027	1	Pla2g4a
KO_Base - WT_Base	ENSMUSG00000086606	-0.43435	0.132529	1	ENSMUSG00000086606	KO_LPS_3hr - WT_LPS_3hr	ENSMUSG00000102781	5.22044	0.0667204	1	ENSMUSG00000102781	KO_LPS_24hr - WT_LPS_24hr	ENSMUSG00000037172	0.236545	0.0824863	1	Dennd11
KO_Base - WT_Base	ENSMUSG00000021967	-0.117621	0.133497	1	Mrpl57	KO_LPS_3hr - WT_LPS_3hr	ENSMUSG00000023007	-0.275663	0.0669942	1	Prpf40b	KO_LPS_24hr - WT_LPS_24hr	ENSMUSG00000034957	0.199014	0.0825792	1	Cebpa
KO_Base - WT_Base	ENSMUSG00000022400	-0.101716	0.133535	1	Rbx1	KO_LPS_3hr - WT_LPS_3hr	ENSMUSG00000002058	-0.204964	0.0670805	1	Unc119	KO_LPS_24hr - WT_LPS_24hr	ENSMUSG00000021027	0.150755	0.0826005	1	Ralgapa1
KO_Base - WT_Base	ENSMUSG00000038861	0.101164	0.133577	1	Pi4kb	KO_LPS_3hr - WT_LPS_3hr	ENSMUSG00000106364	-0.839413	0.0671099	1	ENSMUSG00000106364	KO_LPS_24hr - WT_LPS_24hr	ENSMUSG00000007783	0.382256	0.0826307	1	Cpt1c
KO_Base - WT_Base	ENSMUSG00000038388	0.114805	0.133646	1	Mpp6	KO_LPS_3hr - WT_LPS_3hr	ENSMUSG00000106209	-0.467958	0.0671167	1	ENSMUSG00000106209	KO_LPS_24hr - WT_LPS_24hr	ENSMUSG00000022479	0.602985	0.0827323	1	Vdr
KO_Base - WT_Base	ENSMUSG00000094441	0.285136	0.133663	1	Zfp955a	KO_LPS_3hr - WT_LPS_3hr	ENSMUSG00000079465	1.12156	0.0672394	1	Col4a3	KO_LPS_24hr - WT_LPS_24hr	ENSMUSG00000102153	-0.89396	0.0827515	1	ENSMUSG00000102153
KO_Base - WT_Base	ENSMUSG00000018661	0.0719197	0.133803	1	Cog1	KO_LPS_3hr - WT_LPS_3hr	ENSMUSG00000051851	-0.529011	0.0672625	1	Rtl8c	KO_LPS_24hr - WT_LPS_24hr	ENSMUSG00000097590	-0.427754	0.0830575	1	ENSMUSG00000097590
KO_Base - WT_Base	ENSMUSG00000025781	-0.0771184	0.133831	1	Atp5c1	KO_LPS_3hr - WT_LPS_3hr	ENSMUSG00000085714	-4.09747	0.067412	1	ENSMUSG00000085714	KO_LPS_24hr - WT_LPS_24hr	ENSMUSG00000041406	0.353596	0.0831723	1	BC055324
KO_Base - WT_Base	ENSMUSG00000040669	0.12025	0.133913	1	Phc1	KO_LPS_3hr - WT_LPS_3hr	ENSMUSG00000073600	-2.23193	0.067446	1	Prob1	KO_LPS_24hr - WT_LPS_24hr	ENSMUSG00000085829	-0.339935	0.0831866	1	ENSMUSG00000085829
KO_Base - WT_Base	ENSMUSG00000045962	0.131319	0.133922	1	Wnk1	KO_LPS_3hr - WT_LPS_3hr	ENSMUSG00000053470	-0.194249	0.0676125	1	Kdm3a	KO_LPS_24hr - WT_LPS_24hr	ENSMUSG00000026832	0.259338	0.0832053	1	Cytip
KO_Base - WT_Base	ENSMUSG00000041959	-0.140558	0.134075	1	S100a10	KO_LPS_3hr - WT_LPS_3hr	ENSMUSG00000092412	0.533522	0.0676501	1	ENSMUSG00000092412	KO_LPS_24hr - WT_LPS_24hr	ENSMUSG00000022562	0.197942	0.0832933	1	Oplah
KO_Base - WT_Base	ENSMUSG00000025968	0.0700907	0.134102	1	Ndufs1	KO_LPS_3hr - WT_LPS_3hr	ENSMUSG00000000530	0.113657	0.0676528	1	Acvrl1	KO_LPS_24hr - WT_LPS_24hr	ENSMUSG00000098120	0.864449	0.0835872	1	Gm5914
KO_Base - WT_Base	ENSMUSG00000092417	-0.15012	0.134291	1	Gpank1	KO_LPS_3hr - WT_LPS_3hr	ENSMUSG00000101462	-0.770684	0.0678488	1	ENSMUSG00000101462	KO_LPS_24hr - WT_LPS_24hr	ENSMUSG00000069769	0.171982	0.083976	1	Msi2
KO_Base - WT_Base	ENSMUSG00000044795	-0.182323	0.13451	1	Cyb5d1	KO_LPS_3hr - WT_LPS_3hr	ENSMUSG00000024136	-0.824999	0.0679195	1	Dnase1l2	KO_LPS_24hr - WT_LPS_24hr	ENSMUSG00000001506	1.33686	0.0841404	1	Col1a1
KO_Base - WT_Base	ENSMUSG00000058470	0.380652	0.134599	1	Gm8369	KO_LPS_3hr - WT_LPS_3hr	ENSMUSG00000097403	0.679227	0.0680339	1	9230116N13Rik	KO_LPS_24hr - WT_LPS_24hr	ENSMUSG00000060675	-0.336607	0.0841575	1	Plaat3
KO_Base - WT_Base	ENSMUSG00000101586	0.821524	0.13464	1	ENSMUSG00000101586	KO_LPS_3hr - WT_LPS_3hr	ENSMUSG00000006567	-1.3323	0.068078	1	Atp7b	KO_LPS_24hr - WT_LPS_24hr	ENSMUSG00000039753	0.190577	0.0843108	1	Fbxl5
KO_Base - WT_Base	ENSMUSG00000005621	0.0975451	0.134719	1	Zfp592	KO_LPS_3hr - WT_LPS_3hr	ENSMUSG00000047746	-0.542003	0.0681217	1	Fbxo40	KO_LPS_24hr - WT_LPS_24hr	ENSMUSG00000019578	-0.0860387	0.08438	1	Ubxn6
KO_Base - WT_Base	ENSMUSG00000018425	-0.110705	0.134905	1	Dhx40	KO_LPS_3hr - WT_LPS_3hr	ENSMUSG00000097197	-1.26513	0.0682022	1	ENSMUSG00000097197	KO_LPS_24hr - WT_LPS_24hr	ENSMUSG00000084384	-0.834534	0.0843946	1	Gm12251
KO_Base - WT_Base	ENSMUSG00000017778	-0.162343	0.135018	1	Cox7c	KO_LPS_3hr - WT_LPS_3hr	ENSMUSG00000073664	-0.242049	0.0684873	1	Nbeal1	KO_LPS_24hr - WT_LPS_24hr	ENSMUSG00000040528	-0.146275	0.0844297	1	Milr1
KO_Base - WT_Base	ENSMUSG00000027706	-0.0937566	0.135194	1	Sec62	KO_LPS_3hr - WT_LPS_3hr	ENSMUSG00000056342	-0.189285	0.0687565	1	Usp34	KO_LPS_24hr - WT_LPS_24hr	ENSMUSG00000098973	-0.393637	0.0844623	1	Mir6236
KO_Base - WT_Base	ENSMUSG00000039033	-0.18208	0.13532	1	Tasp1	KO_LPS_3hr - WT_LPS_3hr	ENSMUSG00000013858	0.131855	0.0688555	1	Tmem259	KO_LPS_24hr - WT_LPS_24hr	ENSMUSG00000097840	1.09346	0.0846429	1	ENSMUSG00000097840
KO_Base - WT_Base	ENSMUSG00000062797	-0.127746	0.135539	1	Hikeshi	KO_LPS_3hr - WT_LPS_3hr	ENSMUSG00000074149	-0.721945	0.0691381	1	Gm10634	KO_LPS_24hr - WT_LPS_24hr	ENSMUSG00000058056	0.368982	0.084702	1	Palld
KO_Base - WT_Base	ENSMUSG00000064127	0.13409	0.135756	1	Med14	KO_LPS_3hr - WT_LPS_3hr	ENSMUSG00000092241	-0.951983	0.069173	1	Gm20522	KO_LPS_24hr - WT_LPS_24hr	ENSMUSG00000051427	0.19469	0.0848526	1	Ccdc157
KO_Base - WT_Base	ENSMUSG00000056671	-0.295616	0.135859	1	Prelid2	KO_LPS_3hr - WT_LPS_3hr	ENSMUSG00000104344	-0.411904	0.0692812	1	ENSMUSG00000104344	KO_LPS_24hr - WT_LPS_24hr	ENSMUSG00000024232	0.350676	0.084924	1	Bambi
KO_Base - WT_Base	ENSMUSG00000104003	-0.431472	0.135869	1	ENSMUSG00000104003	KO_LPS_3hr - WT_LPS_3hr	ENSMUSG00000080972	-1.8204	0.0693012	1	Gm16061	KO_LPS_24hr - WT_LPS_24hr	ENSMUSG00000096995	1.24598	0.0851041	1	2810029C07Rik
KO_Base - WT_Base	ENSMUSG00000037816	0.14141	0.135922	1	Fbxw17	KO_LPS_3hr - WT_LPS_3hr	ENSMUSG00000009941	1.06753	0.0693018	1	Nxf2	KO_LPS_24hr - WT_LPS_24hr	ENSMUSG00000078919	-0.152018	0.085241	1	Dpm1
KO_Base - WT_Base	ENSMUSG00000047721	-0.111473	0.135968	1	Bola2	KO_LPS_3hr - WT_LPS_3hr	ENSMUSG00000038646	0.100781	0.0693934	1	Ramac	KO_LPS_24hr - WT_LPS_24hr	ENSMUSG00000019054	-0.117428	0.0854482	1	Fis1
KO_Base - WT_Base	ENSMUSG00000003072	-0.114755	0.135986	1	Atp5d	KO_LPS_3hr - WT_LPS_3hr	ENSMUSG00000059518	0.126418	0.0694153	1	Znhit1	KO_LPS_24hr - WT_LPS_24hr	ENSMUSG00000069020	-0.114113	0.0854754	1	Urm1
KO_Base - WT_Base	ENSMUSG00000020900	0.381659	0.136115	1	Myh10	KO_LPS_3hr - WT_LPS_3hr	ENSMUSG00000043099	-0.833999	0.0694325	1	Hic1	KO_LPS_24hr - WT_LPS_24hr	ENSMUSG00000070056	0.209427	0.0855169	1	Mfhas1
KO_Base - WT_Base	ENSMUSG00000107191	-0.605997	0.136228	1	ENSMUSG00000107191	KO_LPS_3hr - WT_LPS_3hr	ENSMUSG00000106978	0.421896	0.0696504	1	ENSMUSG00000106978	KO_LPS_24hr - WT_LPS_24hr	ENSMUSG00000046096	0.142421	0.0855743	1	Mosmo
KO_Base - WT_Base	ENSMUSG00000034118	0.179764	0.136625	1	Tpst1	KO_LPS_3hr - WT_LPS_3hr	ENSMUSG00000040502	-0.410317	0.0698753	1	Marchf9	KO_LPS_24hr - WT_LPS_24hr	ENSMUSG00000097732	0.979406	0.0857832	1	ENSMUSG00000097732
KO_Base - WT_Base	ENSMUSG00000003813	0.0811338	0.136651	1	Rad23a	KO_LPS_3hr - WT_LPS_3hr	ENSMUSG00000032977	0.106649	0.0698987	1	Fam207a	KO_LPS_24hr - WT_LPS_24hr	ENSMUSG00000006906	-0.114621	0.085908	1	Stambp
KO_Base - WT_Base	ENSMUSG00000023266	-0.224378	0.136654	1	Frs3	KO_LPS_3hr - WT_LPS_3hr	ENSMUSG00000102721	-1.24291	0.0704318	1	ENSMUSG00000102721	KO_LPS_24hr - WT_LPS_24hr	ENSMUSG00000051403	-0.0719052	0.0860018	1	Ppp1r37
KO_Base - WT_Base	ENSMUSG00000051989	-0.155354	0.136727	1	Smim11	KO_LPS_3hr - WT_LPS_3hr	ENSMUSG00000003402	0.113444	0.0704498	1	Prkcsh	KO_LPS_24hr - WT_LPS_24hr	ENSMUSG00000021670	0.177046	0.0860155	1	Hmgcr
KO_Base - WT_Base	ENSMUSG00000020070	0.101687	0.136826	1	Rufy2	KO_LPS_3hr - WT_LPS_3hr	ENSMUSG00000105981	-1.01156	0.0704603	1	ENSMUSG00000105981	KO_LPS_24hr - WT_LPS_24hr	ENSMUSG00000093858	-1.10144	0.0860252	1	ENSMUSG00000093858
KO_Base - WT_Base	ENSMUSG00000029815	-0.151845	0.136941	1	Malsu1	KO_LPS_3hr - WT_LPS_3hr	ENSMUSG00000008307	-0.468334	0.0705217	1	1700109H08Rik	KO_LPS_24hr - WT_LPS_24hr	ENSMUSG00000043008	0.317392	0.0861425	1	Klhl6
KO_Base - WT_Base	ENSMUSG00000038729	0.530528	0.136972	1	Pakap	KO_LPS_3hr - WT_LPS_3hr	ENSMUSG00000043535	-0.179041	0.0707513	1	Setx	KO_LPS_24hr - WT_LPS_24hr	ENSMUSG00000058934	-0.912542	0.0865783	1	ENSMUSG00000058934
KO_Base - WT_Base	ENSMUSG00000031355	0.212798	0.137805	1	Arhgap6	KO_LPS_3hr - WT_LPS_3hr	ENSMUSG00000021731	0.115655	0.0708136	1	Mrps30	KO_LPS_24hr - WT_LPS_24hr	ENSMUSG00000090247	-0.149565	0.0867271	1	Bloc1s1
KO_Base - WT_Base	ENSMUSG00000071528	-0.169865	0.137805	1	Atp5md;!Gm35857	KO_LPS_3hr - WT_LPS_3hr	ENSMUSG00000014503	-0.424712	0.0708331	1	Pkd2l2	KO_LPS_24hr - WT_LPS_24hr	ENSMUSG00000096768	-0.474831	0.0867275	1	Erdr1
KO_Base - WT_Base	ENSMUSG00000022837	0.198654	0.137984	1	Iqcb1	KO_LPS_3hr - WT_LPS_3hr	ENSMUSG00000003762	0.104223	0.0708617	1	Coq8b	KO_LPS_24hr - WT_LPS_24hr	ENSMUSG00000087178	-0.331913	0.0868562	1	ENSMUSG00000087178
KO_Base - WT_Base	ENSMUSG00000000901	0.419314	0.13831	1	Mmp11	KO_LPS_3hr - WT_LPS_3hr	ENSMUSG00000021176	0.946674	0.0709333	1	Efcab11	KO_LPS_24hr - WT_LPS_24hr	ENSMUSG00000097039	0.850988	0.0870739	1	Pvt1
KO_Base - WT_Base	ENSMUSG00000082956	0.74074	0.138369	1	ENSMUSG00000082956	KO_LPS_3hr - WT_LPS_3hr	ENSMUSG00000015536	0.154399	0.0709549	1	Mocs2	KO_LPS_24hr - WT_LPS_24hr	ENSMUSG00000037617	0.524114	0.0871469	1	Spag1
KO_Base - WT_Base	ENSMUSG00000027422	0.106733	0.138385	1	Rrbp1	KO_LPS_3hr - WT_LPS_3hr	ENSMUSG00000052253	0.114071	0.0711944	1	Zfp622	KO_LPS_24hr - WT_LPS_24hr	ENSMUSG00000040570	-0.473751	0.087346	1	Rundc3b
KO_Base - WT_Base	ENSMUSG00000024576	0.0881678	0.138546	1	Csnk1a1	KO_LPS_3hr - WT_LPS_3hr	ENSMUSG00000018661	0.0964257	0.0712612	1	Cog1	KO_LPS_24hr - WT_LPS_24hr	ENSMUSG00000031897	-0.162839	0.087413	1	Psmb10
KO_Base - WT_Base	ENSMUSG00000047757	0.295272	0.1386	1	Fancb	KO_LPS_3hr - WT_LPS_3hr	ENSMUSG00000022090	0.248717	0.071351	1	Pdlim2	KO_LPS_24hr - WT_LPS_24hr	ENSMUSG00000024914	-0.111681	0.0874757	1	Drap1
KO_Base - WT_Base	ENSMUSG00000053334	0.125291	0.138778	1	Ficd	KO_LPS_3hr - WT_LPS_3hr	ENSMUSG00000107168	-1.11674	0.0714058	1	ENSMUSG00000107168	KO_LPS_24hr - WT_LPS_24hr	ENSMUSG00000040703	2.0304	0.0874935	1	Cyp2s1
KO_Base - WT_Base	ENSMUSG00000038812	-0.096297	0.138931	1	Trmt112	KO_LPS_3hr - WT_LPS_3hr	ENSMUSG00000078861	-0.462252	0.0714121	1	Zfp931	KO_LPS_24hr - WT_LPS_24hr	ENSMUSG00000011831	0.156842	0.0876097	1	Evi5
KO_Base - WT_Base	ENSMUSG00000060096	1.03773	0.139074	1	ENSMUSG00000060096	KO_LPS_3hr - WT_LPS_3hr	ENSMUSG00000020458	0.135671	0.0715156	1	Rtn4	KO_LPS_24hr - WT_LPS_24hr	ENSMUSG00000071713	0.151673	0.0876924	1	Csf2rb
KO_Base - WT_Base	ENSMUSG00000030879	-0.0828203	0.139087	1	Mrpl17	KO_LPS_3hr - WT_LPS_3hr	ENSMUSG00000004642	-0.135422	0.0716236	1	Slbp	KO_LPS_24hr - WT_LPS_24hr	ENSMUSG00000043061	-0.108402	0.0877639	1	Tmem18
KO_Base - WT_Base	ENSMUSG00000004610	-0.102402	0.139398	1	Etfb	KO_LPS_3hr - WT_LPS_3hr	ENSMUSG00000107352	-0.513645	0.0717115	1	ENSMUSG00000107352	KO_LPS_24hr - WT_LPS_24hr	ENSMUSG00000071042	0.43974	0.0877683	1	Rasgrp3
KO_Base - WT_Base	ENSMUSG00000022982	-0.158276	0.139429	1	Sod1	KO_LPS_3hr - WT_LPS_3hr	ENSMUSG00000044030	0.137304	0.071883	1	Irf2bp1	KO_LPS_24hr - WT_LPS_24hr	ENSMUSG00000024137	0.11459	0.0878587	1	E4f1
KO_Base - WT_Base	ENSMUSG00000024790	-0.155116	0.139461	1	Sac3d1	KO_LPS_3hr - WT_LPS_3hr	ENSMUSG00000106035	0.522919	0.0720535	1	ENSMUSG00000106035	KO_LPS_24hr - WT_LPS_24hr	ENSMUSG00000096727	-0.16877	0.0880435	1	Psmb9
KO_Base - WT_Base	ENSMUSG00000082809	0.486087	0.139481	1	Gm14150	KO_LPS_3hr - WT_LPS_3hr	ENSMUSG00000049470	-0.169036	0.0720875	1	Aff4	KO_LPS_24hr - WT_LPS_24hr	ENSMUSG00000021171	0.137825	0.0880714	1	Esyt2
KO_Base - WT_Base	ENSMUSG00000062949	0.135914	0.139514	1	Atp11c	KO_LPS_3hr - WT_LPS_3hr	ENSMUSG00000036114	0.156334	0.0721342	1	Rpp25l	KO_LPS_24hr - WT_LPS_24hr	ENSMUSG00000022000	0.101282	0.0880823	1	Zc3h13
KO_Base - WT_Base	ENSMUSG00000015597	0.142314	0.139675	1	Zfp318	KO_LPS_3hr - WT_LPS_3hr	ENSMUSG00000025395	0.292993	0.0722653	1	Prim1	KO_LPS_24hr - WT_LPS_24hr	ENSMUSG00000028175	2.16461	0.0881285	1	Depdc1a
KO_Base - WT_Base	ENSMUSG00000020532	0.149388	0.13968	1	Acaca	KO_LPS_3hr - WT_LPS_3hr	ENSMUSG00000052139	0.125532	0.0722803	1	Babam2	KO_LPS_24hr - WT_LPS_24hr	ENSMUSG00000073758	0.475343	0.0882017	1	Sh3d21
KO_Base - WT_Base	ENSMUSG00000029918	-0.118846	0.13973	1	Mrps33	KO_LPS_3hr - WT_LPS_3hr	ENSMUSG00000097125	-0.330814	0.0723411	1	ENSMUSG00000097125	KO_LPS_24hr - WT_LPS_24hr	ENSMUSG00000025086	0.185519	0.0882692	1	Trub1
KO_Base - WT_Base	ENSMUSG00000079641	-0.180795	0.139821	1	Rpl39	KO_LPS_3hr - WT_LPS_3hr	ENSMUSG00000025261	-0.184619	0.0723873	1	Huwe1	KO_LPS_24hr - WT_LPS_24hr	ENSMUSG00000045506	0.665259	0.0883481	1	ENSMUSG00000045506
KO_Base - WT_Base	ENSMUSG00000053835	0.244168	0.140059	1	H2-T24	KO_LPS_3hr - WT_LPS_3hr	ENSMUSG00000106997	-0.564548	0.0724453	1	ENSMUSG00000106997	KO_LPS_24hr - WT_LPS_24hr	ENSMUSG00000105283	-0.806692	0.0883646	1	Gm33370
KO_Base - WT_Base	ENSMUSG00000000131	0.0692694	0.140139	1	Xpo6	KO_LPS_3hr - WT_LPS_3hr	ENSMUSG00000055745	0.596401	0.0726545	1	Rtl6	KO_LPS_24hr - WT_LPS_24hr	ENSMUSG00000032578	0.438957	0.088479	1	Cish
KO_Base - WT_Base	ENSMUSG00000083736	0.811136	0.140148	1	ENSMUSG00000083736	KO_LPS_3hr - WT_LPS_3hr	ENSMUSG00000039678	0.154644	0.0726581	1	Tbc1d13	KO_LPS_24hr - WT_LPS_24hr	ENSMUSG00000075227	-0.127722	0.0887124	1	Znhit2
KO_Base - WT_Base	ENSMUSG00000022338	-0.172532	0.14016	1	Eny2	KO_LPS_3hr - WT_LPS_3hr	ENSMUSG00000042331	0.119423	0.0728918	1	Specc1	KO_LPS_24hr - WT_LPS_24hr	ENSMUSG00000032386	0.0883471	0.0888589	1	Trip4
KO_Base - WT_Base	ENSMUSG00000089671	0.728126	0.140182	1	Gm16537	KO_LPS_3hr - WT_LPS_3hr	ENSMUSG00000105827	-1.85632	0.0729172	1	H2bc18	KO_LPS_24hr - WT_LPS_24hr	ENSMUSG00000009185	-0.533786	0.0888909	1	Ccl8
KO_Base - WT_Base	ENSMUSG00000095690	0.406062	0.140251	1	ENSMUSG00000095690	KO_LPS_3hr - WT_LPS_3hr	ENSMUSG00000074420	1.49358	0.0729189	1	Gm10693	KO_LPS_24hr - WT_LPS_24hr	ENSMUSG00000101942	-1.48042	0.0891629	1	Gm19582
KO_Base - WT_Base	ENSMUSG00000006095	-0.0996805	0.140298	1	Tbcb	KO_LPS_3hr - WT_LPS_3hr	ENSMUSG00000034445	0.183205	0.0729563	1	Cyb561a3	KO_LPS_24hr - WT_LPS_24hr	ENSMUSG00000083325	-0.763746	0.0891669	1	Gm14121
KO_Base - WT_Base	ENSMUSG00000071537	0.383099	0.14035	1	Klrg2	KO_LPS_3hr - WT_LPS_3hr	ENSMUSG00000028134	-0.308477	0.0731762	1	Ptbp2	KO_LPS_24hr - WT_LPS_24hr	ENSMUSG00000023272	-0.183351	0.0893751	1	Creld2
KO_Base - WT_Base	ENSMUSG00000017376	0.0880424	0.140532	1	Nlk	KO_LPS_3hr - WT_LPS_3hr	ENSMUSG00000103373	-0.865769	0.0732238	1	ENSMUSG00000103373	KO_LPS_24hr - WT_LPS_24hr	ENSMUSG00000028017	0.79058	0.0896802	1	Egf
KO_Base - WT_Base	ENSMUSG00000099858	-0.437648	0.140639	1	Gm6652	KO_LPS_3hr - WT_LPS_3hr	ENSMUSG00000045503	0.1403	0.0732893	1	Sys1	KO_LPS_24hr - WT_LPS_24hr	ENSMUSG00000013973	-0.101904	0.0896914	1	Dedd
KO_Base - WT_Base	ENSMUSG00000012535	0.0924102	0.140791	1	Tnpo3	KO_LPS_3hr - WT_LPS_3hr	ENSMUSG00000104195	0.387356	0.0733034	1	ENSMUSG00000104195	KO_LPS_24hr - WT_LPS_24hr	ENSMUSG00000087203	0.553281	0.0897358	1	Gm13986
KO_Base - WT_Base	ENSMUSG00000095367	-3.20362	0.140839	1	ENSMUSG00000095367	KO_LPS_3hr - WT_LPS_3hr	ENSMUSG00000033486	0.743816	0.0733282	1	Catsper2	KO_LPS_24hr - WT_LPS_24hr	ENSMUSG00000063605	0.991397	0.0899306	1	Ccdc102a
KO_Base - WT_Base	ENSMUSG00000091474	0.168073	0.140867	1	ENSMUSG00000091474	KO_LPS_3hr - WT_LPS_3hr	ENSMUSG00000032308	0.184596	0.0733801	1	Ulk3	KO_LPS_24hr - WT_LPS_24hr	ENSMUSG00000023873	0.267199	0.0900753	1	1700010I14Rik
KO_Base - WT_Base	ENSMUSG00000008682	-0.129921	0.14094	1	Rpl10	KO_LPS_3hr - WT_LPS_3hr	ENSMUSG00000039699	0.23476	0.0736103	1	Batf2	KO_LPS_24hr - WT_LPS_24hr	ENSMUSG00000029701	0.0746395	0.0904512	1	Rbm28
KO_Base - WT_Base	ENSMUSG00000089706	0.480279	0.141033	1	B230216N24Rik	KO_LPS_3hr - WT_LPS_3hr	ENSMUSG00000036860	-0.235355	0.0739725	1	Mrpl55	KO_LPS_24hr - WT_LPS_24hr	ENSMUSG00000103507	-0.923583	0.0904978	1	ENSMUSG00000103507
KO_Base - WT_Base	ENSMUSG00000106391	0.620448	0.141155	1	ENSMUSG00000106391	KO_LPS_3hr - WT_LPS_3hr	ENSMUSG00000105161	-0.520303	0.0740797	1	ENSMUSG00000105161	KO_LPS_24hr - WT_LPS_24hr	ENSMUSG00000050440	1.75649	0.0905739	1	Hamp
KO_Base - WT_Base	ENSMUSG00000062012	-0.602912	0.141311	1	Zfp13	KO_LPS_3hr - WT_LPS_3hr	ENSMUSG00000021686	0.10707	0.074111	1	Ap3b1	KO_LPS_24hr - WT_LPS_24hr	ENSMUSG00000035941	0.125859	0.0907071	1	Ibtk
KO_Base - WT_Base	ENSMUSG00000040813	-0.0641151	0.141468	1	Tex264	KO_LPS_3hr - WT_LPS_3hr	ENSMUSG00000042613	0.0958197	0.0742535	1	Pbxip1	KO_LPS_24hr - WT_LPS_24hr	ENSMUSG00000032299	-0.12578	0.0908381	1	Commd4
KO_Base - WT_Base	ENSMUSG00000019796	0.16305	0.141549	1	Lrp11	KO_LPS_3hr - WT_LPS_3hr	ENSMUSG00000092626	-0.680085	0.0742963	1	ENSMUSG00000092626	KO_LPS_24hr - WT_LPS_24hr	ENSMUSG00000030785	-0.593129	0.0909478	1	Cox6a2
KO_Base - WT_Base	ENSMUSG00000046731	0.130142	0.141578	1	Kctd11	KO_LPS_3hr - WT_LPS_3hr	ENSMUSG00000024142	0.173544	0.074338	1	Mlst8	KO_LPS_24hr - WT_LPS_24hr	ENSMUSG00000029234	0.138101	0.0910822	1	Tmem165
KO_Base - WT_Base	ENSMUSG00000044442	0.105354	0.141603	1	N6amt1	KO_LPS_3hr - WT_LPS_3hr	ENSMUSG00000026019	-0.186112	0.0747374	1	Wdr12	KO_LPS_24hr - WT_LPS_24hr	ENSMUSG00000018509	0.30995	0.0910897	1	Cenpv
KO_Base - WT_Base	ENSMUSG00000066637	-0.150961	0.14161	1	Ttc32	KO_LPS_3hr - WT_LPS_3hr	ENSMUSG00000038128	-1.59346	0.0748468	1	Camk4	KO_LPS_24hr - WT_LPS_24hr	ENSMUSG00000021843	0.189567	0.0911304	1	Ktn1
KO_Base - WT_Base	ENSMUSG00000024759	0.116447	0.141667	1	Atl3	KO_LPS_3hr - WT_LPS_3hr	ENSMUSG00000087595	2.31473	0.0749465	1	ENSMUSG00000087595	KO_LPS_24hr - WT_LPS_24hr	ENSMUSG00000042298	0.173838	0.09114	1	Ttc19
KO_Base - WT_Base	ENSMUSG00000036281	0.1432	0.14189	1	Snapc4	KO_LPS_3hr - WT_LPS_3hr	ENSMUSG00000020787	-0.826831	0.0750685	1	P2rx1	KO_LPS_24hr - WT_LPS_24hr	ENSMUSG00000023266	0.296262	0.0911615	1	Frs3
KO_Base - WT_Base	ENSMUSG00000026667	0.085111	0.142157	1	Uhmk1	KO_LPS_3hr - WT_LPS_3hr	ENSMUSG00000084968	-0.834326	0.075324	1	ENSMUSG00000084968	KO_LPS_24hr - WT_LPS_24hr	ENSMUSG00000022799	0.151051	0.0914674	1	Arhgap31
KO_Base - WT_Base	ENSMUSG00000031138	0.496662	0.142544	1	F9	KO_LPS_3hr - WT_LPS_3hr	ENSMUSG00000029029	0.177623	0.0754622	1	Wrap73	KO_LPS_24hr - WT_LPS_24hr	ENSMUSG00000024127	0.13161	0.0915587	1	Prepl
KO_Base - WT_Base	ENSMUSG00000068854	-0.154617	0.142636	1	H2bc21	KO_LPS_3hr - WT_LPS_3hr	ENSMUSG00000060510	0.213068	0.0756394	1	Zfp266	KO_LPS_24hr - WT_LPS_24hr	ENSMUSG00000021182	-1.26809	0.0916653	1	Ccdc88c
KO_Base - WT_Base	ENSMUSG00000033964	0.128619	0.142718	1	Zbtb41	KO_LPS_3hr - WT_LPS_3hr	ENSMUSG00000029833	-0.249242	0.0757648	1	Trim24	KO_LPS_24hr - WT_LPS_24hr	ENSMUSG00000039031	-0.189141	0.0918036	1	Arhgap18
KO_Base - WT_Base	ENSMUSG00000028034	0.102592	0.142775	1	Fubp1	KO_LPS_3hr - WT_LPS_3hr	ENSMUSG00000042569	0.176485	0.0757854	1	Dhrs7b	KO_LPS_24hr - WT_LPS_24hr	ENSMUSG00000003037	-0.114435	0.0920158	1	Rab8a
KO_Base - WT_Base	ENSMUSG00000053574	0.923299	0.143158	1	4930563E22Rik	KO_LPS_3hr - WT_LPS_3hr	ENSMUSG00000037353	0.151852	0.0759839	1	Letmd1	KO_LPS_24hr - WT_LPS_24hr	ENSMUSG00000105842	-1.68516	0.0922606	1	ENSMUSG00000105842
KO_Base - WT_Base	ENSMUSG00000038876	0.0813584	0.143302	1	Rnf146	KO_LPS_3hr - WT_LPS_3hr	ENSMUSG00000033475	0.156979	0.0761951	1	Tomm6	KO_LPS_24hr - WT_LPS_24hr	ENSMUSG00000031605	0.115672	0.0925223	1	Klhl2
KO_Base - WT_Base	ENSMUSG00000045009	-0.485403	0.143545	1	Prrt3	KO_LPS_3hr - WT_LPS_3hr	ENSMUSG00000037703	0.316953	0.0762853	1	Lzts3	KO_LPS_24hr - WT_LPS_24hr	ENSMUSG00000021149	0.11741	0.0925757	1	Gtpbp4
KO_Base - WT_Base	ENSMUSG00000034422	0.190632	0.143575	1	Parp14	KO_LPS_3hr - WT_LPS_3hr	ENSMUSG00000096140	0.529032	0.0763226	1	Ankrd66	KO_LPS_24hr - WT_LPS_24hr	ENSMUSG00000101320	-0.368304	0.0927297	1	ENSMUSG00000101320
KO_Base - WT_Base	ENSMUSG00000069899	-0.175795	0.143687	1	Gm12166	KO_LPS_3hr - WT_LPS_3hr	ENSMUSG00000010051	0.514237	0.0763254	1	Hyal1	KO_LPS_24hr - WT_LPS_24hr	ENSMUSG00000027713	-1.19754	0.0928612	1	1810062G17Rik
KO_Base - WT_Base	ENSMUSG00000099597	-0.186883	0.143731	1	ENSMUSG00000099597	KO_LPS_3hr - WT_LPS_3hr	ENSMUSG00000028882	0.139637	0.0764834	1	Ppp1r8	KO_LPS_24hr - WT_LPS_24hr	ENSMUSG00000037103	-0.108795	0.0929784	1	Dcaf15
KO_Base - WT_Base	ENSMUSG00000026490	0.264987	0.143759	1	Cdc42bpa	KO_LPS_3hr - WT_LPS_3hr	ENSMUSG00000064326	-0.240913	0.0764853	1	Siva1	KO_LPS_24hr - WT_LPS_24hr	ENSMUSG00000024397	-0.307955	0.0931775	1	Aif1
KO_Base - WT_Base	ENSMUSG00000071497	-0.214364	0.143961	1	Nutf2-ps1	KO_LPS_3hr - WT_LPS_3hr	ENSMUSG00000094724	0.11875	0.0766953	1	Rnaset2b	KO_LPS_24hr - WT_LPS_24hr	ENSMUSG00000098692	0.729133	0.093186	1	ENSMUSG00000098692
KO_Base - WT_Base	ENSMUSG00000036062	-0.588089	0.144037	1	Phf24	KO_LPS_3hr - WT_LPS_3hr	ENSMUSG00000074250	1.35587	0.0768978	1	Gm10653	KO_LPS_24hr - WT_LPS_24hr	ENSMUSG00000038068	0.280883	0.0931869	1	Rnf144b
KO_Base - WT_Base	ENSMUSG00000024276	0.13693	0.144071	1	Zfp397	KO_LPS_3hr - WT_LPS_3hr	ENSMUSG00000005150	0.153801	0.0769968	1	Wdr83	KO_LPS_24hr - WT_LPS_24hr	ENSMUSG00000040809	-0.631998	0.0931907	1	Chil3
KO_Base - WT_Base	ENSMUSG00000038717	-0.125551	0.144181	1	Atp5l	KO_LPS_3hr - WT_LPS_3hr	ENSMUSG00000051736	-0.899188	0.0770075	1	Fam229b	KO_LPS_24hr - WT_LPS_24hr	ENSMUSG00000023951	0.235684	0.0932243	1	Vegfa
KO_Base - WT_Base	ENSMUSG00000015476	0.281058	0.144219	1	Prrt1	KO_LPS_3hr - WT_LPS_3hr	ENSMUSG00000041440	-0.439615	0.0773502	1	Gk5	KO_LPS_24hr - WT_LPS_24hr	ENSMUSG00000061288	-0.113273	0.0934751	1	Taok3
KO_Base - WT_Base	ENSMUSG00000028949	-0.286278	0.144265	1	Smarcd3	KO_LPS_3hr - WT_LPS_3hr	ENSMUSG00000031770	-0.244156	0.0773751	1	Herpud1	KO_LPS_24hr - WT_LPS_24hr	ENSMUSG00000031820	-0.0866675	0.0936651	1	Babam1
KO_Base - WT_Base	ENSMUSG00000026032	-0.110506	0.144271	1	Ndufb3	KO_LPS_3hr - WT_LPS_3hr	ENSMUSG00000042763	-1.04796	0.0776396	1	Maneal	KO_LPS_24hr - WT_LPS_24hr	ENSMUSG00000103621	-0.768352	0.0937189	1	ENSMUSG00000103621
KO_Base - WT_Base	ENSMUSG00000029725	-0.142108	0.144273	1	Ppp1r35	KO_LPS_3hr - WT_LPS_3hr	ENSMUSG00000030264	0.116872	0.0777187	1	Thumpd3	KO_LPS_24hr - WT_LPS_24hr	ENSMUSG00000019732	0.651489	0.0937251	1	Calr3
KO_Base - WT_Base	ENSMUSG00000022159	0.153426	0.144346	1	Rab2b	KO_LPS_3hr - WT_LPS_3hr	ENSMUSG00000038167	0.370403	0.077753	1	Plekhg6	KO_LPS_24hr - WT_LPS_24hr	ENSMUSG00000031138	-0.776374	0.0937649	1	F9
KO_Base - WT_Base	ENSMUSG00000028234	-0.195706	0.144388	1	Rps20	KO_LPS_3hr - WT_LPS_3hr	ENSMUSG00000006526	0.155393	0.0780528	1	Stimate	KO_LPS_24hr - WT_LPS_24hr	ENSMUSG00000085399	-0.441015	0.0938432	1	Foxd2os
KO_Base - WT_Base	ENSMUSG00000021413	0.146658	0.144497	1	Prpf4b	KO_LPS_3hr - WT_LPS_3hr	ENSMUSG00000045009	-1.13414	0.0780939	1	Prrt3	KO_LPS_24hr - WT_LPS_24hr	ENSMUSG00000071516	-2.25021	0.0938721	1	H2ac13
KO_Base - WT_Base	ENSMUSG00000050395	0.514368	0.144636	1	Tnfsf15	KO_LPS_3hr - WT_LPS_3hr	ENSMUSG00000102748	0.497373	0.078097	1	Pcdhgb2	KO_LPS_24hr - WT_LPS_24hr	ENSMUSG00000033066	0.120395	0.0938786	1	Gas7
KO_Base - WT_Base	ENSMUSG00000020541	0.274568	0.144667	1	Tom1l1	KO_LPS_3hr - WT_LPS_3hr	ENSMUSG00000104280	-1.37492	0.0781844	1	Rps2-ps11	KO_LPS_24hr - WT_LPS_24hr	ENSMUSG00000061111	-0.133807	0.0938922	1	Mcrip1
KO_Base - WT_Base	ENSMUSG00000053754	0.0698559	0.144787	1	Chd8	KO_LPS_3hr - WT_LPS_3hr	ENSMUSG00000025213	0.972942	0.0782155	1	Kazald1	KO_LPS_24hr - WT_LPS_24hr	ENSMUSG00000102374	0.734241	0.094	1	ENSMUSG00000102374
KO_Base - WT_Base	ENSMUSG00000069008	-5.35394	0.144798	1	ENSMUSG00000069008	KO_LPS_3hr - WT_LPS_3hr	ENSMUSG00000031592	-0.154774	0.0783021	1	Pcm1	KO_LPS_24hr - WT_LPS_24hr	ENSMUSG00000104524	-0.730617	0.0940014	1	ENSMUSG00000104524
KO_Base - WT_Base	ENSMUSG00000018509	0.210519	0.144814	1	Cenpv	KO_LPS_3hr - WT_LPS_3hr	ENSMUSG00000071652	0.115109	0.0784002	1	Ints5	KO_LPS_24hr - WT_LPS_24hr	ENSMUSG00000038473	0.292248	0.0940645	1	Nos1ap
KO_Base - WT_Base	ENSMUSG00000027951	0.135041	0.144917	1	Adar	KO_LPS_3hr - WT_LPS_3hr	ENSMUSG00000057788	0.116747	0.0784092	1	Ddx49	KO_LPS_24hr - WT_LPS_24hr	ENSMUSG00000087331	-0.689401	0.0941824	1	1810021B22Rik
KO_Base - WT_Base	ENSMUSG00000029553	-0.154808	0.144974	1	Tfec	KO_LPS_3hr - WT_LPS_3hr	ENSMUSG00000032763	0.141083	0.0784194	1	Ilvbl	KO_LPS_24hr - WT_LPS_24hr	ENSMUSG00000017404	-0.133524	0.0943355	1	Rpl19
KO_Base - WT_Base	ENSMUSG00000013076	0.583214	0.145215	1	Amotl1	KO_LPS_3hr - WT_LPS_3hr	ENSMUSG00000037239	-0.252004	0.0785321	1	Spred3	KO_LPS_24hr - WT_LPS_24hr	ENSMUSG00000013415	0.658403	0.094577	1	Igf2bp1
KO_Base - WT_Base	ENSMUSG00000050965	-0.380776	0.145432	1	Prkca	KO_LPS_3hr - WT_LPS_3hr	ENSMUSG00000096370	0.21481	0.0786896	1	Gm21992	KO_LPS_24hr - WT_LPS_24hr	ENSMUSG00000057230	0.181991	0.0947776	1	Aak1
KO_Base - WT_Base	ENSMUSG00000034795	-0.188349	0.145627	1	Ccdc122	KO_LPS_3hr - WT_LPS_3hr	ENSMUSG00000095253	-0.219843	0.0786917	1	Zfp799	KO_LPS_24hr - WT_LPS_24hr	ENSMUSG00000015013	-0.138546	0.0948358	1	Trappc2l
KO_Base - WT_Base	ENSMUSG00000030469	-0.186482	0.145704	1	Zfp719	KO_LPS_3hr - WT_LPS_3hr	ENSMUSG00000039253	0.221543	0.0787026	1	Fn3krp	KO_LPS_24hr - WT_LPS_24hr	ENSMUSG00000039529	1.14386	0.0948431	1	Atp8b1
KO_Base - WT_Base	ENSMUSG00000036398	-0.143521	0.145791	1	Ppp1r11	KO_LPS_3hr - WT_LPS_3hr	ENSMUSG00000045725	0.813286	0.0789612	1	Prr15	KO_LPS_24hr - WT_LPS_24hr	ENSMUSG00000087578	-0.826726	0.0948907	1	ENSMUSG00000087578
KO_Base - WT_Base	ENSMUSG00000102813	0.23624	0.145807	1	ENSMUSG00000102813	KO_LPS_3hr - WT_LPS_3hr	ENSMUSG00000102533	-0.612495	0.078989	1	ENSMUSG00000102533	KO_LPS_24hr - WT_LPS_24hr	ENSMUSG00000056851	-0.0910623	0.0951212	1	Pcbp2
KO_Base - WT_Base	ENSMUSG00000071141	-0.992435	0.145829	1	ENSMUSG00000071141	KO_LPS_3hr - WT_LPS_3hr	ENSMUSG00000024610	0.301756	0.0789892	1	Cd74	KO_LPS_24hr - WT_LPS_24hr	ENSMUSG00000034686	0.760132	0.0953317	1	Prr7
KO_Base - WT_Base	ENSMUSG00000051650	0.149233	0.145897	1	B3gnt2	KO_LPS_3hr - WT_LPS_3hr	ENSMUSG00000028455	0.130095	0.0790683	1	Stoml2	KO_LPS_24hr - WT_LPS_24hr	ENSMUSG00000087478	-0.829039	0.0955601	1	4930506C21Rik
KO_Base - WT_Base	ENSMUSG00000034353	-0.302227	0.146236	1	Ramp1	KO_LPS_3hr - WT_LPS_3hr	ENSMUSG00000047030	0.120319	0.0790923	1	Spata2	KO_LPS_24hr - WT_LPS_24hr	ENSMUSG00000054702	-0.247865	0.0956036	1	Ap1s3
KO_Base - WT_Base	ENSMUSG00000033751	-0.121221	0.146336	1	Gadd45gip1	KO_LPS_3hr - WT_LPS_3hr	ENSMUSG00000106087	-1.42952	0.0791172	1	ENSMUSG00000106087	KO_LPS_24hr - WT_LPS_24hr	ENSMUSG00000071653	-0.127038	0.0957266	1	1810009A15Rik
KO_Base - WT_Base	ENSMUSG00000041362	0.0738441	0.146384	1	Shtn1	KO_LPS_3hr - WT_LPS_3hr	ENSMUSG00000012117	0.0925545	0.0791401	1	Dhdds	KO_LPS_24hr - WT_LPS_24hr	ENSMUSG00000022992	0.138035	0.0957413	1	Kansl2
KO_Base - WT_Base	ENSMUSG00000024985	0.132981	0.14643	1	Tcf7l2	KO_LPS_3hr - WT_LPS_3hr	ENSMUSG00000086296	1.29209	0.0791527	1	ENSMUSG00000086296	KO_LPS_24hr - WT_LPS_24hr	ENSMUSG00000028459	-0.194302	0.0958061	1	Cd72
KO_Base - WT_Base	ENSMUSG00000027636	0.4492	0.146496	1	Sla2	KO_LPS_3hr - WT_LPS_3hr	ENSMUSG00000035337	-1.11828	0.0792222	1	Uchl4	KO_LPS_24hr - WT_LPS_24hr	ENSMUSG00000021687	0.210408	0.0959156	1	Scamp1
KO_Base - WT_Base	ENSMUSG00000056763	0.120086	0.146511	1	Cspp1	KO_LPS_3hr - WT_LPS_3hr	ENSMUSG00000011427	0.187991	0.0793011	1	Zfp790	KO_LPS_24hr - WT_LPS_24hr	ENSMUSG00000023007	0.200923	0.0959298	1	Prpf40b
KO_Base - WT_Base	ENSMUSG00000028082	0.163331	0.146695	1	Sh3d19	KO_LPS_3hr - WT_LPS_3hr	ENSMUSG00000020034	-0.257699	0.0793734	1	Tcp11l2	KO_LPS_24hr - WT_LPS_24hr	ENSMUSG00000087064	-1.00526	0.0960989	1	ENSMUSG00000087064
KO_Base - WT_Base	ENSMUSG00000040322	0.0812348	0.14687	1	Slc25a24	KO_LPS_3hr - WT_LPS_3hr	ENSMUSG00000048920	0.100889	0.0794143	1	Fkrp	KO_LPS_24hr - WT_LPS_24hr	ENSMUSG00000074578	-0.217144	0.0961836	1	Zfas1
KO_Base - WT_Base	ENSMUSG00000078700	0.179282	0.147096	1	D030028A08Rik	KO_LPS_3hr - WT_LPS_3hr	ENSMUSG00000005881	0.0951883	0.0794416	1	Ergic3	KO_LPS_24hr - WT_LPS_24hr	ENSMUSG00000030427	-0.405412	0.0962174	1	Lilra6
KO_Base - WT_Base	ENSMUSG00000054939	0.226554	0.147137	1	Zfp174	KO_LPS_3hr - WT_LPS_3hr	ENSMUSG00000018820	0.0924422	0.0796911	1	Zfyve27	KO_LPS_24hr - WT_LPS_24hr	ENSMUSG00000037112	0.180248	0.0962959	1	Sik2
KO_Base - WT_Base	ENSMUSG00000040620	0.122765	0.147464	1	Dhx33	KO_LPS_3hr - WT_LPS_3hr	ENSMUSG00000032294	0.115781	0.0797416	1	Pkm	KO_LPS_24hr - WT_LPS_24hr	ENSMUSG00000038235	-0.331402	0.096306	1	F11r
KO_Base - WT_Base	ENSMUSG00000087175	-0.585668	0.147667	1	Gm15133	KO_LPS_3hr - WT_LPS_3hr	ENSMUSG00000102881	-0.909214	0.0797635	1	ENSMUSG00000102881	KO_LPS_24hr - WT_LPS_24hr	ENSMUSG00000027994	-0.102318	0.0964098	1	Mcub
KO_Base - WT_Base	ENSMUSG00000013646	0.108104	0.147755	1	Sh3bp5l	KO_LPS_3hr - WT_LPS_3hr	ENSMUSG00000106782	4.43149	0.0797799	1	ENSMUSG00000106782	KO_LPS_24hr - WT_LPS_24hr	ENSMUSG00000090458	-0.526333	0.0966178	1	ENSMUSG00000090458
KO_Base - WT_Base	ENSMUSG00000026516	0.0849743	0.148137	1	Nvl	KO_LPS_3hr - WT_LPS_3hr	ENSMUSG00000020716	-0.167575	0.0800909	1	Nf1	KO_LPS_24hr - WT_LPS_24hr	ENSMUSG00000028414	0.211452	0.097173	1	Fktn
KO_Base - WT_Base	ENSMUSG00000069972	-0.33049	0.14814	1	Rps13-ps2	KO_LPS_3hr - WT_LPS_3hr	ENSMUSG00000008028	-2.06198	0.0801599	1	1700008O03Rik	KO_LPS_24hr - WT_LPS_24hr	ENSMUSG00000061684	0.996663	0.0972286	1	Rpl21-ps8
KO_Base - WT_Base	ENSMUSG00000021156	0.0804899	0.148195	1	Zmynd11	KO_LPS_3hr - WT_LPS_3hr	ENSMUSG00000040938	1.386	0.0802402	1	Slc16a11	KO_LPS_24hr - WT_LPS_24hr	ENSMUSG00000025150	-0.561335	0.0972388	1	Cbr2
KO_Base - WT_Base	ENSMUSG00000021286	-0.136512	0.148272	1	Zfyve21	KO_LPS_3hr - WT_LPS_3hr	ENSMUSG00000064284	-0.315862	0.0803145	1	Cdpf1	KO_LPS_24hr - WT_LPS_24hr	ENSMUSG00000029373	0.647261	0.0973557	1	Pf4
KO_Base - WT_Base	ENSMUSG00000089647	0.569356	0.148474	1	Gm2245	KO_LPS_3hr - WT_LPS_3hr	ENSMUSG00000078580	0.396607	0.0804425	1	E430018J23Rik	KO_LPS_24hr - WT_LPS_24hr	ENSMUSG00000014164	0.87359	0.0974584	1	Klhl3
KO_Base - WT_Base	ENSMUSG00000025735	-0.45232	0.148538	1	Rhbdl1	KO_LPS_3hr - WT_LPS_3hr	ENSMUSG00000103916	-1.02792	0.0804701	1	ENSMUSG00000103916	KO_LPS_24hr - WT_LPS_24hr	ENSMUSG00000029233	-0.0947076	0.097512	1	Srd5a3
KO_Base - WT_Base	ENSMUSG00000028454	0.11517	0.148643	1	Pigo	KO_LPS_3hr - WT_LPS_3hr	ENSMUSG00000003575	0.215225	0.0806491	1	Crtc1	KO_LPS_24hr - WT_LPS_24hr	ENSMUSG00000021193	0.113451	0.0975372	1	Pitrm1
KO_Base - WT_Base	ENSMUSG00000035674	-0.138112	0.148795	1	Ndufa3	KO_LPS_3hr - WT_LPS_3hr	ENSMUSG00000027751	-0.132739	0.0806869	1	Supt20	KO_LPS_24hr - WT_LPS_24hr	ENSMUSG00000089875	-0.372479	0.0977923	1	ENSMUSG00000089875
KO_Base - WT_Base	ENSMUSG00000090112	0.140493	0.148896	1	Shprh	KO_LPS_3hr - WT_LPS_3hr	ENSMUSG00000018449	-0.204759	0.0807073	1	Rpain	KO_LPS_24hr - WT_LPS_24hr	ENSMUSG00000092574	-1.65807	0.0978393	1	2810047C21Rik1
KO_Base - WT_Base	ENSMUSG00000097122	0.804621	0.149026	1	ENSMUSG00000097122	KO_LPS_3hr - WT_LPS_3hr	ENSMUSG00000010660	0.378603	0.0809402	1	Plcd1	KO_LPS_24hr - WT_LPS_24hr	ENSMUSG00000097748	0.274379	0.0979529	1	Gm26533
KO_Base - WT_Base	ENSMUSG00000026754	0.111811	0.149166	1	Golga1	KO_LPS_3hr - WT_LPS_3hr	ENSMUSG00000041346	0.199437	0.0809431	1	Wrap53	KO_LPS_24hr - WT_LPS_24hr	ENSMUSG00000044749	0.916807	0.0982031	1	Abca6
KO_Base - WT_Base	ENSMUSG00000035275	0.636459	0.149212	1	Raver2	KO_LPS_3hr - WT_LPS_3hr	ENSMUSG00000074811	0.16062	0.0810716	1	Hps6	KO_LPS_24hr - WT_LPS_24hr	ENSMUSG00000074978	1.09508	0.0982848	1	Actg-ps1
KO_Base - WT_Base	ENSMUSG00000107000	0.546606	0.149221	1	ENSMUSG00000107000	KO_LPS_3hr - WT_LPS_3hr	ENSMUSG00000055681	0.114557	0.0811097	1	Cope	KO_LPS_24hr - WT_LPS_24hr	ENSMUSG00000021963	-0.109344	0.0983281	1	Sap18
KO_Base - WT_Base	ENSMUSG00000035954	0.152796	0.149286	1	Dock4	KO_LPS_3hr - WT_LPS_3hr	ENSMUSG00000006462	-0.67441	0.0811755	1	A530013C23Rik	KO_LPS_24hr - WT_LPS_24hr	ENSMUSG00000030706	-0.0836118	0.0983848	1	Mrpl48
KO_Base - WT_Base	ENSMUSG00000023977	0.0968259	0.149654	1	Ubr2	KO_LPS_3hr - WT_LPS_3hr	ENSMUSG00000029165	-0.260189	0.08119	1	Agbl5	KO_LPS_24hr - WT_LPS_24hr	ENSMUSG00000031827	-0.146817	0.0985075	1	Cotl1
KO_Base - WT_Base	ENSMUSG00000042784	-0.527245	0.149861	1	Muc1	KO_LPS_3hr - WT_LPS_3hr	ENSMUSG00000050043	0.147991	0.0813707	1	Tmx2	KO_LPS_24hr - WT_LPS_24hr	ENSMUSG00000034248	0.163372	0.09889	1	Slc25a37
KO_Base - WT_Base	ENSMUSG00000101942	-0.647555	0.150353	1	Gm19582	KO_LPS_3hr - WT_LPS_3hr	ENSMUSG00000100199	0.745091	0.0814148	1	Gm20324	KO_LPS_24hr - WT_LPS_24hr	ENSMUSG00000027332	0.186226	0.0989029	1	Ivd
KO_Base - WT_Base	ENSMUSG00000085591	0.757955	0.150509	1	ENSMUSG00000085591	KO_LPS_3hr - WT_LPS_3hr	ENSMUSG00000022769	0.180124	0.0816543	1	Sdf2l1	KO_LPS_24hr - WT_LPS_24hr	ENSMUSG00000082762	0.616394	0.0989163	1	Gm12366
KO_Base - WT_Base	ENSMUSG00000041297	0.110794	0.150634	1	Cdk13	KO_LPS_3hr - WT_LPS_3hr	ENSMUSG00000025791	0.185737	0.0817758	1	Pgm1	KO_LPS_24hr - WT_LPS_24hr	ENSMUSG00000063954	-0.305572	0.0990644	1	H2ac19
KO_Base - WT_Base	ENSMUSG00000050468	-1.84163	0.151125	1	Astl	KO_LPS_3hr - WT_LPS_3hr	ENSMUSG00000102415	-1.14015	0.0817864	1	ENSMUSG00000102415	KO_LPS_24hr - WT_LPS_24hr	ENSMUSG00000063889	0.178806	0.0992139	1	Crem
KO_Base - WT_Base	ENSMUSG00000021557	0.103793	0.151275	1	Agtpbp1;!A230056J06Rik	KO_LPS_3hr - WT_LPS_3hr	ENSMUSG00000021488	-0.177513	0.0819802	1	Nsd1	KO_LPS_24hr - WT_LPS_24hr	ENSMUSG00000021013	0.249863	0.0993199	1	Ttc8
KO_Base - WT_Base	ENSMUSG00000074635	-0.617308	0.151282	1	3110070M22Rik	KO_LPS_3hr - WT_LPS_3hr	ENSMUSG00000033916	0.107886	0.0821108	1	Chmp2a	KO_LPS_24hr - WT_LPS_24hr	ENSMUSG00000092550	-0.393308	0.0993528	1	ENSMUSG00000092550
KO_Base - WT_Base	ENSMUSG00000071343	0.568988	0.151554	1	Gm10327	KO_LPS_3hr - WT_LPS_3hr	ENSMUSG00000007379	-0.33302	0.0821907	1	Dennd2c	KO_LPS_24hr - WT_LPS_24hr	ENSMUSG00000040938	-0.567428	0.0995995	1	Slc16a11
KO_Base - WT_Base	ENSMUSG00000091277	-0.389078	0.151605	1	ENSMUSG00000091277	KO_LPS_3hr - WT_LPS_3hr	ENSMUSG00000103907	-1.27251	0.082205	1	ENSMUSG00000103907	KO_LPS_24hr - WT_LPS_24hr	ENSMUSG00000074102	0.107853	0.0996475	1	Rbm15b
KO_Base - WT_Base	ENSMUSG00000006262	0.108294	0.151731	1	Mob1b	KO_LPS_3hr - WT_LPS_3hr	ENSMUSG00000038807	0.415258	0.0823056	1	Rap1gap2	KO_LPS_24hr - WT_LPS_24hr	ENSMUSG00000030095	0.0820476	0.0996679	1	Tmem43
KO_Base - WT_Base	ENSMUSG00000037152	-0.129934	0.151771	1	Ndufc1	KO_LPS_3hr - WT_LPS_3hr	ENSMUSG00000081801	-1.20968	0.0823184	1	ENSMUSG00000081801	KO_LPS_24hr - WT_LPS_24hr	ENSMUSG00000063229	-0.121055	0.0996757	1	Ldha
KO_Base - WT_Base	ENSMUSG00000043702	0.126491	0.151838	1	Pde12	KO_LPS_3hr - WT_LPS_3hr	ENSMUSG00000065922	-0.629897	0.0825276	1	ENSMUSG00000065922	KO_LPS_24hr - WT_LPS_24hr	ENSMUSG00000035898	0.145548	0.0999066	1	Uba6
KO_Base - WT_Base	ENSMUSG00000068959	0.210234	0.152259	1	Zfp619	KO_LPS_3hr - WT_LPS_3hr	ENSMUSG00000035601	0.309177	0.0826215	1	Trmt10b	KO_LPS_24hr - WT_LPS_24hr	ENSMUSG00000020076	0.107656	0.100193	1	Ddx50
KO_Base - WT_Base	ENSMUSG00000087041	-0.720598	0.15231	1	ENSMUSG00000087041	KO_LPS_3hr - WT_LPS_3hr	ENSMUSG00000018501	0.106065	0.0826561	1	Ncor1	KO_LPS_24hr - WT_LPS_24hr	ENSMUSG00000096983	-0.684239	0.10023	1	ENSMUSG00000096983
KO_Base - WT_Base	ENSMUSG00000020857	-0.140446	0.152508	1	Nme2	KO_LPS_3hr - WT_LPS_3hr	ENSMUSG00000024294	-0.129466	0.0827377	1	Mib1	KO_LPS_24hr - WT_LPS_24hr	ENSMUSG00000105867	0.697819	0.100601	1	Gm42517
KO_Base - WT_Base	ENSMUSG00000054400	-0.149819	0.152652	1	Cklf	KO_LPS_3hr - WT_LPS_3hr	ENSMUSG00000091931	-0.195813	0.0827571	1	Gon7	KO_LPS_24hr - WT_LPS_24hr	ENSMUSG00000059834	0.242359	0.10063	1	Sclt1
KO_Base - WT_Base	ENSMUSG00000014601	-0.0684082	0.152715	1	Strip1	KO_LPS_3hr - WT_LPS_3hr	ENSMUSG00000103772	-1.12167	0.0830301	1	ENSMUSG00000103772	KO_LPS_24hr - WT_LPS_24hr	ENSMUSG00000025132	-0.0931733	0.100681	1	Arhgdia
KO_Base - WT_Base	ENSMUSG00000067389	-0.73711	0.152877	1	ENSMUSG00000067389	KO_LPS_3hr - WT_LPS_3hr	ENSMUSG00000042744	-0.225475	0.083166	1	Hectd4	KO_LPS_24hr - WT_LPS_24hr	ENSMUSG00000084796	-0.553	0.100723	1	ENSMUSG00000084796
KO_Base - WT_Base	ENSMUSG00000052293	-0.321444	0.152918	1	Taf9	KO_LPS_3hr - WT_LPS_3hr	ENSMUSG00000101823	-1.08216	0.0832053	1	ENSMUSG00000101823	KO_LPS_24hr - WT_LPS_24hr	ENSMUSG00000006418	-0.146832	0.10098	1	Rnf114
KO_Base - WT_Base	ENSMUSG00000035007	0.078832	0.152952	1	Rundc1	KO_LPS_3hr - WT_LPS_3hr	ENSMUSG00000040840	-1.03197	0.0832396	1	ENSMUSG00000040840	KO_LPS_24hr - WT_LPS_24hr	ENSMUSG00000025130	-0.07476	0.101174	1	P4hb
KO_Base - WT_Base	ENSMUSG00000032050	0.0775515	0.15298	1	Rdx	KO_LPS_3hr - WT_LPS_3hr	ENSMUSG00000103621	-0.747885	0.0837869	1	ENSMUSG00000103621	KO_LPS_24hr - WT_LPS_24hr	ENSMUSG00000038383	-0.12569	0.101416	1	Pigu
KO_Base - WT_Base	ENSMUSG00000067722	-0.107597	0.152982	1	BC003965	KO_LPS_3hr - WT_LPS_3hr	ENSMUSG00000038685	-0.18513	0.0839632	1	Rtel1	KO_LPS_24hr - WT_LPS_24hr	ENSMUSG00000015053	-1.30107	0.101489	1	Gata2
KO_Base - WT_Base	ENSMUSG00000087150	0.415053	0.153077	1	ENSMUSG00000087150	KO_LPS_3hr - WT_LPS_3hr	ENSMUSG00000107019	-0.382673	0.084017	1	ENSMUSG00000107019	KO_LPS_24hr - WT_LPS_24hr	ENSMUSG00000061510	-0.540303	0.10159	1	ENSMUSG00000061510
KO_Base - WT_Base	ENSMUSG00000058600	-0.186034	0.153093	1	Rpl30	KO_LPS_3hr - WT_LPS_3hr	ENSMUSG00000081603	0.390607	0.0840327	1	ENSMUSG00000081603	KO_LPS_24hr - WT_LPS_24hr	ENSMUSG00000001552	-0.29921	0.101646	1	Jup
KO_Base - WT_Base	ENSMUSG00000027109	0.129049	0.153426	1	Sp3	KO_LPS_3hr - WT_LPS_3hr	ENSMUSG00000031901	0.170018	0.084092	1	Dus2	KO_LPS_24hr - WT_LPS_24hr	ENSMUSG00000024384	0.0880347	0.10208	1	Iws1
KO_Base - WT_Base	ENSMUSG00000089886	0.829824	0.153458	1	Gm16184	KO_LPS_3hr - WT_LPS_3hr	ENSMUSG00000039000	-0.124894	0.0840977	1	Ube3c	KO_LPS_24hr - WT_LPS_24hr	ENSMUSG00000032252	0.156236	0.10209	1	Glce
KO_Base - WT_Base	ENSMUSG00000085741	0.250457	0.153768	1	5430405H02Rik	KO_LPS_3hr - WT_LPS_3hr	ENSMUSG00000102426	-0.57263	0.084115	1	ENSMUSG00000102426	KO_LPS_24hr - WT_LPS_24hr	ENSMUSG00000051721	0.212016	0.102208	1	Wdcp
KO_Base - WT_Base	ENSMUSG00000044149	0.167108	0.153821	1	Nkrf	KO_LPS_3hr - WT_LPS_3hr	ENSMUSG00000078153	0.146146	0.0842879	1	Psme2b	KO_LPS_24hr - WT_LPS_24hr	ENSMUSG00000085611	-0.720139	0.102238	1	ENSMUSG00000085611
KO_Base - WT_Base	ENSMUSG00000039585	0.144607	0.153953	1	Myo9a	KO_LPS_3hr - WT_LPS_3hr	ENSMUSG00000002908	-0.424877	0.0843186	1	Kcnn1	KO_LPS_24hr - WT_LPS_24hr	ENSMUSG00000039096	0.222992	0.1023	1	Rsad1
KO_Base - WT_Base	ENSMUSG00000095115	0.113106	0.153984	1	Itpripl2	KO_LPS_3hr - WT_LPS_3hr	ENSMUSG00000020701	0.91832	0.0843856	1	Tmem132e	KO_LPS_24hr - WT_LPS_24hr	ENSMUSG00000048191	-0.627502	0.102308	1	ENSMUSG00000048191
KO_Base - WT_Base	ENSMUSG00000079225	0.348016	0.154221	1	ENSMUSG00000079225	KO_LPS_3hr - WT_LPS_3hr	ENSMUSG00000036990	-0.118048	0.0845727	1	Otud4	KO_LPS_24hr - WT_LPS_24hr	ENSMUSG00000025278	0.326827	0.102318	1	Flnb
KO_Base - WT_Base	ENSMUSG00000000126	-0.765944	0.154271	1	Wnt9a	KO_LPS_3hr - WT_LPS_3hr	ENSMUSG00000020849	0.0744005	0.0846698	1	Ywhae	KO_LPS_24hr - WT_LPS_24hr	ENSMUSG00000026857	0.147055	0.102327	1	Ntmt1
KO_Base - WT_Base	ENSMUSG00000099930	1.93362	0.154522	1	Gm2396	KO_LPS_3hr - WT_LPS_3hr	ENSMUSG00000028434	-0.335029	0.0848665	1	Epb41l4b	KO_LPS_24hr - WT_LPS_24hr	ENSMUSG00000025584	0.109737	0.10234	1	Pde8a
KO_Base - WT_Base	ENSMUSG00000030579	-0.141374	0.154688	1	Tyrobp	KO_LPS_3hr - WT_LPS_3hr	ENSMUSG00000025132	0.0976564	0.0853628	1	Arhgdia	KO_LPS_24hr - WT_LPS_24hr	ENSMUSG00000103309	-1.59924	0.10241	1	ENSMUSG00000103309
KO_Base - WT_Base	ENSMUSG00000071655	-0.0841823	0.154812	1	Ubxn1	KO_LPS_3hr - WT_LPS_3hr	ENSMUSG00000097560	0.554821	0.0854678	1	ENSMUSG00000097560	KO_LPS_24hr - WT_LPS_24hr	ENSMUSG00000040746	0.129424	0.102444	1	Rnf167
KO_Base - WT_Base	ENSMUSG00000008200	0.151328	0.15496	1	Fnbp4	KO_LPS_3hr - WT_LPS_3hr	ENSMUSG00000027739	0.149164	0.0855138	1	Rab33b	KO_LPS_24hr - WT_LPS_24hr	ENSMUSG00000057666	-0.141381	0.10257	1	Gapdh
KO_Base - WT_Base	ENSMUSG00000047248	0.126013	0.155143	1	C2cd3	KO_LPS_3hr - WT_LPS_3hr	ENSMUSG00000030811	0.175356	0.0855468	1	Fbxl19	KO_LPS_24hr - WT_LPS_24hr	ENSMUSG00000016552	0.150021	0.102578	1	Foxred2
KO_Base - WT_Base	ENSMUSG00000018750	0.195601	0.155284	1	Zbtb4	KO_LPS_3hr - WT_LPS_3hr	ENSMUSG00000034066	-0.265756	0.0855476	1	Farp2	KO_LPS_24hr - WT_LPS_24hr	ENSMUSG00000041328	0.170231	0.102582	1	Pcf11
KO_Base - WT_Base	ENSMUSG00000034345	-0.0998502	0.155571	1	Gtf2h5	KO_LPS_3hr - WT_LPS_3hr	ENSMUSG00000067942	-0.181136	0.0855791	1	Zfp160	KO_LPS_24hr - WT_LPS_24hr	ENSMUSG00000046727	0.908349	0.102735	1	Cystm1
KO_Base - WT_Base	ENSMUSG00000005378	-0.121957	0.155595	1	Bud23	KO_LPS_3hr - WT_LPS_3hr	ENSMUSG00000092277	-0.455539	0.0855956	1	ENSMUSG00000092277	KO_LPS_24hr - WT_LPS_24hr	ENSMUSG00000041540	0.659018	0.102748	1	Sox5
KO_Base - WT_Base	ENSMUSG00000034706	-1.38574	0.155768	1	Dnai2	KO_LPS_3hr - WT_LPS_3hr	ENSMUSG00000026705	0.138898	0.0857845	1	Klhl20	KO_LPS_24hr - WT_LPS_24hr	ENSMUSG00000034126	0.108977	0.10295	1	Pomt2
KO_Base - WT_Base	ENSMUSG00000054280	0.0978462	0.156006	1	Prr14l	KO_LPS_3hr - WT_LPS_3hr	ENSMUSG00000085335	-0.528106	0.085907	1	ENSMUSG00000085335	KO_LPS_24hr - WT_LPS_24hr	ENSMUSG00000017400	0.311981	0.103268	1	Stac2
KO_Base - WT_Base	ENSMUSG00000098912	0.227276	0.156082	1	1500004A13Rik	KO_LPS_3hr - WT_LPS_3hr	ENSMUSG00000063317	-0.160083	0.0860783	1	Usp31	KO_LPS_24hr - WT_LPS_24hr	ENSMUSG00000056185	-0.171097	0.103386	1	Snx32
KO_Base - WT_Base	ENSMUSG00000032940	-0.607043	0.15625	1	Rbm11	KO_LPS_3hr - WT_LPS_3hr	ENSMUSG00000034285	0.256452	0.0864423	1	Nipsnap1	KO_LPS_24hr - WT_LPS_24hr	ENSMUSG00000086968	0.591707	0.103619	1	4933431E20Rik
KO_Base - WT_Base	ENSMUSG00000106157	-0.414242	0.156252	1	ENSMUSG00000106157	KO_LPS_3hr - WT_LPS_3hr	ENSMUSG00000021610	0.0897904	0.0864487	1	Clptm1l	KO_LPS_24hr - WT_LPS_24hr	ENSMUSG00000028541	-0.994518	0.103793	1	B4galt2
KO_Base - WT_Base	ENSMUSG00000085058	0.544072	0.156346	1	8030453O22Rik	KO_LPS_3hr - WT_LPS_3hr	ENSMUSG00000027079	0.0958587	0.0866064	1	Clp1	KO_LPS_24hr - WT_LPS_24hr	ENSMUSG00000041921	0.169866	0.103819	1	Metap1d
KO_Base - WT_Base	ENSMUSG00000052533	0.0891896	0.156429	1	Nup188	KO_LPS_3hr - WT_LPS_3hr	ENSMUSG00000043833	-0.705754	0.0866462	1	2900005J15Rik	KO_LPS_24hr - WT_LPS_24hr	ENSMUSG00000034518	0.18387	0.104026	1	Hmgxb4
KO_Base - WT_Base	ENSMUSG00000091803	-0.127575	0.156468	1	Cox16	KO_LPS_3hr - WT_LPS_3hr	ENSMUSG00000048534	0.404185	0.086748	1	Jaml	KO_LPS_24hr - WT_LPS_24hr	ENSMUSG00000026822	-0.312465	0.104226	1	Lcn2
KO_Base - WT_Base	ENSMUSG00000066568	0.0683108	0.156591	1	Lsm14a	KO_LPS_3hr - WT_LPS_3hr	ENSMUSG00000058006	-0.251732	0.0870723	1	Mdn1	KO_LPS_24hr - WT_LPS_24hr	ENSMUSG00000062081	-0.756053	0.104246	1	ENSMUSG00000062081
KO_Base - WT_Base	ENSMUSG00000070490	0.829155	0.1566	1	Gm10293	KO_LPS_3hr - WT_LPS_3hr	ENSMUSG00000050705	0.223568	0.0871315	1	2310061I04Rik	KO_LPS_24hr - WT_LPS_24hr	ENSMUSG00000063895	0.142832	0.104322	1	ENSMUSG00000063895
KO_Base - WT_Base	ENSMUSG00000028967	0.167748	0.156622	1	Errfi1	KO_LPS_3hr - WT_LPS_3hr	ENSMUSG00000032869	0.123737	0.0872541	1	Psmf1	KO_LPS_24hr - WT_LPS_24hr	ENSMUSG00000001665	0.196724	0.104322	1	Gstt3
KO_Base - WT_Base	ENSMUSG00000014355	0.0781378	0.156722	1	Anapc1	KO_LPS_3hr - WT_LPS_3hr	ENSMUSG00000062470	-1.40365	0.0873356	1	Fbxl12os	KO_LPS_24hr - WT_LPS_24hr	ENSMUSG00000004791	0.668348	0.104467	1	Pgf
KO_Base - WT_Base	ENSMUSG00000070501	0.561041	0.156736	1	Ifi214	KO_LPS_3hr - WT_LPS_3hr	ENSMUSG00000042678	-1.28148	0.0874388	1	Myo15	KO_LPS_24hr - WT_LPS_24hr	ENSMUSG00000005510	-0.0864716	0.10464	1	Ndufs3
KO_Base - WT_Base	ENSMUSG00000075705	-0.098658	0.156759	1	Msrb1	KO_LPS_3hr - WT_LPS_3hr	ENSMUSG00000027201	-0.103508	0.0875137	1	Myef2	KO_LPS_24hr - WT_LPS_24hr	ENSMUSG00000037907	0.247363	0.104829	1	Ankrd13b
KO_Base - WT_Base	ENSMUSG00000053475	1.51146	0.156761	1	Tnfaip6	KO_LPS_3hr - WT_LPS_3hr	ENSMUSG00000025156	0.103501	0.0877484	1	Gps1	KO_LPS_24hr - WT_LPS_24hr	ENSMUSG00000097069	1.03282	0.105053	1	Gm16998
KO_Base - WT_Base	ENSMUSG00000080717	-0.231854	0.156832	1	B230307C23Rik	KO_LPS_3hr - WT_LPS_3hr	ENSMUSG00000050890	0.246215	0.0877825	1	Pdik1l	KO_LPS_24hr - WT_LPS_24hr	ENSMUSG00000053318	0.249636	0.105764	1	Slamf8
KO_Base - WT_Base	ENSMUSG00000040952	-0.165021	0.157093	1	Rps19	KO_LPS_3hr - WT_LPS_3hr	ENSMUSG00000031993	0.114125	0.0877903	1	Snx19	KO_LPS_24hr - WT_LPS_24hr	ENSMUSG00000028214	0.969457	0.105845	1	Gem
KO_Base - WT_Base	ENSMUSG00000026491	0.133401	0.157272	1	Ahctf1	KO_LPS_3hr - WT_LPS_3hr	ENSMUSG00000104960	-0.159604	0.0878708	1	Snhg8	KO_LPS_24hr - WT_LPS_24hr	ENSMUSG00000026750	-0.123556	0.105846	1	Psmb7
KO_Base - WT_Base	ENSMUSG00000020044	-1.64251	0.157283	1	Timp3	KO_LPS_3hr - WT_LPS_3hr	ENSMUSG00000040532	0.245563	0.0879586	1	Abhd11	KO_LPS_24hr - WT_LPS_24hr	ENSMUSG00000004221	0.190251	0.106028	1	Ikbkg
KO_Base - WT_Base	ENSMUSG00000011267	-0.618731	0.157385	1	Zfp296	KO_LPS_3hr - WT_LPS_3hr	ENSMUSG00000093593	0.854047	0.0879726	1	ENSMUSG00000093593	KO_LPS_24hr - WT_LPS_24hr	ENSMUSG00000035842	0.272049	0.106304	1	Ddx11
KO_Base - WT_Base	ENSMUSG00000103897	-0.622284	0.157689	1	Pcdhga8	KO_LPS_3hr - WT_LPS_3hr	ENSMUSG00000073421	0.298883	0.0882088	1	H2-Ab1	KO_LPS_24hr - WT_LPS_24hr	ENSMUSG00000094614	-0.367138	0.106424	1	ENSMUSG00000094614
KO_Base - WT_Base	ENSMUSG00000000168	0.0967358	0.157843	1	Dlat	KO_LPS_3hr - WT_LPS_3hr	ENSMUSG00000038095	-0.106027	0.0884227	1	Sbno1	KO_LPS_24hr - WT_LPS_24hr	ENSMUSG00000103880	1.39834	0.106496	1	ENSMUSG00000103880
KO_Base - WT_Base	ENSMUSG00000038844	0.111805	0.158331	1	Kif16b	KO_LPS_3hr - WT_LPS_3hr	ENSMUSG00000040842	0.0979283	0.088484	1	Szrd1	KO_LPS_24hr - WT_LPS_24hr	ENSMUSG00000026187	-0.769242	0.106534	1	Xrcc5
KO_Base - WT_Base	ENSMUSG00000031549	0.929791	0.158642	1	Ido2	KO_LPS_3hr - WT_LPS_3hr	ENSMUSG00000021694	-0.27831	0.0885132	1	Ercc8	KO_LPS_24hr - WT_LPS_24hr	ENSMUSG00000068735	-0.502476	0.106544	1	Trp53i11
KO_Base - WT_Base	ENSMUSG00000038068	0.215592	0.159005	1	Rnf144b	KO_LPS_3hr - WT_LPS_3hr	ENSMUSG00000018196	-0.127898	0.0885382	1	Glrx2	KO_LPS_24hr - WT_LPS_24hr	ENSMUSG00000024991	0.115642	0.106555	1	Eif3a
KO_Base - WT_Base	ENSMUSG00000059395	0.537916	0.159032	1	Nkapl	KO_LPS_3hr - WT_LPS_3hr	ENSMUSG00000068463	2.26177	0.0887905	1	C730014E05Rik	KO_LPS_24hr - WT_LPS_24hr	ENSMUSG00000031101	-0.162072	0.106559	1	Sash3
KO_Base - WT_Base	ENSMUSG00000029209	0.0983837	0.159339	1	Gnpda2	KO_LPS_3hr - WT_LPS_3hr	ENSMUSG00000003534	1.37087	0.0890007	1	Ddr1	KO_LPS_24hr - WT_LPS_24hr	ENSMUSG00000048142	0.561131	0.106578	1	Nat8l
KO_Base - WT_Base	ENSMUSG00000045248	-0.0917668	0.159795	1	Med26	KO_LPS_3hr - WT_LPS_3hr	ENSMUSG00000055912	0.269954	0.0891482	1	Tmem150a	KO_LPS_24hr - WT_LPS_24hr	ENSMUSG00000017376	0.0965985	0.106603	1	Nlk
KO_Base - WT_Base	ENSMUSG00000082062	-0.684753	0.159842	1	ENSMUSG00000082062	KO_LPS_3hr - WT_LPS_3hr	ENSMUSG00000018809	-0.453997	0.0891721	1	Smyd4	KO_LPS_24hr - WT_LPS_24hr	ENSMUSG00000026097	-0.11867	0.106674	1	Ormdl1
KO_Base - WT_Base	ENSMUSG00000028141	-0.891759	0.159892	1	Oaz3	KO_LPS_3hr - WT_LPS_3hr	ENSMUSG00000043061	0.13824	0.0892091	1	Tmem18	KO_LPS_24hr - WT_LPS_24hr	ENSMUSG00000042699	0.144903	0.106841	1	Dhx9
KO_Base - WT_Base	ENSMUSG00000080783	-0.615105	0.159901	1	ENSMUSG00000080783	KO_LPS_3hr - WT_LPS_3hr	ENSMUSG00000039754	0.184473	0.0894043	1	Alkbh4	KO_LPS_24hr - WT_LPS_24hr	ENSMUSG00000026615	0.140164	0.106857	1	Eprs
KO_Base - WT_Base	ENSMUSG00000097792	-0.41061	0.159952	1	ENSMUSG00000097792	KO_LPS_3hr - WT_LPS_3hr	ENSMUSG00000062753	0.178849	0.089588	1	AI413582	KO_LPS_24hr - WT_LPS_24hr	ENSMUSG00000084289	-0.238502	0.10687	1	ENSMUSG00000084289
KO_Base - WT_Base	ENSMUSG00000059278	-0.109994	0.160151	1	Naa38	KO_LPS_3hr - WT_LPS_3hr	ENSMUSG00000028430	0.152206	0.0895968	1	Nol6	KO_LPS_24hr - WT_LPS_24hr	ENSMUSG00000022747	0.554076	0.106895	1	St3gal6
KO_Base - WT_Base	ENSMUSG00000047414	0.343934	0.160181	1	Flrt2	KO_LPS_3hr - WT_LPS_3hr	ENSMUSG00000046959	-0.566662	0.0896004	1	Slc26a1	KO_LPS_24hr - WT_LPS_24hr	ENSMUSG00000056938	-0.14181	0.10699	1	Acbd4
KO_Base - WT_Base	ENSMUSG00000086890	-0.410708	0.160213	1	ENSMUSG00000086890	KO_LPS_3hr - WT_LPS_3hr	ENSMUSG00000057897	0.441005	0.0896559	1	Camk2b	KO_LPS_24hr - WT_LPS_24hr	ENSMUSG00000038085	-0.252395	0.107037	1	Cnbd2
KO_Base - WT_Base	ENSMUSG00000083669	-0.761857	0.160587	1	ENSMUSG00000083669	KO_LPS_3hr - WT_LPS_3hr	ENSMUSG00000028053	-0.163131	0.0897018	1	Ash1l	KO_LPS_24hr - WT_LPS_24hr	ENSMUSG00000038412	-0.170668	0.107147	1	Higd1a
KO_Base - WT_Base	ENSMUSG00000061983	-0.152651	0.161001	1	Rps12	KO_LPS_3hr - WT_LPS_3hr	ENSMUSG00000032637	0.0874201	0.0897453	1	Atxn2l	KO_LPS_24hr - WT_LPS_24hr	ENSMUSG00000033938	-0.110723	0.107306	1	Ndufb7
KO_Base - WT_Base	ENSMUSG00000028180	0.0685239	0.161038	1	Zranb2	KO_LPS_3hr - WT_LPS_3hr	ENSMUSG00000091613	1.15666	0.089807	1	Gm17046	KO_LPS_24hr - WT_LPS_24hr	ENSMUSG00000003546	-0.127305	0.107314	1	Klc4
KO_Base - WT_Base	ENSMUSG00000091905	0.333215	0.161047	1	ENSMUSG00000091905	KO_LPS_3hr - WT_LPS_3hr	ENSMUSG00000032456	0.214378	0.0898445	1	Nmnat3	KO_LPS_24hr - WT_LPS_24hr	ENSMUSG00000025470	-0.128025	0.107482	1	Zfp511
KO_Base - WT_Base	ENSMUSG00000095366	-4.75261	0.161256	1	ENSMUSG00000095366	KO_LPS_3hr - WT_LPS_3hr	ENSMUSG00000023118	0.0663961	0.0899192	1	Sympk	KO_LPS_24hr - WT_LPS_24hr	ENSMUSG00000029686	0.0850068	0.107583	1	Cul1
KO_Base - WT_Base	ENSMUSG00000102861	0.558185	0.161603	1	ENSMUSG00000102861	KO_LPS_3hr - WT_LPS_3hr	ENSMUSG00000022292	0.226648	0.0899843	1	Rrm2b	KO_LPS_24hr - WT_LPS_24hr	ENSMUSG00000004609	0.437478	0.107659	1	Cd33
KO_Base - WT_Base	ENSMUSG00000006169	0.119452	0.161627	1	Clint1	KO_LPS_3hr - WT_LPS_3hr	ENSMUSG00000040795	0.238387	0.0901016	1	Iqcc	KO_LPS_24hr - WT_LPS_24hr	ENSMUSG00000101555	-0.886715	0.107661	1	ENSMUSG00000101555
KO_Base - WT_Base	ENSMUSG00000044906	0.169837	0.161634	1	4930503L19Rik	KO_LPS_3hr - WT_LPS_3hr	ENSMUSG00000020528	-0.170744	0.0901749	1	Prpsap2	KO_LPS_24hr - WT_LPS_24hr	ENSMUSG00000028114	0.113141	0.10787	1	Mettl14
KO_Base - WT_Base	ENSMUSG00000100214	0.241563	0.161683	1	ENSMUSG00000100214	KO_LPS_3hr - WT_LPS_3hr	ENSMUSG00000070327	-0.321616	0.0902239	1	Rnf213	KO_LPS_24hr - WT_LPS_24hr	ENSMUSG00000030109	0.254379	0.108025	1	Slc6a12
KO_Base - WT_Base	ENSMUSG00000070443	-1.03406	0.161695	1	Gm10291	KO_LPS_3hr - WT_LPS_3hr	ENSMUSG00000033114	0.265392	0.0904262	1	Slc35d2	KO_LPS_24hr - WT_LPS_24hr	ENSMUSG00000041625	-0.170349	0.108036	1	Ggact
KO_Base - WT_Base	ENSMUSG00000052525	0.520424	0.161778	1	Spdya	KO_LPS_3hr - WT_LPS_3hr	ENSMUSG00000026034	-0.144621	0.0904345	1	Clk1	KO_LPS_24hr - WT_LPS_24hr	ENSMUSG00000039756	0.0839142	0.108156	1	Dnttip2
KO_Base - WT_Base	ENSMUSG00000085363	0.710934	0.16215	1	ENSMUSG00000085363	KO_LPS_3hr - WT_LPS_3hr	ENSMUSG00000032077	0.13413	0.090446	1	Bud13	KO_LPS_24hr - WT_LPS_24hr	ENSMUSG00000005161	-0.10942	0.10829	1	Prdx2
KO_Base - WT_Base	ENSMUSG00000018398	0.116415	0.162342	1	Septin8	KO_LPS_3hr - WT_LPS_3hr	ENSMUSG00000006850	0.225011	0.0904914	1	Tmco6	KO_LPS_24hr - WT_LPS_24hr	ENSMUSG00000024095	0.147395	0.108539	1	Hnrnpll
KO_Base - WT_Base	ENSMUSG00000034560	0.151254	0.162442	1	Washc4	KO_LPS_3hr - WT_LPS_3hr	ENSMUSG00000085109	-0.962757	0.0905098	1	ENSMUSG00000085109	KO_LPS_24hr - WT_LPS_24hr	ENSMUSG00000036202	0.169042	0.108809	1	Rif1
KO_Base - WT_Base	ENSMUSG00000031732	0.127898	0.162686	1	Phlpp2	KO_LPS_3hr - WT_LPS_3hr	ENSMUSG00000025907	-0.160542	0.0905599	1	Rb1cc1	KO_LPS_24hr - WT_LPS_24hr	ENSMUSG00000019818	0.212971	0.109099	1	Cd164
KO_Base - WT_Base	ENSMUSG00000023089	-0.136595	0.162985	1	Ndufa5	KO_LPS_3hr - WT_LPS_3hr	ENSMUSG00000038429	0.0864647	0.0905821	1	Usp5	KO_LPS_24hr - WT_LPS_24hr	ENSMUSG00000026718	0.106741	0.109118	1	Stam
KO_Base - WT_Base	ENSMUSG00000078716	0.276605	0.163019	1	Tmem8b	KO_LPS_3hr - WT_LPS_3hr	ENSMUSG00000044229	-0.278534	0.0907565	1	Nxpe4	KO_LPS_24hr - WT_LPS_24hr	ENSMUSG00000084274	1.0201	0.109318	1	ENSMUSG00000084274
KO_Base - WT_Base	ENSMUSG00000038374	-0.0827134	0.163028	1	Rbm8a	KO_LPS_3hr - WT_LPS_3hr	ENSMUSG00000103957	1.56005	0.0910009	1	ENSMUSG00000103957	KO_LPS_24hr - WT_LPS_24hr	ENSMUSG00000103851	1.56242	0.109333	1	ENSMUSG00000103851
KO_Base - WT_Base	ENSMUSG00000020697	0.128049	0.163363	1	Lig3	KO_LPS_3hr - WT_LPS_3hr	ENSMUSG00000031207	0.0994373	0.0912544	1	Msn	KO_LPS_24hr - WT_LPS_24hr	ENSMUSG00000040146	0.215985	0.109378	1	Rgl3
KO_Base - WT_Base	ENSMUSG00000084950	0.63426	0.163628	1	Gm5577	KO_LPS_3hr - WT_LPS_3hr	ENSMUSG00000039953	0.263561	0.0916636	1	Clstn1	KO_LPS_24hr - WT_LPS_24hr	ENSMUSG00000070576	-2.40892	0.10956	1	Mn1
KO_Base - WT_Base	ENSMUSG00000034793	-0.155903	0.163681	1	G6pc3	KO_LPS_3hr - WT_LPS_3hr	ENSMUSG00000026181	0.169812	0.0917206	1	Ppm1f	KO_LPS_24hr - WT_LPS_24hr	ENSMUSG00000010358	-0.169827	0.109664	1	Ifi35
KO_Base - WT_Base	ENSMUSG00000085051	0.413939	0.163722	1	ENSMUSG00000085051	KO_LPS_3hr - WT_LPS_3hr	ENSMUSG00000022972	-0.365551	0.0917651	1	Cfap298	KO_LPS_24hr - WT_LPS_24hr	ENSMUSG00000020413	0.17775	0.109988	1	Hus1
KO_Base - WT_Base	ENSMUSG00000071855	0.143536	0.163814	1	Ccdc112	KO_LPS_3hr - WT_LPS_3hr	ENSMUSG00000085169	-0.809109	0.0920187	1	Gm10785	KO_LPS_24hr - WT_LPS_24hr	ENSMUSG00000035852	-0.469638	0.110278	1	Misp
KO_Base - WT_Base	ENSMUSG00000073616	-0.123964	0.16427	1	Cops9	KO_LPS_3hr - WT_LPS_3hr	ENSMUSG00000092569	-0.82634	0.0920244	1	ENSMUSG00000092569	KO_LPS_24hr - WT_LPS_24hr	ENSMUSG00000027827	-0.493014	0.110294	1	Kcnab1
KO_Base - WT_Base	ENSMUSG00000103183	0.434855	0.164279	1	ENSMUSG00000103183	KO_LPS_3hr - WT_LPS_3hr	ENSMUSG00000009640	0.123918	0.0920282	1	Dmap1	KO_LPS_24hr - WT_LPS_24hr	ENSMUSG00000062727	-1.5931	0.110322	1	H2bc12
KO_Base - WT_Base	ENSMUSG00000058126	0.186958	0.164351	1	Tpm3-rs7	KO_LPS_3hr - WT_LPS_3hr	ENSMUSG00000044715	0.101924	0.0920739	1	Gskip	KO_LPS_24hr - WT_LPS_24hr	ENSMUSG00000025420	1.51349	0.110454	1	Katnal2
KO_Base - WT_Base	ENSMUSG00000026655	0.123126	0.164362	1	Fam107b	KO_LPS_3hr - WT_LPS_3hr	ENSMUSG00000045896	-0.188618	0.0920818	1	Paip2b	KO_LPS_24hr - WT_LPS_24hr	ENSMUSG00000028218	0.328521	0.110702	1	Cibar1
KO_Base - WT_Base	ENSMUSG00000031921	-0.0637486	0.164542	1	Terf2	KO_LPS_3hr - WT_LPS_3hr	ENSMUSG00000015341	0.088492	0.0921848	1	Golga7;!Gm6829	KO_LPS_24hr - WT_LPS_24hr	ENSMUSG00000065037	-0.505169	0.110722	1	ENSMUSG00000065037
KO_Base - WT_Base	ENSMUSG00000006403	-0.868044	0.164681	1	Adamts4	KO_LPS_3hr - WT_LPS_3hr	ENSMUSG00000021144	0.12404	0.0925364	1	Mta1	KO_LPS_24hr - WT_LPS_24hr	ENSMUSG00000087050	-1.43647	0.110722	1	Dhrs13os
KO_Base - WT_Base	ENSMUSG00000044894	-0.127572	0.16492	1	Uqcrq	KO_LPS_3hr - WT_LPS_3hr	ENSMUSG00000034751	-0.447449	0.0926791	1	Mast4	KO_LPS_24hr - WT_LPS_24hr	ENSMUSG00000035048	-0.163585	0.110725	1	Anapc13
KO_Base - WT_Base	ENSMUSG00000025280	0.0736698	0.164937	1	Polr3a	KO_LPS_3hr - WT_LPS_3hr	ENSMUSG00000015697	0.129115	0.0927869	1	Setdb1	KO_LPS_24hr - WT_LPS_24hr	ENSMUSG00000024533	0.179581	0.110906	1	Spire1
KO_Base - WT_Base	ENSMUSG00000097845	0.347626	0.164939	1	A230020J21Rik	KO_LPS_3hr - WT_LPS_3hr	ENSMUSG00000036698	-0.1821	0.0929868	1	Ago2	KO_LPS_24hr - WT_LPS_24hr	ENSMUSG00000102352	-1.10702	0.110921	1	ENSMUSG00000102352
KO_Base - WT_Base	ENSMUSG00000056692	0.091145	0.165042	1	Ilrun	KO_LPS_3hr - WT_LPS_3hr	ENSMUSG00000063193	-0.148065	0.0930885	1	Cd300lb	KO_LPS_24hr - WT_LPS_24hr	ENSMUSG00000027030	-0.948195	0.111495	1	Stk39
KO_Base - WT_Base	ENSMUSG00000022811	0.122494	0.165398	1	Zfp148	KO_LPS_3hr - WT_LPS_3hr	ENSMUSG00000035620	0.222723	0.0932395	1	Ric8b	KO_LPS_24hr - WT_LPS_24hr	ENSMUSG00000024387	-0.117078	0.111696	1	Csnk2b
KO_Base - WT_Base	ENSMUSG00000106037	-0.289699	0.165476	1	Gm4332	KO_LPS_3hr - WT_LPS_3hr	ENSMUSG00000018707	-0.19999	0.0932691	1	Dync1h1	KO_LPS_24hr - WT_LPS_24hr	ENSMUSG00000020440	-0.0986847	0.111702	1	Arf5
KO_Base - WT_Base	ENSMUSG00000045868	0.258496	0.165662	1	Gvin1	KO_LPS_3hr - WT_LPS_3hr	ENSMUSG00000036580	0.148142	0.0936789	1	Spg20	KO_LPS_24hr - WT_LPS_24hr	ENSMUSG00000011960	0.113819	0.111808	1	Ccnt1
KO_Base - WT_Base	ENSMUSG00000023084	-0.602478	0.165714	1	Lrrc71	KO_LPS_3hr - WT_LPS_3hr	ENSMUSG00000095325	0.253331	0.0942961	1	Zfp870	KO_LPS_24hr - WT_LPS_24hr	ENSMUSG00000070348	-0.346605	0.11183	1	Ccnd1
KO_Base - WT_Base	ENSMUSG00000040875	0.36999	0.165813	1	Osbpl10	KO_LPS_3hr - WT_LPS_3hr	ENSMUSG00000097620	-0.477261	0.0942979	1	ENSMUSG00000097620	KO_LPS_24hr - WT_LPS_24hr	ENSMUSG00000078889	0.563695	0.111918	1	Gm14288
KO_Base - WT_Base	ENSMUSG00000043962	0.077739	0.166105	1	Thrap3	KO_LPS_3hr - WT_LPS_3hr	ENSMUSG00000018666	0.135968	0.0944339	1	Cbx1	KO_LPS_24hr - WT_LPS_24hr	ENSMUSG00000036273	0.271155	0.112035	1	Lrrk2
KO_Base - WT_Base	ENSMUSG00000033902	0.117823	0.166133	1	Mapkbp1	KO_LPS_3hr - WT_LPS_3hr	ENSMUSG00000020476	0.137989	0.0945457	1	Dbnl	KO_LPS_24hr - WT_LPS_24hr	ENSMUSG00000066026	-0.180813	0.112157	1	Dhrs3
KO_Base - WT_Base	ENSMUSG00000009470	0.0980317	0.166321	1	Tnpo1	KO_LPS_3hr - WT_LPS_3hr	ENSMUSG00000101856	-0.446745	0.0946862	1	1700096K18Rik	KO_LPS_24hr - WT_LPS_24hr	ENSMUSG00000032415	1.13536	0.112219	1	Ube2cbp
KO_Base - WT_Base	ENSMUSG00000041831	-1.26949	0.166394	1	Sytl3	KO_LPS_3hr - WT_LPS_3hr	ENSMUSG00000024018	-0.182037	0.0947299	1	Ccdc167	KO_LPS_24hr - WT_LPS_24hr	ENSMUSG00000020580	0.143191	0.11225	1	Rock2
KO_Base - WT_Base	ENSMUSG00000059263	0.100585	0.166482	1	Usp47	KO_LPS_3hr - WT_LPS_3hr	ENSMUSG00000005949	-0.288328	0.0947338	1	Ctns	KO_LPS_24hr - WT_LPS_24hr	ENSMUSG00000067370	-0.119405	0.112345	1	B3galt4
KO_Base - WT_Base	ENSMUSG00000041417	0.0995965	0.166525	1	Pik3r1	KO_LPS_3hr - WT_LPS_3hr	ENSMUSG00000104389	-1.34291	0.0947398	1	ENSMUSG00000104389	KO_LPS_24hr - WT_LPS_24hr	ENSMUSG00000098176	0.250484	0.112449	1	Ccdc166
KO_Base - WT_Base	ENSMUSG00000026848	0.106681	0.166767	1	Tor1b	KO_LPS_3hr - WT_LPS_3hr	ENSMUSG00000052917	-0.230488	0.094901	1	Senp7	KO_LPS_24hr - WT_LPS_24hr	ENSMUSG00000071478	2.3492	0.112459	1	H2ac7
KO_Base - WT_Base	ENSMUSG00000024006	0.0741561	0.16683	1	Stk38	KO_LPS_3hr - WT_LPS_3hr	ENSMUSG00000063953	0.565805	0.0949701	1	Amd2	KO_LPS_24hr - WT_LPS_24hr	ENSMUSG00000097279	-0.471351	0.112511	1	Gm5106
KO_Base - WT_Base	ENSMUSG00000031026	0.702311	0.166997	1	Trim66	KO_LPS_3hr - WT_LPS_3hr	ENSMUSG00000046295	0.715595	0.0953937	1	Ankle1	KO_LPS_24hr - WT_LPS_24hr	ENSMUSG00000049515	-1.64157	0.112547	1	Espnl
KO_Base - WT_Base	ENSMUSG00000031328	0.0889769	0.167027	1	Flna	KO_LPS_3hr - WT_LPS_3hr	ENSMUSG00000028410	0.0947403	0.0955142	1	Dnaja1	KO_LPS_24hr - WT_LPS_24hr	ENSMUSG00000097974	1.10597	0.112659	1	ENSMUSG00000097974
KO_Base - WT_Base	ENSMUSG00000033632	0.154916	0.167034	1	AW554918	KO_LPS_3hr - WT_LPS_3hr	ENSMUSG00000104292	-1.96388	0.0955145	1	ENSMUSG00000104292	KO_LPS_24hr - WT_LPS_24hr	ENSMUSG00000032649	-1.63692	0.112661	1	Colgalt2
KO_Base - WT_Base	ENSMUSG00000034245	-0.307126	0.167085	1	Hdac11	KO_LPS_3hr - WT_LPS_3hr	ENSMUSG00000029860	0.183844	0.0955746	1	Zyx	KO_LPS_24hr - WT_LPS_24hr	ENSMUSG00000078786	0.15584	0.112692	1	BC024978
KO_Base - WT_Base	ENSMUSG00000025262	0.208398	0.167391	1	Fam120c	KO_LPS_3hr - WT_LPS_3hr	ENSMUSG00000103030	-0.798651	0.0955907	1	ENSMUSG00000103030	KO_LPS_24hr - WT_LPS_24hr	ENSMUSG00000032344	0.155694	0.112789	1	Cgas
KO_Base - WT_Base	ENSMUSG00000045094	-0.594278	0.167401	1	Arhgef37	KO_LPS_3hr - WT_LPS_3hr	ENSMUSG00000019797	0.219109	0.0956898	1	Mtres1	KO_LPS_24hr - WT_LPS_24hr	ENSMUSG00000086015	0.595149	0.11292	1	4833417C18Rik
KO_Base - WT_Base	ENSMUSG00000030264	-0.080135	0.167548	1	Thumpd3	KO_LPS_3hr - WT_LPS_3hr	ENSMUSG00000026492	-0.160215	0.0957046	1	Tfb2m	KO_LPS_24hr - WT_LPS_24hr	ENSMUSG00000048550	0.213447	0.113011	1	Thnsl1
KO_Base - WT_Base	ENSMUSG00000091272	1.80693	0.167699	1	ENSMUSG00000091272	KO_LPS_3hr - WT_LPS_3hr	ENSMUSG00000097777	-0.624769	0.0961149	1	ENSMUSG00000097777	KO_LPS_24hr - WT_LPS_24hr	ENSMUSG00000028676	0.11209	0.113033	1	Srsf10
KO_Base - WT_Base	ENSMUSG00000096960	0.271624	0.167856	1	A230028O05Rik	KO_LPS_3hr - WT_LPS_3hr	ENSMUSG00000023034	-0.242283	0.0963172	1	Nr4a1	KO_LPS_24hr - WT_LPS_24hr	ENSMUSG00000104291	-0.512625	0.11317	1	ENSMUSG00000104291
KO_Base - WT_Base	ENSMUSG00000022023	0.0678396	0.167894	1	Wbp4	KO_LPS_3hr - WT_LPS_3hr	ENSMUSG00000103132	-1.20855	0.0964437	1	ENSMUSG00000103132	KO_LPS_24hr - WT_LPS_24hr	ENSMUSG00000035953	-0.0911386	0.113198	1	Pip4p1
KO_Base - WT_Base	ENSMUSG00000022014	0.17601	0.168107	1	Epsti1	KO_LPS_3hr - WT_LPS_3hr	ENSMUSG00000026829	0.486715	0.0965499	1	Gbgt1	KO_LPS_24hr - WT_LPS_24hr	ENSMUSG00000024012	-0.108104	0.113321	1	Mtch1
KO_Base - WT_Base	ENSMUSG00000054247	0.256858	0.168157	1	ENSMUSG00000054247	KO_LPS_3hr - WT_LPS_3hr	ENSMUSG00000103367	-0.861701	0.0965978	1	ENSMUSG00000103367	KO_LPS_24hr - WT_LPS_24hr	ENSMUSG00000028364	0.864594	0.113501	1	Tnc
KO_Base - WT_Base	ENSMUSG00000000339	-0.0892666	0.168195	1	Rtca	KO_LPS_3hr - WT_LPS_3hr	ENSMUSG00000042826	0.407855	0.0966414	1	Fgf11	KO_LPS_24hr - WT_LPS_24hr	ENSMUSG00000098123	0.834357	0.113566	1	ENSMUSG00000098123
KO_Base - WT_Base	ENSMUSG00000020628	0.0731004	0.168355	1	Trappc12	KO_LPS_3hr - WT_LPS_3hr	ENSMUSG00000042510	-0.693191	0.096947	1	AA986860	KO_LPS_24hr - WT_LPS_24hr	ENSMUSG00000033227	0.322668	0.113592	1	Wnt6
KO_Base - WT_Base	ENSMUSG00000024038	-0.124267	0.168378	1	Ndufv3	KO_LPS_3hr - WT_LPS_3hr	ENSMUSG00000040701	0.134565	0.097118	1	Ap1g2	KO_LPS_24hr - WT_LPS_24hr	ENSMUSG00000038670	-2.2751	0.11377	1	Mybpc2
KO_Base - WT_Base	ENSMUSG00000031700	0.12471	0.168631	1	Gpt2	KO_LPS_3hr - WT_LPS_3hr	ENSMUSG00000039478	-0.226326	0.0971217	1	Micu3	KO_LPS_24hr - WT_LPS_24hr	ENSMUSG00000026491	0.14842	0.113887	1	Ahctf1
KO_Base - WT_Base	ENSMUSG00000040720	0.0905273	0.168695	1	Virma	KO_LPS_3hr - WT_LPS_3hr	ENSMUSG00000096221	-0.449023	0.097247	1	ENSMUSG00000096221	KO_LPS_24hr - WT_LPS_24hr	ENSMUSG00000045466	-0.199439	0.113969	1	Zfp956
KO_Base - WT_Base	ENSMUSG00000035049	-0.168652	0.168923	1	Rrp12	KO_LPS_3hr - WT_LPS_3hr	ENSMUSG00000000594	0.0989994	0.0972915	1	Gm2a	KO_LPS_24hr - WT_LPS_24hr	ENSMUSG00000052533	0.100734	0.114071	1	Nup188
KO_Base - WT_Base	ENSMUSG00000022353	0.119423	0.168931	1	Mtss1	KO_LPS_3hr - WT_LPS_3hr	ENSMUSG00000023723	0.131918	0.0975012	1	Mrps23	KO_LPS_24hr - WT_LPS_24hr	ENSMUSG00000080242	0.343341	0.114181	1	ENSMUSG00000080242
KO_Base - WT_Base	ENSMUSG00000074682	0.206706	0.169037	1	Zcchc3	KO_LPS_3hr - WT_LPS_3hr	ENSMUSG00000034243	-0.12871	0.0976861	1	Golgb1	KO_LPS_24hr - WT_LPS_24hr	ENSMUSG00000071302	0.174863	0.114298	1	2610044O15Rik8
KO_Base - WT_Base	ENSMUSG00000009378	0.622161	0.16908	1	Slc16a12	KO_LPS_3hr - WT_LPS_3hr	ENSMUSG00000031585	0.145436	0.0977395	1	Gtf2e2	KO_LPS_24hr - WT_LPS_24hr	ENSMUSG00000047473	0.316841	0.11443	1	Zfp30
KO_Base - WT_Base	ENSMUSG00000008668	-0.192841	0.169159	1	Rps18	KO_LPS_3hr - WT_LPS_3hr	ENSMUSG00000052557	-0.180182	0.097768	1	Gan	KO_LPS_24hr - WT_LPS_24hr	ENSMUSG00000031066	0.235648	0.114432	1	Usp11
KO_Base - WT_Base	ENSMUSG00000038914	0.106224	0.169319	1	Dido1	KO_LPS_3hr - WT_LPS_3hr	ENSMUSG00000066362	-0.358967	0.0977862	1	Rps13-ps1	KO_LPS_24hr - WT_LPS_24hr	ENSMUSG00000032388	-0.0741855	0.115067	1	Spg21
KO_Base - WT_Base	ENSMUSG00000054079	-0.0864902	0.169478	1	Utp18	KO_LPS_3hr - WT_LPS_3hr	ENSMUSG00000056445	-1.92531	0.0978068	1	Hoxaas2	KO_LPS_24hr - WT_LPS_24hr	ENSMUSG00000052776	-0.17445	0.115115	1	Oas1a
KO_Base - WT_Base	ENSMUSG00000056050	0.0707651	0.169534	1	Mia3	KO_LPS_3hr - WT_LPS_3hr	ENSMUSG00000003269	-0.117993	0.097819	1	Cyth2	KO_LPS_24hr - WT_LPS_24hr	ENSMUSG00000031090	0.181987	0.115177	1	Nadsyn1
KO_Base - WT_Base	ENSMUSG00000006281	0.105507	0.169625	1	Tep1	KO_LPS_3hr - WT_LPS_3hr	ENSMUSG00000030279	-0.159213	0.0978879	1	C2cd5	KO_LPS_24hr - WT_LPS_24hr	ENSMUSG00000106574	-0.731168	0.115308	1	Gm2451
KO_Base - WT_Base	ENSMUSG00000048988	1.96363	0.169635	1	Elfn1	KO_LPS_3hr - WT_LPS_3hr	ENSMUSG00000063714	0.368537	0.0979782	1	ENSMUSG00000063714	KO_LPS_24hr - WT_LPS_24hr	ENSMUSG00000026321	-0.206777	0.115341	1	Tnfrsf11a
KO_Base - WT_Base	ENSMUSG00000020817	-0.106873	0.169809	1	Rabep1	KO_LPS_3hr - WT_LPS_3hr	ENSMUSG00000104737	1.34388	0.0979938	1	ENSMUSG00000104737	KO_LPS_24hr - WT_LPS_24hr	ENSMUSG00000039891	0.618754	0.115445	1	Txlnb
KO_Base - WT_Base	ENSMUSG00000026510	0.119841	0.169903	1	Trp53bp2	KO_LPS_3hr - WT_LPS_3hr	ENSMUSG00000027665	-0.097018	0.0980196	1	Pik3ca	KO_LPS_24hr - WT_LPS_24hr	ENSMUSG00000079197	-0.126964	0.115546	1	Psme2
KO_Base - WT_Base	ENSMUSG00000107383	0.279507	0.169971	1	Gm4366	KO_LPS_3hr - WT_LPS_3hr	ENSMUSG00000037993	0.130332	0.098213	1	Dhx38	KO_LPS_24hr - WT_LPS_24hr	ENSMUSG00000023066	0.316514	0.115737	1	Rttn
KO_Base - WT_Base	ENSMUSG00000097353	-0.279017	0.169997	1	ENSMUSG00000097353	KO_LPS_3hr - WT_LPS_3hr	ENSMUSG00000021193	0.111327	0.0983144	1	Pitrm1	KO_LPS_24hr - WT_LPS_24hr	ENSMUSG00000102840	2.383	0.115854	1	ENSMUSG00000102840
KO_Base - WT_Base	ENSMUSG00000050310	0.139952	0.170223	1	Rictor	KO_LPS_3hr - WT_LPS_3hr	ENSMUSG00000041633	-0.448024	0.0983494	1	Kctd12b	KO_LPS_24hr - WT_LPS_24hr	ENSMUSG00000022312	-0.100561	0.115871	1	Eif3h
KO_Base - WT_Base	ENSMUSG00000045257	-0.285222	0.17024	1	Morn2	KO_LPS_3hr - WT_LPS_3hr	ENSMUSG00000026436	-0.135204	0.0984774	1	Elk4	KO_LPS_24hr - WT_LPS_24hr	ENSMUSG00000090031	0.267552	0.115994	1	ENSMUSG00000090031
KO_Base - WT_Base	ENSMUSG00000020831	-0.100774	0.170374	1	0610010K14Rik	KO_LPS_3hr - WT_LPS_3hr	ENSMUSG00000036792	-0.192394	0.0985443	1	Mbd5	KO_LPS_24hr - WT_LPS_24hr	ENSMUSG00000045896	0.136987	0.116081	1	Paip2b
KO_Base - WT_Base	ENSMUSG00000064193	0.226598	0.17057	1	ENSMUSG00000064193	KO_LPS_3hr - WT_LPS_3hr	ENSMUSG00000026632	0.325519	0.098918	1	Tatdn3	KO_LPS_24hr - WT_LPS_24hr	ENSMUSG00000103473	-0.345686	0.116182	1	ENSMUSG00000103473
KO_Base - WT_Base	ENSMUSG00000026999	-0.152989	0.170657	1	Nup35	KO_LPS_3hr - WT_LPS_3hr	ENSMUSG00000062822	0.185501	0.0992492	1	4833420G17Rik	KO_LPS_24hr - WT_LPS_24hr	ENSMUSG00000032199	0.0599558	0.11624	1	Polr2m
KO_Base - WT_Base	ENSMUSG00000032216	0.604375	0.170737	1	Nedd4	KO_LPS_3hr - WT_LPS_3hr	ENSMUSG00000025138	0.0916231	0.0993225	1	Sirt7	KO_LPS_24hr - WT_LPS_24hr	ENSMUSG00000093661	-0.111815	0.116263	1	Eif4e3
KO_Base - WT_Base	ENSMUSG00000002416	-0.118335	0.170926	1	Ndufb2	KO_LPS_3hr - WT_LPS_3hr	ENSMUSG00000024767	0.120922	0.0995529	1	Otub1	KO_LPS_24hr - WT_LPS_24hr	ENSMUSG00000028277	0.0684899	0.116626	1	Ube2j1
KO_Base - WT_Base	ENSMUSG00000024516	-0.139253	0.171174	1	Sec11c	KO_LPS_3hr - WT_LPS_3hr	ENSMUSG00000040385	0.0856231	0.0996255	1	Ppp1ca	KO_LPS_24hr - WT_LPS_24hr	ENSMUSG00000041112	0.114323	0.116834	1	Elmo1
KO_Base - WT_Base	ENSMUSG00000030604	0.302747	0.171186	1	Zfp626	KO_LPS_3hr - WT_LPS_3hr	ENSMUSG00000092203	-0.175416	0.0996507	1	1110038B12Rik	KO_LPS_24hr - WT_LPS_24hr	ENSMUSG00000028538	0.160668	0.11691	1	St3gal3
KO_Base - WT_Base	ENSMUSG00000061086	-0.703728	0.171248	1	Myl4	KO_LPS_3hr - WT_LPS_3hr	ENSMUSG00000046111	-0.207845	0.0997901	1	Cep295	KO_LPS_24hr - WT_LPS_24hr	ENSMUSG00000049103	-0.369888	0.11692	1	Ccr2
KO_Base - WT_Base	ENSMUSG00000062981	-0.130597	0.171283	1	Mrpl42	KO_LPS_3hr - WT_LPS_3hr	ENSMUSG00000019494	0.111378	0.0998365	1	Cops6	KO_LPS_24hr - WT_LPS_24hr	ENSMUSG00000071172	0.0695983	0.117174	1	Srsf3
KO_Base - WT_Base	ENSMUSG00000079677	-0.124946	0.17143	1	Fdx2	KO_LPS_3hr - WT_LPS_3hr	ENSMUSG00000074220	-0.156293	0.0999687	1	Zfp382	KO_LPS_24hr - WT_LPS_24hr	ENSMUSG00000074420	-0.873653	0.117277	1	Gm10693
KO_Base - WT_Base	ENSMUSG00000083178	-0.668559	0.171457	1	Gm12187	KO_LPS_3hr - WT_LPS_3hr	ENSMUSG00000056673	-0.189221	0.100056	1	Kdm5d	KO_LPS_24hr - WT_LPS_24hr	ENSMUSG00000050394	-0.357745	0.117343	1	Armcx6
KO_Base - WT_Base	ENSMUSG00000028648	-0.123451	0.171601	1	Ndufs5	KO_LPS_3hr - WT_LPS_3hr	ENSMUSG00000007837	0.137124	0.10036	1	Prrg2	KO_LPS_24hr - WT_LPS_24hr	ENSMUSG00000103558	1.61689	0.117373	1	ENSMUSG00000103558
KO_Base - WT_Base	ENSMUSG00000019779	0.627984	0.171717	1	Frk	KO_LPS_3hr - WT_LPS_3hr	ENSMUSG00000027207	-0.0706096	0.100378	1	Galk2	KO_LPS_24hr - WT_LPS_24hr	ENSMUSG00000085977	-0.502123	0.117473	1	ENSMUSG00000085977
KO_Base - WT_Base	ENSMUSG00000025290	-0.102742	0.171748	1	Rps24	KO_LPS_3hr - WT_LPS_3hr	ENSMUSG00000107075	-0.549756	0.100481	1	ENSMUSG00000107075	KO_LPS_24hr - WT_LPS_24hr	ENSMUSG00000021824	0.0752203	0.117664	1	Ap3m1
KO_Base - WT_Base	ENSMUSG00000066571	0.133717	0.171754	1	Garre1	KO_LPS_3hr - WT_LPS_3hr	ENSMUSG00000020680	-0.133603	0.100819	1	Taf15	KO_LPS_24hr - WT_LPS_24hr	ENSMUSG00000081219	-0.419736	0.117717	1	ENSMUSG00000081219
KO_Base - WT_Base	ENSMUSG00000020522	-0.104741	0.171799	1	Mfap3	KO_LPS_3hr - WT_LPS_3hr	ENSMUSG00000097488	-0.269739	0.101196	1	ENSMUSG00000097488	KO_LPS_24hr - WT_LPS_24hr	ENSMUSG00000025858	-0.0965425	0.117725	1	Get4
KO_Base - WT_Base	ENSMUSG00000053768	-0.0675378	0.171808	1	Chchd3	KO_LPS_3hr - WT_LPS_3hr	ENSMUSG00000051469	-0.131499	0.101472	1	Zfp24	KO_LPS_24hr - WT_LPS_24hr	ENSMUSG00000067591	-0.705913	0.117815	1	Klra3
KO_Base - WT_Base	ENSMUSG00000062480	-0.852497	0.171819	1	Acat3	KO_LPS_3hr - WT_LPS_3hr	ENSMUSG00000042312	-0.138301	0.101647	1	S100a13	KO_LPS_24hr - WT_LPS_24hr	ENSMUSG00000022450	-0.116916	0.117856	1	Ndufa6
KO_Base - WT_Base	ENSMUSG00000029826	0.116375	0.171946	1	Zc3hav1	KO_LPS_3hr - WT_LPS_3hr	ENSMUSG00000044145	-0.432158	0.101675	1	1810024B03Rik	KO_LPS_24hr - WT_LPS_24hr	ENSMUSG00000045503	-0.116847	0.117902	1	Sys1
KO_Base - WT_Base	ENSMUSG00000034544	0.0968664	0.172128	1	Rsrc1	KO_LPS_3hr - WT_LPS_3hr	ENSMUSG00000106870	-0.37454	0.101726	1	ENSMUSG00000106870	KO_LPS_24hr - WT_LPS_24hr	ENSMUSG00000085172	1.05056	0.11792	1	ENSMUSG00000085172
KO_Base - WT_Base	ENSMUSG00000097111	0.915957	0.172179	1	ENSMUSG00000097111	KO_LPS_3hr - WT_LPS_3hr	ENSMUSG00000033760	-0.216323	0.101742	1	Rbm4b	KO_LPS_24hr - WT_LPS_24hr	ENSMUSG00000024357	-0.145284	0.118122	1	Sil1
KO_Base - WT_Base	ENSMUSG00000102591	0.578096	0.172367	1	ENSMUSG00000102591	KO_LPS_3hr - WT_LPS_3hr	ENSMUSG00000041351	0.614157	0.101825	1	Rap1gap	KO_LPS_24hr - WT_LPS_24hr	ENSMUSG00000097415	-0.300724	0.118368	1	ENSMUSG00000097415
KO_Base - WT_Base	ENSMUSG00000045078	0.102621	0.172376	1	Rnf216	KO_LPS_3hr - WT_LPS_3hr	ENSMUSG00000095687	0.105554	0.101859	1	Rnaset2a	KO_LPS_24hr - WT_LPS_24hr	ENSMUSG00000097148	-0.462414	0.118385	1	ENSMUSG00000097148
KO_Base - WT_Base	ENSMUSG00000028820	0.0925539	0.172588	1	Sfpq	KO_LPS_3hr - WT_LPS_3hr	ENSMUSG00000021468	0.0858312	0.101956	1	Sptlc1	KO_LPS_24hr - WT_LPS_24hr	ENSMUSG00000049323	-0.200755	0.118445	1	Smcr8
KO_Base - WT_Base	ENSMUSG00000046440	0.357933	0.17268	1	ENSMUSG00000046440	KO_LPS_3hr - WT_LPS_3hr	ENSMUSG00000033855	0.534292	0.102023	1	Ston1	KO_LPS_24hr - WT_LPS_24hr	ENSMUSG00000031756	0.624727	0.118559	1	Cenpn
KO_Base - WT_Base	ENSMUSG00000086965	0.389912	0.172781	1	ENSMUSG00000086965	KO_LPS_3hr - WT_LPS_3hr	ENSMUSG00000025161	0.187836	0.102044	1	Slc16a3	KO_LPS_24hr - WT_LPS_24hr	ENSMUSG00000085126	0.754066	0.118587	1	Gm12589
KO_Base - WT_Base	ENSMUSG00000026425	0.172449	0.172784	1	Srgap2	KO_LPS_3hr - WT_LPS_3hr	ENSMUSG00000034110	0.362174	0.102068	1	Kctd7	KO_LPS_24hr - WT_LPS_24hr	ENSMUSG00000029439	0.0715362	0.118691	1	Sfswap
KO_Base - WT_Base	ENSMUSG00000003992	-0.205838	0.172874	1	Ssbp2	KO_LPS_3hr - WT_LPS_3hr	ENSMUSG00000001036	-0.667175	0.102193	1	Epn2	KO_LPS_24hr - WT_LPS_24hr	ENSMUSG00000038729	0.65172	0.118785	1	Pakap
KO_Base - WT_Base	ENSMUSG00000022570	-0.133709	0.172955	1	Gfus	KO_LPS_3hr - WT_LPS_3hr	ENSMUSG00000021565	1.86831	0.102288	1	Slc6a19	KO_LPS_24hr - WT_LPS_24hr	ENSMUSG00000002944	0.291926	0.118804	1	Cd36
KO_Base - WT_Base	ENSMUSG00000085990	-0.680305	0.172956	1	Gm16731	KO_LPS_3hr - WT_LPS_3hr	ENSMUSG00000030219	-1.32014	0.102311	1	Erp27	KO_LPS_24hr - WT_LPS_24hr	ENSMUSG00000043241	0.0909795	0.118884	1	Upf2
KO_Base - WT_Base	ENSMUSG00000029840	0.0685292	0.173045	1	Mtpn	KO_LPS_3hr - WT_LPS_3hr	ENSMUSG00000024891	-0.473617	0.102399	1	Slc29a2	KO_LPS_24hr - WT_LPS_24hr	ENSMUSG00000043889	0.305703	0.118985	1	ENSMUSG00000043889
KO_Base - WT_Base	ENSMUSG00000081281	-0.724652	0.173111	1	Rpl7-ps9	KO_LPS_3hr - WT_LPS_3hr	ENSMUSG00000044628	-1.34377	0.102436	1	Rnf208	KO_LPS_24hr - WT_LPS_24hr	ENSMUSG00000084252	-0.866609	0.119404	1	ENSMUSG00000084252
KO_Base - WT_Base	ENSMUSG00000028102	-0.0794277	0.173475	1	Pex11b	KO_LPS_3hr - WT_LPS_3hr	ENSMUSG00000036270	0.100461	0.102592	1	Edc4	KO_LPS_24hr - WT_LPS_24hr	ENSMUSG00000003680	-0.0915486	0.119407	1	Taf6l;!Gm2518
KO_Base - WT_Base	ENSMUSG00000034656	0.183423	0.173511	1	Cacna1a	KO_LPS_3hr - WT_LPS_3hr	ENSMUSG00000039164	0.132292	0.102598	1	Naif1	KO_LPS_24hr - WT_LPS_24hr	ENSMUSG00000036856	-1.13788	0.119537	1	Wnt4
KO_Base - WT_Base	ENSMUSG00000041966	0.107405	0.173556	1	Dcaf17	KO_LPS_3hr - WT_LPS_3hr	ENSMUSG00000042650	0.144634	0.102726	1	Alkbh5	KO_LPS_24hr - WT_LPS_24hr	ENSMUSG00000035559	-0.118381	0.11968	1	Mpv17l2
KO_Base - WT_Base	ENSMUSG00000022390	0.0931973	0.173668	1	Zc3h7b	KO_LPS_3hr - WT_LPS_3hr	ENSMUSG00000107227	-0.457818	0.102795	1	ENSMUSG00000107227	KO_LPS_24hr - WT_LPS_24hr	ENSMUSG00000022361	0.108924	0.119713	1	Zhx1
KO_Base - WT_Base	ENSMUSG00000029686	0.0708067	0.173939	1	Cul1	KO_LPS_3hr - WT_LPS_3hr	ENSMUSG00000059278	-0.14274	0.102876	1	Naa38	KO_LPS_24hr - WT_LPS_24hr	ENSMUSG00000038346	-0.0938719	0.119737	1	Zfp384
KO_Base - WT_Base	ENSMUSG00000027309	0.110336	0.174022	1	4930402H24Rik	KO_LPS_3hr - WT_LPS_3hr	ENSMUSG00000020319	-0.239152	0.103106	1	Wdpcp	KO_LPS_24hr - WT_LPS_24hr	ENSMUSG00000045775	0.402566	0.119798	1	Slc16a5
KO_Base - WT_Base	ENSMUSG00000043987	0.0933305	0.174302	1	Cep164	KO_LPS_3hr - WT_LPS_3hr	ENSMUSG00000034471	0.147807	0.103275	1	Caskin2	KO_LPS_24hr - WT_LPS_24hr	ENSMUSG00000032218	0.921893	0.119826	1	Ccnb2
KO_Base - WT_Base	ENSMUSG00000018841	-0.125563	0.174551	1	Rad51d	KO_LPS_3hr - WT_LPS_3hr	ENSMUSG00000035629	0.173177	0.103301	1	Rubcn	KO_LPS_24hr - WT_LPS_24hr	ENSMUSG00000002059	0.178858	0.119922	1	Rab34
KO_Base - WT_Base	ENSMUSG00000071451	-0.118457	0.174611	1	Psmg4	KO_LPS_3hr - WT_LPS_3hr	ENSMUSG00000024816	0.11274	0.103327	1	Frmd8	KO_LPS_24hr - WT_LPS_24hr	ENSMUSG00000035337	-1.24182	0.120157	1	Uchl4
KO_Base - WT_Base	ENSMUSG00000041886	1.94846	0.174854	1	Macc1	KO_LPS_3hr - WT_LPS_3hr	ENSMUSG00000019518	-0.207993	0.103438	1	Ap4m1	KO_LPS_24hr - WT_LPS_24hr	ENSMUSG00000044881	-0.168993	0.120162	1	Coa4
KO_Base - WT_Base	ENSMUSG00000040520	0.139108	0.174939	1	Manea	KO_LPS_3hr - WT_LPS_3hr	ENSMUSG00000057286	-1.02326	0.103445	1	St6galnac2	KO_LPS_24hr - WT_LPS_24hr	ENSMUSG00000037410	0.157341	0.120213	1	Tbc1d2b
KO_Base - WT_Base	ENSMUSG00000020803	-0.109458	0.174977	1	Txndc17	KO_LPS_3hr - WT_LPS_3hr	ENSMUSG00000102602	-0.349323	0.103894	1	ENSMUSG00000102602	KO_LPS_24hr - WT_LPS_24hr	ENSMUSG00000017167	0.187867	0.120222	1	Cntnap1
KO_Base - WT_Base	ENSMUSG00000043279	0.116325	0.175122	1	Trim56	KO_LPS_3hr - WT_LPS_3hr	ENSMUSG00000034544	0.121619	0.104	1	Rsrc1	KO_LPS_24hr - WT_LPS_24hr	ENSMUSG00000103976	-1.0244	0.120263	1	ENSMUSG00000103976
KO_Base - WT_Base	ENSMUSG00000026786	0.0988343	0.17528	1	Apbb1ip	KO_LPS_3hr - WT_LPS_3hr	ENSMUSG00000080268	0.123599	0.104152	1	Brms1	KO_LPS_24hr - WT_LPS_24hr	ENSMUSG00000028864	0.257265	0.12027	1	Hgf
KO_Base - WT_Base	ENSMUSG00000024181	-0.113876	0.175433	1	Mrpl28	KO_LPS_3hr - WT_LPS_3hr	ENSMUSG00000046056	-0.588588	0.104307	1	Sbsn	KO_LPS_24hr - WT_LPS_24hr	ENSMUSG00000016382	0.228259	0.120276	1	Pls3
KO_Base - WT_Base	ENSMUSG00000043740	0.253052	0.17568	1	B430306N03Rik	KO_LPS_3hr - WT_LPS_3hr	ENSMUSG00000020553	0.155086	0.104395	1	Pctp	KO_LPS_24hr - WT_LPS_24hr	ENSMUSG00000097632	-0.735401	0.120334	1	ENSMUSG00000097632
KO_Base - WT_Base	ENSMUSG00000071847	-0.937703	0.175743	1	Apcdd1	KO_LPS_3hr - WT_LPS_3hr	ENSMUSG00000000278	0.105789	0.104412	1	Scpep1	KO_LPS_24hr - WT_LPS_24hr	ENSMUSG00000020546	0.241648	0.120407	1	Stxbp4
KO_Base - WT_Base	ENSMUSG00000026098	0.162713	0.175745	1	Pms1	KO_LPS_3hr - WT_LPS_3hr	ENSMUSG00000054510	0.766382	0.104434	1	Gm14461	KO_LPS_24hr - WT_LPS_24hr	ENSMUSG00000020715	0.131936	0.120528	1	Ern1
KO_Base - WT_Base	ENSMUSG00000064215	-0.295692	0.176104	1	Ifi27	KO_LPS_3hr - WT_LPS_3hr	ENSMUSG00000032449	-0.178914	0.104497	1	Slc25a36	KO_LPS_24hr - WT_LPS_24hr	ENSMUSG00000015095	-0.0756458	0.120629	1	Fbxw5
KO_Base - WT_Base	ENSMUSG00000035898	0.117906	0.176275	1	Uba6	KO_LPS_3hr - WT_LPS_3hr	ENSMUSG00000047749	-0.53887	0.104511	1	Zc3hav1l	KO_LPS_24hr - WT_LPS_24hr	ENSMUSG00000020831	-0.121119	0.120653	1	0610010K14Rik
KO_Base - WT_Base	ENSMUSG00000016833	-0.117157	0.176488	1	Mrps18c	KO_LPS_3hr - WT_LPS_3hr	ENSMUSG00000096199	-0.202193	0.104529	1	Ptrhd1	KO_LPS_24hr - WT_LPS_24hr	ENSMUSG00000023235	0.276506	0.120966	1	Ccl25
KO_Base - WT_Base	ENSMUSG00000046168	0.734236	0.176491	1	Kcnrg	KO_LPS_3hr - WT_LPS_3hr	ENSMUSG00000031314	-0.112217	0.104593	1	Taf1	KO_LPS_24hr - WT_LPS_24hr	ENSMUSG00000029287	0.56442	0.1213	1	Tgfbr3
KO_Base - WT_Base	ENSMUSG00000056144	0.149546	0.1768	1	Trim34a	KO_LPS_3hr - WT_LPS_3hr	ENSMUSG00000027613	0.109976	0.104767	1	Eif6	KO_LPS_24hr - WT_LPS_24hr	ENSMUSG00000057359	-0.205513	0.121678	1	ENSMUSG00000057359
KO_Base - WT_Base	ENSMUSG00000038902	0.0774281	0.177113	1	Pogz	KO_LPS_3hr - WT_LPS_3hr	ENSMUSG00000029012	0.177687	0.104802	1	Orc5	KO_LPS_24hr - WT_LPS_24hr	ENSMUSG00000058624	0.242456	0.121679	1	Gda
KO_Base - WT_Base	ENSMUSG00000040455	0.115195	0.177282	1	Usp45	KO_LPS_3hr - WT_LPS_3hr	ENSMUSG00000013593	0.0748947	0.104816	1	Ndufs2	KO_LPS_24hr - WT_LPS_24hr	ENSMUSG00000059714	-0.149319	0.121767	1	Flot1
KO_Base - WT_Base	ENSMUSG00000032504	0.0801526	0.177299	1	Pdcd6ip	KO_LPS_3hr - WT_LPS_3hr	ENSMUSG00000022439	0.145467	0.104914	1	Parvg	KO_LPS_24hr - WT_LPS_24hr	ENSMUSG00000017307	-0.121163	0.121789	1	Acot8
KO_Base - WT_Base	ENSMUSG00000087451	0.77303	0.177398	1	ENSMUSG00000087451	KO_LPS_3hr - WT_LPS_3hr	ENSMUSG00000015970	1.30182	0.104919	1	Chdh	KO_LPS_24hr - WT_LPS_24hr	ENSMUSG00000034071	0.544041	0.121845	1	Zfp551
KO_Base - WT_Base	ENSMUSG00000066613	-0.150068	0.177411	1	Zfp932	KO_LPS_3hr - WT_LPS_3hr	ENSMUSG00000065911	-1.52739	0.104956	1	ENSMUSG00000065911	KO_LPS_24hr - WT_LPS_24hr	ENSMUSG00000059060	-1.49249	0.121866	1	Rad51b
KO_Base - WT_Base	ENSMUSG00000056167	-0.082501	0.177434	1	Cnot10	KO_LPS_3hr - WT_LPS_3hr	ENSMUSG00000041625	-0.150171	0.105056	1	Ggact	KO_LPS_24hr - WT_LPS_24hr	ENSMUSG00000081512	-0.403799	0.121881	1	ENSMUSG00000081512
KO_Base - WT_Base	ENSMUSG00000046157	0.117503	0.177627	1	Tmem229b	KO_LPS_3hr - WT_LPS_3hr	ENSMUSG00000097380	-0.551071	0.105064	1	ENSMUSG00000097380	KO_LPS_24hr - WT_LPS_24hr	ENSMUSG00000036478	0.0974318	0.121956	1	Btg1
KO_Base - WT_Base	ENSMUSG00000051786	0.0778339	0.177845	1	Tubgcp6	KO_LPS_3hr - WT_LPS_3hr	ENSMUSG00000059842	0.234205	0.105075	1	Zfp341	KO_LPS_24hr - WT_LPS_24hr	ENSMUSG00000055763	0.827949	0.122012	1	ENSMUSG00000055763
KO_Base - WT_Base	ENSMUSG00000059291	-0.147985	0.178008	1	Rpl11;!LOC115489947	KO_LPS_3hr - WT_LPS_3hr	ENSMUSG00000078870	0.411383	0.105091	1	Gm14410	KO_LPS_24hr - WT_LPS_24hr	ENSMUSG00000024290	0.129065	0.122079	1	Rock1
KO_Base - WT_Base	ENSMUSG00000042492	0.0694026	0.178101	1	Tbc1d10b	KO_LPS_3hr - WT_LPS_3hr	ENSMUSG00000059562	-1.42361	0.105113	1	Ccdc154	KO_LPS_24hr - WT_LPS_24hr	ENSMUSG00000027646	0.303265	0.12214	1	Src
KO_Base - WT_Base	ENSMUSG00000089936	-2.17678	0.178299	1	ENSMUSG00000089936	KO_LPS_3hr - WT_LPS_3hr	ENSMUSG00000041609	-0.554102	0.105196	1	Bicdl1	KO_LPS_24hr - WT_LPS_24hr	ENSMUSG00000051747	-0.724573	0.122188	1	Ttn
KO_Base - WT_Base	ENSMUSG00000035941	0.101788	0.178299	1	Ibtk	KO_LPS_3hr - WT_LPS_3hr	ENSMUSG00000054387	-0.122019	0.105316	1	Mdm4	KO_LPS_24hr - WT_LPS_24hr	ENSMUSG00000053119	-0.0650156	0.122225	1	Chmp3
KO_Base - WT_Base	ENSMUSG00000017776	0.149642	0.178413	1	Crk	KO_LPS_3hr - WT_LPS_3hr	ENSMUSG00000032485	0.130355	0.105489	1	Scap	KO_LPS_24hr - WT_LPS_24hr	ENSMUSG00000038844	0.126362	0.1223	1	Kif16b
KO_Base - WT_Base	ENSMUSG00000023186	0.0917647	0.178618	1	Vwa5a	KO_LPS_3hr - WT_LPS_3hr	ENSMUSG00000021884	-0.221471	0.10549	1	Hacl1	KO_LPS_24hr - WT_LPS_24hr	ENSMUSG00000046873	0.11424	0.122594	1	Mbtps2
KO_Base - WT_Base	ENSMUSG00000025939	-0.0919713	0.179031	1	Ube2w	KO_LPS_3hr - WT_LPS_3hr	ENSMUSG00000078889	-0.635205	0.105562	1	Gm14288	KO_LPS_24hr - WT_LPS_24hr	ENSMUSG00000053580	0.223731	0.12262	1	Tanc2
KO_Base - WT_Base	ENSMUSG00000103076	0.588955	0.179096	1	ENSMUSG00000103076	KO_LPS_3hr - WT_LPS_3hr	ENSMUSG00000046085	0.971644	0.105598	1	4931422A03Rik	KO_LPS_24hr - WT_LPS_24hr	ENSMUSG00000050244	0.135698	0.122633	1	Heatr1
KO_Base - WT_Base	ENSMUSG00000029798	0.243631	0.179125	1	Herc6	KO_LPS_3hr - WT_LPS_3hr	ENSMUSG00000051177	1.46262	0.105641	1	Plcb1	KO_LPS_24hr - WT_LPS_24hr	ENSMUSG00000003070	0.456766	0.122663	1	Efna2
KO_Base - WT_Base	ENSMUSG00000025583	0.0880907	0.179186	1	Rptor	KO_LPS_3hr - WT_LPS_3hr	ENSMUSG00000051212	-0.233785	0.105915	1	Gpr183	KO_LPS_24hr - WT_LPS_24hr	ENSMUSG00000073418	-0.394911	0.122912	1	C4b
KO_Base - WT_Base	ENSMUSG00000027881	0.100235	0.179346	1	Prpf38b	KO_LPS_3hr - WT_LPS_3hr	ENSMUSG00000105677	-0.477414	0.105981	1	ENSMUSG00000105677	KO_LPS_24hr - WT_LPS_24hr	ENSMUSG00000003421	-0.130423	0.122976	1	Nosip
KO_Base - WT_Base	ENSMUSG00000029267	0.117607	0.179432	1	Mtf2	KO_LPS_3hr - WT_LPS_3hr	ENSMUSG00000089818	1.2832	0.106122	1	ENSMUSG00000089818	KO_LPS_24hr - WT_LPS_24hr	ENSMUSG00000073412	-0.233882	0.123203	1	Lst1
KO_Base - WT_Base	ENSMUSG00000061411	0.116406	0.179719	1	Nol4l	KO_LPS_3hr - WT_LPS_3hr	ENSMUSG00000042817	0.919906	0.106404	1	Flt3	KO_LPS_24hr - WT_LPS_24hr	ENSMUSG00000027082	0.218173	0.123269	1	Tfpi
KO_Base - WT_Base	ENSMUSG00000041740	0.0480563	0.179744	1	Rnf10	KO_LPS_3hr - WT_LPS_3hr	ENSMUSG00000024851	0.177284	0.106445	1	Pitpnm1	KO_LPS_24hr - WT_LPS_24hr	ENSMUSG00000028411	-0.150047	0.123325	1	Aptx
KO_Base - WT_Base	ENSMUSG00000105868	0.244154	0.179919	1	ENSMUSG00000105868	KO_LPS_3hr - WT_LPS_3hr	ENSMUSG00000050751	-1.43781	0.106475	1	Pgbd5	KO_LPS_24hr - WT_LPS_24hr	ENSMUSG00000040840	-0.736826	0.123337	1	ENSMUSG00000040840
KO_Base - WT_Base	ENSMUSG00000039230	0.0884826	0.179987	1	Tbcd	KO_LPS_3hr - WT_LPS_3hr	ENSMUSG00000038080	0.147827	0.106779	1	Kdm1b	KO_LPS_24hr - WT_LPS_24hr	ENSMUSG00000044719	0.504406	0.123407	1	E230025N22Rik
KO_Base - WT_Base	ENSMUSG00000038274	-0.154	0.18014	1	Fau	KO_LPS_3hr - WT_LPS_3hr	ENSMUSG00000033287	0.332279	0.106884	1	Kctd17	KO_LPS_24hr - WT_LPS_24hr	ENSMUSG00000049734	-0.169942	0.123409	1	Trex1
KO_Base - WT_Base	ENSMUSG00000006021	-0.111167	0.180254	1	Kptn	KO_LPS_3hr - WT_LPS_3hr	ENSMUSG00000003435	0.0768734	0.107052	1	Supt5	KO_LPS_24hr - WT_LPS_24hr	ENSMUSG00000022051	-0.0893317	0.123501	1	Bnip3l
KO_Base - WT_Base	ENSMUSG00000029009	0.225479	0.180268	1	Mthfr	KO_LPS_3hr - WT_LPS_3hr	ENSMUSG00000082676	-0.769415	0.107142	1	ENSMUSG00000082676	KO_LPS_24hr - WT_LPS_24hr	ENSMUSG00000052563	0.236998	0.123503	1	D930048N14Rik
KO_Base - WT_Base	ENSMUSG00000015247	-0.0773952	0.180275	1	Nipsnap3b	KO_LPS_3hr - WT_LPS_3hr	ENSMUSG00000045248	-0.125079	0.107238	1	Med26	KO_LPS_24hr - WT_LPS_24hr	ENSMUSG00000033949	0.216691	0.123621	1	Trim36
KO_Base - WT_Base	ENSMUSG00000047215	-0.116902	0.180387	1	Rpl9	KO_LPS_3hr - WT_LPS_3hr	ENSMUSG00000028141	-1.4273	0.107392	1	Oaz3	KO_LPS_24hr - WT_LPS_24hr	ENSMUSG00000058997	0.12645	0.123677	1	Vwa8
KO_Base - WT_Base	ENSMUSG00000002504	0.540165	0.180428	1	Slc9a3r2	KO_LPS_3hr - WT_LPS_3hr	ENSMUSG00000027198	0.132492	0.107415	1	Ext2	KO_LPS_24hr - WT_LPS_24hr	ENSMUSG00000021917	-0.117481	0.123688	1	Spcs1
KO_Base - WT_Base	ENSMUSG00000034259	-0.113356	0.180565	1	Exosc4	KO_LPS_3hr - WT_LPS_3hr	ENSMUSG00000102899	-0.887138	0.107519	1	ENSMUSG00000102899	KO_LPS_24hr - WT_LPS_24hr	ENSMUSG00000086184	-0.457066	0.123758	1	ENSMUSG00000086184
KO_Base - WT_Base	ENSMUSG00000095306	0.28069	0.180604	1	ENSMUSG00000095306	KO_LPS_3hr - WT_LPS_3hr	ENSMUSG00000003344	0.142675	0.10765	1	Btbd2	KO_LPS_24hr - WT_LPS_24hr	ENSMUSG00000037608	0.100503	0.123945	1	Bclaf1
KO_Base - WT_Base	ENSMUSG00000027104	0.0858881	0.180991	1	Atf2	KO_LPS_3hr - WT_LPS_3hr	ENSMUSG00000055660	-0.323267	0.107674	1	Mettl4	KO_LPS_24hr - WT_LPS_24hr	ENSMUSG00000028341	-0.797388	0.124055	1	Nr4a3
KO_Base - WT_Base	ENSMUSG00000031540	0.108099	0.180996	1	Kat6a	KO_LPS_3hr - WT_LPS_3hr	ENSMUSG00000099375	-0.736837	0.107917	1	ENSMUSG00000099375	KO_LPS_24hr - WT_LPS_24hr	ENSMUSG00000033287	0.276841	0.124104	1	Kctd17
KO_Base - WT_Base	ENSMUSG00000082064	-0.6525	0.181051	1	Rpl5-ps2	KO_LPS_3hr - WT_LPS_3hr	ENSMUSG00000086358	-0.648804	0.107983	1	ENSMUSG00000086358	KO_LPS_24hr - WT_LPS_24hr	ENSMUSG00000037236	0.0835746	0.124197	1	Matr3
KO_Base - WT_Base	ENSMUSG00000042605	0.0818502	0.181064	1	Atxn2	KO_LPS_3hr - WT_LPS_3hr	ENSMUSG00000091784	-0.928344	0.10824	1	ENSMUSG00000091784	KO_LPS_24hr - WT_LPS_24hr	ENSMUSG00000040661	0.119391	0.1242	1	Rad54l2
KO_Base - WT_Base	ENSMUSG00000007867	-0.189265	0.181127	1	Ift43	KO_LPS_3hr - WT_LPS_3hr	ENSMUSG00000053291	0.135636	0.108248	1	Rab4b	KO_LPS_24hr - WT_LPS_24hr	ENSMUSG00000042323	0.119407	0.12442	1	Pbrm1
KO_Base - WT_Base	ENSMUSG00000035944	-0.11111	0.181213	1	Ttc38	KO_LPS_3hr - WT_LPS_3hr	ENSMUSG00000034902	0.0839266	0.108491	1	Pip5k1c	KO_LPS_24hr - WT_LPS_24hr	ENSMUSG00000051844	-0.900572	0.124557	1	B230319C09Rik
KO_Base - WT_Base	ENSMUSG00000067235	0.379648	0.181222	1	H2-Q10	KO_LPS_3hr - WT_LPS_3hr	ENSMUSG00000027630	-0.124527	0.108565	1	Tbl1xr1	KO_LPS_24hr - WT_LPS_24hr	ENSMUSG00000050777	-0.334147	0.124561	1	Tmem37
KO_Base - WT_Base	ENSMUSG00000058351	-0.146763	0.181313	1	Smim4	KO_LPS_3hr - WT_LPS_3hr	ENSMUSG00000040746	0.13566	0.108567	1	Rnf167	KO_LPS_24hr - WT_LPS_24hr	ENSMUSG00000034786	-0.109899	0.124589	1	Gpsm3
KO_Base - WT_Base	ENSMUSG00000034641	0.122836	0.181608	1	Cd300ld	KO_LPS_3hr - WT_LPS_3hr	ENSMUSG00000045598	0.185241	0.108625	1	Zfp553	KO_LPS_24hr - WT_LPS_24hr	ENSMUSG00000022253	0.114738	0.124865	1	Nadk2
KO_Base - WT_Base	ENSMUSG00000026896	0.20953	0.181843	1	Ifih1	KO_LPS_3hr - WT_LPS_3hr	ENSMUSG00000089829	-1.69245	0.10863	1	ENSMUSG00000089829	KO_LPS_24hr - WT_LPS_24hr	ENSMUSG00000040596	0.232465	0.125018	1	Pogk
KO_Base - WT_Base	ENSMUSG00000100927	0.486631	0.182103	1	ENSMUSG00000100927	KO_LPS_3hr - WT_LPS_3hr	ENSMUSG00000087484	-0.283325	0.108852	1	ENSMUSG00000087484	KO_LPS_24hr - WT_LPS_24hr	ENSMUSG00000022685	0.0993268	0.125404	1	Parn
KO_Base - WT_Base	ENSMUSG00000090101	-0.683139	0.182137	1	Snhg9	KO_LPS_3hr - WT_LPS_3hr	ENSMUSG00000068479	0.105957	0.108905	1	Mfap1a	KO_LPS_24hr - WT_LPS_24hr	ENSMUSG00000034795	0.200593	0.12541	1	Ccdc122
KO_Base - WT_Base	ENSMUSG00000105304	0.751977	0.182277	1	ENSMUSG00000105304	KO_LPS_3hr - WT_LPS_3hr	ENSMUSG00000058402	-0.564762	0.108928	1	Zfp420	KO_LPS_24hr - WT_LPS_24hr	ENSMUSG00000019817	1.26556	0.12543	1	Plagl1
KO_Base - WT_Base	ENSMUSG00000025318	-0.500031	0.182305	1	Jph3	KO_LPS_3hr - WT_LPS_3hr	ENSMUSG00000101586	-2.06102	0.108944	1	ENSMUSG00000101586	KO_LPS_24hr - WT_LPS_24hr	ENSMUSG00000030842	-0.125741	0.125807	1	Lamtor1
KO_Base - WT_Base	ENSMUSG00000102776	0.764738	0.182461	1	ENSMUSG00000102776	KO_LPS_3hr - WT_LPS_3hr	ENSMUSG00000024513	0.13771	0.10904	1	Mbd2	KO_LPS_24hr - WT_LPS_24hr	ENSMUSG00000096606	-0.436534	0.125941	1	Tpbgl
KO_Base - WT_Base	ENSMUSG00000030465	0.119725	0.182489	1	Psd3	KO_LPS_3hr - WT_LPS_3hr	ENSMUSG00000028031	-0.981808	0.109236	1	Dkk2	KO_LPS_24hr - WT_LPS_24hr	ENSMUSG00000041684	0.154779	0.126222	1	Bivm
KO_Base - WT_Base	ENSMUSG00000106678	0.462944	0.182514	1	ENSMUSG00000106678	KO_LPS_3hr - WT_LPS_3hr	ENSMUSG00000024164	0.226287	0.109375	1	C3	KO_LPS_24hr - WT_LPS_24hr	ENSMUSG00000023903	-0.420456	0.126383	1	Mmp25
KO_Base - WT_Base	ENSMUSG00000034333	0.115061	0.182528	1	Zbed4	KO_LPS_3hr - WT_LPS_3hr	ENSMUSG00000044751	0.828255	0.109461	1	ENSMUSG00000044751	KO_LPS_24hr - WT_LPS_24hr	ENSMUSG00000097145	0.625687	0.126395	1	9230114K14Rik
KO_Base - WT_Base	ENSMUSG00000025584	0.0891108	0.182705	1	Pde8a	KO_LPS_3hr - WT_LPS_3hr	ENSMUSG00000079139	-0.180988	0.109472	1	Gm4204	KO_LPS_24hr - WT_LPS_24hr	ENSMUSG00000107390	-0.530607	0.126446	1	ENSMUSG00000107390
KO_Base - WT_Base	ENSMUSG00000032020	0.13197	0.182766	1	Ubash3b	KO_LPS_3hr - WT_LPS_3hr	ENSMUSG00000001157	0.15784	0.109552	1	Gmcl1	KO_LPS_24hr - WT_LPS_24hr	ENSMUSG00000078765	-0.103398	0.126484	1	U2af1l4
KO_Base - WT_Base	ENSMUSG00000031065	0.075501	0.182771	1	Cdk16	KO_LPS_3hr - WT_LPS_3hr	ENSMUSG00000085214	-1.27826	0.109677	1	ENSMUSG00000085214	KO_LPS_24hr - WT_LPS_24hr	ENSMUSG00000057667	-0.105189	0.126898	1	Bloc1s3
KO_Base - WT_Base	ENSMUSG00000042410	0.107918	0.182933	1	Agps	KO_LPS_3hr - WT_LPS_3hr	ENSMUSG00000017291	-0.131786	0.109854	1	Taok1	KO_LPS_24hr - WT_LPS_24hr	ENSMUSG00000007850	0.121249	0.126944	1	Hnrnph1
KO_Base - WT_Base	ENSMUSG00000022139	0.135483	0.183258	1	Mbnl2	KO_LPS_3hr - WT_LPS_3hr	ENSMUSG00000034738	-0.159232	0.109918	1	Nostrin	KO_LPS_24hr - WT_LPS_24hr	ENSMUSG00000029446	-0.23762	0.1273	1	Psph
KO_Base - WT_Base	ENSMUSG00000021963	-0.0877021	0.183261	1	Sap18	KO_LPS_3hr - WT_LPS_3hr	ENSMUSG00000061740	0.705687	0.109947	1	Cyp2d22	KO_LPS_24hr - WT_LPS_24hr	ENSMUSG00000069874	-0.224771	0.127493	1	Irgm2
KO_Base - WT_Base	ENSMUSG00000027207	-0.0490835	0.183307	1	Galk2	KO_LPS_3hr - WT_LPS_3hr	ENSMUSG00000029346	0.170932	0.109963	1	Srrd	KO_LPS_24hr - WT_LPS_24hr	ENSMUSG00000017734	0.124777	0.127555	1	Dbndd2
KO_Base - WT_Base	ENSMUSG00000082475	-0.716491	0.183333	1	ENSMUSG00000082475	KO_LPS_3hr - WT_LPS_3hr	ENSMUSG00000101609	-0.569921	0.11008	1	Kcnq1ot1	KO_LPS_24hr - WT_LPS_24hr	ENSMUSG00000031314	0.103914	0.127595	1	Taf1
KO_Base - WT_Base	ENSMUSG00000020758	-0.827917	0.183522	1	Itgb4	KO_LPS_3hr - WT_LPS_3hr	ENSMUSG00000070570	0.722712	0.110116	1	Slc17a7	KO_LPS_24hr - WT_LPS_24hr	ENSMUSG00000034639	-0.20213	0.127992	1	Setmar
KO_Base - WT_Base	ENSMUSG00000002325	0.072314	0.18356	1	Irf9	KO_LPS_3hr - WT_LPS_3hr	ENSMUSG00000007739	-0.0909164	0.110269	1	Cct4	KO_LPS_24hr - WT_LPS_24hr	ENSMUSG00000036916	0.174601	0.12805	1	Zfp280c
KO_Base - WT_Base	ENSMUSG00000089876	0.583757	0.183651	1	Tmem102	KO_LPS_3hr - WT_LPS_3hr	ENSMUSG00000029191	-0.138973	0.110356	1	Rfc1	KO_LPS_24hr - WT_LPS_24hr	ENSMUSG00000085178	1.27118	0.128075	1	ENSMUSG00000085178
KO_Base - WT_Base	ENSMUSG00000028902	0.135491	0.183723	1	Sf3a3	KO_LPS_3hr - WT_LPS_3hr	ENSMUSG00000087050	-1.43589	0.110433	1	Dhrs13os	KO_LPS_24hr - WT_LPS_24hr	ENSMUSG00000056459	-0.208001	0.128187	1	Zbtb25
KO_Base - WT_Base	ENSMUSG00000007739	-0.0748728	0.183826	1	Cct4	KO_LPS_3hr - WT_LPS_3hr	ENSMUSG00000015342	0.450607	0.110438	1	Xk	KO_LPS_24hr - WT_LPS_24hr	ENSMUSG00000032849	0.126588	0.128349	1	Abcc4
KO_Base - WT_Base	ENSMUSG00000021497	-0.0875097	0.183828	1	Txndc15	KO_LPS_3hr - WT_LPS_3hr	ENSMUSG00000053604	0.180168	0.110618	1	Rpia	KO_LPS_24hr - WT_LPS_24hr	ENSMUSG00000033475	-0.132845	0.12855	1	Tomm6
KO_Base - WT_Base	ENSMUSG00000032187	0.064425	0.183848	1	Smarca4	KO_LPS_3hr - WT_LPS_3hr	ENSMUSG00000028221	-0.128324	0.110702	1	Pip4p2	KO_LPS_24hr - WT_LPS_24hr	ENSMUSG00000031778	-0.586764	0.128571	1	Cx3cl1
KO_Base - WT_Base	ENSMUSG00000043866	-0.0805222	0.183991	1	Taf10	KO_LPS_3hr - WT_LPS_3hr	ENSMUSG00000049396	-0.26644	0.110793	1	Gemin4	KO_LPS_24hr - WT_LPS_24hr	ENSMUSG00000048379	0.162365	0.128873	1	Socs4
KO_Base - WT_Base	ENSMUSG00000006462	-0.519633	0.184161	1	A530013C23Rik	KO_LPS_3hr - WT_LPS_3hr	ENSMUSG00000040407	-0.202682	0.111028	1	Akap9	KO_LPS_24hr - WT_LPS_24hr	ENSMUSG00000040550	0.113326	0.128906	1	Otud6b
KO_Base - WT_Base	ENSMUSG00000089951	-1.17742	0.184337	1	Zfp968-ps	KO_LPS_3hr - WT_LPS_3hr	ENSMUSG00000104150	-1.69382	0.111118	1	ENSMUSG00000104150	KO_LPS_24hr - WT_LPS_24hr	ENSMUSG00000032423	0.0979234	0.128962	1	Syncrip
KO_Base - WT_Base	ENSMUSG00000006010	0.155027	0.184447	1	Odr4	KO_LPS_3hr - WT_LPS_3hr	ENSMUSG00000080993	-0.97183	0.111557	1	ENSMUSG00000080993	KO_LPS_24hr - WT_LPS_24hr	ENSMUSG00000055447	-0.138499	0.129035	1	Cd47
KO_Base - WT_Base	ENSMUSG00000029632	-0.165127	0.184666	1	Ndufa4	KO_LPS_3hr - WT_LPS_3hr	ENSMUSG00000028799	0.16393	0.111647	1	Zfp362	KO_LPS_24hr - WT_LPS_24hr	ENSMUSG00000099851	-1.6608	0.129042	1	ENSMUSG00000099851
KO_Base - WT_Base	ENSMUSG00000048285	0.193144	0.184693	1	Frmd6	KO_LPS_3hr - WT_LPS_3hr	ENSMUSG00000037275	0.141043	0.111682	1	Gemin5	KO_LPS_24hr - WT_LPS_24hr	ENSMUSG00000025171	-0.134036	0.129155	1	Ubtd1
KO_Base - WT_Base	ENSMUSG00000073234	1.95856	0.184732	1	Gm8773	KO_LPS_3hr - WT_LPS_3hr	ENSMUSG00000026156	-0.404619	0.111754	1	B3gat2	KO_LPS_24hr - WT_LPS_24hr	ENSMUSG00000048329	0.412907	0.129163	1	Mfsd6l
KO_Base - WT_Base	ENSMUSG00000021577	0.0700896	0.18485	1	Sdha	KO_LPS_3hr - WT_LPS_3hr	ENSMUSG00000004945	-0.143367	0.111761	1	Tmem242	KO_LPS_24hr - WT_LPS_24hr	ENSMUSG00000041360	0.114329	0.129244	1	Pum3
KO_Base - WT_Base	ENSMUSG00000032258	0.177003	0.184943	1	Lca5	KO_LPS_3hr - WT_LPS_3hr	ENSMUSG00000053716	0.189792	0.111878	1	Dusp7	KO_LPS_24hr - WT_LPS_24hr	ENSMUSG00000085196	0.866286	0.12925	1	Gm14963
KO_Base - WT_Base	ENSMUSG00000086247	0.486434	0.184944	1	Gm15787	KO_LPS_3hr - WT_LPS_3hr	ENSMUSG00000095609	0.242376	0.111882	1	Gm21188	KO_LPS_24hr - WT_LPS_24hr	ENSMUSG00000096780	0.216314	0.129285	1	ENSMUSG00000096780
KO_Base - WT_Base	ENSMUSG00000030720	-0.0966713	0.184954	1	Cln3	KO_LPS_3hr - WT_LPS_3hr	ENSMUSG00000031125	1.05952	0.11197	1	3830403N18Rik	KO_LPS_24hr - WT_LPS_24hr	ENSMUSG00000031059	-0.118138	0.129302	1	Ndufb11
KO_Base - WT_Base	ENSMUSG00000024360	0.0785513	0.184971	1	Etf1	KO_LPS_3hr - WT_LPS_3hr	ENSMUSG00000025934	0.867279	0.112107	1	Gsta3	KO_LPS_24hr - WT_LPS_24hr	ENSMUSG00000062070	-0.118971	0.129424	1	Pgk1
KO_Base - WT_Base	ENSMUSG00000031789	-0.68088	0.184989	1	Cngb1	KO_LPS_3hr - WT_LPS_3hr	ENSMUSG00000099137	-0.656845	0.112108	1	ENSMUSG00000099137	KO_LPS_24hr - WT_LPS_24hr	ENSMUSG00000074227	0.36483	0.129484	1	Spint2
KO_Base - WT_Base	ENSMUSG00000003444	-0.111758	0.18523	1	Med29	KO_LPS_3hr - WT_LPS_3hr	ENSMUSG00000020328	-0.14716	0.112331	1	Nudcd2	KO_LPS_24hr - WT_LPS_24hr	ENSMUSG00000046111	0.174258	0.129588	1	Cep295
KO_Base - WT_Base	ENSMUSG00000000751	0.115404	0.185278	1	Rpa1	KO_LPS_3hr - WT_LPS_3hr	ENSMUSG00000043183	-0.287338	0.112462	1	Simc1	KO_LPS_24hr - WT_LPS_24hr	ENSMUSG00000049872	-1.8922	0.12966	1	Calhm5
KO_Base - WT_Base	ENSMUSG00000039841	0.174156	0.185318	1	Zfp800	KO_LPS_3hr - WT_LPS_3hr	ENSMUSG00000022434	0.24215	0.112474	1	Fam118a	KO_LPS_24hr - WT_LPS_24hr	ENSMUSG00000102533	0.624805	0.129786	1	ENSMUSG00000102533
KO_Base - WT_Base	ENSMUSG00000057596	0.203119	0.185596	1	Trim30d	KO_LPS_3hr - WT_LPS_3hr	ENSMUSG00000093629	-2.07887	0.112476	1	ENSMUSG00000093629	KO_LPS_24hr - WT_LPS_24hr	ENSMUSG00000062861	0.144128	0.129953	1	Zfp28
KO_Base - WT_Base	ENSMUSG00000028936	-0.156682	0.185773	1	Rpl22	KO_LPS_3hr - WT_LPS_3hr	ENSMUSG00000025931	0.545583	0.112502	1	Paqr8	KO_LPS_24hr - WT_LPS_24hr	ENSMUSG00000027086	0.214177	0.130001	1	Fastkd1
KO_Base - WT_Base	ENSMUSG00000033282	0.175079	0.185829	1	Rpgrip1l	KO_LPS_3hr - WT_LPS_3hr	ENSMUSG00000102780	-0.615856	0.112504	1	ENSMUSG00000102780	KO_LPS_24hr - WT_LPS_24hr	ENSMUSG00000002396	-0.092966	0.130032	1	Ocel1
KO_Base - WT_Base	ENSMUSG00000046364	-0.137072	0.185955	1	Rpl27a	KO_LPS_3hr - WT_LPS_3hr	ENSMUSG00000090293	-0.518722	0.11273	1	ENSMUSG00000090293	KO_LPS_24hr - WT_LPS_24hr	ENSMUSG00000080968	0.95641	0.13004	1	Atf1-ps
KO_Base - WT_Base	ENSMUSG00000100121	0.700519	0.185997	1	1700025N23Rik	KO_LPS_3hr - WT_LPS_3hr	ENSMUSG00000031668	-0.367943	0.112835	1	Eif2ak3	KO_LPS_24hr - WT_LPS_24hr	ENSMUSG00000106218	2.23401	0.130139	1	ENSMUSG00000106218
KO_Base - WT_Base	ENSMUSG00000044250	-0.346196	0.186031	1	Pced1b	KO_LPS_3hr - WT_LPS_3hr	ENSMUSG00000021188	-0.128897	0.112959	1	Trip11	KO_LPS_24hr - WT_LPS_24hr	ENSMUSG00000042308	0.144736	0.130142	1	Setd1a
KO_Base - WT_Base	ENSMUSG00000036986	0.169544	0.186094	1	Pml	KO_LPS_3hr - WT_LPS_3hr	ENSMUSG00000068917	0.105241	0.112964	1	Clk2	KO_LPS_24hr - WT_LPS_24hr	ENSMUSG00000029699	-0.249527	0.130312	1	Ssc4d
KO_Base - WT_Base	ENSMUSG00000020873	-0.0855402	0.186163	1	Slc35b1	KO_LPS_3hr - WT_LPS_3hr	ENSMUSG00000032187	0.0776797	0.113025	1	Smarca4	KO_LPS_24hr - WT_LPS_24hr	ENSMUSG00000001157	0.132084	0.130321	1	Gmcl1
KO_Base - WT_Base	ENSMUSG00000047804	0.111825	0.186171	1	Akap10	KO_LPS_3hr - WT_LPS_3hr	ENSMUSG00000050350	0.297727	0.113147	1	Gpr18	KO_LPS_24hr - WT_LPS_24hr	ENSMUSG00000061778	0.137044	0.130511	1	Mospd2
KO_Base - WT_Base	ENSMUSG00000038022	0.281807	0.186274	1	Mindy4	KO_LPS_3hr - WT_LPS_3hr	ENSMUSG00000087150	0.58077	0.113156	1	ENSMUSG00000087150	KO_LPS_24hr - WT_LPS_24hr	ENSMUSG00000020420	0.198582	0.13087	1	Zfp607a
KO_Base - WT_Base	ENSMUSG00000037239	0.168855	0.186325	1	Spred3	KO_LPS_3hr - WT_LPS_3hr	ENSMUSG00000100017	0.348588	0.113157	1	2410022M11Rik	KO_LPS_24hr - WT_LPS_24hr	ENSMUSG00000020402	-0.127792	0.131124	1	Vdac1
KO_Base - WT_Base	ENSMUSG00000039735	0.187738	0.186346	1	Fnbp1l	KO_LPS_3hr - WT_LPS_3hr	ENSMUSG00000095562	-0.405491	0.113275	1	Erdr1	KO_LPS_24hr - WT_LPS_24hr	ENSMUSG00000031201	-0.123201	0.131142	1	Brcc3
KO_Base - WT_Base	ENSMUSG00000052749	0.331851	0.186357	1	Trim30b;!Gm38525	KO_LPS_3hr - WT_LPS_3hr	ENSMUSG00000015714	0.0746758	0.113278	1	Cers2	KO_LPS_24hr - WT_LPS_24hr	ENSMUSG00000068299	-0.473656	0.131177	1	Nat8f4
KO_Base - WT_Base	ENSMUSG00000097239	-0.854657	0.186511	1	ENSMUSG00000097239	KO_LPS_3hr - WT_LPS_3hr	ENSMUSG00000067424	0.563772	0.113437	1	Zfp563	KO_LPS_24hr - WT_LPS_24hr	ENSMUSG00000027439	0.108485	0.131232	1	Gzf1
KO_Base - WT_Base	ENSMUSG00000031534	-0.12732	0.18654	1	Smim19	KO_LPS_3hr - WT_LPS_3hr	ENSMUSG00000097585	-1.53279	0.113484	1	E230029C05Rik	KO_LPS_24hr - WT_LPS_24hr	ENSMUSG00000051074	0.435893	0.131242	1	4930579K19Rik
KO_Base - WT_Base	ENSMUSG00000050697	0.0896027	0.186659	1	Prkaa1	KO_LPS_3hr - WT_LPS_3hr	ENSMUSG00000066036	-0.230215	0.113653	1	Ubr4	KO_LPS_24hr - WT_LPS_24hr	ENSMUSG00000022601	0.123883	0.131303	1	Zbtb11
KO_Base - WT_Base	ENSMUSG00000021699	-0.273979	0.186668	1	Pde4d	KO_LPS_3hr - WT_LPS_3hr	ENSMUSG00000063430	0.661208	0.113675	1	Wscd2	KO_LPS_24hr - WT_LPS_24hr	ENSMUSG00000066442	-0.151877	0.13136	1	Mthfs
KO_Base - WT_Base	ENSMUSG00000033405	0.162965	0.18674	1	Nudt15	KO_LPS_3hr - WT_LPS_3hr	ENSMUSG00000020687	-0.117716	0.113797	1	Cdc27	KO_LPS_24hr - WT_LPS_24hr	ENSMUSG00000037216	0.251	0.13145	1	Lipt1
KO_Base - WT_Base	ENSMUSG00000032383	-0.0769911	0.186763	1	Ppib	KO_LPS_3hr - WT_LPS_3hr	ENSMUSG00000034889	0.0906624	0.114149	1	Cactin	KO_LPS_24hr - WT_LPS_24hr	ENSMUSG00000072872	0.139708	0.131452	1	Rybp;!Rybp-ps
KO_Base - WT_Base	ENSMUSG00000084968	0.457561	0.187057	1	ENSMUSG00000084968	KO_LPS_3hr - WT_LPS_3hr	ENSMUSG00000105842	-1.65284	0.114199	1	ENSMUSG00000105842	KO_LPS_24hr - WT_LPS_24hr	ENSMUSG00000060538	-0.169201	0.131545	1	Tmem219
KO_Base - WT_Base	ENSMUSG00000046311	0.13816	0.187144	1	Zfp62	KO_LPS_3hr - WT_LPS_3hr	ENSMUSG00000022466	0.169135	0.114296	1	Rpap3	KO_LPS_24hr - WT_LPS_24hr	ENSMUSG00000025894	0.134155	0.131579	1	Aasdhppt
KO_Base - WT_Base	ENSMUSG00000032481	0.0961487	0.187236	1	Smarcc1	KO_LPS_3hr - WT_LPS_3hr	ENSMUSG00000022175	0.128275	0.114315	1	Lrp10	KO_LPS_24hr - WT_LPS_24hr	ENSMUSG00000096926	-0.705915	0.131635	1	ENSMUSG00000096926
KO_Base - WT_Base	ENSMUSG00000089855	-0.637368	0.187311	1	ENSMUSG00000089855	KO_LPS_3hr - WT_LPS_3hr	ENSMUSG00000030051	0.34653	0.114335	1	Aplf	KO_LPS_24hr - WT_LPS_24hr	ENSMUSG00000028643	-0.130887	0.131783	1	Svbp
KO_Base - WT_Base	ENSMUSG00000105095	0.55945	0.187475	1	ENSMUSG00000105095	KO_LPS_3hr - WT_LPS_3hr	ENSMUSG00000038664	-0.227911	0.114402	1	Herc1	KO_LPS_24hr - WT_LPS_24hr	ENSMUSG00000037991	0.488188	0.131889	1	Rmi2
KO_Base - WT_Base	ENSMUSG00000102750	0.849865	0.187489	1	ENSMUSG00000102750	KO_LPS_3hr - WT_LPS_3hr	ENSMUSG00000028101	0.154139	0.114474	1	Pias3	KO_LPS_24hr - WT_LPS_24hr	ENSMUSG00000030232	0.0997828	0.132088	1	Aebp2
KO_Base - WT_Base	ENSMUSG00000021607	-0.0823867	0.187737	1	Mrpl36	KO_LPS_3hr - WT_LPS_3hr	ENSMUSG00000050357	1.23219	0.114474	1	Carmil2	KO_LPS_24hr - WT_LPS_24hr	ENSMUSG00000002319	0.106941	0.132099	1	Ipo4
KO_Base - WT_Base	ENSMUSG00000033036	0.536523	0.187891	1	Gm7879	KO_LPS_3hr - WT_LPS_3hr	ENSMUSG00000104436	-0.941629	0.114656	1	ENSMUSG00000104436	KO_LPS_24hr - WT_LPS_24hr	ENSMUSG00000041736	-0.179436	0.132185	1	Tspo
KO_Base - WT_Base	ENSMUSG00000038369	0.12641	0.187998	1	Ncoa6	KO_LPS_3hr - WT_LPS_3hr	ENSMUSG00000102662	-0.831728	0.114806	1	ENSMUSG00000102662	KO_LPS_24hr - WT_LPS_24hr	ENSMUSG00000061751	1.0701	0.132252	1	Kalrn
KO_Base - WT_Base	ENSMUSG00000029466	-0.112379	0.188093	1	Anapc7	KO_LPS_3hr - WT_LPS_3hr	ENSMUSG00000019809	0.15306	0.114809	1	Pex3	KO_LPS_24hr - WT_LPS_24hr	ENSMUSG00000045639	0.169185	0.132529	1	Zfp629
KO_Base - WT_Base	ENSMUSG00000096740	-0.199214	0.188142	1	Lbhd1	KO_LPS_3hr - WT_LPS_3hr	ENSMUSG00000002799	-0.290138	0.114873	1	Jag2	KO_LPS_24hr - WT_LPS_24hr	ENSMUSG00000105140	-0.929282	0.132765	1	ENSMUSG00000105140
KO_Base - WT_Base	ENSMUSG00000025241	0.146336	0.188147	1	Fyco1	KO_LPS_3hr - WT_LPS_3hr	ENSMUSG00000024457	0.105852	0.114921	1	Trim26	KO_LPS_24hr - WT_LPS_24hr	ENSMUSG00000004945	-0.126961	0.132775	1	Tmem242
KO_Base - WT_Base	ENSMUSG00000003429	-0.179338	0.188323	1	Rps11	KO_LPS_3hr - WT_LPS_3hr	ENSMUSG00000097337	-0.685036	0.114969	1	ENSMUSG00000097337	KO_LPS_24hr - WT_LPS_24hr	ENSMUSG00000056598	-1.20242	0.132966	1	Drc3
KO_Base - WT_Base	ENSMUSG00000044052	0.387255	0.188479	1	Ccr10	KO_LPS_3hr - WT_LPS_3hr	ENSMUSG00000058569	0.0810722	0.115242	1	Tmed9	KO_LPS_24hr - WT_LPS_24hr	ENSMUSG00000087036	-0.947791	0.133093	1	ENSMUSG00000087036
KO_Base - WT_Base	ENSMUSG00000019916	0.106596	0.18868	1	P4ha1	KO_LPS_3hr - WT_LPS_3hr	ENSMUSG00000097090	0.491438	0.115513	1	ENSMUSG00000097090	KO_LPS_24hr - WT_LPS_24hr	ENSMUSG00000001827	-0.996511	0.133204	1	Folr1
KO_Base - WT_Base	ENSMUSG00000022787	0.0883287	0.188939	1	Wdr53	KO_LPS_3hr - WT_LPS_3hr	ENSMUSG00000087443	0.732067	0.115584	1	ENSMUSG00000087443	KO_LPS_24hr - WT_LPS_24hr	ENSMUSG00000031951	0.310814	0.133319	1	Tmem231
KO_Base - WT_Base	ENSMUSG00000098447	-0.460238	0.188986	1	ENSMUSG00000098447	KO_LPS_3hr - WT_LPS_3hr	ENSMUSG00000021993	0.159554	0.115602	1	Mipep	KO_LPS_24hr - WT_LPS_24hr	ENSMUSG00000032280	0.24431	0.133451	1	Tle3
KO_Base - WT_Base	ENSMUSG00000015994	-0.100669	0.189035	1	Fnta	KO_LPS_3hr - WT_LPS_3hr	ENSMUSG00000097461	-1.81467	0.115683	1	ENSMUSG00000097461	KO_LPS_24hr - WT_LPS_24hr	ENSMUSG00000051451	0.103872	0.133478	1	Crebzf
KO_Base - WT_Base	ENSMUSG00000049751	-0.163481	0.189148	1	Rpl36al	KO_LPS_3hr - WT_LPS_3hr	ENSMUSG00000036928	0.524321	0.115706	1	Stag3	KO_LPS_24hr - WT_LPS_24hr	ENSMUSG00000070031	-0.229449	0.133606	1	Sp140
KO_Base - WT_Base	ENSMUSG00000052595	0.770724	0.189183	1	A1cf	KO_LPS_3hr - WT_LPS_3hr	ENSMUSG00000083022	-0.729929	0.115739	1	ENSMUSG00000083022	KO_LPS_24hr - WT_LPS_24hr	ENSMUSG00000095930	0.412674	0.13374	1	Nim1k
KO_Base - WT_Base	ENSMUSG00000031595	0.842031	0.189231	1	Pdgfrl	KO_LPS_3hr - WT_LPS_3hr	ENSMUSG00000041115	0.110007	0.115816	1	Iqsec2	KO_LPS_24hr - WT_LPS_24hr	ENSMUSG00000053641	0.183838	0.133865	1	Dennd4a
KO_Base - WT_Base	ENSMUSG00000074656	-0.0941573	0.189237	1	Eif2s2	KO_LPS_3hr - WT_LPS_3hr	ENSMUSG00000105826	-0.918367	0.115845	1	ENSMUSG00000105826	KO_LPS_24hr - WT_LPS_24hr	ENSMUSG00000101585	-0.303515	0.133873	1	1600010M07Rik
KO_Base - WT_Base	ENSMUSG00000021116	0.0705439	0.189578	1	Eif2s1	KO_LPS_3hr - WT_LPS_3hr	ENSMUSG00000026546	-0.750564	0.116026	1	Cfap45	KO_LPS_24hr - WT_LPS_24hr	ENSMUSG00000034035	0.305287	0.133881	1	Ccdc17
KO_Base - WT_Base	ENSMUSG00000051639	0.315178	0.189589	1	Fbl-ps2	KO_LPS_3hr - WT_LPS_3hr	ENSMUSG00000019996	-0.407063	0.116146	1	Map7	KO_LPS_24hr - WT_LPS_24hr	ENSMUSG00000001168	0.677713	0.133907	1	Oas1h
KO_Base - WT_Base	ENSMUSG00000021948	0.0656766	0.189855	1	Prkcd	KO_LPS_3hr - WT_LPS_3hr	ENSMUSG00000029916	0.144603	0.116211	1	Agk	KO_LPS_24hr - WT_LPS_24hr	ENSMUSG00000021765	1.66777	0.133999	1	Fst
KO_Base - WT_Base	ENSMUSG00000021468	0.0655947	0.189887	1	Sptlc1	KO_LPS_3hr - WT_LPS_3hr	ENSMUSG00000028962	0.100241	0.116239	1	Slc4a2	KO_LPS_24hr - WT_LPS_24hr	ENSMUSG00000095332	-0.32552	0.134039	1	ENSMUSG00000095332
KO_Base - WT_Base	ENSMUSG00000026154	-0.156832	0.189979	1	Sdhaf4	KO_LPS_3hr - WT_LPS_3hr	ENSMUSG00000060935	-0.254055	0.116322	1	Tmem263	KO_LPS_24hr - WT_LPS_24hr	ENSMUSG00000033128	-0.0999725	0.134094	1	Gga1
KO_Base - WT_Base	ENSMUSG00000047037	0.13608	0.190038	1	Nipa1	KO_LPS_3hr - WT_LPS_3hr	ENSMUSG00000021203	-0.301895	0.116348	1	Otub2	KO_LPS_24hr - WT_LPS_24hr	ENSMUSG00000100131	0.411301	0.134313	1	ENSMUSG00000100131
KO_Base - WT_Base	ENSMUSG00000018449	-0.122706	0.190088	1	Rpain	KO_LPS_3hr - WT_LPS_3hr	ENSMUSG00000086247	-0.704238	0.116362	1	Gm15787	KO_LPS_24hr - WT_LPS_24hr	ENSMUSG00000052212	0.776521	0.134396	1	Cd177
KO_Base - WT_Base	ENSMUSG00000038206	-0.104418	0.190164	1	Fbxo8	KO_LPS_3hr - WT_LPS_3hr	ENSMUSG00000093467	-0.348936	0.116418	1	ENSMUSG00000093467	KO_LPS_24hr - WT_LPS_24hr	ENSMUSG00000024683	-0.104835	0.13472	1	Mrpl16
KO_Base - WT_Base	ENSMUSG00000004961	-0.91938	0.190171	1	Syt5	KO_LPS_3hr - WT_LPS_3hr	ENSMUSG00000045216	0.118983	0.11649	1	Hs6st1	KO_LPS_24hr - WT_LPS_24hr	ENSMUSG00000028274	0.110665	0.13477	1	Rngtt
KO_Base - WT_Base	ENSMUSG00000001786	-0.10394	0.190347	1	Fbxo7	KO_LPS_3hr - WT_LPS_3hr	ENSMUSG00000031796	-0.16051	0.116741	1	Cfap20	KO_LPS_24hr - WT_LPS_24hr	ENSMUSG00000055839	-0.123893	0.134776	1	Elob
KO_Base - WT_Base	ENSMUSG00000062647	-0.133152	0.190471	1	Rpl7a	KO_LPS_3hr - WT_LPS_3hr	ENSMUSG00000095788	-0.395251	0.11683	1	Sirpb1a	KO_LPS_24hr - WT_LPS_24hr	ENSMUSG00000102856	-0.700526	0.134818	1	ENSMUSG00000102856
KO_Base - WT_Base	ENSMUSG00000103614	1.13724	0.190515	1	ENSMUSG00000103614	KO_LPS_3hr - WT_LPS_3hr	ENSMUSG00000029559	0.112404	0.116832	1	2210016L21Rik	KO_LPS_24hr - WT_LPS_24hr	ENSMUSG00000074361	-0.190873	0.135044	1	C5ar2
KO_Base - WT_Base	ENSMUSG00000032690	0.164297	0.190535	1	Oas2	KO_LPS_3hr - WT_LPS_3hr	ENSMUSG00000055188	0.924097	0.116855	1	Rbm3os	KO_LPS_24hr - WT_LPS_24hr	ENSMUSG00000021417	0.0776195	0.135132	1	Eci2
KO_Base - WT_Base	ENSMUSG00000020153	-0.114311	0.190596	1	Ndufs7	KO_LPS_3hr - WT_LPS_3hr	ENSMUSG00000047511	-0.922446	0.116898	1	Olfr1396	KO_LPS_24hr - WT_LPS_24hr	ENSMUSG00000024856	-0.132576	0.135326	1	Cdk2ap2
KO_Base - WT_Base	ENSMUSG00000046727	-0.362769	0.190605	1	Cystm1	KO_LPS_3hr - WT_LPS_3hr	ENSMUSG00000045968	0.927168	0.116946	1	Teddm2	KO_LPS_24hr - WT_LPS_24hr	ENSMUSG00000008307	0.410563	0.135471	1	1700109H08Rik
KO_Base - WT_Base	ENSMUSG00000051212	-0.164723	0.190625	1	Gpr183	KO_LPS_3hr - WT_LPS_3hr	ENSMUSG00000104069	-2.10977	0.116946	1	ENSMUSG00000104069	KO_LPS_24hr - WT_LPS_24hr	ENSMUSG00000066324	0.101206	0.135559	1	Bpnt2
KO_Base - WT_Base	ENSMUSG00000060512	-0.390233	0.190635	1	0610040J01Rik	KO_LPS_3hr - WT_LPS_3hr	ENSMUSG00000086841	-0.228222	0.11722	1	2410006H16Rik	KO_LPS_24hr - WT_LPS_24hr	ENSMUSG00000006519	-0.10914	0.135586	1	Cyba
KO_Base - WT_Base	ENSMUSG00000026280	-0.0629577	0.190663	1	Atg4b	KO_LPS_3hr - WT_LPS_3hr	ENSMUSG00000103593	-0.402736	0.117278	1	ENSMUSG00000103593	KO_LPS_24hr - WT_LPS_24hr	ENSMUSG00000075592	0.396227	0.13563	1	Nynrin
KO_Base - WT_Base	ENSMUSG00000054545	-0.355628	0.190704	1	Ugt1a6a	KO_LPS_3hr - WT_LPS_3hr	ENSMUSG00000045763	0.1805	0.11729	1	Basp1	KO_LPS_24hr - WT_LPS_24hr	ENSMUSG00000024491	0.110151	0.135806	1	Rbm27
KO_Base - WT_Base	ENSMUSG00000031787	-0.12982	0.190798	1	Katnb1	KO_LPS_3hr - WT_LPS_3hr	ENSMUSG00000106391	-1.15592	0.117321	1	ENSMUSG00000106391	KO_LPS_24hr - WT_LPS_24hr	ENSMUSG00000103272	-0.841741	0.13584	1	ENSMUSG00000103272
KO_Base - WT_Base	ENSMUSG00000033991	0.116391	0.191401	1	Ttc37	KO_LPS_3hr - WT_LPS_3hr	ENSMUSG00000029469	-0.555196	0.11741	1	Ift81	KO_LPS_24hr - WT_LPS_24hr	ENSMUSG00000002997	0.250522	0.135892	1	Prkar2b
KO_Base - WT_Base	ENSMUSG00000029472	0.0649558	0.191499	1	Anapc5	KO_LPS_3hr - WT_LPS_3hr	ENSMUSG00000074277	0.184706	0.117553	1	Phldb3	KO_LPS_24hr - WT_LPS_24hr	ENSMUSG00000026672	0.232924	0.135984	1	Optn
KO_Base - WT_Base	ENSMUSG00000043419	0.50227	0.191586	1	Rnf227	KO_LPS_3hr - WT_LPS_3hr	ENSMUSG00000038644	0.230848	0.117574	1	Pold1	KO_LPS_24hr - WT_LPS_24hr	ENSMUSG00000036641	-1.35996	0.136262	1	Ccdc148
KO_Base - WT_Base	ENSMUSG00000074909	0.132835	0.19186	1	Ranbp6	KO_LPS_3hr - WT_LPS_3hr	ENSMUSG00000025290	-0.117865	0.117824	1	Rps24	KO_LPS_24hr - WT_LPS_24hr	ENSMUSG00000021693	0.106291	0.136496	1	Kif2a
KO_Base - WT_Base	ENSMUSG00000024387	-0.0961166	0.1919	1	Csnk2b	KO_LPS_3hr - WT_LPS_3hr	ENSMUSG00000029345	0.0919262	0.117965	1	Tfip11	KO_LPS_24hr - WT_LPS_24hr	ENSMUSG00000022686	0.435662	0.136552	1	B3gnt5
KO_Base - WT_Base	ENSMUSG00000037089	-0.0740075	0.191944	1	Slc35b2	KO_LPS_3hr - WT_LPS_3hr	ENSMUSG00000024073	-0.184985	0.118139	1	Birc6	KO_LPS_24hr - WT_LPS_24hr	ENSMUSG00000029267	0.13197	0.136555	1	Mtf2
KO_Base - WT_Base	ENSMUSG00000021033	-0.129675	0.191964	1	Gstz1	KO_LPS_3hr - WT_LPS_3hr	ENSMUSG00000083718	1.11153	0.118169	1	ENSMUSG00000083718	KO_LPS_24hr - WT_LPS_24hr	ENSMUSG00000063894	0.125156	0.136718	1	Zkscan8
KO_Base - WT_Base	ENSMUSG00000063895	0.114356	0.192154	1	ENSMUSG00000063895	KO_LPS_3hr - WT_LPS_3hr	ENSMUSG00000000385	-0.893405	0.118349	1	Tmprss2	KO_LPS_24hr - WT_LPS_24hr	ENSMUSG00000027293	-0.175503	0.136747	1	Ehd4
KO_Base - WT_Base	ENSMUSG00000032478	-0.269654	0.192176	1	Nme6	KO_LPS_3hr - WT_LPS_3hr	ENSMUSG00000020437	0.0929862	0.118485	1	Myo1g	KO_LPS_24hr - WT_LPS_24hr	ENSMUSG00000003585	0.801916	0.136767	1	Sec14l2
KO_Base - WT_Base	ENSMUSG00000036104	0.0787776	0.192193	1	Rab3gap1	KO_LPS_3hr - WT_LPS_3hr	ENSMUSG00000066278	0.163137	0.118581	1	Vps37b	KO_LPS_24hr - WT_LPS_24hr	ENSMUSG00000074909	0.157927	0.137016	1	Ranbp6
KO_Base - WT_Base	ENSMUSG00000049230	0.195971	0.192227	1	Gm9833	KO_LPS_3hr - WT_LPS_3hr	ENSMUSG00000023051	0.136576	0.118599	1	Tarbp2	KO_LPS_24hr - WT_LPS_24hr	ENSMUSG00000025968	0.0709915	0.137121	1	Ndufs1
KO_Base - WT_Base	ENSMUSG00000031538	-1.57941	0.192358	1	Plat	KO_LPS_3hr - WT_LPS_3hr	ENSMUSG00000038418	-0.293079	0.118906	1	Egr1	KO_LPS_24hr - WT_LPS_24hr	ENSMUSG00000024055	-0.187107	0.137132	1	Cyp4f13
KO_Base - WT_Base	ENSMUSG00000021997	0.520831	0.192383	1	Lrrc63	KO_LPS_3hr - WT_LPS_3hr	ENSMUSG00000032312	0.0900532	0.118925	1	Csk	KO_LPS_24hr - WT_LPS_24hr	ENSMUSG00000030603	-0.092011	0.137223	1	Psmc4
KO_Base - WT_Base	ENSMUSG00000036751	-0.120567	0.192575	1	Cox6b1	KO_LPS_3hr - WT_LPS_3hr	ENSMUSG00000087175	0.807698	0.119009	1	Gm15133	KO_LPS_24hr - WT_LPS_24hr	ENSMUSG00000042213	0.250452	0.137306	1	Zfand4
KO_Base - WT_Base	ENSMUSG00000105852	-0.767604	0.192653	1	ENSMUSG00000105852	KO_LPS_3hr - WT_LPS_3hr	ENSMUSG00000056216	-0.120545	0.119039	1	Cebpg	KO_LPS_24hr - WT_LPS_24hr	ENSMUSG00000092470	0.806266	0.137326	1	ENSMUSG00000092470
KO_Base - WT_Base	ENSMUSG00000026049	0.146335	0.192832	1	Tex30	KO_LPS_3hr - WT_LPS_3hr	ENSMUSG00000019470	0.0875625	0.119135	1	Xab2	KO_LPS_24hr - WT_LPS_24hr	ENSMUSG00000024535	-0.184665	0.13759	1	Snx24
KO_Base - WT_Base	ENSMUSG00000090553	-0.115589	0.19284	1	Snrpe	KO_LPS_3hr - WT_LPS_3hr	ENSMUSG00000022911	-0.12334	0.119303	1	Arl13b	KO_LPS_24hr - WT_LPS_24hr	ENSMUSG00000083282	0.174754	0.137722	1	Ctsf
KO_Base - WT_Base	ENSMUSG00000090137	-0.162003	0.192855	1	Uba52	KO_LPS_3hr - WT_LPS_3hr	ENSMUSG00000082229	0.586337	0.119445	1	Nap1l2	KO_LPS_24hr - WT_LPS_24hr	ENSMUSG00000029761	0.694198	0.137801	1	Cald1
KO_Base - WT_Base	ENSMUSG00000104498	0.72323	0.192971	1	ENSMUSG00000104498	KO_LPS_3hr - WT_LPS_3hr	ENSMUSG00000063524	0.141182	0.119514	1	Eno1	KO_LPS_24hr - WT_LPS_24hr	ENSMUSG00000099034	0.445328	0.137986	1	ENSMUSG00000099034
KO_Base - WT_Base	ENSMUSG00000002718	0.109028	0.193182	1	Cse1l	KO_LPS_3hr - WT_LPS_3hr	ENSMUSG00000017264	0.0998536	0.119529	1	Exosc10	KO_LPS_24hr - WT_LPS_24hr	ENSMUSG00000038508	0.945134	0.138158	1	Gdf15
KO_Base - WT_Base	ENSMUSG00000019082	0.157806	0.193198	1	Slc25a22	KO_LPS_3hr - WT_LPS_3hr	ENSMUSG00000092267	-0.514412	0.119689	1	ENSMUSG00000092267	KO_LPS_24hr - WT_LPS_24hr	ENSMUSG00000033955	0.122032	0.138176	1	Tnks1bp1
KO_Base - WT_Base	ENSMUSG00000066068	-0.572035	0.193207	1	Gm13611	KO_LPS_3hr - WT_LPS_3hr	ENSMUSG00000104346	-1.21187	0.119697	1	Pcdhga3	KO_LPS_24hr - WT_LPS_24hr	ENSMUSG00000027187	0.257912	0.138352	1	Cat
KO_Base - WT_Base	ENSMUSG00000085471	0.798434	0.19324	1	ENSMUSG00000085471	KO_LPS_3hr - WT_LPS_3hr	ENSMUSG00000037234	-0.131307	0.119933	1	Hook3	KO_LPS_24hr - WT_LPS_24hr	ENSMUSG00000035236	0.220051	0.138403	1	Scai
KO_Base - WT_Base	ENSMUSG00000036009	-0.122126	0.193514	1	Mettl25	KO_LPS_3hr - WT_LPS_3hr	ENSMUSG00000105434	-0.788784	0.119958	1	ENSMUSG00000105434	KO_LPS_24hr - WT_LPS_24hr	ENSMUSG00000103984	-1.09004	0.138531	1	ENSMUSG00000103984
KO_Base - WT_Base	ENSMUSG00000036555	0.105726	0.193594	1	Iqce	KO_LPS_3hr - WT_LPS_3hr	ENSMUSG00000030584	0.63423	0.120016	1	Dpf1	KO_LPS_24hr - WT_LPS_24hr	ENSMUSG00000029202	0.101543	0.13862	1	Pds5a
KO_Base - WT_Base	ENSMUSG00000041189	0.450625	0.193925	1	Chrnb1	KO_LPS_3hr - WT_LPS_3hr	ENSMUSG00000074657	0.289086	0.12015	1	Kif5a	KO_LPS_24hr - WT_LPS_24hr	ENSMUSG00000032114	-0.147351	0.138723	1	Slc37a4
KO_Base - WT_Base	ENSMUSG00000020326	0.161424	0.194445	1	Ccng1	KO_LPS_3hr - WT_LPS_3hr	ENSMUSG00000104125	-0.950933	0.120151	1	ENSMUSG00000104125	KO_LPS_24hr - WT_LPS_24hr	ENSMUSG00000000058	0.134949	0.138781	1	Cav2
KO_Base - WT_Base	ENSMUSG00000057103	-0.29911	0.194463	1	Nat8f1	KO_LPS_3hr - WT_LPS_3hr	ENSMUSG00000026926	0.089705	0.120179	1	Pmpca	KO_LPS_24hr - WT_LPS_24hr	ENSMUSG00000058715	-0.14183	0.138904	1	Fcer1g
KO_Base - WT_Base	ENSMUSG00000089768	-0.787255	0.1945	1	Tmsb15b1	KO_LPS_3hr - WT_LPS_3hr	ENSMUSG00000048142	0.398433	0.120659	1	Nat8l	KO_LPS_24hr - WT_LPS_24hr	ENSMUSG00000062825	0.0987084	0.139081	1	Actg1
KO_Base - WT_Base	ENSMUSG00000029862	0.64412	0.194502	1	Clcn1	KO_LPS_3hr - WT_LPS_3hr	ENSMUSG00000028800	0.0902038	0.120664	1	Hdac1	KO_LPS_24hr - WT_LPS_24hr	ENSMUSG00000046415	0.724053	0.139133	1	B430212C06Rik
KO_Base - WT_Base	ENSMUSG00000092482	0.453583	0.194525	1	ENSMUSG00000092482	KO_LPS_3hr - WT_LPS_3hr	ENSMUSG00000071291	0.205597	0.12079	1	Zfp58	KO_LPS_24hr - WT_LPS_24hr	ENSMUSG00000028771	0.117861	0.139181	1	Ptpn12
KO_Base - WT_Base	ENSMUSG00000099703	0.635986	0.194621	1	ENSMUSG00000099703	KO_LPS_3hr - WT_LPS_3hr	ENSMUSG00000074643	0.111489	0.120826	1	Cpne1	KO_LPS_24hr - WT_LPS_24hr	ENSMUSG00000041035	-0.141305	0.139415	1	Dpcd
KO_Base - WT_Base	ENSMUSG00000033701	-0.112241	0.19475	1	Acbd6	KO_LPS_3hr - WT_LPS_3hr	ENSMUSG00000107068	0.155725	0.120955	1	Pagr1a	KO_LPS_24hr - WT_LPS_24hr	ENSMUSG00000039853	-0.147543	0.139426	1	Trim14
KO_Base - WT_Base	ENSMUSG00000029196	0.114747	0.194765	1	Tada2b	KO_LPS_3hr - WT_LPS_3hr	ENSMUSG00000094796	0.3983	0.121081	1	BC147527	KO_LPS_24hr - WT_LPS_24hr	ENSMUSG00000084347	-0.471723	0.139461	1	ENSMUSG00000084347
KO_Base - WT_Base	ENSMUSG00000075359	-1.24423	0.194858	1	ENSMUSG00000075359	KO_LPS_3hr - WT_LPS_3hr	ENSMUSG00000086890	-1.3832	0.121115	1	ENSMUSG00000086890	KO_LPS_24hr - WT_LPS_24hr	ENSMUSG00000072673	-0.836623	0.139714	1	ENSMUSG00000072673
KO_Base - WT_Base	ENSMUSG00000039285	0.122443	0.195043	1	Azi2	KO_LPS_3hr - WT_LPS_3hr	ENSMUSG00000106106	-0.385537	0.122	1	ENSMUSG00000106106	KO_LPS_24hr - WT_LPS_24hr	ENSMUSG00000020585	-0.0982418	0.139714	1	Laptm4a
KO_Base - WT_Base	ENSMUSG00000034751	0.29509	0.195105	1	Mast4	KO_LPS_3hr - WT_LPS_3hr	ENSMUSG00000103966	-1.42541	0.122078	1	ENSMUSG00000103966	KO_LPS_24hr - WT_LPS_24hr	ENSMUSG00000066235	0.452174	0.139928	1	Pomgnt2
KO_Base - WT_Base	ENSMUSG00000074071	-0.998322	0.195117	1	Fam169b	KO_LPS_3hr - WT_LPS_3hr	ENSMUSG00000049321	1.80518	0.12216	1	Zfp2	KO_LPS_24hr - WT_LPS_24hr	ENSMUSG00000041881	-0.112314	0.140031	1	Ndufa7
KO_Base - WT_Base	ENSMUSG00000021807	-0.0762273	0.195399	1	Rtraf	KO_LPS_3hr - WT_LPS_3hr	ENSMUSG00000097990	-0.880843	0.122319	1	Gm19557	KO_LPS_24hr - WT_LPS_24hr	ENSMUSG00000032231	-0.155833	0.140036	1	Anxa2
KO_Base - WT_Base	ENSMUSG00000024067	-0.16292	0.19547	1	Dpy30	KO_LPS_3hr - WT_LPS_3hr	ENSMUSG00000103149	0.765413	0.122338	1	ENSMUSG00000103149	KO_LPS_24hr - WT_LPS_24hr	ENSMUSG00000004633	0.30109	0.140041	1	Chn2
KO_Base - WT_Base	ENSMUSG00000079465	-0.894611	0.195523	1	Col4a3	KO_LPS_3hr - WT_LPS_3hr	ENSMUSG00000045665	0.0804932	0.122506	1	Mfsd5	KO_LPS_24hr - WT_LPS_24hr	ENSMUSG00000035168	0.215142	0.140153	1	Tanc1
KO_Base - WT_Base	ENSMUSG00000089818	0.584146	0.195744	1	ENSMUSG00000089818	KO_LPS_3hr - WT_LPS_3hr	ENSMUSG00000027404	0.10583	0.122739	1	Snrpb	KO_LPS_24hr - WT_LPS_24hr	ENSMUSG00000086784	-0.115975	0.140196	1	Isoc2a
KO_Base - WT_Base	ENSMUSG00000040631	0.135966	0.195855	1	Dok4	KO_LPS_3hr - WT_LPS_3hr	ENSMUSG00000022961	-0.110118	0.122791	1	Son	KO_LPS_24hr - WT_LPS_24hr	ENSMUSG00000096687	0.161304	0.140226	1	Mfsd4b4
KO_Base - WT_Base	ENSMUSG00000020640	0.137569	0.195978	1	Itsn2	KO_LPS_3hr - WT_LPS_3hr	ENSMUSG00000038910	0.115778	0.122818	1	Plcl2	KO_LPS_24hr - WT_LPS_24hr	ENSMUSG00000041697	-0.144729	0.140435	1	Cox6a1
KO_Base - WT_Base	ENSMUSG00000008958	-0.0603025	0.196082	1	Vps72	KO_LPS_3hr - WT_LPS_3hr	ENSMUSG00000040158	-0.159704	0.12282	1	Tax1bp3	KO_LPS_24hr - WT_LPS_24hr	ENSMUSG00000021156	0.0844382	0.140526	1	Zmynd11
KO_Base - WT_Base	ENSMUSG00000105552	-0.694997	0.196108	1	Gm19710	KO_LPS_3hr - WT_LPS_3hr	ENSMUSG00000040620	0.147951	0.122823	1	Dhx33	KO_LPS_24hr - WT_LPS_24hr	ENSMUSG00000052748	0.133374	0.140542	1	Swt1
KO_Base - WT_Base	ENSMUSG00000039512	0.145002	0.19615	1	Uhrf1bp1	KO_LPS_3hr - WT_LPS_3hr	ENSMUSG00000029862	0.677343	0.122861	1	Clcn1	KO_LPS_24hr - WT_LPS_24hr	ENSMUSG00000102764	-0.956412	0.140787	1	ENSMUSG00000102764
KO_Base - WT_Base	ENSMUSG00000006589	-0.135926	0.196243	1	Aprt	KO_LPS_3hr - WT_LPS_3hr	ENSMUSG00000023087	-0.145207	0.123	1	Noct	KO_LPS_24hr - WT_LPS_24hr	ENSMUSG00000074146	1.42973	0.140865	1	4930579C12Rik
KO_Base - WT_Base	ENSMUSG00000031386	0.0848716	0.196425	1	Hcfc1	KO_LPS_3hr - WT_LPS_3hr	ENSMUSG00000031505	0.113516	0.123066	1	Naxd	KO_LPS_24hr - WT_LPS_24hr	ENSMUSG00000021681	0.079583	0.141199	1	Aggf1
KO_Base - WT_Base	ENSMUSG00000031010	0.123653	0.196468	1	Usp9x	KO_LPS_3hr - WT_LPS_3hr	ENSMUSG00000022098	0.34952	0.123314	1	Bmp1	KO_LPS_24hr - WT_LPS_24hr	ENSMUSG00000013236	0.157296	0.14129	1	Ptprs
KO_Base - WT_Base	ENSMUSG00000048874	0.102955	0.196519	1	Phf3	KO_LPS_3hr - WT_LPS_3hr	ENSMUSG00000033671	-0.168987	0.123354	1	Cep350	KO_LPS_24hr - WT_LPS_24hr	ENSMUSG00000026090	-1.84725	0.141606	1	Cracdl
KO_Base - WT_Base	ENSMUSG00000024019	0.123381	0.197022	1	Cmtr1	KO_LPS_3hr - WT_LPS_3hr	ENSMUSG00000020677	0.0866755	0.123393	1	Ddx52	KO_LPS_24hr - WT_LPS_24hr	ENSMUSG00000059142	-0.152425	0.141612	1	Zfp945
KO_Base - WT_Base	ENSMUSG00000002052	0.0574233	0.197045	1	Supt6	KO_LPS_3hr - WT_LPS_3hr	ENSMUSG00000037752	0.14158	0.123653	1	Xkr8	KO_LPS_24hr - WT_LPS_24hr	ENSMUSG00000040652	-0.0992698	0.141626	1	Oaz2
KO_Base - WT_Base	ENSMUSG00000107121	-0.279064	0.197464	1	1110006O24Rik	KO_LPS_3hr - WT_LPS_3hr	ENSMUSG00000005621	-0.10504	0.124004	1	Zfp592	KO_LPS_24hr - WT_LPS_24hr	ENSMUSG00000100975	-0.38607	0.141636	1	ENSMUSG00000100975
KO_Base - WT_Base	ENSMUSG00000026395	0.107886	0.197548	1	Ptprc	KO_LPS_3hr - WT_LPS_3hr	ENSMUSG00000090246	-0.20986	0.124116	1	ENSMUSG00000090246	KO_LPS_24hr - WT_LPS_24hr	ENSMUSG00000019428	-0.0812579	0.141745	1	Fkbp8
KO_Base - WT_Base	ENSMUSG00000037126	-0.230055	0.19777	1	Psd	KO_LPS_3hr - WT_LPS_3hr	ENSMUSG00000029480	0.134657	0.124553	1	Dhx37	KO_LPS_24hr - WT_LPS_24hr	ENSMUSG00000025743	-0.146791	0.142049	1	Sdc3
KO_Base - WT_Base	ENSMUSG00000052914	-0.303403	0.197806	1	Cyp2j6	KO_LPS_3hr - WT_LPS_3hr	ENSMUSG00000045349	0.656106	0.124789	1	Sh2d5	KO_LPS_24hr - WT_LPS_24hr	ENSMUSG00000046229	-0.143907	0.142106	1	Scand1
KO_Base - WT_Base	ENSMUSG00000078440	-0.0894896	0.19808	1	Dohh	KO_LPS_3hr - WT_LPS_3hr	ENSMUSG00000019428	0.0860809	0.124849	1	Fkbp8	KO_LPS_24hr - WT_LPS_24hr	ENSMUSG00000046947	-0.106043	0.142155	1	Adck2
KO_Base - WT_Base	ENSMUSG00000047260	-0.0984102	0.19815	1	Emc6	KO_LPS_3hr - WT_LPS_3hr	ENSMUSG00000087611	2.0066	0.12486	1	ENSMUSG00000087611	KO_LPS_24hr - WT_LPS_24hr	ENSMUSG00000106959	-0.748057	0.142389	1	ENSMUSG00000106959
KO_Base - WT_Base	ENSMUSG00000083879	0.369089	0.198708	1	ENSMUSG00000083879	KO_LPS_3hr - WT_LPS_3hr	ENSMUSG00000038859	-0.524702	0.124933	1	Baiap2l1	KO_LPS_24hr - WT_LPS_24hr	ENSMUSG00000063254	-0.550236	0.142497	1	ENSMUSG00000063254
KO_Base - WT_Base	ENSMUSG00000034931	0.0666945	0.198771	1	Dhx8	KO_LPS_3hr - WT_LPS_3hr	ENSMUSG00000029125	0.133713	0.12496	1	Stx18	KO_LPS_24hr - WT_LPS_24hr	ENSMUSG00000107075	-0.536703	0.142575	1	ENSMUSG00000107075
KO_Base - WT_Base	ENSMUSG00000090958	-0.346907	0.199224	1	Lrrc32	KO_LPS_3hr - WT_LPS_3hr	ENSMUSG00000037820	0.162907	0.125118	1	Tgm2	KO_LPS_24hr - WT_LPS_24hr	ENSMUSG00000071141	1.00027	0.142589	1	ENSMUSG00000071141
KO_Base - WT_Base	ENSMUSG00000056770	0.0568897	0.199347	1	Setd3	KO_LPS_3hr - WT_LPS_3hr	ENSMUSG00000092183	-0.651569	0.125243	1	4930515G01Rik	KO_LPS_24hr - WT_LPS_24hr	ENSMUSG00000017286	-0.109367	0.142758	1	Glod4
KO_Base - WT_Base	ENSMUSG00000090610	-0.51116	0.199635	1	Gm3571	KO_LPS_3hr - WT_LPS_3hr	ENSMUSG00000104642	1.04713	0.125338	1	ENSMUSG00000104642	KO_LPS_24hr - WT_LPS_24hr	ENSMUSG00000039236	-0.406558	0.142791	1	Isg20
KO_Base - WT_Base	ENSMUSG00000038342	0.111096	0.199664	1	Mlxip	KO_LPS_3hr - WT_LPS_3hr	ENSMUSG00000034799	-0.28861	0.125517	1	Unc13a	KO_LPS_24hr - WT_LPS_24hr	ENSMUSG00000032383	-0.0852815	0.142859	1	Ppib
KO_Base - WT_Base	ENSMUSG00000058706	0.114005	0.199853	1	0610030E20Rik	KO_LPS_3hr - WT_LPS_3hr	ENSMUSG00000002844	0.0956814	0.125535	1	Adprh	KO_LPS_24hr - WT_LPS_24hr	ENSMUSG00000082691	-0.565554	0.142903	1	ENSMUSG00000082691
KO_Base - WT_Base	ENSMUSG00000064065	-0.660561	0.200017	1	Ipcef1	KO_LPS_3hr - WT_LPS_3hr	ENSMUSG00000030451	-0.162586	0.12589	1	Herc2	KO_LPS_24hr - WT_LPS_24hr	ENSMUSG00000090881	-0.364321	0.142925	1	Phf11
KO_Base - WT_Base	ENSMUSG00000030166	-0.135729	0.200201	1	Rad52	KO_LPS_3hr - WT_LPS_3hr	ENSMUSG00000066441	0.0993982	0.125928	1	Rdh11	KO_LPS_24hr - WT_LPS_24hr	ENSMUSG00000024346	-0.109062	0.142993	1	Pfdn1
KO_Base - WT_Base	ENSMUSG00000085143	-0.703273	0.200334	1	Gm11520	KO_LPS_3hr - WT_LPS_3hr	ENSMUSG00000027998	0.0985744	0.125982	1	Plrg1	KO_LPS_24hr - WT_LPS_24hr	ENSMUSG00000029108	0.255802	0.143187	1	Pcdh7
KO_Base - WT_Base	ENSMUSG00000078153	0.111875	0.200353	1	Psme2b	KO_LPS_3hr - WT_LPS_3hr	ENSMUSG00000024835	0.109771	0.125985	1	Coro1b	KO_LPS_24hr - WT_LPS_24hr	ENSMUSG00000024151	0.153259	0.143197	1	Msh2
KO_Base - WT_Base	ENSMUSG00000038357	0.742483	0.200386	1	Camp	KO_LPS_3hr - WT_LPS_3hr	ENSMUSG00000031917	-0.109899	0.126001	1	Nip7	KO_LPS_24hr - WT_LPS_24hr	ENSMUSG00000027454	-0.238498	0.143232	1	Gins1
KO_Base - WT_Base	ENSMUSG00000027322	0.258531	0.20047	1	Siglec1	KO_LPS_3hr - WT_LPS_3hr	ENSMUSG00000085262	1.55706	0.126152	1	ENSMUSG00000085262	KO_LPS_24hr - WT_LPS_24hr	ENSMUSG00000028677	-0.0760931	0.143244	1	Rnf220
KO_Base - WT_Base	ENSMUSG00000003731	0.0722094	0.200488	1	Kpna6	KO_LPS_3hr - WT_LPS_3hr	ENSMUSG00000105962	-0.807767	0.126482	1	ENSMUSG00000105962	KO_LPS_24hr - WT_LPS_24hr	ENSMUSG00000101972	-1.69978	0.14329	1	H3c11
KO_Base - WT_Base	ENSMUSG00000020719	0.0976868	0.200649	1	Ddx5	KO_LPS_3hr - WT_LPS_3hr	ENSMUSG00000085525	0.554353	0.126579	1	ENSMUSG00000085525	KO_LPS_24hr - WT_LPS_24hr	ENSMUSG00000029064	-0.0753038	0.143309	1	Gnb1
KO_Base - WT_Base	ENSMUSG00000044465	-0.113319	0.200694	1	Fam160a2	KO_LPS_3hr - WT_LPS_3hr	ENSMUSG00000039427	0.116618	0.126729	1	Alg1	KO_LPS_24hr - WT_LPS_24hr	ENSMUSG00000078441	-0.0704557	0.143562	1	ENSMUSG00000078441
KO_Base - WT_Base	ENSMUSG00000095478	0.598912	0.200701	1	ENSMUSG00000095478	KO_LPS_3hr - WT_LPS_3hr	ENSMUSG00000062762	0.0773038	0.126743	1	Ei24	KO_LPS_24hr - WT_LPS_24hr	ENSMUSG00000098196	-0.358475	0.143643	1	ENSMUSG00000098196
KO_Base - WT_Base	ENSMUSG00000107286	0.900381	0.200745	1	ENSMUSG00000107286	KO_LPS_3hr - WT_LPS_3hr	ENSMUSG00000002413	-0.126556	0.126752	1	Braf	KO_LPS_24hr - WT_LPS_24hr	ENSMUSG00000029759	0.133649	0.14373	1	Pon3
KO_Base - WT_Base	ENSMUSG00000027298	-0.726159	0.200769	1	Tyro3	KO_LPS_3hr - WT_LPS_3hr	ENSMUSG00000089788	-0.237334	0.126768	1	ENSMUSG00000089788	KO_LPS_24hr - WT_LPS_24hr	ENSMUSG00000085385	0.161235	0.143805	1	ENSMUSG00000085385
KO_Base - WT_Base	ENSMUSG00000092203	-0.124948	0.20086	1	1110038B12Rik	KO_LPS_3hr - WT_LPS_3hr	ENSMUSG00000029229	0.097644	0.126788	1	Chic2	KO_LPS_24hr - WT_LPS_24hr	ENSMUSG00000084957	-0.125938	0.143823	1	Bbip1
KO_Base - WT_Base	ENSMUSG00000027580	0.212514	0.201062	1	Helz2	KO_LPS_3hr - WT_LPS_3hr	ENSMUSG00000038618	0.527178	0.126827	1	Rassf7	KO_LPS_24hr - WT_LPS_24hr	ENSMUSG00000044149	0.174052	0.143872	1	Nkrf
KO_Base - WT_Base	ENSMUSG00000034968	-0.442713	0.201105	1	Lbx2	KO_LPS_3hr - WT_LPS_3hr	ENSMUSG00000031375	1.08963	0.127046	1	Bgn	KO_LPS_24hr - WT_LPS_24hr	ENSMUSG00000054514	0.786308	0.143924	1	Atad3aos
KO_Base - WT_Base	ENSMUSG00000061536	0.0913008	0.20115	1	Sec22c	KO_LPS_3hr - WT_LPS_3hr	ENSMUSG00000066838	0.342484	0.127183	1	Zfp772	KO_LPS_24hr - WT_LPS_24hr	ENSMUSG00000018334	0.344263	0.14397	1	Ksr1
KO_Base - WT_Base	ENSMUSG00000040537	-0.206294	0.201185	1	Adam22	KO_LPS_3hr - WT_LPS_3hr	ENSMUSG00000027104	-0.101711	0.127197	1	Atf2	KO_LPS_24hr - WT_LPS_24hr	ENSMUSG00000032254	0.661422	0.143974	1	Kif23
KO_Base - WT_Base	ENSMUSG00000044475	-0.0987842	0.201358	1	Ascc1	KO_LPS_3hr - WT_LPS_3hr	ENSMUSG00000000290	0.0949107	0.127209	1	Itgb2	KO_LPS_24hr - WT_LPS_24hr	ENSMUSG00000051238	-0.153879	0.144163	1	Swsap1
KO_Base - WT_Base	ENSMUSG00000037343	0.0970633	0.201409	1	Taf2	KO_LPS_3hr - WT_LPS_3hr	ENSMUSG00000087672	1.13872	0.127234	1	ENSMUSG00000087672	KO_LPS_24hr - WT_LPS_24hr	ENSMUSG00000013921	1.21732	0.144225	1	Clip3
KO_Base - WT_Base	ENSMUSG00000087203	-0.777933	0.201554	1	Gm13986	KO_LPS_3hr - WT_LPS_3hr	ENSMUSG00000024218	0.129271	0.127308	1	Taf11	KO_LPS_24hr - WT_LPS_24hr	ENSMUSG00000043487	0.705722	0.144323	1	Acot6
KO_Base - WT_Base	ENSMUSG00000031537	0.083607	0.201834	1	Ikbkb	KO_LPS_3hr - WT_LPS_3hr	ENSMUSG00000025159	0.0975123	0.127346	1	Mms19	KO_LPS_24hr - WT_LPS_24hr	ENSMUSG00000097028	1.17378	0.144344	1	Ptgs2os
KO_Base - WT_Base	ENSMUSG00000105827	0.858789	0.201863	1	H2bc18	KO_LPS_3hr - WT_LPS_3hr	ENSMUSG00000026853	-0.101375	0.127484	1	Crat	KO_LPS_24hr - WT_LPS_24hr	ENSMUSG00000086728	-0.333957	0.144394	1	Man2c1os
KO_Base - WT_Base	ENSMUSG00000052763	0.0856747	0.202437	1	Zfp212	KO_LPS_3hr - WT_LPS_3hr	ENSMUSG00000039483	0.0983002	0.127688	1	Asb6	KO_LPS_24hr - WT_LPS_24hr	ENSMUSG00000055809	-0.231318	0.144489	1	Dnaaf3
KO_Base - WT_Base	ENSMUSG00000031246	0.0928715	0.202501	1	Sh3bgrl	KO_LPS_3hr - WT_LPS_3hr	ENSMUSG00000005417	-0.107454	0.127838	1	Mprip	KO_LPS_24hr - WT_LPS_24hr	ENSMUSG00000080115	0.852345	0.144518	1	Eef1akmt3
KO_Base - WT_Base	ENSMUSG00000084304	0.437236	0.202978	1	ENSMUSG00000084304	KO_LPS_3hr - WT_LPS_3hr	ENSMUSG00000081453	-0.584012	0.127863	1	ENSMUSG00000081453	KO_LPS_24hr - WT_LPS_24hr	ENSMUSG00000044408	0.107297	0.14479	1	Sptssa
KO_Base - WT_Base	ENSMUSG00000063286	0.216144	0.203099	1	Gm8995	KO_LPS_3hr - WT_LPS_3hr	ENSMUSG00000052248	0.148225	0.12804	1	Zeb2os	KO_LPS_24hr - WT_LPS_24hr	ENSMUSG00000034274	-0.100014	0.1448	1	Thoc5
KO_Base - WT_Base	ENSMUSG00000033949	0.148366	0.203293	1	Trim36	KO_LPS_3hr - WT_LPS_3hr	ENSMUSG00000031171	-0.203283	0.12817	1	Ftsj1	KO_LPS_24hr - WT_LPS_24hr	ENSMUSG00000106427	-0.454011	0.144885	1	ENSMUSG00000106427
KO_Base - WT_Base	ENSMUSG00000038518	0.142941	0.203407	1	Jarid2	KO_LPS_3hr - WT_LPS_3hr	ENSMUSG00000046351	0.164408	0.128189	1	Zfp322a	KO_LPS_24hr - WT_LPS_24hr	ENSMUSG00000036466	-0.694705	0.144999	1	Megf11
KO_Base - WT_Base	ENSMUSG00000020176	0.527572	0.203474	1	Grb10	KO_LPS_3hr - WT_LPS_3hr	ENSMUSG00000055707	0.137682	0.128261	1	Klhl26	KO_LPS_24hr - WT_LPS_24hr	ENSMUSG00000097154	-0.246042	0.145028	1	ENSMUSG00000097154
KO_Base - WT_Base	ENSMUSG00000069727	0.164509	0.203498	1	Zfp975	KO_LPS_3hr - WT_LPS_3hr	ENSMUSG00000056904	0.925552	0.128324	1	Gm5620	KO_LPS_24hr - WT_LPS_24hr	ENSMUSG00000105601	0.72919	0.145108	1	ENSMUSG00000105601
KO_Base - WT_Base	ENSMUSG00000024571	0.0608178	0.203746	1	Txnl4a;!Gm16286	KO_LPS_3hr - WT_LPS_3hr	ENSMUSG00000082990	-0.919552	0.128324	1	Gm14052	KO_LPS_24hr - WT_LPS_24hr	ENSMUSG00000053166	-1.89051	0.145251	1	Cdh22
KO_Base - WT_Base	ENSMUSG00000102153	0.586883	0.203785	1	ENSMUSG00000102153	KO_LPS_3hr - WT_LPS_3hr	ENSMUSG00000018848	0.0829912	0.128335	1	Rars	KO_LPS_24hr - WT_LPS_24hr	ENSMUSG00000096458	0.426724	0.145256	1	Moap1
KO_Base - WT_Base	ENSMUSG00000025289	-0.112864	0.203821	1	Prdx4	KO_LPS_3hr - WT_LPS_3hr	ENSMUSG00000024561	0.0986354	0.128335	1	Mbd1	KO_LPS_24hr - WT_LPS_24hr	ENSMUSG00000069305	-0.945857	0.145299	1	H4c18
KO_Base - WT_Base	ENSMUSG00000052125	0.230652	0.203898	1	F730043M19Rik	KO_LPS_3hr - WT_LPS_3hr	ENSMUSG00000054945	-0.538248	0.128502	1	Gm9958	KO_LPS_24hr - WT_LPS_24hr	ENSMUSG00000030653	0.21595	0.145464	1	Pde2a
KO_Base - WT_Base	ENSMUSG00000022956	-0.089853	0.204014	1	Atp5o	KO_LPS_3hr - WT_LPS_3hr	ENSMUSG00000058625	-0.986351	0.128583	1	Gm17383	KO_LPS_24hr - WT_LPS_24hr	ENSMUSG00000029661	1.14906	0.145488	1	Col1a2
KO_Base - WT_Base	ENSMUSG00000020441	0.162426	0.204015	1	2310033P09Rik	KO_LPS_3hr - WT_LPS_3hr	ENSMUSG00000075227	0.132455	0.128614	1	Znhit2	KO_LPS_24hr - WT_LPS_24hr	ENSMUSG00000024369	-0.102475	0.145594	1	Nelfe
KO_Base - WT_Base	ENSMUSG00000060441	0.127651	0.204126	1	Trim5	KO_LPS_3hr - WT_LPS_3hr	ENSMUSG00000006736	0.083886	0.128652	1	Tspan31	KO_LPS_24hr - WT_LPS_24hr	ENSMUSG00000024287	0.0895528	0.145824	1	Thoc1
KO_Base - WT_Base	ENSMUSG00000039501	0.173369	0.20421	1	Znfx1	KO_LPS_3hr - WT_LPS_3hr	ENSMUSG00000021007	0.334198	0.12895	1	Spata7	KO_LPS_24hr - WT_LPS_24hr	ENSMUSG00000070891	0.620533	0.145833	1	ENSMUSG00000070891
KO_Base - WT_Base	ENSMUSG00000026755	-0.0718656	0.204286	1	Arpc5l	KO_LPS_3hr - WT_LPS_3hr	ENSMUSG00000050394	0.283449	0.128972	1	Armcx6	KO_LPS_24hr - WT_LPS_24hr	ENSMUSG00000057103	0.328718	0.145842	1	Nat8f1
KO_Base - WT_Base	ENSMUSG00000030335	-0.123347	0.204465	1	Mrpl51	KO_LPS_3hr - WT_LPS_3hr	ENSMUSG00000029782	0.0927847	0.12914	1	Tmem209	KO_LPS_24hr - WT_LPS_24hr	ENSMUSG00000027248	-0.0685376	0.145852	1	Pdia3
KO_Base - WT_Base	ENSMUSG00000051451	0.0868894	0.204724	1	Crebzf	KO_LPS_3hr - WT_LPS_3hr	ENSMUSG00000078908	0.115094	0.1292	1	Mon1b	KO_LPS_24hr - WT_LPS_24hr	ENSMUSG00000047832	0.094462	0.145865	1	Cdca4
KO_Base - WT_Base	ENSMUSG00000086229	0.845249	0.204842	1	ENSMUSG00000086229	KO_LPS_3hr - WT_LPS_3hr	ENSMUSG00000030685	0.167282	0.129383	1	Kctd13	KO_LPS_24hr - WT_LPS_24hr	ENSMUSG00000046108	-0.713215	0.145914	1	Il17c
KO_Base - WT_Base	ENSMUSG00000102275	-0.714807	0.205213	1	ENSMUSG00000102275	KO_LPS_3hr - WT_LPS_3hr	ENSMUSG00000034748	0.235179	0.129445	1	Sirt6	KO_LPS_24hr - WT_LPS_24hr	ENSMUSG00000097429	-0.358935	0.146033	1	Gm26520
KO_Base - WT_Base	ENSMUSG00000021178	0.0795571	0.205279	1	Psmc1	KO_LPS_3hr - WT_LPS_3hr	ENSMUSG00000004187	-0.360846	0.12947	1	Kifc2	KO_LPS_24hr - WT_LPS_24hr	ENSMUSG00000104877	-1.09144	0.146035	1	ENSMUSG00000104877
KO_Base - WT_Base	ENSMUSG00000024248	-0.103691	0.205286	1	Cox7a2l	KO_LPS_3hr - WT_LPS_3hr	ENSMUSG00000030187	0.293338	0.129852	1	Klra2	KO_LPS_24hr - WT_LPS_24hr	ENSMUSG00000024614	0.111933	0.146343	1	Tmx3
KO_Base - WT_Base	ENSMUSG00000038467	0.0814345	0.205341	1	Chmp4b	KO_LPS_3hr - WT_LPS_3hr	ENSMUSG00000026839	-0.436481	0.130045	1	Upp2	KO_LPS_24hr - WT_LPS_24hr	ENSMUSG00000026728	-0.192886	0.146365	1	Vim
KO_Base - WT_Base	ENSMUSG00000039156	0.140518	0.205347	1	Stim2	KO_LPS_3hr - WT_LPS_3hr	ENSMUSG00000085894	-0.318679	0.130121	1	ENSMUSG00000085894	KO_LPS_24hr - WT_LPS_24hr	ENSMUSG00000086740	-0.48439	0.146408	1	ENSMUSG00000086740
KO_Base - WT_Base	ENSMUSG00000021824	0.0608588	0.205636	1	Ap3m1	KO_LPS_3hr - WT_LPS_3hr	ENSMUSG00000055720	0.0967978	0.130135	1	Ubl7	KO_LPS_24hr - WT_LPS_24hr	ENSMUSG00000019790	0.127864	0.146488	1	Stxbp5
KO_Base - WT_Base	ENSMUSG00000027639	0.148045	0.205892	1	Samhd1	KO_LPS_3hr - WT_LPS_3hr	ENSMUSG00000027502	0.0915287	0.130556	1	Rtf2	KO_LPS_24hr - WT_LPS_24hr	ENSMUSG00000059089	-0.307607	0.146534	1	Fcgr4
KO_Base - WT_Base	ENSMUSG00000043015	-0.148805	0.206043	1	Nemp2	KO_LPS_3hr - WT_LPS_3hr	ENSMUSG00000022773	-0.50525	0.130651	1	Ypel1	KO_LPS_24hr - WT_LPS_24hr	ENSMUSG00000047037	0.158613	0.146637	1	Nipa1
KO_Base - WT_Base	ENSMUSG00000028207	0.163229	0.206135	1	Asph	KO_LPS_3hr - WT_LPS_3hr	ENSMUSG00000001794	0.0920951	0.130705	1	Capns1	KO_LPS_24hr - WT_LPS_24hr	ENSMUSG00000025911	-0.287698	0.146811	1	Adhfe1
KO_Base - WT_Base	ENSMUSG00000041911	1.20896	0.206136	1	Dlx1	KO_LPS_3hr - WT_LPS_3hr	ENSMUSG00000039087	-0.149674	0.130725	1	Rreb1	KO_LPS_24hr - WT_LPS_24hr	ENSMUSG00000027011	-0.0881674	0.146862	1	Ube2e3
KO_Base - WT_Base	ENSMUSG00000090458	-0.37129	0.20618	1	ENSMUSG00000090458	KO_LPS_3hr - WT_LPS_3hr	ENSMUSG00000039218	-0.160397	0.130986	1	Srrm2	KO_LPS_24hr - WT_LPS_24hr	ENSMUSG00000097643	-0.366339	0.146892	1	ENSMUSG00000097643
KO_Base - WT_Base	ENSMUSG00000064147	-0.572065	0.206279	1	Rab44	KO_LPS_3hr - WT_LPS_3hr	ENSMUSG00000104719	-0.737889	0.131017	1	ENSMUSG00000104719	KO_LPS_24hr - WT_LPS_24hr	ENSMUSG00000019189	-0.218675	0.14691	1	Rnf145
KO_Base - WT_Base	ENSMUSG00000003955	-0.173365	0.206332	1	Fam162a	KO_LPS_3hr - WT_LPS_3hr	ENSMUSG00000036478	-0.0975508	0.131036	1	Btg1	KO_LPS_24hr - WT_LPS_24hr	ENSMUSG00000030342	0.256148	0.146948	1	Cd9
KO_Base - WT_Base	ENSMUSG00000022201	0.092637	0.206375	1	Zfr	KO_LPS_3hr - WT_LPS_3hr	ENSMUSG00000071256	0.133519	0.131107	1	Zfp213	KO_LPS_24hr - WT_LPS_24hr	ENSMUSG00000106568	-1.88609	0.147369	1	Gm42814
KO_Base - WT_Base	ENSMUSG00000043510	-0.184056	0.206667	1	Hscb	KO_LPS_3hr - WT_LPS_3hr	ENSMUSG00000029681	0.0893885	0.131181	1	Bcl7b	KO_LPS_24hr - WT_LPS_24hr	ENSMUSG00000020787	0.865161	0.147382	1	P2rx1
KO_Base - WT_Base	ENSMUSG00000020476	0.104643	0.206866	1	Dbnl	KO_LPS_3hr - WT_LPS_3hr	ENSMUSG00000034379	0.287979	0.131263	1	Wdr5b	KO_LPS_24hr - WT_LPS_24hr	ENSMUSG00000033857	-0.172444	0.147539	1	Engase
KO_Base - WT_Base	ENSMUSG00000104802	-0.332261	0.207059	1	Gm5869	KO_LPS_3hr - WT_LPS_3hr	ENSMUSG00000044712	-0.139852	0.131291	1	Slc38a6	KO_LPS_24hr - WT_LPS_24hr	ENSMUSG00000020029	0.0829964	0.147602	1	Nudt4
KO_Base - WT_Base	ENSMUSG00000030275	0.153127	0.207185	1	Etnk1	KO_LPS_3hr - WT_LPS_3hr	ENSMUSG00000025422	0.419068	0.131294	1	Agap2	KO_LPS_24hr - WT_LPS_24hr	ENSMUSG00000091952	-0.670938	0.14799	1	ENSMUSG00000091952
KO_Base - WT_Base	ENSMUSG00000025362	-0.137277	0.207542	1	Rps26	KO_LPS_3hr - WT_LPS_3hr	ENSMUSG00000043740	0.282748	0.131336	1	B430306N03Rik	KO_LPS_24hr - WT_LPS_24hr	ENSMUSG00000046679	0.106291	0.148265	1	C87436
KO_Base - WT_Base	ENSMUSG00000026222	0.163508	0.207584	1	Sp100	KO_LPS_3hr - WT_LPS_3hr	ENSMUSG00000098925	-3.49159	0.131363	1	ENSMUSG00000098925	KO_LPS_24hr - WT_LPS_24hr	ENSMUSG00000072109	-0.421677	0.148336	1	A530040E14Rik
KO_Base - WT_Base	ENSMUSG00000036158	-0.479348	0.207588	1	Prickle1	KO_LPS_3hr - WT_LPS_3hr	ENSMUSG00000097073	-0.772501	0.131415	1	9430037G07Rik	KO_LPS_24hr - WT_LPS_24hr	ENSMUSG00000078783	-0.801936	0.148345	1	Gm9733
KO_Base - WT_Base	ENSMUSG00000049800	0.0944849	0.207722	1	Sertad2	KO_LPS_3hr - WT_LPS_3hr	ENSMUSG00000030868	0.0795154	0.131441	1	Dctn5	KO_LPS_24hr - WT_LPS_24hr	ENSMUSG00000104389	-0.924222	0.148465	1	ENSMUSG00000104389
KO_Base - WT_Base	ENSMUSG00000044117	-1.61266	0.207748	1	Bmerb1	KO_LPS_3hr - WT_LPS_3hr	ENSMUSG00000090958	-0.356458	0.131737	1	Lrrc32	KO_LPS_24hr - WT_LPS_24hr	ENSMUSG00000000385	-1.17897	0.148514	1	Tmprss2
KO_Base - WT_Base	ENSMUSG00000104546	0.38689	0.207894	1	ENSMUSG00000104546	KO_LPS_3hr - WT_LPS_3hr	ENSMUSG00000104983	-1.30345	0.131981	1	ENSMUSG00000104983	KO_LPS_24hr - WT_LPS_24hr	ENSMUSG00000021879	-1.74416	0.148646	1	Dnah12
KO_Base - WT_Base	ENSMUSG00000020701	-1.17641	0.207912	1	Tmem132e	KO_LPS_3hr - WT_LPS_3hr	ENSMUSG00000030917	0.100282	0.132262	1	Tmem159	KO_LPS_24hr - WT_LPS_24hr	ENSMUSG00000031490	-0.193345	0.148808	1	Eif4ebp1
KO_Base - WT_Base	ENSMUSG00000020282	-0.226408	0.207972	1	Rhbdf1	KO_LPS_3hr - WT_LPS_3hr	ENSMUSG00000002280	0.0944143	0.132392	1	Ciao3	KO_LPS_24hr - WT_LPS_24hr	ENSMUSG00000027398	0.359248	0.148829	1	Il1b
KO_Base - WT_Base	ENSMUSG00000058835	0.0903113	0.208008	1	Abi1	KO_LPS_3hr - WT_LPS_3hr	ENSMUSG00000061315	-0.103776	0.132632	1	Naca	KO_LPS_24hr - WT_LPS_24hr	ENSMUSG00000106928	-0.310772	0.14885	1	ENSMUSG00000106928
KO_Base - WT_Base	ENSMUSG00000025185	-0.63912	0.208034	1	Loxl4	KO_LPS_3hr - WT_LPS_3hr	ENSMUSG00000073838	0.099337	0.132661	1	Tufm	KO_LPS_24hr - WT_LPS_24hr	ENSMUSG00000078484	0.0952723	0.148968	1	ENSMUSG00000078484
KO_Base - WT_Base	ENSMUSG00000029152	0.0787575	0.208221	1	Ociad1	KO_LPS_3hr - WT_LPS_3hr	ENSMUSG00000091144	-0.308856	0.132795	1	Phf11c	KO_LPS_24hr - WT_LPS_24hr	ENSMUSG00000031486	-0.561726	0.14909	1	Adgra2
KO_Base - WT_Base	ENSMUSG00000097174	-0.38249	0.208283	1	ENSMUSG00000097174	KO_LPS_3hr - WT_LPS_3hr	ENSMUSG00000049323	-0.193097	0.132862	1	Smcr8	KO_LPS_24hr - WT_LPS_24hr	ENSMUSG00000004267	0.38304	0.149151	1	Eno2
KO_Base - WT_Base	ENSMUSG00000003360	0.084884	0.20829	1	Ddx23	KO_LPS_3hr - WT_LPS_3hr	ENSMUSG00000032549	-0.270258	0.132885	1	Rab6b	KO_LPS_24hr - WT_LPS_24hr	ENSMUSG00000021876	-0.19715	0.149249	1	Rnase4
KO_Base - WT_Base	ENSMUSG00000055452	-0.209717	0.208334	1	ENSMUSG00000055452	KO_LPS_3hr - WT_LPS_3hr	ENSMUSG00000047454	0.113123	0.132982	1	Gphn	KO_LPS_24hr - WT_LPS_24hr	ENSMUSG00000062949	0.135223	0.149295	1	Atp11c
KO_Base - WT_Base	ENSMUSG00000028344	0.104374	0.208493	1	Invs	KO_LPS_3hr - WT_LPS_3hr	ENSMUSG00000062300	0.22594	0.132992	1	Nectin2	KO_LPS_24hr - WT_LPS_24hr	ENSMUSG00000022257	0.284399	0.149309	1	Laptm4b
KO_Base - WT_Base	ENSMUSG00000010607	-0.216199	0.208511	1	Pigyl	KO_LPS_3hr - WT_LPS_3hr	ENSMUSG00000024597	-0.231075	0.133028	1	Slc12a2	KO_LPS_24hr - WT_LPS_24hr	ENSMUSG00000078922	-0.830069	0.14939	1	Tgtp1
KO_Base - WT_Base	ENSMUSG00000024963	-0.116972	0.208888	1	Dnajc4	KO_LPS_3hr - WT_LPS_3hr	ENSMUSG00000095526	-0.613886	0.133046	1	ENSMUSG00000095526	KO_LPS_24hr - WT_LPS_24hr	ENSMUSG00000104346	0.832347	0.149569	1	Pcdhga3
KO_Base - WT_Base	ENSMUSG00000002064	-0.0893119	0.208924	1	Sdf2	KO_LPS_3hr - WT_LPS_3hr	ENSMUSG00000107000	-1.55793	0.133173	1	ENSMUSG00000107000	KO_LPS_24hr - WT_LPS_24hr	ENSMUSG00000002372	-0.0740973	0.149677	1	Ranbp3
KO_Base - WT_Base	ENSMUSG00000046108	-0.540773	0.208962	1	Il17c	KO_LPS_3hr - WT_LPS_3hr	ENSMUSG00000089687	1.84513	0.133184	1	Rab42	KO_LPS_24hr - WT_LPS_24hr	ENSMUSG00000021196	-0.133593	0.149758	1	Pfkp
KO_Base - WT_Base	ENSMUSG00000092274	0.22445	0.20897	1	Neat1	KO_LPS_3hr - WT_LPS_3hr	ENSMUSG00000010392	0.0985516	0.133295	1	Gosr1	KO_LPS_24hr - WT_LPS_24hr	ENSMUSG00000022201	0.105938	0.149787	1	Zfr
KO_Base - WT_Base	ENSMUSG00000031644	0.126822	0.209082	1	Nek1	KO_LPS_3hr - WT_LPS_3hr	ENSMUSG00000051403	0.0689701	0.133437	1	Ppp1r37	KO_LPS_24hr - WT_LPS_24hr	ENSMUSG00000038323	0.146086	0.149836	1	1700066M21Rik
KO_Base - WT_Base	ENSMUSG00000022440	-0.250929	0.209512	1	C1qtnf6	KO_LPS_3hr - WT_LPS_3hr	ENSMUSG00000034930	-1.08161	0.133645	1	Rtkn	KO_LPS_24hr - WT_LPS_24hr	ENSMUSG00000030397	-0.0937384	0.149856	1	Mark4
KO_Base - WT_Base	ENSMUSG00000037791	0.0916651	0.209708	1	Phf12	KO_LPS_3hr - WT_LPS_3hr	ENSMUSG00000022831	0.138976	0.133651	1	Hcls1	KO_LPS_24hr - WT_LPS_24hr	ENSMUSG00000087684	0.973329	0.149947	1	ENSMUSG00000087684
KO_Base - WT_Base	ENSMUSG00000060152	-0.133433	0.209786	1	Pop5	KO_LPS_3hr - WT_LPS_3hr	ENSMUSG00000024019	0.142837	0.133925	1	Cmtr1	KO_LPS_24hr - WT_LPS_24hr	ENSMUSG00000098198	-1.24639	0.149959	1	ENSMUSG00000098198
KO_Base - WT_Base	ENSMUSG00000106106	0.312589	0.209902	1	ENSMUSG00000106106	KO_LPS_3hr - WT_LPS_3hr	ENSMUSG00000031429	0.103749	0.133975	1	Psmd10	KO_LPS_24hr - WT_LPS_24hr	ENSMUSG00000037325	0.125558	0.150125	1	Bbs7
KO_Base - WT_Base	ENSMUSG00000024695	0.0725742	0.209948	1	Zfp91	KO_LPS_3hr - WT_LPS_3hr	ENSMUSG00000037325	0.184953	0.134012	1	Bbs7	KO_LPS_24hr - WT_LPS_24hr	ENSMUSG00000009585	-0.135097	0.150331	1	Apobec3
KO_Base - WT_Base	ENSMUSG00000030970	0.0904592	0.209989	1	Ctbp2	KO_LPS_3hr - WT_LPS_3hr	ENSMUSG00000032232	0.292637	0.134102	1	Cgnl1	KO_LPS_24hr - WT_LPS_24hr	ENSMUSG00000029119	-0.0514262	0.150331	1	Man2b2
KO_Base - WT_Base	ENSMUSG00000027257	0.207861	0.210282	1	Pacsin3	KO_LPS_3hr - WT_LPS_3hr	ENSMUSG00000047554	-0.118726	0.134141	1	Tmem41b	KO_LPS_24hr - WT_LPS_24hr	ENSMUSG00000027848	-0.308172	0.150493	1	Olfml3
KO_Base - WT_Base	ENSMUSG00000023994	0.0776918	0.210427	1	Nfya	KO_LPS_3hr - WT_LPS_3hr	ENSMUSG00000021245	-0.299845	0.134283	1	Mlh3	KO_LPS_24hr - WT_LPS_24hr	ENSMUSG00000104126	-0.541138	0.150644	1	ENSMUSG00000104126
KO_Base - WT_Base	ENSMUSG00000051169	-0.220851	0.210688	1	Rpusd3	KO_LPS_3hr - WT_LPS_3hr	ENSMUSG00000002733	0.111764	0.134382	1	Plekha3	KO_LPS_24hr - WT_LPS_24hr	ENSMUSG00000000247	-0.649917	0.150647	1	Lhx2
KO_Base - WT_Base	ENSMUSG00000027184	0.0626554	0.210943	1	Caprin1	KO_LPS_3hr - WT_LPS_3hr	ENSMUSG00000035772	0.098221	0.134486	1	Mrps2	KO_LPS_24hr - WT_LPS_24hr	ENSMUSG00000085873	1.33333	0.150702	1	ENSMUSG00000085873
KO_Base - WT_Base	ENSMUSG00000004768	0.131833	0.211032	1	Rab23	KO_LPS_3hr - WT_LPS_3hr	ENSMUSG00000081684	1.14506	0.13449	1	Rps2-ps13	KO_LPS_24hr - WT_LPS_24hr	ENSMUSG00000092416	0.144793	0.150794	1	Zfp141
KO_Base - WT_Base	ENSMUSG00000039456	0.129957	0.211115	1	Morc3	KO_LPS_3hr - WT_LPS_3hr	ENSMUSG00000033862	0.134006	0.134577	1	Cdk10	KO_LPS_24hr - WT_LPS_24hr	ENSMUSG00000015377	-0.199388	0.150883	1	Dennd6b
KO_Base - WT_Base	ENSMUSG00000028158	-0.405927	0.211253	1	Mttp	KO_LPS_3hr - WT_LPS_3hr	ENSMUSG00000097251	-0.655631	0.135111	1	5033417F24Rik	KO_LPS_24hr - WT_LPS_24hr	ENSMUSG00000032688	0.323072	0.151114	1	Malt1
KO_Base - WT_Base	ENSMUSG00000029761	0.537441	0.211506	1	Cald1	KO_LPS_3hr - WT_LPS_3hr	ENSMUSG00000069972	-0.357481	0.135114	1	Rps13-ps2	KO_LPS_24hr - WT_LPS_24hr	ENSMUSG00000067150	0.135137	0.151163	1	Xpo5
KO_Base - WT_Base	ENSMUSG00000101952	-1.05161	0.211603	1	ENSMUSG00000101952	KO_LPS_3hr - WT_LPS_3hr	ENSMUSG00000016493	0.746051	0.135126	1	Cd46	KO_LPS_24hr - WT_LPS_24hr	ENSMUSG00000002803	0.152926	0.151216	1	Btbd6
KO_Base - WT_Base	ENSMUSG00000038507	0.154043	0.211782	1	Parp12	KO_LPS_3hr - WT_LPS_3hr	ENSMUSG00000079197	0.120045	0.135176	1	Psme2	KO_LPS_24hr - WT_LPS_24hr	ENSMUSG00000063273	0.0785926	0.151217	1	Naa15
KO_Base - WT_Base	ENSMUSG00000032204	0.717505	0.211814	1	Aqp9	KO_LPS_3hr - WT_LPS_3hr	ENSMUSG00000032103	-0.175203	0.135358	1	Pus3	KO_LPS_24hr - WT_LPS_24hr	ENSMUSG00000021392	0.195473	0.151253	1	Nol8
KO_Base - WT_Base	ENSMUSG00000019578	-0.0620666	0.211874	1	Ubxn6	KO_LPS_3hr - WT_LPS_3hr	ENSMUSG00000046822	0.112242	0.135476	1	Slc39a3	KO_LPS_24hr - WT_LPS_24hr	ENSMUSG00000011306	-0.0741381	0.151274	1	Sugp1
KO_Base - WT_Base	ENSMUSG00000020152	0.0954008	0.211993	1	Actr2	KO_LPS_3hr - WT_LPS_3hr	ENSMUSG00000058979	0.162602	0.135623	1	Hdhd5	KO_LPS_24hr - WT_LPS_24hr	ENSMUSG00000027365	0.137238	0.151278	1	Trpm7
KO_Base - WT_Base	ENSMUSG00000032103	0.112095	0.21217	1	Pus3	KO_LPS_3hr - WT_LPS_3hr	ENSMUSG00000068959	-0.307358	0.135699	1	Zfp619	KO_LPS_24hr - WT_LPS_24hr	ENSMUSG00000024120	0.0912577	0.151488	1	Lrpprc
KO_Base - WT_Base	ENSMUSG00000024384	0.065927	0.212277	1	Iws1	KO_LPS_3hr - WT_LPS_3hr	ENSMUSG00000020171	0.104772	0.135736	1	Yeats4	KO_LPS_24hr - WT_LPS_24hr	ENSMUSG00000026311	0.161415	0.151492	1	Asb1
KO_Base - WT_Base	ENSMUSG00000028282	0.145011	0.212345	1	Casp8ap2	KO_LPS_3hr - WT_LPS_3hr	ENSMUSG00000045795	0.0999456	0.135743	1	Whamm	KO_LPS_24hr - WT_LPS_24hr	ENSMUSG00000071655	-0.0856513	0.151722	1	Ubxn1
KO_Base - WT_Base	ENSMUSG00000107215	0.307687	0.212919	1	ENSMUSG00000107215	KO_LPS_3hr - WT_LPS_3hr	ENSMUSG00000019055	0.127639	0.1359	1	Plod1	KO_LPS_24hr - WT_LPS_24hr	ENSMUSG00000045435	-0.117354	0.151735	1	Tmem60
KO_Base - WT_Base	ENSMUSG00000020608	0.0877293	0.213055	1	Smc6	KO_LPS_3hr - WT_LPS_3hr	ENSMUSG00000029388	0.142015	0.135975	1	Eif2b1	KO_LPS_24hr - WT_LPS_24hr	ENSMUSG00000029470	-0.120038	0.151798	1	P2rx4
KO_Base - WT_Base	ENSMUSG00000020454	0.0995751	0.213145	1	Eif4enif1	KO_LPS_3hr - WT_LPS_3hr	ENSMUSG00000073198	0.563636	0.136006	1	Bnip3l-ps	KO_LPS_24hr - WT_LPS_24hr	ENSMUSG00000024847	-0.09494	0.151836	1	Aip
KO_Base - WT_Base	ENSMUSG00000031838	-0.109011	0.213214	1	Ifi30	KO_LPS_3hr - WT_LPS_3hr	ENSMUSG00000034168	0.181457	0.136006	1	Irf2bpl	KO_LPS_24hr - WT_LPS_24hr	ENSMUSG00000038831	0.211935	0.151869	1	Ralgps1
KO_Base - WT_Base	ENSMUSG00000074227	-0.265589	0.213415	1	Spint2	KO_LPS_3hr - WT_LPS_3hr	ENSMUSG00000013033	0.532074	0.136487	1	Adgrl1	KO_LPS_24hr - WT_LPS_24hr	ENSMUSG00000092626	-0.546464	0.151908	1	ENSMUSG00000092626
KO_Base - WT_Base	ENSMUSG00000072572	-0.588029	0.21349	1	Slc39a2	KO_LPS_3hr - WT_LPS_3hr	ENSMUSG00000106940	-1.05154	0.136695	1	ENSMUSG00000106940	KO_LPS_24hr - WT_LPS_24hr	ENSMUSG00000032060	-0.656036	0.151938	1	Cryab
KO_Base - WT_Base	ENSMUSG00000021981	0.0859946	0.213581	1	Cab39l	KO_LPS_3hr - WT_LPS_3hr	ENSMUSG00000097885	-0.588749	0.136709	1	ENSMUSG00000097885	KO_LPS_24hr - WT_LPS_24hr	ENSMUSG00000066042	0.137786	0.15195	1	Med18
KO_Base - WT_Base	ENSMUSG00000096001	-0.490336	0.213582	1	2610528A11Rik	KO_LPS_3hr - WT_LPS_3hr	ENSMUSG00000025231	0.149249	0.136931	1	Sufu	KO_LPS_24hr - WT_LPS_24hr	ENSMUSG00000032583	-0.104172	0.152011	1	Mon1a
KO_Base - WT_Base	ENSMUSG00000050846	0.113271	0.213673	1	Zfp623	KO_LPS_3hr - WT_LPS_3hr	ENSMUSG00000025326	-0.0949005	0.137001	1	Ube3a	KO_LPS_24hr - WT_LPS_24hr	ENSMUSG00000008682	-0.126645	0.15208	1	Rpl10
KO_Base - WT_Base	ENSMUSG00000062234	0.0594436	0.213718	1	Gak	KO_LPS_3hr - WT_LPS_3hr	ENSMUSG00000100078	-0.561057	0.137034	1	ENSMUSG00000100078	KO_LPS_24hr - WT_LPS_24hr	ENSMUSG00000084304	0.575284	0.15211	1	ENSMUSG00000084304
KO_Base - WT_Base	ENSMUSG00000026849	-0.0773027	0.213776	1	Tor1a	KO_LPS_3hr - WT_LPS_3hr	ENSMUSG00000049687	-0.48788	0.137211	1	Pheta2	KO_LPS_24hr - WT_LPS_24hr	ENSMUSG00000041220	0.504278	0.152291	1	Elovl6
KO_Base - WT_Base	ENSMUSG00000086358	-0.400399	0.213951	1	ENSMUSG00000086358	KO_LPS_3hr - WT_LPS_3hr	ENSMUSG00000051748	-1.04722	0.13729	1	Wfdc21	KO_LPS_24hr - WT_LPS_24hr	ENSMUSG00000085583	-0.898786	0.152304	1	ENSMUSG00000085583
KO_Base - WT_Base	ENSMUSG00000041453	-0.166133	0.213977	1	Rpl21	KO_LPS_3hr - WT_LPS_3hr	ENSMUSG00000002845	0.106399	0.137382	1	Tmem39a	KO_LPS_24hr - WT_LPS_24hr	ENSMUSG00000080935	0.561943	0.152314	1	ENSMUSG00000080935
KO_Base - WT_Base	ENSMUSG00000026705	0.0857316	0.213993	1	Klhl20	KO_LPS_3hr - WT_LPS_3hr	ENSMUSG00000040146	0.337913	0.137413	1	Rgl3	KO_LPS_24hr - WT_LPS_24hr	ENSMUSG00000020538	0.123601	0.152346	1	Srebf1
KO_Base - WT_Base	ENSMUSG00000085615	0.366815	0.214001	1	ENSMUSG00000085615	KO_LPS_3hr - WT_LPS_3hr	ENSMUSG00000094103	0.147967	0.137644	1	Fam177a2	KO_LPS_24hr - WT_LPS_24hr	ENSMUSG00000051236	0.856178	0.152431	1	Msrb3
KO_Base - WT_Base	ENSMUSG00000037242	0.175561	0.214542	1	Clic4	KO_LPS_3hr - WT_LPS_3hr	ENSMUSG00000032314	0.0880095	0.137746	1	Etfa	KO_LPS_24hr - WT_LPS_24hr	ENSMUSG00000022901	0.350846	0.152511	1	Cd86
KO_Base - WT_Base	ENSMUSG00000041697	-0.121751	0.214634	1	Cox6a1	KO_LPS_3hr - WT_LPS_3hr	ENSMUSG00000090164	0.50967	0.137858	1	BC035044	KO_LPS_24hr - WT_LPS_24hr	ENSMUSG00000015093	1.04248	0.152536	1	Clic3
KO_Base - WT_Base	ENSMUSG00000030921	0.174683	0.214808	1	Trim30a	KO_LPS_3hr - WT_LPS_3hr	ENSMUSG00000074569	-0.776485	0.137912	1	Gcnt7	KO_LPS_24hr - WT_LPS_24hr	ENSMUSG00000059820	0.13383	0.152549	1	Nkapd1
KO_Base - WT_Base	ENSMUSG00000105748	-0.490928	0.214978	1	ENSMUSG00000105748	KO_LPS_3hr - WT_LPS_3hr	ENSMUSG00000026851	0.0705247	0.137932	1	BC005624	KO_LPS_24hr - WT_LPS_24hr	ENSMUSG00000039221	-0.255616	0.152563	1	Rpl22l1
KO_Base - WT_Base	ENSMUSG00000040242	0.0642697	0.215036	1	Fgfr1op2	KO_LPS_3hr - WT_LPS_3hr	ENSMUSG00000025743	0.148377	0.137948	1	Sdc3	KO_LPS_24hr - WT_LPS_24hr	ENSMUSG00000031691	0.0716665	0.152651	1	Tnpo2
KO_Base - WT_Base	ENSMUSG00000026532	0.789848	0.215049	1	Spta1	KO_LPS_3hr - WT_LPS_3hr	ENSMUSG00000008398	0.11487	0.138101	1	Elk3	KO_LPS_24hr - WT_LPS_24hr	ENSMUSG00000071076	-0.0963115	0.152669	1	Jund
KO_Base - WT_Base	ENSMUSG00000000738	0.0614684	0.215109	1	Spg7	KO_LPS_3hr - WT_LPS_3hr	ENSMUSG00000097530	-0.541885	0.13812	1	ENSMUSG00000097530	KO_LPS_24hr - WT_LPS_24hr	ENSMUSG00000041747	0.13501	0.153001	1	Utp15
KO_Base - WT_Base	ENSMUSG00000022867	0.126278	0.215251	1	Usp25	KO_LPS_3hr - WT_LPS_3hr	ENSMUSG00000040482	0.150327	0.138162	1	Dxo	KO_LPS_24hr - WT_LPS_24hr	ENSMUSG00000044627	-0.0964334	0.153021	1	Swi5
KO_Base - WT_Base	ENSMUSG00000087235	0.536273	0.215439	1	Gm4750	KO_LPS_3hr - WT_LPS_3hr	ENSMUSG00000074305	-0.134625	0.138244	1	Peak1	KO_LPS_24hr - WT_LPS_24hr	ENSMUSG00000016493	-0.381612	0.153257	1	Cd46
KO_Base - WT_Base	ENSMUSG00000028329	-0.113718	0.21556	1	Xpa	KO_LPS_3hr - WT_LPS_3hr	ENSMUSG00000030751	0.0743375	0.138309	1	Psma1	KO_LPS_24hr - WT_LPS_24hr	ENSMUSG00000022142	0.111332	0.153381	1	Nup155
KO_Base - WT_Base	ENSMUSG00000104988	0.551155	0.215585	1	ENSMUSG00000104988	KO_LPS_3hr - WT_LPS_3hr	ENSMUSG00000029145	0.129061	0.138491	1	Eif2b4	KO_LPS_24hr - WT_LPS_24hr	ENSMUSG00000022508	-0.154205	0.15344	1	Bcl6
KO_Base - WT_Base	ENSMUSG00000054836	-0.183164	0.215708	1	Elp6	KO_LPS_3hr - WT_LPS_3hr	ENSMUSG00000047767	-0.132703	0.13853	1	Atg16l2	KO_LPS_24hr - WT_LPS_24hr	ENSMUSG00000020264	1.09039	0.153546	1	Slc36a2
KO_Base - WT_Base	ENSMUSG00000078190	1.56312	0.216034	1	Dnm3os	KO_LPS_3hr - WT_LPS_3hr	ENSMUSG00000085278	-1.29985	0.13865	1	ENSMUSG00000085278	KO_LPS_24hr - WT_LPS_24hr	ENSMUSG00000003444	-0.12043	0.15359	1	Med29
KO_Base - WT_Base	ENSMUSG00000042569	-0.0983497	0.216082	1	Dhrs7b	KO_LPS_3hr - WT_LPS_3hr	ENSMUSG00000028018	0.145499	0.138654	1	Gstcd	KO_LPS_24hr - WT_LPS_24hr	ENSMUSG00000069495	0.0992147	0.15359	1	Epc2
KO_Base - WT_Base	ENSMUSG00000102570	0.386123	0.216097	1	ENSMUSG00000102570	KO_LPS_3hr - WT_LPS_3hr	ENSMUSG00000024975	-0.245352	0.138656	1	Pdcd4	KO_LPS_24hr - WT_LPS_24hr	ENSMUSG00000062203	0.103527	0.15364	1	Gspt1
KO_Base - WT_Base	ENSMUSG00000024601	0.163897	0.216102	1	Isoc1	KO_LPS_3hr - WT_LPS_3hr	ENSMUSG00000028458	0.154686	0.138783	1	Tesk1	KO_LPS_24hr - WT_LPS_24hr	ENSMUSG00000025766	0.312337	0.153833	1	D3Ertd751e
KO_Base - WT_Base	ENSMUSG00000004931	-0.0947581	0.216174	1	Apba3	KO_LPS_3hr - WT_LPS_3hr	ENSMUSG00000039230	0.101072	0.138796	1	Tbcd	KO_LPS_24hr - WT_LPS_24hr	ENSMUSG00000059734	-0.133511	0.153958	1	Ndufs8
KO_Base - WT_Base	ENSMUSG00000019978	0.115404	0.216327	1	Epb41l2	KO_LPS_3hr - WT_LPS_3hr	ENSMUSG00000106988	0.789029	0.138951	1	Tsg101-ps	KO_LPS_24hr - WT_LPS_24hr	ENSMUSG00000033847	-0.696628	0.154039	1	Pla2g4c
KO_Base - WT_Base	ENSMUSG00000052146	-0.122488	0.21647	1	Rps10	KO_LPS_3hr - WT_LPS_3hr	ENSMUSG00000102027	-0.311445	0.138956	1	ENSMUSG00000102027	KO_LPS_24hr - WT_LPS_24hr	ENSMUSG00000019791	-0.222543	0.154042	1	Hint3
KO_Base - WT_Base	ENSMUSG00000032009	0.168025	0.216517	1	Sesn3	KO_LPS_3hr - WT_LPS_3hr	ENSMUSG00000032087	0.576126	0.138972	1	Dscaml1	KO_LPS_24hr - WT_LPS_24hr	ENSMUSG00000098274	-0.126683	0.15415	1	Rpl24
KO_Base - WT_Base	ENSMUSG00000020869	0.0623664	0.216597	1	Lrrc59	KO_LPS_3hr - WT_LPS_3hr	ENSMUSG00000071267	-0.205754	0.138973	1	Zfp942	KO_LPS_24hr - WT_LPS_24hr	ENSMUSG00000107355	0.25121	0.154284	1	ENSMUSG00000107355
KO_Base - WT_Base	ENSMUSG00000097860	0.264219	0.216604	1	ENSMUSG00000097860	KO_LPS_3hr - WT_LPS_3hr	ENSMUSG00000075273	0.440751	0.139009	1	Ttc30b	KO_LPS_24hr - WT_LPS_24hr	ENSMUSG00000091405	-0.664592	0.154303	1	H4c14
KO_Base - WT_Base	ENSMUSG00000097509	1.05444	0.216647	1	ENSMUSG00000097509	KO_LPS_3hr - WT_LPS_3hr	ENSMUSG00000049940	0.135427	0.139116	1	Pgrmc2	KO_LPS_24hr - WT_LPS_24hr	ENSMUSG00000019971	0.194578	0.154434	1	Cep290
KO_Base - WT_Base	ENSMUSG00000019362	-0.0838327	0.217005	1	D8Ertd738e	KO_LPS_3hr - WT_LPS_3hr	ENSMUSG00000037395	-0.191983	0.139399	1	Rcor3	KO_LPS_24hr - WT_LPS_24hr	ENSMUSG00000039960	0.484793	0.154627	1	Rhou
KO_Base - WT_Base	ENSMUSG00000038975	-0.0772378	0.217564	1	Rabggtb	KO_LPS_3hr - WT_LPS_3hr	ENSMUSG00000030465	-0.134366	0.139405	1	Psd3	KO_LPS_24hr - WT_LPS_24hr	ENSMUSG00000031839	-0.117776	0.154788	1	Hsbp1
KO_Base - WT_Base	ENSMUSG00000031557	0.0881716	0.21762	1	Plekha2	KO_LPS_3hr - WT_LPS_3hr	ENSMUSG00000025266	0.126228	0.139441	1	Gnl3l	KO_LPS_24hr - WT_LPS_24hr	ENSMUSG00000021007	-0.196742	0.154853	1	Spata7
KO_Base - WT_Base	ENSMUSG00000001229	0.0540016	0.217697	1	Dpp9	KO_LPS_3hr - WT_LPS_3hr	ENSMUSG00000104235	-1.11649	0.139585	1	ENSMUSG00000104235	KO_LPS_24hr - WT_LPS_24hr	ENSMUSG00000107182	0.525983	0.155033	1	ENSMUSG00000107182
KO_Base - WT_Base	ENSMUSG00000034160	0.131516	0.217762	1	Ogt	KO_LPS_3hr - WT_LPS_3hr	ENSMUSG00000029049	0.360315	0.139665	1	Morn1	KO_LPS_24hr - WT_LPS_24hr	ENSMUSG00000021427	0.0593751	0.155041	1	Ssr1
KO_Base - WT_Base	ENSMUSG00000031444	0.304812	0.217862	1	F10	KO_LPS_3hr - WT_LPS_3hr	ENSMUSG00000005779	0.0763898	0.139758	1	Psmb4	KO_LPS_24hr - WT_LPS_24hr	ENSMUSG00000040699	-0.128365	0.155129	1	Limd2
KO_Base - WT_Base	ENSMUSG00000066362	0.247909	0.217915	1	Rps13-ps1	KO_LPS_3hr - WT_LPS_3hr	ENSMUSG00000030654	0.0641537	0.140199	1	Arl6ip1	KO_LPS_24hr - WT_LPS_24hr	ENSMUSG00000019738	-0.127443	0.155305	1	Polr2i
KO_Base - WT_Base	ENSMUSG00000049598	0.799525	0.218002	1	Vsig8	KO_LPS_3hr - WT_LPS_3hr	ENSMUSG00000020440	0.0909339	0.140203	1	Arf5	KO_LPS_24hr - WT_LPS_24hr	ENSMUSG00000079467	-0.409407	0.155372	1	Gm14966
KO_Base - WT_Base	ENSMUSG00000016510	-0.168565	0.218446	1	Mtif3	KO_LPS_3hr - WT_LPS_3hr	ENSMUSG00000022390	0.102324	0.140221	1	Zc3h7b	KO_LPS_24hr - WT_LPS_24hr	ENSMUSG00000033809	-0.139074	0.155498	1	Alg3
KO_Base - WT_Base	ENSMUSG00000021871	0.154382	0.218457	1	ENSMUSG00000021871	KO_LPS_3hr - WT_LPS_3hr	ENSMUSG00000000318	-0.319008	0.140239	1	Clec10a	KO_LPS_24hr - WT_LPS_24hr	ENSMUSG00000106961	-0.931722	0.155658	1	ENSMUSG00000106961
KO_Base - WT_Base	ENSMUSG00000031422	0.0594313	0.218721	1	Morf4l2	KO_LPS_3hr - WT_LPS_3hr	ENSMUSG00000019826	0.146043	0.140304	1	Zbtb24	KO_LPS_24hr - WT_LPS_24hr	ENSMUSG00000037949	0.0861019	0.155667	1	Ano10
KO_Base - WT_Base	ENSMUSG00000026104	0.170116	0.218759	1	Stat1	KO_LPS_3hr - WT_LPS_3hr	ENSMUSG00000054434	0.144745	0.140311	1	Tmem120b	KO_LPS_24hr - WT_LPS_24hr	ENSMUSG00000027185	0.123617	0.155674	1	Nat10
KO_Base - WT_Base	ENSMUSG00000079317	0.138122	0.218825	1	Trappc2	KO_LPS_3hr - WT_LPS_3hr	ENSMUSG00000055897	-0.171451	0.140374	1	Ppp4r1l-ps	KO_LPS_24hr - WT_LPS_24hr	ENSMUSG00000036256	0.620034	0.155799	1	Igfbp7
KO_Base - WT_Base	ENSMUSG00000039354	0.0750726	0.218898	1	Smarcal1	KO_LPS_3hr - WT_LPS_3hr	ENSMUSG00000029376	0.210864	0.140622	1	Mthfd2l	KO_LPS_24hr - WT_LPS_24hr	ENSMUSG00000085315	0.655871	0.156389	1	A430018G15Rik
KO_Base - WT_Base	ENSMUSG00000036686	0.0598467	0.218958	1	Cc2d1a	KO_LPS_3hr - WT_LPS_3hr	ENSMUSG00000005981	0.0908187	0.140654	1	Trap1	KO_LPS_24hr - WT_LPS_24hr	ENSMUSG00000026181	0.129512	0.156396	1	Ppm1f
KO_Base - WT_Base	ENSMUSG00000030032	-0.231073	0.219075	1	Wdr54	KO_LPS_3hr - WT_LPS_3hr	ENSMUSG00000006127	0.108001	0.140666	1	Inpp5k	KO_LPS_24hr - WT_LPS_24hr	ENSMUSG00000102037	0.626371	0.156398	1	Bcl2a1a
KO_Base - WT_Base	ENSMUSG00000087135	-0.629285	0.219244	1	ENSMUSG00000087135	KO_LPS_3hr - WT_LPS_3hr	ENSMUSG00000020869	0.0737799	0.140834	1	Lrrc59	KO_LPS_24hr - WT_LPS_24hr	ENSMUSG00000039347	0.97655	0.156422	1	Atp6v0e2
KO_Base - WT_Base	ENSMUSG00000026872	0.103869	0.219282	1	Zeb2	KO_LPS_3hr - WT_LPS_3hr	ENSMUSG00000062619	0.217452	0.140842	1	2310039H08Rik	KO_LPS_24hr - WT_LPS_24hr	ENSMUSG00000083178	-0.803889	0.156605	1	Gm12187
KO_Base - WT_Base	ENSMUSG00000039081	0.223424	0.219417	1	Zfp503	KO_LPS_3hr - WT_LPS_3hr	ENSMUSG00000028796	0.104016	0.140863	1	Phc2	KO_LPS_24hr - WT_LPS_24hr	ENSMUSG00000032221	-0.675171	0.156624	1	Mns1
KO_Base - WT_Base	ENSMUSG00000045551	0.528937	0.219767	1	Fpr1	KO_LPS_3hr - WT_LPS_3hr	ENSMUSG00000040390	0.14736	0.140878	1	Map3k10	KO_LPS_24hr - WT_LPS_24hr	ENSMUSG00000076617	-0.633782	0.156752	1	Ighm
KO_Base - WT_Base	ENSMUSG00000058625	-0.696642	0.219822	1	Gm17383	KO_LPS_3hr - WT_LPS_3hr	ENSMUSG00000020696	0.163039	0.14094	1	Rffl	KO_LPS_24hr - WT_LPS_24hr	ENSMUSG00000029465	-0.0933249	0.156756	1	Arpc3
KO_Base - WT_Base	ENSMUSG00000097347	-0.155256	0.219867	1	ENSMUSG00000097347	KO_LPS_3hr - WT_LPS_3hr	ENSMUSG00000020456	0.0773397	0.140951	1	Ogdh	KO_LPS_24hr - WT_LPS_24hr	ENSMUSG00000062515	0.268452	0.156789	1	Fabp4
KO_Base - WT_Base	ENSMUSG00000075700	0.0793001	0.219882	1	Selenot	KO_LPS_3hr - WT_LPS_3hr	ENSMUSG00000002981	0.0886019	0.141079	1	Clptm1	KO_LPS_24hr - WT_LPS_24hr	ENSMUSG00000017548	0.0994293	0.156799	1	Suz12
KO_Base - WT_Base	ENSMUSG00000034416	0.19193	0.219902	1	Pkd1l2	KO_LPS_3hr - WT_LPS_3hr	ENSMUSG00000069268	-1.25814	0.141206	1	H2bc7	KO_LPS_24hr - WT_LPS_24hr	ENSMUSG00000022021	0.384541	0.156832	1	Diaph3
KO_Base - WT_Base	ENSMUSG00000028995	0.0887998	0.219933	1	Fam126a	KO_LPS_3hr - WT_LPS_3hr	ENSMUSG00000047098	0.0894648	0.141348	1	Rnf31	KO_LPS_24hr - WT_LPS_24hr	ENSMUSG00000091474	0.166003	0.156846	1	ENSMUSG00000091474
KO_Base - WT_Base	ENSMUSG00000085043	-0.507271	0.219987	1	ENSMUSG00000085043	KO_LPS_3hr - WT_LPS_3hr	ENSMUSG00000082419	-2.90297	0.141378	1	Gm11425	KO_LPS_24hr - WT_LPS_24hr	ENSMUSG00000033486	-0.513191	0.15685	1	Catsper2
KO_Base - WT_Base	ENSMUSG00000034211	-0.0823763	0.220053	1	Mrps17	KO_LPS_3hr - WT_LPS_3hr	ENSMUSG00000004054	0.105824	0.141529	1	Map3k11	KO_LPS_24hr - WT_LPS_24hr	ENSMUSG00000063172	-0.182449	0.157229	1	Hspb11
KO_Base - WT_Base	ENSMUSG00000103283	-0.26456	0.220068	1	ENSMUSG00000103283	KO_LPS_3hr - WT_LPS_3hr	ENSMUSG00000105304	-0.916229	0.141645	1	ENSMUSG00000105304	KO_LPS_24hr - WT_LPS_24hr	ENSMUSG00000027900	-0.140441	0.157236	1	Dram2
KO_Base - WT_Base	ENSMUSG00000031847	0.210472	0.22019	1	1700030J22Rik	KO_LPS_3hr - WT_LPS_3hr	ENSMUSG00000096981	0.274424	0.141679	1	Gm16845	KO_LPS_24hr - WT_LPS_24hr	ENSMUSG00000027323	0.612922	0.157315	1	Rad51
KO_Base - WT_Base	ENSMUSG00000106892	6.2595	0.220201	1	ENSMUSG00000106892	KO_LPS_3hr - WT_LPS_3hr	ENSMUSG00000097101	-0.488345	0.141712	1	1810034E14Rik	KO_LPS_24hr - WT_LPS_24hr	ENSMUSG00000105383	0.145973	0.157387	1	ENSMUSG00000105383
KO_Base - WT_Base	ENSMUSG00000063765	0.303691	0.220395	1	Chadl	KO_LPS_3hr - WT_LPS_3hr	ENSMUSG00000086916	-0.693997	0.141795	1	ENSMUSG00000086916	KO_LPS_24hr - WT_LPS_24hr	ENSMUSG00000008393	-0.235672	0.157408	1	Carhsp1
KO_Base - WT_Base	ENSMUSG00000038774	0.184154	0.220405	1	Ascc3	KO_LPS_3hr - WT_LPS_3hr	ENSMUSG00000086873	1.86559	0.141851	1	ENSMUSG00000086873	KO_LPS_24hr - WT_LPS_24hr	ENSMUSG00000094724	-0.0954647	0.157415	1	Rnaset2b
KO_Base - WT_Base	ENSMUSG00000105950	0.481025	0.220474	1	ENSMUSG00000105950	KO_LPS_3hr - WT_LPS_3hr	ENSMUSG00000033429	-0.124182	0.141933	1	Mcee	KO_LPS_24hr - WT_LPS_24hr	ENSMUSG00000015697	0.0912864	0.157466	1	Setdb1
KO_Base - WT_Base	ENSMUSG00000024277	0.0652216	0.220802	1	Mapre2	KO_LPS_3hr - WT_LPS_3hr	ENSMUSG00000053749	-0.631338	0.142016	1	Gm9920	KO_LPS_24hr - WT_LPS_24hr	ENSMUSG00000030187	-0.246272	0.157674	1	Klra2
KO_Base - WT_Base	ENSMUSG00000101878	-0.365626	0.220946	1	ENSMUSG00000101878	KO_LPS_3hr - WT_LPS_3hr	ENSMUSG00000020246	-0.105881	0.142386	1	Hcfc2	KO_LPS_24hr - WT_LPS_24hr	ENSMUSG00000007080	0.412676	0.157712	1	Pole
KO_Base - WT_Base	ENSMUSG00000024098	0.135127	0.220965	1	Twsg1	KO_LPS_3hr - WT_LPS_3hr	ENSMUSG00000038332	-0.411507	0.142505	1	Sesn1	KO_LPS_24hr - WT_LPS_24hr	ENSMUSG00000018906	-0.257195	0.157713	1	P4ha2
KO_Base - WT_Base	ENSMUSG00000046598	0.277997	0.221082	1	Bdh1	KO_LPS_3hr - WT_LPS_3hr	ENSMUSG00000107335	0.721939	0.142625	1	ENSMUSG00000107335	KO_LPS_24hr - WT_LPS_24hr	ENSMUSG00000023074	0.15764	0.157809	1	Mospd1
KO_Base - WT_Base	ENSMUSG00000019866	0.112227	0.22153	1	Crybg1	KO_LPS_3hr - WT_LPS_3hr	ENSMUSG00000072768	-0.695651	0.142689	1	ENSMUSG00000072768	KO_LPS_24hr - WT_LPS_24hr	ENSMUSG00000021423	-0.153232	0.157843	1	Ly86
KO_Base - WT_Base	ENSMUSG00000058355	0.0863046	0.221538	1	Abce1	KO_LPS_3hr - WT_LPS_3hr	ENSMUSG00000036819	0.263986	0.142867	1	Jmjd4	KO_LPS_24hr - WT_LPS_24hr	ENSMUSG00000039873	-0.162406	0.157974	1	Neurl2
KO_Base - WT_Base	ENSMUSG00000051184	-0.125291	0.221538	1	Zfp524	KO_LPS_3hr - WT_LPS_3hr	ENSMUSG00000033467	0.153635	0.143016	1	Crlf2	KO_LPS_24hr - WT_LPS_24hr	ENSMUSG00000032046	-0.152385	0.158176	1	Abhd12
KO_Base - WT_Base	ENSMUSG00000028410	0.0701751	0.221837	1	Dnaja1	KO_LPS_3hr - WT_LPS_3hr	ENSMUSG00000039849	0.116038	0.14312	1	Pcif1	KO_LPS_24hr - WT_LPS_24hr	ENSMUSG00000031847	-0.213615	0.158244	1	1700030J22Rik
KO_Base - WT_Base	ENSMUSG00000031858	0.0898727	0.221914	1	Mau2	KO_LPS_3hr - WT_LPS_3hr	ENSMUSG00000020271	0.112117	0.143315	1	Fbxw11	KO_LPS_24hr - WT_LPS_24hr	ENSMUSG00000051034	0.182049	0.158333	1	Zfp11
KO_Base - WT_Base	ENSMUSG00000025525	-0.157931	0.221958	1	Apool	KO_LPS_3hr - WT_LPS_3hr	ENSMUSG00000024421	-0.422101	0.143338	1	Lama3	KO_LPS_24hr - WT_LPS_24hr	ENSMUSG00000004931	-0.104526	0.158372	1	Apba3
KO_Base - WT_Base	ENSMUSG00000079737	0.145863	0.222038	1	Bfar	KO_LPS_3hr - WT_LPS_3hr	ENSMUSG00000106475	-0.762843	0.143449	1	ENSMUSG00000106475	KO_LPS_24hr - WT_LPS_24hr	ENSMUSG00000097113	-0.819294	0.158501	1	Gm19705
KO_Base - WT_Base	ENSMUSG00000000631	0.062216	0.22215	1	Myo18a	KO_LPS_3hr - WT_LPS_3hr	ENSMUSG00000086015	-1.07104	0.143527	1	4833417C18Rik	KO_LPS_24hr - WT_LPS_24hr	ENSMUSG00000008090	0.332194	0.158586	1	Fgfrl1
KO_Base - WT_Base	ENSMUSG00000021265	-0.391278	0.222163	1	Slc25a29	KO_LPS_3hr - WT_LPS_3hr	ENSMUSG00000021748	0.0894962	0.14367	1	Pdhb	KO_LPS_24hr - WT_LPS_24hr	ENSMUSG00000024182	-0.083731	0.158592	1	Axin1
KO_Base - WT_Base	ENSMUSG00000103313	0.514708	0.222199	1	ENSMUSG00000103313	KO_LPS_3hr - WT_LPS_3hr	ENSMUSG00000022601	-0.134184	0.143683	1	Zbtb11	KO_LPS_24hr - WT_LPS_24hr	ENSMUSG00000064284	-0.216016	0.158702	1	Cdpf1
KO_Base - WT_Base	ENSMUSG00000026349	0.0983477	0.222471	1	Ccnt2	KO_LPS_3hr - WT_LPS_3hr	ENSMUSG00000074064	0.145827	0.143747	1	Mlycd	KO_LPS_24hr - WT_LPS_24hr	ENSMUSG00000053897	-0.208696	0.158783	1	Slc39a8
KO_Base - WT_Base	ENSMUSG00000001289	-0.104965	0.222516	1	Pfdn5	KO_LPS_3hr - WT_LPS_3hr	ENSMUSG00000064202	0.632124	0.143836	1	Spata6l	KO_LPS_24hr - WT_LPS_24hr	ENSMUSG00000022178	0.306823	0.158976	1	Ajuba
KO_Base - WT_Base	ENSMUSG00000030031	0.223956	0.222555	1	Kbtbd8	KO_LPS_3hr - WT_LPS_3hr	ENSMUSG00000031627	0.130347	0.14387	1	Irf2	KO_LPS_24hr - WT_LPS_24hr	ENSMUSG00000056629	-0.134533	0.159045	1	Fkbp2;!Gm51400
KO_Base - WT_Base	ENSMUSG00000018476	0.206238	0.222581	1	Kdm6b	KO_LPS_3hr - WT_LPS_3hr	ENSMUSG00000043687	-0.869764	0.143873	1	1190005I06Rik	KO_LPS_24hr - WT_LPS_24hr	ENSMUSG00000025321	0.362797	0.159059	1	Itgb8
KO_Base - WT_Base	ENSMUSG00000022148	0.103504	0.222662	1	Fyb	KO_LPS_3hr - WT_LPS_3hr	ENSMUSG00000020747	0.0894445	0.143908	1	Tmem94	KO_LPS_24hr - WT_LPS_24hr	ENSMUSG00000031245	-0.180565	0.159103	1	Hmgn5
KO_Base - WT_Base	ENSMUSG00000020528	-0.105582	0.222694	1	Prpsap2	KO_LPS_3hr - WT_LPS_3hr	ENSMUSG00000042570	0.121924	0.143921	1	Mier2	KO_LPS_24hr - WT_LPS_24hr	ENSMUSG00000030868	-0.0645279	0.159151	1	Dctn5
KO_Base - WT_Base	ENSMUSG00000040181	1.36278	0.222705	1	Fmo1	KO_LPS_3hr - WT_LPS_3hr	ENSMUSG00000085279	-0.820126	0.144099	1	ENSMUSG00000085279	KO_LPS_24hr - WT_LPS_24hr	ENSMUSG00000074899	-0.326183	0.159269	1	Sptbn5
KO_Base - WT_Base	ENSMUSG00000035181	0.122896	0.222747	1	Heatr5a	KO_LPS_3hr - WT_LPS_3hr	ENSMUSG00000032263	0.174597	0.144101	1	Bckdhb	KO_LPS_24hr - WT_LPS_24hr	ENSMUSG00000060244	-0.210237	0.159509	1	Alyref2
KO_Base - WT_Base	ENSMUSG00000107083	-0.867456	0.222801	1	ENSMUSG00000107083	KO_LPS_3hr - WT_LPS_3hr	ENSMUSG00000034641	0.136694	0.144171	1	Cd300ld	KO_LPS_24hr - WT_LPS_24hr	ENSMUSG00000021967	-0.111313	0.159515	1	Mrpl57
KO_Base - WT_Base	ENSMUSG00000059734	-0.110879	0.222938	1	Ndufs8	KO_LPS_3hr - WT_LPS_3hr	ENSMUSG00000046157	0.127432	0.144231	1	Tmem229b	KO_LPS_24hr - WT_LPS_24hr	ENSMUSG00000027384	0.160503	0.159568	1	Ndufaf5
KO_Base - WT_Base	ENSMUSG00000063316	-0.122846	0.223151	1	Rpl27	KO_LPS_3hr - WT_LPS_3hr	ENSMUSG00000089756	-0.47598	0.144348	1	Zfp966	KO_LPS_24hr - WT_LPS_24hr	ENSMUSG00000032301	-0.0984426	0.159616	1	Psma4
KO_Base - WT_Base	ENSMUSG00000033088	0.0827291	0.223173	1	Triobp	KO_LPS_3hr - WT_LPS_3hr	ENSMUSG00000097242	-0.224782	0.144586	1	ENSMUSG00000097242	KO_LPS_24hr - WT_LPS_24hr	ENSMUSG00000006288	-0.090997	0.159621	1	Ttc5
KO_Base - WT_Base	ENSMUSG00000042182	0.465667	0.223211	1	Bend6	KO_LPS_3hr - WT_LPS_3hr	ENSMUSG00000104088	-0.331578	0.144594	1	ENSMUSG00000104088	KO_LPS_24hr - WT_LPS_24hr	ENSMUSG00000022771	-0.0655486	0.159715	1	Ppil2
KO_Base - WT_Base	ENSMUSG00000029832	-0.530495	0.223518	1	Nfe2l3	KO_LPS_3hr - WT_LPS_3hr	ENSMUSG00000039853	0.144223	0.144611	1	Trim14	KO_LPS_24hr - WT_LPS_24hr	ENSMUSG00000067768	0.353621	0.159734	1	Xlr4b
KO_Base - WT_Base	ENSMUSG00000107171	0.65014	0.223567	1	ENSMUSG00000107171	KO_LPS_3hr - WT_LPS_3hr	ENSMUSG00000023800	0.511434	0.144664	1	Tiam2	KO_LPS_24hr - WT_LPS_24hr	ENSMUSG00000040813	-0.0620421	0.159744	1	Tex264
KO_Base - WT_Base	ENSMUSG00000036098	0.467069	0.223696	1	Myrf	KO_LPS_3hr - WT_LPS_3hr	ENSMUSG00000050312	0.143611	0.144695	1	Nsun3	KO_LPS_24hr - WT_LPS_24hr	ENSMUSG00000059288	0.120227	0.159763	1	Cdyl
KO_Base - WT_Base	ENSMUSG00000001870	0.783868	0.223774	1	Ltbp1	KO_LPS_3hr - WT_LPS_3hr	ENSMUSG00000037935	0.0554142	0.1447	1	Smarce1	KO_LPS_24hr - WT_LPS_24hr	ENSMUSG00000058748	0.286339	0.159992	1	Zfp958
KO_Base - WT_Base	ENSMUSG00000007892	-0.131229	0.223925	1	Rplp1	KO_LPS_3hr - WT_LPS_3hr	ENSMUSG00000048458	-0.64849	0.144701	1	Inka2	KO_LPS_24hr - WT_LPS_24hr	ENSMUSG00000050079	0.086662	0.160003	1	Rspry1
KO_Base - WT_Base	ENSMUSG00000030744	-0.100657	0.223977	1	Rps3	KO_LPS_3hr - WT_LPS_3hr	ENSMUSG00000033436	-0.550243	0.144746	1	Armcx2	KO_LPS_24hr - WT_LPS_24hr	ENSMUSG00000084241	-1.19637	0.160137	1	Gm13416
KO_Base - WT_Base	ENSMUSG00000015337	-0.209884	0.224019	1	Endog	KO_LPS_3hr - WT_LPS_3hr	ENSMUSG00000072915	0.366499	0.144825	1	Gm12258	KO_LPS_24hr - WT_LPS_24hr	ENSMUSG00000079560	0.773994	0.160163	1	Hoxa3
KO_Base - WT_Base	ENSMUSG00000020935	0.0810244	0.224275	1	Dcakd	KO_LPS_3hr - WT_LPS_3hr	ENSMUSG00000025515	-0.804935	0.14483	1	Muc2	KO_LPS_24hr - WT_LPS_24hr	ENSMUSG00000084786	-0.103061	0.160167	1	Ubl5
KO_Base - WT_Base	ENSMUSG00000024608	-0.162642	0.224462	1	Rps14	KO_LPS_3hr - WT_LPS_3hr	ENSMUSG00000103238	-0.781161	0.144877	1	ENSMUSG00000103238	KO_LPS_24hr - WT_LPS_24hr	ENSMUSG00000048824	-1.34941	0.160473	1	ENSMUSG00000048824
KO_Base - WT_Base	ENSMUSG00000028367	-0.119937	0.224488	1	Txn1	KO_LPS_3hr - WT_LPS_3hr	ENSMUSG00000003099	0.0945596	0.144896	1	Ppp5c	KO_LPS_24hr - WT_LPS_24hr	ENSMUSG00000007617	0.173788	0.160488	1	Homer1
KO_Base - WT_Base	ENSMUSG00000010376	-0.108297	0.224543	1	Nedd8	KO_LPS_3hr - WT_LPS_3hr	ENSMUSG00000020132	0.0886399	0.144905	1	Rab21	KO_LPS_24hr - WT_LPS_24hr	ENSMUSG00000085048	-0.585241	0.160496	1	ENSMUSG00000085048
KO_Base - WT_Base	ENSMUSG00000063268	0.154897	0.224651	1	Parp10	KO_LPS_3hr - WT_LPS_3hr	ENSMUSG00000081809	1.86125	0.144912	1	Gm15539	KO_LPS_24hr - WT_LPS_24hr	ENSMUSG00000028330	0.0811625	0.160658	1	Ncbp1
KO_Base - WT_Base	ENSMUSG00000029599	0.0796279	0.224659	1	Ddx54	KO_LPS_3hr - WT_LPS_3hr	ENSMUSG00000005823	0.0695322	0.14505	1	Gpr108	KO_LPS_24hr - WT_LPS_24hr	ENSMUSG00000081801	-1.33594	0.160699	1	ENSMUSG00000081801
KO_Base - WT_Base	ENSMUSG00000026575	-0.0856186	0.22466	1	Nme7	KO_LPS_3hr - WT_LPS_3hr	ENSMUSG00000033423	0.111426	0.145066	1	Eri3	KO_LPS_24hr - WT_LPS_24hr	ENSMUSG00000030061	0.0842298	0.160719	1	Uba3
KO_Base - WT_Base	ENSMUSG00000025369	0.0722887	0.224698	1	Smarcc2	KO_LPS_3hr - WT_LPS_3hr	ENSMUSG00000024248	-0.120816	0.145071	1	Cox7a2l	KO_LPS_24hr - WT_LPS_24hr	ENSMUSG00000048874	0.112449	0.160884	1	Phf3
KO_Base - WT_Base	ENSMUSG00000078695	-0.128952	0.224701	1	Cisd3	KO_LPS_3hr - WT_LPS_3hr	ENSMUSG00000029599	0.0961345	0.145091	1	Ddx54	KO_LPS_24hr - WT_LPS_24hr	ENSMUSG00000062519	0.229143	0.161053	1	Zfp398
KO_Base - WT_Base	ENSMUSG00000042210	-0.186946	0.224782	1	Abhd14a	KO_LPS_3hr - WT_LPS_3hr	ENSMUSG00000023393	-0.254487	0.145192	1	Slc17a9	KO_LPS_24hr - WT_LPS_24hr	ENSMUSG00000051008	-0.601226	0.161076	1	4930412M03Rik
KO_Base - WT_Base	ENSMUSG00000024259	0.0765397	0.224906	1	Slc25a46	KO_LPS_3hr - WT_LPS_3hr	ENSMUSG00000086429	-0.216508	0.145227	1	Gt(ROSA)26Sor	KO_LPS_24hr - WT_LPS_24hr	ENSMUSG00000072640	0.162742	0.161124	1	Lyrm9
KO_Base - WT_Base	ENSMUSG00000031229	0.130418	0.224957	1	Atrx	KO_LPS_3hr - WT_LPS_3hr	ENSMUSG00000022019	0.180462	0.14528	1	Tdrd3	KO_LPS_24hr - WT_LPS_24hr	ENSMUSG00000025647	-0.105184	0.161199	1	Shisa5
KO_Base - WT_Base	ENSMUSG00000032261	0.124835	0.224984	1	Sh3bgrl2	KO_LPS_3hr - WT_LPS_3hr	ENSMUSG00000040183	0.637755	0.145433	1	Ankrd6	KO_LPS_24hr - WT_LPS_24hr	ENSMUSG00000072955	0.723662	0.161536	1	Tmsb15l
KO_Base - WT_Base	ENSMUSG00000044150	0.147309	0.224986	1	Bclaf3	KO_LPS_3hr - WT_LPS_3hr	ENSMUSG00000031916	0.0743049	0.145564	1	Cog8	KO_LPS_24hr - WT_LPS_24hr	ENSMUSG00000016206	-0.108358	0.161605	1	H2-M3
KO_Base - WT_Base	ENSMUSG00000061455	0.111974	0.22507	1	Stx17	KO_LPS_3hr - WT_LPS_3hr	ENSMUSG00000020941	-0.167973	0.145665	1	Map3k14	KO_LPS_24hr - WT_LPS_24hr	ENSMUSG00000038039	0.118965	0.161657	1	Gcc2
KO_Base - WT_Base	ENSMUSG00000057897	0.295602	0.225076	1	Camk2b	KO_LPS_3hr - WT_LPS_3hr	ENSMUSG00000047777	0.143907	0.145836	1	Phf13	KO_LPS_24hr - WT_LPS_24hr	ENSMUSG00000050578	0.492716	0.161692	1	Mmp13
KO_Base - WT_Base	ENSMUSG00000061852	1.02323	0.225187	1	Gm53056	KO_LPS_3hr - WT_LPS_3hr	ENSMUSG00000025579	0.0929074	0.146057	1	Gaa	KO_LPS_24hr - WT_LPS_24hr	ENSMUSG00000071074	-0.0758224	0.16184	1	Yipf3
KO_Base - WT_Base	ENSMUSG00000098198	-0.977082	0.225394	1	ENSMUSG00000098198	KO_LPS_3hr - WT_LPS_3hr	ENSMUSG00000043683	0.09992	0.146196	1	Fem1a	KO_LPS_24hr - WT_LPS_24hr	ENSMUSG00000095687	-0.0901592	0.161969	1	Rnaset2a
KO_Base - WT_Base	ENSMUSG00000050919	0.505133	0.22552	1	Zfp366	KO_LPS_3hr - WT_LPS_3hr	ENSMUSG00000044250	0.441939	0.146326	1	Pced1b	KO_LPS_24hr - WT_LPS_24hr	ENSMUSG00000031134	0.131734	0.161983	1	Rbmx
KO_Base - WT_Base	ENSMUSG00000012428	-1.33275	0.225559	1	Steap4	KO_LPS_3hr - WT_LPS_3hr	ENSMUSG00000018541	0.0864712	0.146524	1	Cwc25	KO_LPS_24hr - WT_LPS_24hr	ENSMUSG00000082674	-0.978714	0.162139	1	Gm11914
KO_Base - WT_Base	ENSMUSG00000053007	0.172798	0.225621	1	Creb5	KO_LPS_3hr - WT_LPS_3hr	ENSMUSG00000086196	1.70143	0.146695	1	ENSMUSG00000086196	KO_LPS_24hr - WT_LPS_24hr	ENSMUSG00000074629	-0.332722	0.162302	1	ENSMUSG00000074629
KO_Base - WT_Base	ENSMUSG00000055102	-0.966726	0.225689	1	Zfp819	KO_LPS_3hr - WT_LPS_3hr	ENSMUSG00000020664	0.0604472	0.146822	1	Dld	KO_LPS_24hr - WT_LPS_24hr	ENSMUSG00000063800	-0.136724	0.162375	1	Prpf38a
KO_Base - WT_Base	ENSMUSG00000030527	0.113104	0.226304	1	Crtc3	KO_LPS_3hr - WT_LPS_3hr	ENSMUSG00000082575	0.375742	0.146902	1	Eef2-ps2	KO_LPS_24hr - WT_LPS_24hr	ENSMUSG00000047342	0.32662	0.162484	1	Zfp286
KO_Base - WT_Base	ENSMUSG00000071014	-0.112826	0.226307	1	Ndufb6	KO_LPS_3hr - WT_LPS_3hr	ENSMUSG00000105848	-0.617633	0.146923	1	ENSMUSG00000105848	KO_LPS_24hr - WT_LPS_24hr	ENSMUSG00000034145	1.74718	0.162616	1	Tmem63c
KO_Base - WT_Base	ENSMUSG00000035692	0.270956	0.226422	1	Isg15	KO_LPS_3hr - WT_LPS_3hr	ENSMUSG00000074521	0.65904	0.147096	1	ENSMUSG00000074521	KO_LPS_24hr - WT_LPS_24hr	ENSMUSG00000070639	0.17222	0.162617	1	Lrrc8b
KO_Base - WT_Base	ENSMUSG00000000326	-0.0720997	0.226579	1	Comt	KO_LPS_3hr - WT_LPS_3hr	ENSMUSG00000073492	-0.298021	0.147213	1	ENSMUSG00000073492	KO_LPS_24hr - WT_LPS_24hr	ENSMUSG00000039768	0.0845861	0.162624	1	Dnajc11
KO_Base - WT_Base	ENSMUSG00000040997	-0.0810696	0.226587	1	Abhd4	KO_LPS_3hr - WT_LPS_3hr	ENSMUSG00000031976	-0.109562	0.147245	1	Urb2	KO_LPS_24hr - WT_LPS_24hr	ENSMUSG00000017485	0.160038	0.162664	1	Top2b
KO_Base - WT_Base	ENSMUSG00000021257	0.152798	0.226602	1	Angel1	KO_LPS_3hr - WT_LPS_3hr	ENSMUSG00000047388	0.192208	0.147245	1	Atmin	KO_LPS_24hr - WT_LPS_24hr	ENSMUSG00000024524	-0.153436	0.162669	1	Gnal
KO_Base - WT_Base	ENSMUSG00000096926	0.582714	0.226657	1	ENSMUSG00000096926	KO_LPS_3hr - WT_LPS_3hr	ENSMUSG00000024587	0.0658823	0.147344	1	Nars	KO_LPS_24hr - WT_LPS_24hr	ENSMUSG00000106874	0.321052	0.162678	1	ENSMUSG00000106874
KO_Base - WT_Base	ENSMUSG00000047496	-0.671436	0.22681	1	Rnf152	KO_LPS_3hr - WT_LPS_3hr	ENSMUSG00000021607	-0.105184	0.147409	1	Mrpl36	KO_LPS_24hr - WT_LPS_24hr	ENSMUSG00000047678	1.3984	0.16287	1	Gpr82
KO_Base - WT_Base	ENSMUSG00000046463	0.175476	0.226864	1	ENSMUSG00000046463	KO_LPS_3hr - WT_LPS_3hr	ENSMUSG00000104835	-0.540167	0.147459	1	Gm5547	KO_LPS_24hr - WT_LPS_24hr	ENSMUSG00000033751	-0.118186	0.162875	1	Gadd45gip1
KO_Base - WT_Base	ENSMUSG00000037933	0.0861326	0.226973	1	Bicd2	KO_LPS_3hr - WT_LPS_3hr	ENSMUSG00000056004	-0.45089	0.147471	1	Elapor2	KO_LPS_24hr - WT_LPS_24hr	ENSMUSG00000041836	0.135283	0.162912	1	Ptpre
KO_Base - WT_Base	ENSMUSG00000019738	-0.108771	0.227023	1	Polr2i	KO_LPS_3hr - WT_LPS_3hr	ENSMUSG00000083796	-1.26802	0.147539	1	ENSMUSG00000083796	KO_LPS_24hr - WT_LPS_24hr	ENSMUSG00000037318	-0.184771	0.162936	1	Traf3ip3
KO_Base - WT_Base	ENSMUSG00000081723	0.203622	0.227029	1	Gm15931	KO_LPS_3hr - WT_LPS_3hr	ENSMUSG00000092837	-0.261151	0.147567	1	Rpph1	KO_LPS_24hr - WT_LPS_24hr	ENSMUSG00000028070	-0.123968	0.16296	1	Naxe
KO_Base - WT_Base	ENSMUSG00000079311	0.88728	0.227284	1	Gm3222	KO_LPS_3hr - WT_LPS_3hr	ENSMUSG00000040383	0.0827776	0.14767	1	Aqr	KO_LPS_24hr - WT_LPS_24hr	ENSMUSG00000104348	-1.37932	0.163034	1	ENSMUSG00000104348
KO_Base - WT_Base	ENSMUSG00000056445	0.495678	0.227288	1	Hoxaas2	KO_LPS_3hr - WT_LPS_3hr	ENSMUSG00000003360	0.0985649	0.147684	1	Ddx23	KO_LPS_24hr - WT_LPS_24hr	ENSMUSG00000004568	-0.376676	0.163104	1	Arhgef18
KO_Base - WT_Base	ENSMUSG00000026817	-0.406318	0.227437	1	Ak1	KO_LPS_3hr - WT_LPS_3hr	ENSMUSG00000039018	0.168022	0.147793	1	Mtg1	KO_LPS_24hr - WT_LPS_24hr	ENSMUSG00000020451	-0.0939	0.163382	1	Limk2
KO_Base - WT_Base	ENSMUSG00000020212	0.134981	0.227525	1	Mdm1	KO_LPS_3hr - WT_LPS_3hr	ENSMUSG00000040859	0.0805248	0.147811	1	Bsdc1	KO_LPS_24hr - WT_LPS_24hr	ENSMUSG00000032307	0.0842268	0.16344	1	Ube2q2
KO_Base - WT_Base	ENSMUSG00000044308	0.0892897	0.227535	1	Ubr3	KO_LPS_3hr - WT_LPS_3hr	ENSMUSG00000085396	-0.29659	0.147979	1	Firre	KO_LPS_24hr - WT_LPS_24hr	ENSMUSG00000049791	1.144	0.163573	1	Fzd4
KO_Base - WT_Base	ENSMUSG00000021666	0.104174	0.227597	1	Gfm2	KO_LPS_3hr - WT_LPS_3hr	ENSMUSG00000105341	-1.41342	0.148046	1	ENSMUSG00000105341	KO_LPS_24hr - WT_LPS_24hr	ENSMUSG00000054648	0.170234	0.163785	1	Zfp869
KO_Base - WT_Base	ENSMUSG00000031029	-0.134492	0.227685	1	Eif3f	KO_LPS_3hr - WT_LPS_3hr	ENSMUSG00000080989	0.856225	0.148103	1	Gm14048	KO_LPS_24hr - WT_LPS_24hr	ENSMUSG00000026457	-0.0694924	0.163844	1	Adipor1
KO_Base - WT_Base	ENSMUSG00000019971	0.166751	0.227787	1	Cep290	KO_LPS_3hr - WT_LPS_3hr	ENSMUSG00000054237	0.201443	0.148183	1	Fra10ac1	KO_LPS_24hr - WT_LPS_24hr	ENSMUSG00000012848	-0.138462	0.163928	1	Rps5
KO_Base - WT_Base	ENSMUSG00000106734	0.161666	0.227976	1	ENSMUSG00000106734	KO_LPS_3hr - WT_LPS_3hr	ENSMUSG00000091021	-0.226972	0.148225	1	ENSMUSG00000091021	KO_LPS_24hr - WT_LPS_24hr	ENSMUSG00000021190	-0.200174	0.16393	1	Lgmn
KO_Base - WT_Base	ENSMUSG00000039130	-0.0861235	0.228027	1	Zc3hc1	KO_LPS_3hr - WT_LPS_3hr	ENSMUSG00000055172	0.195753	0.148279	1	C1ra	KO_LPS_24hr - WT_LPS_24hr	ENSMUSG00000031513	-0.0729364	0.164004	1	Leprotl1
KO_Base - WT_Base	ENSMUSG00000020362	0.0953735	0.228149	1	Cnot6	KO_LPS_3hr - WT_LPS_3hr	ENSMUSG00000030559	-0.585417	0.148301	1	Rab38	KO_LPS_24hr - WT_LPS_24hr	ENSMUSG00000082419	-2.743	0.164008	1	Gm11425
KO_Base - WT_Base	ENSMUSG00000038178	0.145812	0.228156	1	Slc43a2	KO_LPS_3hr - WT_LPS_3hr	ENSMUSG00000033943	-0.196695	0.148355	1	Mga	KO_LPS_24hr - WT_LPS_24hr	ENSMUSG00000090733	-0.161348	0.164083	1	Rps27
KO_Base - WT_Base	ENSMUSG00000022195	0.0720408	0.228361	1	6030458C11Rik	KO_LPS_3hr - WT_LPS_3hr	ENSMUSG00000001729	0.0835039	0.148405	1	Akt1	KO_LPS_24hr - WT_LPS_24hr	ENSMUSG00000081787	0.615892	0.164109	1	ENSMUSG00000081787
KO_Base - WT_Base	ENSMUSG00000037762	-0.964812	0.22846	1	Slc16a9	KO_LPS_3hr - WT_LPS_3hr	ENSMUSG00000020541	0.3261	0.148495	1	Tom1l1	KO_LPS_24hr - WT_LPS_24hr	ENSMUSG00000103657	-1.26417	0.164158	1	ENSMUSG00000103657
KO_Base - WT_Base	ENSMUSG00000070939	0.0851703	0.228497	1	Tgfbrap1	KO_LPS_3hr - WT_LPS_3hr	ENSMUSG00000042225	0.169972	0.148893	1	Ammecr1	KO_LPS_24hr - WT_LPS_24hr	ENSMUSG00000060373	0.0614389	0.164203	1	Hnrnpc
KO_Base - WT_Base	ENSMUSG00000026553	0.0550038	0.22857	1	Copa	KO_LPS_3hr - WT_LPS_3hr	ENSMUSG00000031887	0.0921929	0.148905	1	Tradd	KO_LPS_24hr - WT_LPS_24hr	ENSMUSG00000101355	1.7432	0.164327	1	H3c10
KO_Base - WT_Base	ENSMUSG00000041025	0.0882218	0.228587	1	Iffo2	KO_LPS_3hr - WT_LPS_3hr	ENSMUSG00000028677	0.0825082	0.148919	1	Rnf220	KO_LPS_24hr - WT_LPS_24hr	ENSMUSG00000024776	0.143565	0.164343	1	Stambpl1
KO_Base - WT_Base	ENSMUSG00000016529	0.256571	0.228904	1	Il10	KO_LPS_3hr - WT_LPS_3hr	ENSMUSG00000036391	-0.163565	0.148956	1	Sec24a	KO_LPS_24hr - WT_LPS_24hr	ENSMUSG00000026727	-0.0679041	0.164568	1	Rsu1
KO_Base - WT_Base	ENSMUSG00000003234	0.0541182	0.22898	1	Abcf3	KO_LPS_3hr - WT_LPS_3hr	ENSMUSG00000097108	0.975112	0.149104	1	ENSMUSG00000097108	KO_LPS_24hr - WT_LPS_24hr	ENSMUSG00000069631	-0.0931929	0.164733	1	Strada
KO_Base - WT_Base	ENSMUSG00000107120	0.519557	0.229007	1	ENSMUSG00000107120	KO_LPS_3hr - WT_LPS_3hr	ENSMUSG00000019302	0.120904	0.149134	1	Atp6v0a1	KO_LPS_24hr - WT_LPS_24hr	ENSMUSG00000006576	0.46579	0.164928	1	Slc4a3
KO_Base - WT_Base	ENSMUSG00000039131	-0.546339	0.229118	1	Gipc2	KO_LPS_3hr - WT_LPS_3hr	ENSMUSG00000002342	0.151215	0.149221	1	Tmem161a	KO_LPS_24hr - WT_LPS_24hr	ENSMUSG00000005465	0.639708	0.16494	1	Il27ra
KO_Base - WT_Base	ENSMUSG00000040570	-0.271723	0.229145	1	Rundc3b	KO_LPS_3hr - WT_LPS_3hr	ENSMUSG00000106631	1.27628	0.149465	1	ENSMUSG00000106631	KO_LPS_24hr - WT_LPS_24hr	ENSMUSG00000074785	0.204421	0.165044	1	Plxnc1
KO_Base - WT_Base	ENSMUSG00000064307	-0.22946	0.22924	1	Lrrc51	KO_LPS_3hr - WT_LPS_3hr	ENSMUSG00000106767	-0.80707	0.149761	1	ENSMUSG00000106767	KO_LPS_24hr - WT_LPS_24hr	ENSMUSG00000032615	-0.161133	0.165258	1	Nt5m
KO_Base - WT_Base	ENSMUSG00000030271	-0.124585	0.229326	1	Ogg1	KO_LPS_3hr - WT_LPS_3hr	ENSMUSG00000044339	-0.364066	0.149829	1	Alkbh2	KO_LPS_24hr - WT_LPS_24hr	ENSMUSG00000021969	0.0938499	0.165345	1	Zdhhc20
KO_Base - WT_Base	ENSMUSG00000043795	0.180582	0.229362	1	Prr33	KO_LPS_3hr - WT_LPS_3hr	ENSMUSG00000058291	-0.129219	0.149829	1	Zfp68	KO_LPS_24hr - WT_LPS_24hr	ENSMUSG00000036932	0.124598	0.165565	1	Aifm1
KO_Base - WT_Base	ENSMUSG00000055762	-0.113698	0.229622	1	Eef1d	KO_LPS_3hr - WT_LPS_3hr	ENSMUSG00000002221	0.128016	0.149854	1	Paxip1	KO_LPS_24hr - WT_LPS_24hr	ENSMUSG00000024570	-0.1348	0.165651	1	Rbfa
KO_Base - WT_Base	ENSMUSG00000037965	0.111587	0.229938	1	Zc3h7a	KO_LPS_3hr - WT_LPS_3hr	ENSMUSG00000025428	0.0666699	0.149958	1	Atp5a1	KO_LPS_24hr - WT_LPS_24hr	ENSMUSG00000029780	-0.246922	0.165698	1	Nt5c3
KO_Base - WT_Base	ENSMUSG00000029227	0.052038	0.230008	1	Fip1l1	KO_LPS_3hr - WT_LPS_3hr	ENSMUSG00000102776	-0.778263	0.150061	1	ENSMUSG00000102776	KO_LPS_24hr - WT_LPS_24hr	ENSMUSG00000061119	-0.0720811	0.165821	1	Prcp
KO_Base - WT_Base	ENSMUSG00000024943	0.124753	0.230121	1	Smc5	KO_LPS_3hr - WT_LPS_3hr	ENSMUSG00000005609	0.100445	0.150596	1	Ctr9	KO_LPS_24hr - WT_LPS_24hr	ENSMUSG00000031851	-0.123806	0.165858	1	Ntpcr
KO_Base - WT_Base	ENSMUSG00000028777	-0.828388	0.230288	1	Gnat3	KO_LPS_3hr - WT_LPS_3hr	ENSMUSG00000024217	0.132304	0.150644	1	Snrpc	KO_LPS_24hr - WT_LPS_24hr	ENSMUSG00000010376	-0.123549	0.165859	1	Nedd8
KO_Base - WT_Base	ENSMUSG00000085006	-0.944136	0.230361	1	ENSMUSG00000085006	KO_LPS_3hr - WT_LPS_3hr	ENSMUSG00000050345	-0.265326	0.151068	1	4930486L24Rik	KO_LPS_24hr - WT_LPS_24hr	ENSMUSG00000055401	-0.123499	0.165919	1	Fbxo6
KO_Base - WT_Base	ENSMUSG00000046402	-0.593592	0.230494	1	Rbp1	KO_LPS_3hr - WT_LPS_3hr	ENSMUSG00000094685	0.27697	0.151157	1	ENSMUSG00000094685	KO_LPS_24hr - WT_LPS_24hr	ENSMUSG00000040429	0.191272	0.166069	1	Mterf1a
KO_Base - WT_Base	ENSMUSG00000064326	-0.136768	0.230494	1	Siva1	KO_LPS_3hr - WT_LPS_3hr	ENSMUSG00000024927	0.0918297	0.151169	1	Rela	KO_LPS_24hr - WT_LPS_24hr	ENSMUSG00000041623	-0.119248	0.166284	1	D11Wsu47e
KO_Base - WT_Base	ENSMUSG00000032661	0.191049	0.230674	1	Oas3	KO_LPS_3hr - WT_LPS_3hr	ENSMUSG00000096740	0.332181	0.151257	1	Lbhd1	KO_LPS_24hr - WT_LPS_24hr	ENSMUSG00000040957	0.528399	0.166293	1	Cables1
KO_Base - WT_Base	ENSMUSG00000083161	0.129256	0.230763	1	ENSMUSG00000083161	KO_LPS_3hr - WT_LPS_3hr	ENSMUSG00000084792	-0.771464	0.151411	1	ENSMUSG00000084792	KO_LPS_24hr - WT_LPS_24hr	ENSMUSG00000028398	-0.11614	0.166415	1	Dmac1
KO_Base - WT_Base	ENSMUSG00000003346	-0.0869608	0.230803	1	Abhd17a	KO_LPS_3hr - WT_LPS_3hr	ENSMUSG00000087623	-0.657412	0.151726	1	ENSMUSG00000087623	KO_LPS_24hr - WT_LPS_24hr	ENSMUSG00000069808	0.171612	0.16656	1	Tlcd3a
KO_Base - WT_Base	ENSMUSG00000060063	-0.0877085	0.230933	1	Alox5ap	KO_LPS_3hr - WT_LPS_3hr	ENSMUSG00000102457	-0.785635	0.151752	1	ENSMUSG00000102457	KO_LPS_24hr - WT_LPS_24hr	ENSMUSG00000074194	-0.386968	0.16656	1	Zfp791
KO_Base - WT_Base	ENSMUSG00000022848	-0.156877	0.230959	1	Slc49a4	KO_LPS_3hr - WT_LPS_3hr	ENSMUSG00000097674	-0.896136	0.151837	1	ENSMUSG00000097674	KO_LPS_24hr - WT_LPS_24hr	ENSMUSG00000057465	-0.652087	0.166692	1	Saa2
KO_Base - WT_Base	ENSMUSG00000042208	0.0829149	0.231034	1	0610010F05Rik	KO_LPS_3hr - WT_LPS_3hr	ENSMUSG00000027254	-1.0317	0.151906	1	Map1a	KO_LPS_24hr - WT_LPS_24hr	ENSMUSG00000089984	-0.699577	0.166703	1	Fbxo24
KO_Base - WT_Base	ENSMUSG00000074896	0.289382	0.231307	1	Ifit3	KO_LPS_3hr - WT_LPS_3hr	ENSMUSG00000028673	0.0649655	0.151928	1	Fuca1	KO_LPS_24hr - WT_LPS_24hr	ENSMUSG00000023150	0.122734	0.166842	1	Ivns1abp
KO_Base - WT_Base	ENSMUSG00000036867	-0.346255	0.231435	1	Smad6	KO_LPS_3hr - WT_LPS_3hr	ENSMUSG00000051627	-0.364732	0.15193	1	H1f4	KO_LPS_24hr - WT_LPS_24hr	ENSMUSG00000008958	-0.0655802	0.16686	1	Vps72
KO_Base - WT_Base	ENSMUSG00000073125	0.570758	0.231625	1	Xlr3b	KO_LPS_3hr - WT_LPS_3hr	ENSMUSG00000097904	-0.410314	0.151948	1	ENSMUSG00000097904	KO_LPS_24hr - WT_LPS_24hr	ENSMUSG00000045106	0.401566	0.166866	1	Ccdc73
KO_Base - WT_Base	ENSMUSG00000037979	-0.565063	0.231631	1	Ccdc92	KO_LPS_3hr - WT_LPS_3hr	ENSMUSG00000007458	0.0946952	0.151978	1	M6pr	KO_LPS_24hr - WT_LPS_24hr	ENSMUSG00000037683	-0.535034	0.166967	1	Armc3
KO_Base - WT_Base	ENSMUSG00000097367	0.515744	0.231766	1	ENSMUSG00000097367	KO_LPS_3hr - WT_LPS_3hr	ENSMUSG00000041774	-0.320979	0.15202	1	Ydjc	KO_LPS_24hr - WT_LPS_24hr	ENSMUSG00000067212	-0.188525	0.166989	1	H2-T23
KO_Base - WT_Base	ENSMUSG00000030532	0.289548	0.231787	1	Hddc3	KO_LPS_3hr - WT_LPS_3hr	ENSMUSG00000097787	0.379198	0.152022	1	2700046G09Rik	KO_LPS_24hr - WT_LPS_24hr	ENSMUSG00000035086	-0.0657533	0.167125	1	Becn1
KO_Base - WT_Base	ENSMUSG00000001983	0.10617	0.231825	1	Taco1	KO_LPS_3hr - WT_LPS_3hr	ENSMUSG00000087263	-0.768306	0.152099	1	ENSMUSG00000087263	KO_LPS_24hr - WT_LPS_24hr	ENSMUSG00000001768	-0.152836	0.167184	1	Rin2;!BC039771
KO_Base - WT_Base	ENSMUSG00000056612	-0.126915	0.231965	1	Ppp1r14b	KO_LPS_3hr - WT_LPS_3hr	ENSMUSG00000004056	0.103845	0.152164	1	Akt2	KO_LPS_24hr - WT_LPS_24hr	ENSMUSG00000020899	0.180796	0.16746	1	Pfas
KO_Base - WT_Base	ENSMUSG00000027236	0.0950135	0.232056	1	Eif3j1	KO_LPS_3hr - WT_LPS_3hr	ENSMUSG00000028582	0.080133	0.152241	1	Cc2d1b	KO_LPS_24hr - WT_LPS_24hr	ENSMUSG00000034295	-0.666022	0.167569	1	Fhod3
KO_Base - WT_Base	ENSMUSG00000096991	0.356632	0.232094	1	ENSMUSG00000096991	KO_LPS_3hr - WT_LPS_3hr	ENSMUSG00000082938	-0.994808	0.152246	1	Gm2810	KO_LPS_24hr - WT_LPS_24hr	ENSMUSG00000005951	-0.238859	0.16782	1	Shpk
KO_Base - WT_Base	ENSMUSG00000064208	0.372489	0.232201	1	ENSMUSG00000064208	KO_LPS_3hr - WT_LPS_3hr	ENSMUSG00000106157	-0.932288	0.15232	1	ENSMUSG00000106157	KO_LPS_24hr - WT_LPS_24hr	ENSMUSG00000038072	0.0960999	0.167824	1	Galnt11
KO_Base - WT_Base	ENSMUSG00000034829	0.342905	0.232236	1	Nxnl1	KO_LPS_3hr - WT_LPS_3hr	ENSMUSG00000041460	1.64934	0.152326	1	Cacna2d4	KO_LPS_24hr - WT_LPS_24hr	ENSMUSG00000063884	0.103049	0.167854	1	Ptcd3
KO_Base - WT_Base	ENSMUSG00000037674	0.107994	0.23231	1	Rfx7	KO_LPS_3hr - WT_LPS_3hr	ENSMUSG00000000568	0.0711178	0.152347	1	Hnrnpd	KO_LPS_24hr - WT_LPS_24hr	ENSMUSG00000092086	0.33059	0.167917	1	ENSMUSG00000092086
KO_Base - WT_Base	ENSMUSG00000032293	0.0926762	0.232415	1	Ireb2	KO_LPS_3hr - WT_LPS_3hr	ENSMUSG00000099597	-0.212969	0.152375	1	ENSMUSG00000099597	KO_LPS_24hr - WT_LPS_24hr	ENSMUSG00000036073	-0.0847792	0.167924	1	Galt
KO_Base - WT_Base	ENSMUSG00000055897	0.125856	0.232459	1	Ppp4r1l-ps	KO_LPS_3hr - WT_LPS_3hr	ENSMUSG00000027668	-0.103832	0.152388	1	Mfn1	KO_LPS_24hr - WT_LPS_24hr	ENSMUSG00000085442	-0.746431	0.167942	1	Gm3362
KO_Base - WT_Base	ENSMUSG00000036114	-0.0858943	0.232657	1	Rpp25l	KO_LPS_3hr - WT_LPS_3hr	ENSMUSG00000085436	-0.299225	0.152498	1	Zfp335os	KO_LPS_24hr - WT_LPS_24hr	ENSMUSG00000022526	0.177845	0.167983	1	Zfp251
KO_Base - WT_Base	ENSMUSG00000037071	0.228257	0.232682	1	Scd1	KO_LPS_3hr - WT_LPS_3hr	ENSMUSG00000028789	0.195909	0.152558	1	Azin2	KO_LPS_24hr - WT_LPS_24hr	ENSMUSG00000023982	-0.20615	0.168234	1	Guca1a
KO_Base - WT_Base	ENSMUSG00000041841	-0.173744	0.232799	1	Rpl37;!Rpl37rt	KO_LPS_3hr - WT_LPS_3hr	ENSMUSG00000033220	0.153681	0.152589	1	Rac2	KO_LPS_24hr - WT_LPS_24hr	ENSMUSG00000044348	0.198191	0.16833	1	Slc25a53
KO_Base - WT_Base	ENSMUSG00000093254	0.447897	0.23312	1	Mir5126	KO_LPS_3hr - WT_LPS_3hr	ENSMUSG00000028745	0.0917294	0.152687	1	Capzb	KO_LPS_24hr - WT_LPS_24hr	ENSMUSG00000075266	0.396172	0.168351	1	Cenpw
KO_Base - WT_Base	ENSMUSG00000009927	-0.149909	0.233189	1	Rps25	KO_LPS_3hr - WT_LPS_3hr	ENSMUSG00000040209	-0.195404	0.152694	1	Zfp704	KO_LPS_24hr - WT_LPS_24hr	ENSMUSG00000105895	-0.579453	0.168426	1	ENSMUSG00000105895
KO_Base - WT_Base	ENSMUSG00000030062	0.088832	0.233218	1	Rpn1	KO_LPS_3hr - WT_LPS_3hr	ENSMUSG00000033488	-0.227322	0.152861	1	Cryzl2	KO_LPS_24hr - WT_LPS_24hr	ENSMUSG00000087451	-0.814963	0.168552	1	ENSMUSG00000087451
KO_Base - WT_Base	ENSMUSG00000020287	-0.127197	0.2335	1	Mpg	KO_LPS_3hr - WT_LPS_3hr	ENSMUSG00000088835	-0.378337	0.153111	1	Gm23547	KO_LPS_24hr - WT_LPS_24hr	ENSMUSG00000026568	-0.103624	0.168574	1	Mpc2
KO_Base - WT_Base	ENSMUSG00000036737	0.0943735	0.23352	1	Oxsr1	KO_LPS_3hr - WT_LPS_3hr	ENSMUSG00000047821	-0.244776	0.153137	1	Trim16	KO_LPS_24hr - WT_LPS_24hr	ENSMUSG00000028557	0.0668294	0.168643	1	Rnf11
KO_Base - WT_Base	ENSMUSG00000058546	-0.116059	0.233542	1	Rpl23a;!Gm46442	KO_LPS_3hr - WT_LPS_3hr	ENSMUSG00000082062	1.13418	0.153328	1	ENSMUSG00000082062	KO_LPS_24hr - WT_LPS_24hr	ENSMUSG00000031838	-0.120993	0.168856	1	Ifi30
KO_Base - WT_Base	ENSMUSG00000024867	-0.708426	0.233904	1	Pip5k1b	KO_LPS_3hr - WT_LPS_3hr	ENSMUSG00000072571	0.986377	0.153446	1	Tmem253	KO_LPS_24hr - WT_LPS_24hr	ENSMUSG00000026930	0.207646	0.168926	1	Gpsm1
KO_Base - WT_Base	ENSMUSG00000023826	-0.209279	0.234052	1	Prkn	KO_LPS_3hr - WT_LPS_3hr	ENSMUSG00000027316	0.58396	0.153541	1	Gfra4	KO_LPS_24hr - WT_LPS_24hr	ENSMUSG00000063652	0.238306	0.169017	1	Slc22a21
KO_Base - WT_Base	ENSMUSG00000090862	-0.13444	0.23408	1	Rps13	KO_LPS_3hr - WT_LPS_3hr	ENSMUSG00000102919	-1.17518	0.153651	1	ENSMUSG00000102919	KO_LPS_24hr - WT_LPS_24hr	ENSMUSG00000085129	0.383799	0.16907	1	ENSMUSG00000085129
KO_Base - WT_Base	ENSMUSG00000034807	0.0714647	0.234147	1	Colgalt1	KO_LPS_3hr - WT_LPS_3hr	ENSMUSG00000020023	0.223018	0.153861	1	Tmcc3	KO_LPS_24hr - WT_LPS_24hr	ENSMUSG00000051727	-1.48033	0.16917	1	Kctd14
KO_Base - WT_Base	ENSMUSG00000022906	0.136615	0.234167	1	Parp9	KO_LPS_3hr - WT_LPS_3hr	ENSMUSG00000037270	-0.246604	0.153925	1	4932438A13Rik	KO_LPS_24hr - WT_LPS_24hr	ENSMUSG00000045275	1.07926	0.169174	1	Lca5l
KO_Base - WT_Base	ENSMUSG00000059323	-0.120429	0.234275	1	Tonsl	KO_LPS_3hr - WT_LPS_3hr	ENSMUSG00000006641	-0.318417	0.153941	1	Slc5a6	KO_LPS_24hr - WT_LPS_24hr	ENSMUSG00000087545	-0.350576	0.169322	1	ENSMUSG00000087545
KO_Base - WT_Base	ENSMUSG00000028771	0.0947583	0.234309	1	Ptpn12	KO_LPS_3hr - WT_LPS_3hr	ENSMUSG00000030225	0.195084	0.153956	1	Dera	KO_LPS_24hr - WT_LPS_24hr	ENSMUSG00000025257	0.426518	0.169353	1	Ribc1
KO_Base - WT_Base	ENSMUSG00000100392	1.0493	0.234405	1	ENSMUSG00000100392	KO_LPS_3hr - WT_LPS_3hr	ENSMUSG00000029161	-0.76805	0.154162	1	Cgref1	KO_LPS_24hr - WT_LPS_24hr	ENSMUSG00000028329	-0.129236	0.169547	1	Xpa
KO_Base - WT_Base	ENSMUSG00000038909	0.0518131	0.234471	1	Kat7	KO_LPS_3hr - WT_LPS_3hr	ENSMUSG00000011752	0.128043	0.154261	1	Pgam1	KO_LPS_24hr - WT_LPS_24hr	ENSMUSG00000075122	0.360227	0.169682	1	Cd80
KO_Base - WT_Base	ENSMUSG00000062116	-0.110203	0.234484	1	Zfp954	KO_LPS_3hr - WT_LPS_3hr	ENSMUSG00000102840	-1.68369	0.154287	1	ENSMUSG00000102840	KO_LPS_24hr - WT_LPS_24hr	ENSMUSG00000030538	-0.0958679	0.16971	1	Cib1
KO_Base - WT_Base	ENSMUSG00000040328	0.423632	0.234509	1	Olfr56	KO_LPS_3hr - WT_LPS_3hr	ENSMUSG00000066357	0.153636	0.1543	1	Wdr6	KO_LPS_24hr - WT_LPS_24hr	ENSMUSG00000014856	-0.0827451	0.169712	1	Tmem208
KO_Base - WT_Base	ENSMUSG00000084821	0.882763	0.234715	1	Gm15880	KO_LPS_3hr - WT_LPS_3hr	ENSMUSG00000028438	-0.342288	0.15433	1	Kif24	KO_LPS_24hr - WT_LPS_24hr	ENSMUSG00000082990	-0.866544	0.169757	1	Gm14052
KO_Base - WT_Base	ENSMUSG00000021118	0.894966	0.234996	1	Plek2	KO_LPS_3hr - WT_LPS_3hr	ENSMUSG00000028524	1.34964	0.154432	1	Sgip1	KO_LPS_24hr - WT_LPS_24hr	ENSMUSG00000036545	2.52519	0.170065	1	Adamts2
KO_Base - WT_Base	ENSMUSG00000097579	-0.825384	0.235211	1	ENSMUSG00000097579	KO_LPS_3hr - WT_LPS_3hr	ENSMUSG00000031256	0.132516	0.154491	1	Cstf2	KO_LPS_24hr - WT_LPS_24hr	ENSMUSG00000027162	0.100774	0.170142	1	Lin7c
KO_Base - WT_Base	ENSMUSG00000092595	-0.300221	0.235257	1	ENSMUSG00000092595	KO_LPS_3hr - WT_LPS_3hr	ENSMUSG00000021708	-0.913915	0.154611	1	Rasgrf2	KO_LPS_24hr - WT_LPS_24hr	ENSMUSG00000064264	-0.453393	0.170155	1	Zfp428
KO_Base - WT_Base	ENSMUSG00000037563	-0.188965	0.235287	1	Rps16	KO_LPS_3hr - WT_LPS_3hr	ENSMUSG00000000751	0.130018	0.15473	1	Rpa1	KO_LPS_24hr - WT_LPS_24hr	ENSMUSG00000078921	-0.34604	0.170159	1	Tgtp2
KO_Base - WT_Base	ENSMUSG00000021303	-0.264942	0.235303	1	Gng4	KO_LPS_3hr - WT_LPS_3hr	ENSMUSG00000042213	-0.457711	0.154754	1	Zfand4	KO_LPS_24hr - WT_LPS_24hr	ENSMUSG00000015947	-0.182449	0.17021	1	Fcgr1
KO_Base - WT_Base	ENSMUSG00000097331	-0.455859	0.235514	1	F420014N23Rik	KO_LPS_3hr - WT_LPS_3hr	ENSMUSG00000062797	-0.133709	0.154837	1	Hikeshi	KO_LPS_24hr - WT_LPS_24hr	ENSMUSG00000024319	-0.0575822	0.170218	1	Vps52
KO_Base - WT_Base	ENSMUSG00000035228	-0.262651	0.235515	1	Ccdc106	KO_LPS_3hr - WT_LPS_3hr	ENSMUSG00000035078	0.127191	0.15492	1	Mtmr9	KO_LPS_24hr - WT_LPS_24hr	ENSMUSG00000027737	0.639304	0.170235	1	Slc7a11
KO_Base - WT_Base	ENSMUSG00000042745	-0.451292	0.235732	1	Id1	KO_LPS_3hr - WT_LPS_3hr	ENSMUSG00000024163	-0.125976	0.154928	1	Mapk8ip3	KO_LPS_24hr - WT_LPS_24hr	ENSMUSG00000028466	-0.110464	0.170374	1	Creb3
KO_Base - WT_Base	ENSMUSG00000030352	0.252784	0.235807	1	Tspan9	KO_LPS_3hr - WT_LPS_3hr	ENSMUSG00000089665	-0.899366	0.155056	1	Fcor	KO_LPS_24hr - WT_LPS_24hr	ENSMUSG00000036928	0.431148	0.170478	1	Stag3
KO_Base - WT_Base	ENSMUSG00000022253	0.0893141	0.235972	1	Nadk2	KO_LPS_3hr - WT_LPS_3hr	ENSMUSG00000029591	-0.377694	0.1551	1	Ung	KO_LPS_24hr - WT_LPS_24hr	ENSMUSG00000033467	-0.143631	0.170517	1	Crlf2
KO_Base - WT_Base	ENSMUSG00000021111	0.0658973	0.23616	1	Papola	KO_LPS_3hr - WT_LPS_3hr	ENSMUSG00000030122	0.161156	0.155275	1	Ptms	KO_LPS_24hr - WT_LPS_24hr	ENSMUSG00000105986	-1.21158	0.170555	1	ENSMUSG00000105986
KO_Base - WT_Base	ENSMUSG00000017830	0.148957	0.236196	1	Dhx58	KO_LPS_3hr - WT_LPS_3hr	ENSMUSG00000031861	-0.409757	0.155341	1	Lpar2	KO_LPS_24hr - WT_LPS_24hr	ENSMUSG00000041775	0.156758	0.1706	1	Mapk1ip1
KO_Base - WT_Base	ENSMUSG00000024993	0.0852554	0.236336	1	Dennd10	KO_LPS_3hr - WT_LPS_3hr	ENSMUSG00000104164	-1.50563	0.155441	1	ENSMUSG00000104164	KO_LPS_24hr - WT_LPS_24hr	ENSMUSG00000058812	-0.42832	0.170651	1	0610039K10Rik
KO_Base - WT_Base	ENSMUSG00000031812	-0.064184	0.236358	1	Map1lc3b	KO_LPS_3hr - WT_LPS_3hr	ENSMUSG00000029064	0.0730121	0.155511	1	Gnb1	KO_LPS_24hr - WT_LPS_24hr	ENSMUSG00000026721	0.150099	0.170659	1	Rabgap1l
KO_Base - WT_Base	ENSMUSG00000089937	-0.593856	0.236381	1	Gm7281	KO_LPS_3hr - WT_LPS_3hr	ENSMUSG00000100084	0.565256	0.155517	1	2310068J16Rik	KO_LPS_24hr - WT_LPS_24hr	ENSMUSG00000020935	-0.0972292	0.170762	1	Dcakd
KO_Base - WT_Base	ENSMUSG00000001763	-0.404023	0.236553	1	Tspan33	KO_LPS_3hr - WT_LPS_3hr	ENSMUSG00000028656	0.109775	0.155525	1	Cap1	KO_LPS_24hr - WT_LPS_24hr	ENSMUSG00000042680	0.635951	0.171051	1	Garem1
KO_Base - WT_Base	ENSMUSG00000033880	0.135493	0.236721	1	Lgals3bp	KO_LPS_3hr - WT_LPS_3hr	ENSMUSG00000020544	0.170311	0.155549	1	Cox11	KO_LPS_24hr - WT_LPS_24hr	ENSMUSG00000078157	-0.837717	0.171074	1	Fem1al
KO_Base - WT_Base	ENSMUSG00000027122	0.0727665	0.236826	1	Arl14ep	KO_LPS_3hr - WT_LPS_3hr	ENSMUSG00000019039	0.109667	0.155729	1	Dalrd3	KO_LPS_24hr - WT_LPS_24hr	ENSMUSG00000009941	-0.64353	0.171131	1	Nxf2
KO_Base - WT_Base	ENSMUSG00000078606	0.226945	0.236985	1	Gvin2	KO_LPS_3hr - WT_LPS_3hr	ENSMUSG00000090936	-0.586847	0.155813	1	ENSMUSG00000090936	KO_LPS_24hr - WT_LPS_24hr	ENSMUSG00000039943	0.30381	0.171293	1	Plcb4
KO_Base - WT_Base	ENSMUSG00000085105	-0.163394	0.236998	1	Gm12758	KO_LPS_3hr - WT_LPS_3hr	ENSMUSG00000003299	0.094992	0.155873	1	Mrpl4	KO_LPS_24hr - WT_LPS_24hr	ENSMUSG00000031590	-0.0837674	0.171449	1	Frg1
KO_Base - WT_Base	ENSMUSG00000038987	0.786912	0.237413	1	Cfap157	KO_LPS_3hr - WT_LPS_3hr	ENSMUSG00000072680	-1.61147	0.155902	1	ENSMUSG00000072680	KO_LPS_24hr - WT_LPS_24hr	ENSMUSG00000075705	-0.0942753	0.171582	1	Msrb1
KO_Base - WT_Base	ENSMUSG00000019718	-0.517919	0.237419	1	L3hypdh	KO_LPS_3hr - WT_LPS_3hr	ENSMUSG00000097472	-0.340086	0.155941	1	ENSMUSG00000097472	KO_LPS_24hr - WT_LPS_24hr	ENSMUSG00000018378	0.172465	0.171713	1	2210416O15Rik;!Cuedc1
KO_Base - WT_Base	ENSMUSG00000076437	-0.222002	0.23751	1	Selenoh	KO_LPS_3hr - WT_LPS_3hr	ENSMUSG00000074218	0.296734	0.156009	1	Cox7a1	KO_LPS_24hr - WT_LPS_24hr	ENSMUSG00000021945	0.126968	0.17172	1	Zmym2
KO_Base - WT_Base	ENSMUSG00000039414	0.106088	0.237571	1	Heatr5b	KO_LPS_3hr - WT_LPS_3hr	ENSMUSG00000032051	-0.213561	0.156297	1	Fdx1	KO_LPS_24hr - WT_LPS_24hr	ENSMUSG00000024513	-0.117834	0.171725	1	Mbd2
KO_Base - WT_Base	ENSMUSG00000069094	0.154568	0.237597	1	Pde7a	KO_LPS_3hr - WT_LPS_3hr	ENSMUSG00000063019	0.152996	0.156499	1	Manbal	KO_LPS_24hr - WT_LPS_24hr	ENSMUSG00000104503	-0.864311	0.171731	1	ENSMUSG00000104503
KO_Base - WT_Base	ENSMUSG00000033813	0.0710141	0.237626	1	Tcea1	KO_LPS_3hr - WT_LPS_3hr	ENSMUSG00000024761	0.698988	0.156516	1	ENSMUSG00000024761	KO_LPS_24hr - WT_LPS_24hr	ENSMUSG00000107379	1.97005	0.171831	1	ENSMUSG00000107379
KO_Base - WT_Base	ENSMUSG00000039529	-0.615353	0.237694	1	Atp8b1	KO_LPS_3hr - WT_LPS_3hr	ENSMUSG00000040234	0.0889681	0.156526	1	Tm7sf3	KO_LPS_24hr - WT_LPS_24hr	ENSMUSG00000060166	0.118277	0.171837	1	Zdhhc8
KO_Base - WT_Base	ENSMUSG00000052298	0.0978316	0.237885	1	Cdc42se2	KO_LPS_3hr - WT_LPS_3hr	ENSMUSG00000055296	-0.140524	0.156617	1	Tmem245	KO_LPS_24hr - WT_LPS_24hr	ENSMUSG00000024309	-0.0949257	0.171945	1	Pfdn6
KO_Base - WT_Base	ENSMUSG00000042672	0.464622	0.237922	1	Dcst1	KO_LPS_3hr - WT_LPS_3hr	ENSMUSG00000097253	0.798398	0.156661	1	ENSMUSG00000097253	KO_LPS_24hr - WT_LPS_24hr	ENSMUSG00000047250	0.581511	0.17203	1	Ptgs1
KO_Base - WT_Base	ENSMUSG00000029136	-0.120163	0.237938	1	Rbks	KO_LPS_3hr - WT_LPS_3hr	ENSMUSG00000030166	-0.174661	0.156849	1	Rad52	KO_LPS_24hr - WT_LPS_24hr	ENSMUSG00000046985	0.167371	0.17204	1	Tapt1
KO_Base - WT_Base	ENSMUSG00000030138	0.0910838	0.237985	1	Bms1	KO_LPS_3hr - WT_LPS_3hr	ENSMUSG00000031390	-0.582853	0.15692	1	Avpr2	KO_LPS_24hr - WT_LPS_24hr	ENSMUSG00000070034	-0.184234	0.172154	1	Sp110
KO_Base - WT_Base	ENSMUSG00000079671	-0.212516	0.238412	1	2610203C22Rik	KO_LPS_3hr - WT_LPS_3hr	ENSMUSG00000032316	0.0977638	0.156931	1	Clk3	KO_LPS_24hr - WT_LPS_24hr	ENSMUSG00000046792	-0.0896018	0.172227	1	Zfp787
KO_Base - WT_Base	ENSMUSG00000036873	-0.120501	0.238511	1	2410004B18Rik	KO_LPS_3hr - WT_LPS_3hr	ENSMUSG00000002658	0.0768209	0.157001	1	Gtf2f1	KO_LPS_24hr - WT_LPS_24hr	ENSMUSG00000032312	-0.0773148	0.172489	1	Csk
KO_Base - WT_Base	ENSMUSG00000032342	0.0885051	0.238535	1	Mto1	KO_LPS_3hr - WT_LPS_3hr	ENSMUSG00000025875	0.135241	0.157363	1	Tspan17	KO_LPS_24hr - WT_LPS_24hr	ENSMUSG00000082154	-0.282363	0.172694	1	ENSMUSG00000082154
KO_Base - WT_Base	ENSMUSG00000039367	0.0551932	0.238576	1	Sec24c	KO_LPS_3hr - WT_LPS_3hr	ENSMUSG00000024922	-0.442674	0.157654	1	Ovol1	KO_LPS_24hr - WT_LPS_24hr	ENSMUSG00000060992	-0.057172	0.172773	1	Copz1
KO_Base - WT_Base	ENSMUSG00000036835	-0.0850944	0.238583	1	Psenen	KO_LPS_3hr - WT_LPS_3hr	ENSMUSG00000009739	0.178433	0.157693	1	Pou6f1	KO_LPS_24hr - WT_LPS_24hr	ENSMUSG00000029472	-0.0679719	0.172831	1	Anapc5
KO_Base - WT_Base	ENSMUSG00000016940	-0.0815028	0.238792	1	Kctd2	KO_LPS_3hr - WT_LPS_3hr	ENSMUSG00000053553	0.182464	0.15773	1	3110082I17Rik	KO_LPS_24hr - WT_LPS_24hr	ENSMUSG00000092118	0.173047	0.17285	1	Fancf
KO_Base - WT_Base	ENSMUSG00000038535	0.0886049	0.238904	1	Zfp280d	KO_LPS_3hr - WT_LPS_3hr	ENSMUSG00000069808	0.30284	0.157757	1	Tlcd3a	KO_LPS_24hr - WT_LPS_24hr	ENSMUSG00000081272	-0.151313	0.173079	1	ENSMUSG00000081272
KO_Base - WT_Base	ENSMUSG00000070738	0.0960957	0.239055	1	Dgkd	KO_LPS_3hr - WT_LPS_3hr	ENSMUSG00000006307	-0.0979168	0.157824	1	Kmt2b	KO_LPS_24hr - WT_LPS_24hr	ENSMUSG00000084131	-1.09206	0.173189	1	Rpl3-ps2
KO_Base - WT_Base	ENSMUSG00000107390	0.393123	0.239144	1	ENSMUSG00000107390	KO_LPS_3hr - WT_LPS_3hr	ENSMUSG00000040697	0.11222	0.157826	1	Dnajc16	KO_LPS_24hr - WT_LPS_24hr	ENSMUSG00000026435	0.521043	0.173239	1	Slc45a3
KO_Base - WT_Base	ENSMUSG00000045322	0.185816	0.239148	1	Tlr9	KO_LPS_3hr - WT_LPS_3hr	ENSMUSG00000028710	0.141325	0.157969	1	Atpaf1	KO_LPS_24hr - WT_LPS_24hr	ENSMUSG00000026955	1.6734	0.173293	1	Sapcd2
KO_Base - WT_Base	ENSMUSG00000037022	-0.1938	0.239237	1	Mmaa	KO_LPS_3hr - WT_LPS_3hr	ENSMUSG00000028651	0.0952401	0.158002	1	Ppie	KO_LPS_24hr - WT_LPS_24hr	ENSMUSG00000022960	0.131444	0.17333	1	Donson
KO_Base - WT_Base	ENSMUSG00000006005	0.080291	0.23929	1	Tpr	KO_LPS_3hr - WT_LPS_3hr	ENSMUSG00000087502	-0.260452	0.158063	1	ENSMUSG00000087502	KO_LPS_24hr - WT_LPS_24hr	ENSMUSG00000100199	0.576866	0.173399	1	Gm20324
KO_Base - WT_Base	ENSMUSG00000039697	0.125937	0.23951	1	Ncoa7	KO_LPS_3hr - WT_LPS_3hr	ENSMUSG00000100210	-0.880706	0.158064	1	H3c7	KO_LPS_24hr - WT_LPS_24hr	ENSMUSG00000052595	-1.89354	0.173478	1	A1cf
KO_Base - WT_Base	ENSMUSG00000085184	0.257062	0.239636	1	4933439K11Rik	KO_LPS_3hr - WT_LPS_3hr	ENSMUSG00000089857	-0.751395	0.158177	1	Zfp882	KO_LPS_24hr - WT_LPS_24hr	ENSMUSG00000072066	0.358259	0.173563	1	6720489N17Rik
KO_Base - WT_Base	ENSMUSG00000034892	-0.164053	0.239816	1	Rps29	KO_LPS_3hr - WT_LPS_3hr	ENSMUSG00000047793	-0.537682	0.158256	1	Sned1	KO_LPS_24hr - WT_LPS_24hr	ENSMUSG00000022092	0.178901	0.173744	1	Ppp3cc
KO_Base - WT_Base	ENSMUSG00000021188	0.0942318	0.239866	1	Trip11	KO_LPS_3hr - WT_LPS_3hr	ENSMUSG00000001569	0.0890837	0.158288	1	Nom1	KO_LPS_24hr - WT_LPS_24hr	ENSMUSG00000033105	0.152708	0.17375	1	Lss
KO_Base - WT_Base	ENSMUSG00000042323	0.0911013	0.240033	1	Pbrm1	KO_LPS_3hr - WT_LPS_3hr	ENSMUSG00000022131	0.207177	0.158321	1	Gpr180	KO_LPS_24hr - WT_LPS_24hr	ENSMUSG00000031696	0.0729099	0.173756	1	Vps35
KO_Base - WT_Base	ENSMUSG00000034940	0.0738799	0.240116	1	Synrg	KO_LPS_3hr - WT_LPS_3hr	ENSMUSG00000001014	-0.388165	0.158448	1	Icam4	KO_LPS_24hr - WT_LPS_24hr	ENSMUSG00000031934	0.284412	0.17376	1	Panx1
KO_Base - WT_Base	ENSMUSG00000039005	0.139302	0.240144	1	Tlr4	KO_LPS_3hr - WT_LPS_3hr	ENSMUSG00000035069	0.154107	0.15848	1	Oma1	KO_LPS_24hr - WT_LPS_24hr	ENSMUSG00000002105	-0.143047	0.173911	1	Slc39a13
KO_Base - WT_Base	ENSMUSG00000066839	-0.158974	0.240235	1	Ecsit	KO_LPS_3hr - WT_LPS_3hr	ENSMUSG00000040236	-0.142714	0.158488	1	Trappc5	KO_LPS_24hr - WT_LPS_24hr	ENSMUSG00000045045	0.479049	0.174057	1	Lrfn4
KO_Base - WT_Base	ENSMUSG00000034330	0.0894765	0.240282	1	Plcg2	KO_LPS_3hr - WT_LPS_3hr	ENSMUSG00000033713	-0.21068	0.158503	1	Foxn3	KO_LPS_24hr - WT_LPS_24hr	ENSMUSG00000037366	0.169081	0.174441	1	Pafah2
KO_Base - WT_Base	ENSMUSG00000022816	0.931359	0.240332	1	Fstl1	KO_LPS_3hr - WT_LPS_3hr	ENSMUSG00000074252	-1.0215	0.158614	1	Gm10654	KO_LPS_24hr - WT_LPS_24hr	ENSMUSG00000022553	-0.0604356	0.174476	1	Maf1
KO_Base - WT_Base	ENSMUSG00000022223	-0.140967	0.24045	1	Sdr39u1	KO_LPS_3hr - WT_LPS_3hr	ENSMUSG00000020153	0.126716	0.158831	1	Ndufs7	KO_LPS_24hr - WT_LPS_24hr	ENSMUSG00000002052	0.060521	0.174712	1	Supt6
KO_Base - WT_Base	ENSMUSG00000030313	-0.290624	0.240476	1	Dennd5b	KO_LPS_3hr - WT_LPS_3hr	ENSMUSG00000025436	-0.314542	0.158841	1	Atp23	KO_LPS_24hr - WT_LPS_24hr	ENSMUSG00000037475	0.104252	0.174729	1	Thoc2
KO_Base - WT_Base	ENSMUSG00000020166	0.066827	0.240495	1	Cnot2	KO_LPS_3hr - WT_LPS_3hr	ENSMUSG00000058794	-0.569616	0.158851	1	Nfe2	KO_LPS_24hr - WT_LPS_24hr	ENSMUSG00000019842	0.148342	0.174813	1	Traf3ip2
KO_Base - WT_Base	ENSMUSG00000034875	-0.108294	0.240539	1	Nudt19	KO_LPS_3hr - WT_LPS_3hr	ENSMUSG00000057572	0.129798	0.158956	1	Zbtb8os	KO_LPS_24hr - WT_LPS_24hr	ENSMUSG00000002731	-0.112554	0.175046	1	Prkra
KO_Base - WT_Base	ENSMUSG00000036591	0.114814	0.240624	1	Arhgap21	KO_LPS_3hr - WT_LPS_3hr	ENSMUSG00000031137	-0.29503	0.15911	1	Fgf13	KO_LPS_24hr - WT_LPS_24hr	ENSMUSG00000106475	-0.791972	0.175063	1	ENSMUSG00000106475
KO_Base - WT_Base	ENSMUSG00000047735	0.174812	0.240857	1	Samd9l	KO_LPS_3hr - WT_LPS_3hr	ENSMUSG00000002820	0.110974	0.159278	1	Atg4d	KO_LPS_24hr - WT_LPS_24hr	ENSMUSG00000063556	0.626366	0.175065	1	Gm10132
KO_Base - WT_Base	ENSMUSG00000061979	0.0974358	0.240906	1	Rcc1l	KO_LPS_3hr - WT_LPS_3hr	ENSMUSG00000019841	-0.217834	0.159436	1	Rev3l	KO_LPS_24hr - WT_LPS_24hr	ENSMUSG00000055200	-0.118488	0.175489	1	Sertad3
KO_Base - WT_Base	ENSMUSG00000073628	1.80432	0.240917	1	ENSMUSG00000073628	KO_LPS_3hr - WT_LPS_3hr	ENSMUSG00000024220	-0.186982	0.159441	1	Zfp523	KO_LPS_24hr - WT_LPS_24hr	ENSMUSG00000030281	-0.877756	0.175555	1	Il17rc
KO_Base - WT_Base	ENSMUSG00000027959	0.147853	0.241034	1	Sass6	KO_LPS_3hr - WT_LPS_3hr	ENSMUSG00000027300	0.215518	0.159455	1	Ubox5	KO_LPS_24hr - WT_LPS_24hr	ENSMUSG00000051306	0.0989723	0.175558	1	Usp42
KO_Base - WT_Base	ENSMUSG00000028080	0.10281	0.241211	1	Lrba	KO_LPS_3hr - WT_LPS_3hr	ENSMUSG00000049680	0.0681609	0.159512	1	Urgcp	KO_LPS_24hr - WT_LPS_24hr	ENSMUSG00000032342	0.105257	0.175701	1	Mto1
KO_Base - WT_Base	ENSMUSG00000019907	0.125619	0.241281	1	Ppp1r12a	KO_LPS_3hr - WT_LPS_3hr	ENSMUSG00000097405	-0.918534	0.159694	1	D630044L22Rik	KO_LPS_24hr - WT_LPS_24hr	ENSMUSG00000002732	-0.290599	0.175812	1	Fkbp7
KO_Base - WT_Base	ENSMUSG00000026388	-0.275922	0.241301	1	3110009E18Rik	KO_LPS_3hr - WT_LPS_3hr	ENSMUSG00000000085	-0.13478	0.15975	1	Scmh1	KO_LPS_24hr - WT_LPS_24hr	ENSMUSG00000032786	0.172858	0.175865	1	Alas1
KO_Base - WT_Base	ENSMUSG00000032737	0.109368	0.241672	1	Inppl1	KO_LPS_3hr - WT_LPS_3hr	ENSMUSG00000059975	0.216041	0.160065	1	Zfp74	KO_LPS_24hr - WT_LPS_24hr	ENSMUSG00000037461	0.0648365	0.175979	1	Ints7
KO_Base - WT_Base	ENSMUSG00000073490	0.1533	0.241684	1	Ifi207	KO_LPS_3hr - WT_LPS_3hr	ENSMUSG00000047227	-0.462356	0.160087	1	Gm527	KO_LPS_24hr - WT_LPS_24hr	ENSMUSG00000029767	0.0753966	0.175991	1	Calu
KO_Base - WT_Base	ENSMUSG00000086368	0.562083	0.241685	1	ENSMUSG00000086368	KO_LPS_3hr - WT_LPS_3hr	ENSMUSG00000025407	-0.568319	0.160505	1	Gli1	KO_LPS_24hr - WT_LPS_24hr	ENSMUSG00000098678	0.737108	0.175994	1	Mroh6
KO_Base - WT_Base	ENSMUSG00000035443	-0.104284	0.241717	1	Thyn1	KO_LPS_3hr - WT_LPS_3hr	ENSMUSG00000084252	-0.775486	0.160593	1	ENSMUSG00000084252	KO_LPS_24hr - WT_LPS_24hr	ENSMUSG00000044854	-0.692742	0.176292	1	1700056E22Rik
KO_Base - WT_Base	ENSMUSG00000106472	0.68789	0.241771	1	ENSMUSG00000106472	KO_LPS_3hr - WT_LPS_3hr	ENSMUSG00000032965	0.134835	0.160652	1	Ift57	KO_LPS_24hr - WT_LPS_24hr	ENSMUSG00000025747	0.348043	0.176387	1	Tyms
KO_Base - WT_Base	ENSMUSG00000027522	0.118788	0.241776	1	Stx16	KO_LPS_3hr - WT_LPS_3hr	ENSMUSG00000021361	-0.0810836	0.160791	1	Tmem14c	KO_LPS_24hr - WT_LPS_24hr	ENSMUSG00000021037	-0.105538	0.176394	1	Ahsa1
KO_Base - WT_Base	ENSMUSG00000024841	-0.109546	0.241817	1	Eif1ad	KO_LPS_3hr - WT_LPS_3hr	ENSMUSG00000006517	-0.274681	0.160828	1	Mvd	KO_LPS_24hr - WT_LPS_24hr	ENSMUSG00000001383	-0.0687868	0.176399	1	Zmat2
KO_Base - WT_Base	ENSMUSG00000044876	-0.0744551	0.241999	1	Zfp444	KO_LPS_3hr - WT_LPS_3hr	ENSMUSG00000026172	0.222269	0.160844	1	Bcs1l	KO_LPS_24hr - WT_LPS_24hr	ENSMUSG00000107304	-0.699002	0.176579	1	ENSMUSG00000107304
KO_Base - WT_Base	ENSMUSG00000002227	0.161136	0.242029	1	Mov10	KO_LPS_3hr - WT_LPS_3hr	ENSMUSG00000105201	-0.48238	0.161076	1	ENSMUSG00000105201	KO_LPS_24hr - WT_LPS_24hr	ENSMUSG00000053774	0.0955553	0.1766	1	Ubxn7
KO_Base - WT_Base	ENSMUSG00000035051	0.0758283	0.242042	1	Dhx57	KO_LPS_3hr - WT_LPS_3hr	ENSMUSG00000000320	0.410853	0.161078	1	Alox12	KO_LPS_24hr - WT_LPS_24hr	ENSMUSG00000097667	-0.680215	0.176615	1	ENSMUSG00000097667
KO_Base - WT_Base	ENSMUSG00000006127	0.0823855	0.242163	1	Inpp5k	KO_LPS_3hr - WT_LPS_3hr	ENSMUSG00000041809	-0.940366	0.161098	1	Efhc1	KO_LPS_24hr - WT_LPS_24hr	ENSMUSG00000042182	0.428726	0.176811	1	Bend6
KO_Base - WT_Base	ENSMUSG00000031839	-0.0967247	0.242197	1	Hsbp1	KO_LPS_3hr - WT_LPS_3hr	ENSMUSG00000013833	0.160882	0.161098	1	Med16	KO_LPS_24hr - WT_LPS_24hr	ENSMUSG00000027959	-0.173477	0.176831	1	Sass6
KO_Base - WT_Base	ENSMUSG00000040037	0.518402	0.242279	1	Negr1	KO_LPS_3hr - WT_LPS_3hr	ENSMUSG00000028933	0.414862	0.161107	1	Xrcc2	KO_LPS_24hr - WT_LPS_24hr	ENSMUSG00000097077	0.232615	0.176887	1	Gm16712
KO_Base - WT_Base	ENSMUSG00000045751	0.126935	0.24246	1	Mms22l	KO_LPS_3hr - WT_LPS_3hr	ENSMUSG00000016637	-0.166048	0.161206	1	Ift27	KO_LPS_24hr - WT_LPS_24hr	ENSMUSG00000002204	-0.147314	0.177085	1	Napsa
KO_Base - WT_Base	ENSMUSG00000053293	0.0722553	0.242507	1	Pom121	KO_LPS_3hr - WT_LPS_3hr	ENSMUSG00000039782	-0.168567	0.161274	1	Cpeb2	KO_LPS_24hr - WT_LPS_24hr	ENSMUSG00000073481	-0.0828986	0.177089	1	Mtarc2
KO_Base - WT_Base	ENSMUSG00000086111	-0.245448	0.242667	1	Gm15326	KO_LPS_3hr - WT_LPS_3hr	ENSMUSG00000072761	-0.632283	0.161467	1	Gm6712	KO_LPS_24hr - WT_LPS_24hr	ENSMUSG00000047098	-0.0837453	0.177097	1	Rnf31
KO_Base - WT_Base	ENSMUSG00000031659	0.111986	0.242814	1	Adcy7	KO_LPS_3hr - WT_LPS_3hr	ENSMUSG00000007987	0.133115	0.161834	1	Ift22	KO_LPS_24hr - WT_LPS_24hr	ENSMUSG00000047603	0.242176	0.177195	1	Zfp235
KO_Base - WT_Base	ENSMUSG00000058163	0.193732	0.24293	1	Gm5431	KO_LPS_3hr - WT_LPS_3hr	ENSMUSG00000017299	0.0846829	0.16213	1	Dnttip1	KO_LPS_24hr - WT_LPS_24hr	ENSMUSG00000024592	-0.199392	0.177284	1	C330018D20Rik
KO_Base - WT_Base	ENSMUSG00000024743	0.690243	0.243022	1	Syt7	KO_LPS_3hr - WT_LPS_3hr	ENSMUSG00000089832	0.114877	0.162184	1	Shkbp1	KO_LPS_24hr - WT_LPS_24hr	ENSMUSG00000064090	-0.201147	0.177287	1	Vrk2
KO_Base - WT_Base	ENSMUSG00000051154	-0.087645	0.243217	1	Commd3	KO_LPS_3hr - WT_LPS_3hr	ENSMUSG00000030681	0.0860088	0.162287	1	Mvp	KO_LPS_24hr - WT_LPS_24hr	ENSMUSG00000036879	0.0996517	0.177333	1	Phkb
KO_Base - WT_Base	ENSMUSG00000029814	0.307527	0.243249	1	Igf2bp3	KO_LPS_3hr - WT_LPS_3hr	ENSMUSG00000027953	0.111703	0.162442	1	Slc50a1	KO_LPS_24hr - WT_LPS_24hr	ENSMUSG00000087477	-0.67244	0.177388	1	ENSMUSG00000087477
KO_Base - WT_Base	ENSMUSG00000032336	0.0703132	0.243364	1	Nptn	KO_LPS_3hr - WT_LPS_3hr	ENSMUSG00000035745	0.645791	0.162583	1	Grin3b	KO_LPS_24hr - WT_LPS_24hr	ENSMUSG00000078763	-0.395313	0.177577	1	Slfn1
KO_Base - WT_Base	ENSMUSG00000063047	0.189415	0.24344	1	Zfp780b	KO_LPS_3hr - WT_LPS_3hr	ENSMUSG00000034724	-0.0876786	0.162732	1	Cnot6l	KO_LPS_24hr - WT_LPS_24hr	ENSMUSG00000029480	0.113773	0.178013	1	Dhx37
KO_Base - WT_Base	ENSMUSG00000050243	0.601411	0.243448	1	ENSMUSG00000050243	KO_LPS_3hr - WT_LPS_3hr	ENSMUSG00000106691	-1.01573	0.16275	1	ENSMUSG00000106691	KO_LPS_24hr - WT_LPS_24hr	ENSMUSG00000034947	-0.112749	0.178039	1	Tmem106a
KO_Base - WT_Base	ENSMUSG00000040048	-0.0712887	0.243477	1	Ndufb10	KO_LPS_3hr - WT_LPS_3hr	ENSMUSG00000041075	0.202696	0.162899	1	Fzd7	KO_LPS_24hr - WT_LPS_24hr	ENSMUSG00000053175	-0.114771	0.178144	1	Bcl3
KO_Base - WT_Base	ENSMUSG00000032298	-0.126175	0.243531	1	Neil1	KO_LPS_3hr - WT_LPS_3hr	ENSMUSG00000015747	-0.125993	0.162974	1	Vps45	KO_LPS_24hr - WT_LPS_24hr	ENSMUSG00000097335	-0.658061	0.178152	1	ENSMUSG00000097335
KO_Base - WT_Base	ENSMUSG00000049881	-0.168016	0.243542	1	2810025M15Rik	KO_LPS_3hr - WT_LPS_3hr	ENSMUSG00000022521	-0.107999	0.162975	1	Crebbp	KO_LPS_24hr - WT_LPS_24hr	ENSMUSG00000000184	-0.403738	0.178282	1	Ccnd2
KO_Base - WT_Base	ENSMUSG00000040033	0.18104	0.243623	1	Stat2	KO_LPS_3hr - WT_LPS_3hr	ENSMUSG00000006205	0.251264	0.163233	1	Htra1	KO_LPS_24hr - WT_LPS_24hr	ENSMUSG00000060568	0.682757	0.178292	1	Fam78b
KO_Base - WT_Base	ENSMUSG00000101335	0.390994	0.243761	1	ENSMUSG00000101335	KO_LPS_3hr - WT_LPS_3hr	ENSMUSG00000044350	0.143077	0.163327	1	Lacc1	KO_LPS_24hr - WT_LPS_24hr	ENSMUSG00000002395	-0.130908	0.178339	1	Use1
KO_Base - WT_Base	ENSMUSG00000027030	0.33927	0.243826	1	Stk39	KO_LPS_3hr - WT_LPS_3hr	ENSMUSG00000073889	0.109305	0.163568	1	Il11ra1	KO_LPS_24hr - WT_LPS_24hr	ENSMUSG00000019122	-0.212371	0.17872	1	Ccl9
KO_Base - WT_Base	ENSMUSG00000100514	0.302419	0.243844	1	ENSMUSG00000100514	KO_LPS_3hr - WT_LPS_3hr	ENSMUSG00000030216	0.124351	0.163578	1	Wbp11	KO_LPS_24hr - WT_LPS_24hr	ENSMUSG00000040249	-0.164886	0.178724	1	Lrp1
KO_Base - WT_Base	ENSMUSG00000043572	-0.111787	0.243893	1	Pars2	KO_LPS_3hr - WT_LPS_3hr	ENSMUSG00000023110	0.133028	0.163636	1	Prmt5	KO_LPS_24hr - WT_LPS_24hr	ENSMUSG00000009681	0.220059	0.178872	1	Bcr
KO_Base - WT_Base	ENSMUSG00000048521	0.736634	0.243957	1	Cxcr6	KO_LPS_3hr - WT_LPS_3hr	ENSMUSG00000029627	-0.298243	0.163706	1	Zkscan14	KO_LPS_24hr - WT_LPS_24hr	ENSMUSG00000025176	-0.356676	0.178891	1	Hoga1
KO_Base - WT_Base	ENSMUSG00000097479	0.115902	0.24409	1	ENSMUSG00000097479	KO_LPS_3hr - WT_LPS_3hr	ENSMUSG00000033102	-0.207389	0.163733	1	Cdc14b	KO_LPS_24hr - WT_LPS_24hr	ENSMUSG00000028910	0.1655	0.179011	1	Mecr
KO_Base - WT_Base	ENSMUSG00000038594	0.254085	0.24411	1	Cep85l	KO_LPS_3hr - WT_LPS_3hr	ENSMUSG00000048027	0.170064	0.163801	1	Rgmb	KO_LPS_24hr - WT_LPS_24hr	ENSMUSG00000004667	-0.0923572	0.179351	1	Polr2e
KO_Base - WT_Base	ENSMUSG00000021134	0.118228	0.244123	1	Srsf5	KO_LPS_3hr - WT_LPS_3hr	ENSMUSG00000028969	0.114851	0.163856	1	Cdk5	KO_LPS_24hr - WT_LPS_24hr	ENSMUSG00000028982	0.140351	0.179363	1	Slc25a33
KO_Base - WT_Base	ENSMUSG00000034917	0.127595	0.244207	1	Tjp3	KO_LPS_3hr - WT_LPS_3hr	ENSMUSG00000025558	-0.328469	0.163869	1	Dock9	KO_LPS_24hr - WT_LPS_24hr	ENSMUSG00000019969	-0.0776567	0.179366	1	Psen1
KO_Base - WT_Base	ENSMUSG00000054387	0.0872728	0.244314	1	Mdm4	KO_LPS_3hr - WT_LPS_3hr	ENSMUSG00000021476	0.134252	0.163981	1	Habp4	KO_LPS_24hr - WT_LPS_24hr	ENSMUSG00000029723	-0.096417	0.179412	1	Tsc22d4
KO_Base - WT_Base	ENSMUSG00000062526	0.0909447	0.244446	1	Mppe1	KO_LPS_3hr - WT_LPS_3hr	ENSMUSG00000044982	-0.184797	0.164	1	Sft2d3	KO_LPS_24hr - WT_LPS_24hr	ENSMUSG00000030246	0.32749	0.179543	1	Ldhb
KO_Base - WT_Base	ENSMUSG00000067786	0.292548	0.244665	1	Nnat	KO_LPS_3hr - WT_LPS_3hr	ENSMUSG00000073478	-0.257534	0.164074	1	ENSMUSG00000073478	KO_LPS_24hr - WT_LPS_24hr	ENSMUSG00000028777	0.808985	0.179681	1	Gnat3
KO_Base - WT_Base	ENSMUSG00000104509	-1.5072	0.245076	1	ENSMUSG00000104509	KO_LPS_3hr - WT_LPS_3hr	ENSMUSG00000052031	-0.245429	0.164146	1	Tagap1	KO_LPS_24hr - WT_LPS_24hr	ENSMUSG00000031516	-0.0963461	0.179682	1	Dctn6
KO_Base - WT_Base	ENSMUSG00000100309	0.382782	0.245082	1	ENSMUSG00000100309	KO_LPS_3hr - WT_LPS_3hr	ENSMUSG00000044496	0.109145	0.164149	1	2510039O18Rik	KO_LPS_24hr - WT_LPS_24hr	ENSMUSG00000091421	0.276183	0.179757	1	Gm4202
KO_Base - WT_Base	ENSMUSG00000010406	-0.176981	0.24531	1	Mrpl52	KO_LPS_3hr - WT_LPS_3hr	ENSMUSG00000038486	0.329124	0.164181	1	Sv2a	KO_LPS_24hr - WT_LPS_24hr	ENSMUSG00000037286	0.0899616	0.18001	1	Stag1
KO_Base - WT_Base	ENSMUSG00000022961	0.0825468	0.245743	1	Son	KO_LPS_3hr - WT_LPS_3hr	ENSMUSG00000061411	-0.137433	0.164248	1	Nol4l	KO_LPS_24hr - WT_LPS_24hr	ENSMUSG00000032374	-0.25995	0.180147	1	Plod2
KO_Base - WT_Base	ENSMUSG00000028111	0.236188	0.24581	1	Ctsk	KO_LPS_3hr - WT_LPS_3hr	ENSMUSG00000025737	0.129595	0.164527	1	Wdr24	KO_LPS_24hr - WT_LPS_24hr	ENSMUSG00000034883	-1.88462	0.180649	1	Lrr1
KO_Base - WT_Base	ENSMUSG00000024079	0.154576	0.245814	1	Eif2ak2	KO_LPS_3hr - WT_LPS_3hr	ENSMUSG00000040712	0.0973915	0.164563	1	Camta2	KO_LPS_24hr - WT_LPS_24hr	ENSMUSG00000026384	0.169602	0.180712	1	Ptpn4
KO_Base - WT_Base	ENSMUSG00000012405	-0.119339	0.2459	1	Rpl15	KO_LPS_3hr - WT_LPS_3hr	ENSMUSG00000097404	-0.681142	0.164676	1	Gm10814	KO_LPS_24hr - WT_LPS_24hr	ENSMUSG00000041594	0.265539	0.180821	1	Tmtc4
KO_Base - WT_Base	ENSMUSG00000103975	-0.245921	0.245903	1	ENSMUSG00000103975	KO_LPS_3hr - WT_LPS_3hr	ENSMUSG00000106037	-0.295883	0.164765	1	Gm4332	KO_LPS_24hr - WT_LPS_24hr	ENSMUSG00000073889	0.0854737	0.180937	1	Il11ra1
KO_Base - WT_Base	ENSMUSG00000021552	0.0852693	0.246218	1	Gkap1	KO_LPS_3hr - WT_LPS_3hr	ENSMUSG00000106623	-1.59763	0.164774	1	ENSMUSG00000106623	KO_LPS_24hr - WT_LPS_24hr	ENSMUSG00000000682	-0.168392	0.180967	1	Cd52
KO_Base - WT_Base	ENSMUSG00000106547	0.526416	0.246304	1	ENSMUSG00000106547	KO_LPS_3hr - WT_LPS_3hr	ENSMUSG00000015882	-0.194561	0.164855	1	Lcorl;!Gm3414	KO_LPS_24hr - WT_LPS_24hr	ENSMUSG00000030711	-0.525725	0.181058	1	Sult1a1
KO_Base - WT_Base	ENSMUSG00000031196	-0.550788	0.246469	1	F8	KO_LPS_3hr - WT_LPS_3hr	ENSMUSG00000063383	0.442625	0.164877	1	Zfp947	KO_LPS_24hr - WT_LPS_24hr	ENSMUSG00000087022	-0.747228	0.181104	1	9130024F11Rik;!Gm38484
KO_Base - WT_Base	ENSMUSG00000073489	0.197266	0.246481	1	Ifi204	KO_LPS_3hr - WT_LPS_3hr	ENSMUSG00000032207	-1.08574	0.1649	1	Lipc	KO_LPS_24hr - WT_LPS_24hr	ENSMUSG00000049295	0.0963782	0.181225	1	Zfp219
KO_Base - WT_Base	ENSMUSG00000025169	-0.159269	0.246528	1	Ogfod3	KO_LPS_3hr - WT_LPS_3hr	ENSMUSG00000078676	0.0766584	0.164905	1	Casc3	KO_LPS_24hr - WT_LPS_24hr	ENSMUSG00000030815	-0.100865	0.181262	1	Phkg2
KO_Base - WT_Base	ENSMUSG00000103937	-0.902986	0.246635	1	ENSMUSG00000103937	KO_LPS_3hr - WT_LPS_3hr	ENSMUSG00000055809	0.227258	0.165327	1	Dnaaf3	KO_LPS_24hr - WT_LPS_24hr	ENSMUSG00000025357	0.149182	0.181337	1	Dgka
KO_Base - WT_Base	ENSMUSG00000087635	0.470153	0.246661	1	ENSMUSG00000087635	KO_LPS_3hr - WT_LPS_3hr	ENSMUSG00000038173	1.69618	0.165343	1	Enpp6	KO_LPS_24hr - WT_LPS_24hr	ENSMUSG00000103332	-0.704897	0.181397	1	Pcdhga2
KO_Base - WT_Base	ENSMUSG00000080058	-0.638481	0.246703	1	ENSMUSG00000080058	KO_LPS_3hr - WT_LPS_3hr	ENSMUSG00000070498	-1.27868	0.165372	1	Tmem132b	KO_LPS_24hr - WT_LPS_24hr	ENSMUSG00000097263	0.731476	0.181427	1	ENSMUSG00000097263
KO_Base - WT_Base	ENSMUSG00000055128	-0.0751562	0.246719	1	Cgrrf1	KO_LPS_3hr - WT_LPS_3hr	ENSMUSG00000042708	-0.895247	0.165401	1	Shcbp1l	KO_LPS_24hr - WT_LPS_24hr	ENSMUSG00000036835	-0.0970167	0.18149	1	Psenen
KO_Base - WT_Base	ENSMUSG00000035505	0.155519	0.246761	1	Cox18	KO_LPS_3hr - WT_LPS_3hr	ENSMUSG00000029075	0.622194	0.165404	1	Tnfrsf4	KO_LPS_24hr - WT_LPS_24hr	ENSMUSG00000051832	-0.718661	0.181505	1	E230016K23Rik
KO_Base - WT_Base	ENSMUSG00000021900	-0.0825072	0.246822	1	Btd	KO_LPS_3hr - WT_LPS_3hr	ENSMUSG00000103115	-1.65647	0.16541	1	ENSMUSG00000103115	KO_LPS_24hr - WT_LPS_24hr	ENSMUSG00000047246	-0.440387	0.181529	1	H2bc6
KO_Base - WT_Base	ENSMUSG00000040112	-0.112651	0.246882	1	Mrps35	KO_LPS_3hr - WT_LPS_3hr	ENSMUSG00000026788	-0.113525	0.16547	1	Zbtb43	KO_LPS_24hr - WT_LPS_24hr	ENSMUSG00000095334	1.62065	0.181592	1	ENSMUSG00000095334
KO_Base - WT_Base	ENSMUSG00000057835	-0.208848	0.246922	1	Zfp119a	KO_LPS_3hr - WT_LPS_3hr	ENSMUSG00000032656	-0.422816	0.165488	1	Marchf3	KO_LPS_24hr - WT_LPS_24hr	ENSMUSG00000017843	-0.0553032	0.181698	1	Ppp2r5c
KO_Base - WT_Base	ENSMUSG00000021575	0.308069	0.247117	1	Ahrr	KO_LPS_3hr - WT_LPS_3hr	ENSMUSG00000021023	-0.192908	0.165748	1	Prorp	KO_LPS_24hr - WT_LPS_24hr	ENSMUSG00000028989	-1.26379	0.181848	1	Angptl7
KO_Base - WT_Base	ENSMUSG00000030588	-0.0840151	0.247177	1	Yif1b	KO_LPS_3hr - WT_LPS_3hr	ENSMUSG00000029545	-0.108577	0.16577	1	Acads	KO_LPS_24hr - WT_LPS_24hr	ENSMUSG00000030579	-0.132753	0.181949	1	Tyrobp
KO_Base - WT_Base	ENSMUSG00000043263	0.244213	0.24739	1	Ifi209	KO_LPS_3hr - WT_LPS_3hr	ENSMUSG00000060586	0.23993	0.165822	1	H2-Eb1	KO_LPS_24hr - WT_LPS_24hr	ENSMUSG00000025208	-0.087287	0.182011	1	Mrpl43
KO_Base - WT_Base	ENSMUSG00000014769	-0.0670435	0.247686	1	Psmb1	KO_LPS_3hr - WT_LPS_3hr	ENSMUSG00000024914	0.0917584	0.165874	1	Drap1	KO_LPS_24hr - WT_LPS_24hr	ENSMUSG00000025899	0.131949	0.18202	1	Alkbh8
KO_Base - WT_Base	ENSMUSG00000045160	-0.158134	0.247709	1	Bola3	KO_LPS_3hr - WT_LPS_3hr	ENSMUSG00000085642	0.398134	0.166182	1	ENSMUSG00000085642	KO_LPS_24hr - WT_LPS_24hr	ENSMUSG00000057841	-0.146836	0.182029	1	Rpl32
KO_Base - WT_Base	ENSMUSG00000024887	0.141855	0.24777	1	Asah2	KO_LPS_3hr - WT_LPS_3hr	ENSMUSG00000079469	0.132304	0.166228	1	Pigb	KO_LPS_24hr - WT_LPS_24hr	ENSMUSG00000025980	0.119361	0.182032	1	Hspd1
KO_Base - WT_Base	ENSMUSG00000060519	0.158791	0.247896	1	Tor3a	KO_LPS_3hr - WT_LPS_3hr	ENSMUSG00000022105	-0.128882	0.166232	1	Rb1	KO_LPS_24hr - WT_LPS_24hr	ENSMUSG00000095677	-0.151099	0.182067	1	Dynlt1f
KO_Base - WT_Base	ENSMUSG00000005610	0.104632	0.248041	1	Eif4g2	KO_LPS_3hr - WT_LPS_3hr	ENSMUSG00000020135	-0.367764	0.166257	1	Apc2	KO_LPS_24hr - WT_LPS_24hr	ENSMUSG00000090610	0.699877	0.182149	1	Gm3571
KO_Base - WT_Base	ENSMUSG00000071415	-0.127667	0.24825	1	Rpl23	KO_LPS_3hr - WT_LPS_3hr	ENSMUSG00000104000	-0.809684	0.166801	1	ENSMUSG00000104000	KO_LPS_24hr - WT_LPS_24hr	ENSMUSG00000092534	-0.944625	0.18228	1	ENSMUSG00000092534
KO_Base - WT_Base	ENSMUSG00000035726	0.0779847	0.248458	1	Supt16	KO_LPS_3hr - WT_LPS_3hr	ENSMUSG00000024958	0.161357	0.166841	1	Gpr137	KO_LPS_24hr - WT_LPS_24hr	ENSMUSG00000060639	-0.349076	0.182372	1	H4c9
KO_Base - WT_Base	ENSMUSG00000022218	-0.256008	0.248477	1	Tgm1	KO_LPS_3hr - WT_LPS_3hr	ENSMUSG00000046380	0.317972	0.166966	1	Jrk	KO_LPS_24hr - WT_LPS_24hr	ENSMUSG00000031715	0.110701	0.182385	1	Smarca5
KO_Base - WT_Base	ENSMUSG00000042726	0.125288	0.248572	1	Trafd1	KO_LPS_3hr - WT_LPS_3hr	ENSMUSG00000086718	-1.21268	0.167019	1	ENSMUSG00000086718	KO_LPS_24hr - WT_LPS_24hr	ENSMUSG00000047423	-0.0829188	0.182508	1	AI837181
KO_Base - WT_Base	ENSMUSG00000028431	0.0963832	0.248654	1	Elp1	KO_LPS_3hr - WT_LPS_3hr	ENSMUSG00000022362	-0.445749	0.167041	1	ENSMUSG00000022362	KO_LPS_24hr - WT_LPS_24hr	ENSMUSG00000038084	0.0856807	0.182524	1	Opa1
KO_Base - WT_Base	ENSMUSG00000031434	0.51319	0.249314	1	Morc4	KO_LPS_3hr - WT_LPS_3hr	ENSMUSG00000058638	0.138049	0.167045	1	Zfp110	KO_LPS_24hr - WT_LPS_24hr	ENSMUSG00000044894	-0.121752	0.182532	1	Uqcrq
KO_Base - WT_Base	ENSMUSG00000054404	0.201449	0.249329	1	Slfn5	KO_LPS_3hr - WT_LPS_3hr	ENSMUSG00000031539	0.117716	0.167088	1	Ap3m2	KO_LPS_24hr - WT_LPS_24hr	ENSMUSG00000030117	-0.339262	0.18275	1	Gdf3
KO_Base - WT_Base	ENSMUSG00000023052	0.27939	0.249333	1	Npff	KO_LPS_3hr - WT_LPS_3hr	ENSMUSG00000061286	0.151125	0.167176	1	Exosc5	KO_LPS_24hr - WT_LPS_24hr	ENSMUSG00000018169	-0.154233	0.182946	1	Mfng
KO_Base - WT_Base	ENSMUSG00000001020	-0.12671	0.249335	1	S100a4	KO_LPS_3hr - WT_LPS_3hr	ENSMUSG00000094786	1.2246	0.167254	1	ENSMUSG00000094786	KO_LPS_24hr - WT_LPS_24hr	ENSMUSG00000031617	0.108118	0.183047	1	Tmem184c
KO_Base - WT_Base	ENSMUSG00000037894	-0.106084	0.249874	1	H2az1	KO_LPS_3hr - WT_LPS_3hr	ENSMUSG00000107224	-0.613046	0.167291	1	ENSMUSG00000107224	KO_LPS_24hr - WT_LPS_24hr	ENSMUSG00000089662	-0.621525	0.183121	1	ENSMUSG00000089662
KO_Base - WT_Base	ENSMUSG00000041126	-0.138903	0.250245	1	H2az2	KO_LPS_3hr - WT_LPS_3hr	ENSMUSG00000030428	-0.65855	0.167367	1	Ttyh1	KO_LPS_24hr - WT_LPS_24hr	ENSMUSG00000022022	-0.141355	0.183219	1	Mtrf1
KO_Base - WT_Base	ENSMUSG00000095193	0.305868	0.250426	1	Gm20939	KO_LPS_3hr - WT_LPS_3hr	ENSMUSG00000020086	0.468063	0.16737	1	Macroh2a2	KO_LPS_24hr - WT_LPS_24hr	ENSMUSG00000024085	0.144853	0.183269	1	Man2a1
KO_Base - WT_Base	ENSMUSG00000057322	-0.143531	0.250441	1	Rpl38	KO_LPS_3hr - WT_LPS_3hr	ENSMUSG00000022477	0.0754996	0.167399	1	Aco2	KO_LPS_24hr - WT_LPS_24hr	ENSMUSG00000035513	0.263572	0.183444	1	Ntng2
KO_Base - WT_Base	ENSMUSG00000097277	-0.327093	0.250472	1	2900076A07Rik	KO_LPS_3hr - WT_LPS_3hr	ENSMUSG00000032376	0.0748117	0.167571	1	Usp3	KO_LPS_24hr - WT_LPS_24hr	ENSMUSG00000030298	-0.0621192	0.183562	1	Sec13
KO_Base - WT_Base	ENSMUSG00000029561	0.157317	0.250572	1	Oasl2	KO_LPS_3hr - WT_LPS_3hr	ENSMUSG00000097390	-0.636351	0.167614	1	ENSMUSG00000097390	KO_LPS_24hr - WT_LPS_24hr	ENSMUSG00000032204	0.607786	0.183767	1	Aqp9
KO_Base - WT_Base	ENSMUSG00000029174	0.131711	0.250726	1	Tbc1d1	KO_LPS_3hr - WT_LPS_3hr	ENSMUSG00000086434	-1.76996	0.167669	1	ENSMUSG00000086434	KO_LPS_24hr - WT_LPS_24hr	ENSMUSG00000082062	-0.629004	0.183852	1	ENSMUSG00000082062
KO_Base - WT_Base	ENSMUSG00000056459	-0.14428	0.25073	1	Zbtb25	KO_LPS_3hr - WT_LPS_3hr	ENSMUSG00000025509	0.0780018	0.16783	1	Pnpla2	KO_LPS_24hr - WT_LPS_24hr	ENSMUSG00000027371	0.190635	0.183882	1	Fahd2a
KO_Base - WT_Base	ENSMUSG00000026289	0.0985705	0.250899	1	Atg16l1	KO_LPS_3hr - WT_LPS_3hr	ENSMUSG00000039701	-0.192494	0.167847	1	Usp53	KO_LPS_24hr - WT_LPS_24hr	ENSMUSG00000092417	-0.135588	0.184003	1	Gpank1
KO_Base - WT_Base	ENSMUSG00000103570	0.430653	0.250903	1	ENSMUSG00000103570	KO_LPS_3hr - WT_LPS_3hr	ENSMUSG00000061306	0.0714624	0.167852	1	Slc38a10	KO_LPS_24hr - WT_LPS_24hr	ENSMUSG00000040037	-1.88252	0.184268	1	Negr1
KO_Base - WT_Base	ENSMUSG00000049232	0.134242	0.250985	1	Tigd2	KO_LPS_3hr - WT_LPS_3hr	ENSMUSG00000033735	0.134485	0.167973	1	Spr	KO_LPS_24hr - WT_LPS_24hr	ENSMUSG00000102191	2.77312	0.184287	1	ENSMUSG00000102191
KO_Base - WT_Base	ENSMUSG00000020868	0.157545	0.250986	1	Xylt2	KO_LPS_3hr - WT_LPS_3hr	ENSMUSG00000057580	-1.04688	0.168114	1	ENSMUSG00000057580	KO_LPS_24hr - WT_LPS_24hr	ENSMUSG00000095362	0.204341	0.184324	1	Gm14325
KO_Base - WT_Base	ENSMUSG00000096959	-0.645315	0.251034	1	4930509G22Rik	KO_LPS_3hr - WT_LPS_3hr	ENSMUSG00000054893	-0.363828	0.168205	1	Zfp667	KO_LPS_24hr - WT_LPS_24hr	ENSMUSG00000037989	0.47398	0.184367	1	Wnk2
KO_Base - WT_Base	ENSMUSG00000053740	0.321325	0.251066	1	ENSMUSG00000053740	KO_LPS_3hr - WT_LPS_3hr	ENSMUSG00000025466	-0.202475	0.168271	1	Fuom	KO_LPS_24hr - WT_LPS_24hr	ENSMUSG00000103085	-1.07316	0.184443	1	ENSMUSG00000103085
KO_Base - WT_Base	ENSMUSG00000050370	0.299663	0.251083	1	Ch25h	KO_LPS_3hr - WT_LPS_3hr	ENSMUSG00000083380	0.346742	0.16845	1	Ndufb4c	KO_LPS_24hr - WT_LPS_24hr	ENSMUSG00000029681	-0.0760509	0.184558	1	Bcl7b
KO_Base - WT_Base	ENSMUSG00000039001	-0.186207	0.251273	1	Rps21	KO_LPS_3hr - WT_LPS_3hr	ENSMUSG00000038400	-0.261429	0.168454	1	Pmepa1	KO_LPS_24hr - WT_LPS_24hr	ENSMUSG00000065990	-0.0872545	0.184572	1	Aurkaip1
KO_Base - WT_Base	ENSMUSG00000068220	-0.113367	0.251572	1	Lgals1	KO_LPS_3hr - WT_LPS_3hr	ENSMUSG00000073079	-0.208969	0.168498	1	Srp54a	KO_LPS_24hr - WT_LPS_24hr	ENSMUSG00000033863	0.308701	0.184621	1	Klf9
KO_Base - WT_Base	ENSMUSG00000062007	-0.543952	0.251805	1	Hsh2d	KO_LPS_3hr - WT_LPS_3hr	ENSMUSG00000028911	0.100313	0.169078	1	Srsf4	KO_LPS_24hr - WT_LPS_24hr	ENSMUSG00000021428	0.0827473	0.184698	1	Riok1
KO_Base - WT_Base	ENSMUSG00000006289	-0.100714	0.251833	1	Osgep	KO_LPS_3hr - WT_LPS_3hr	ENSMUSG00000034107	-1.3122	0.169194	1	Ano7	KO_LPS_24hr - WT_LPS_24hr	ENSMUSG00000086753	-0.342438	0.184732	1	ENSMUSG00000086753
KO_Base - WT_Base	ENSMUSG00000079477	0.0584126	0.252054	1	Rab7	KO_LPS_3hr - WT_LPS_3hr	ENSMUSG00000069206	0.197046	0.169489	1	Zfp874a	KO_LPS_24hr - WT_LPS_24hr	ENSMUSG00000079184	0.110979	0.184797	1	Mphosph8
KO_Base - WT_Base	ENSMUSG00000020375	0.0547272	0.252142	1	Rufy1	KO_LPS_3hr - WT_LPS_3hr	ENSMUSG00000021027	-0.124202	0.169577	1	Ralgapa1	KO_LPS_24hr - WT_LPS_24hr	ENSMUSG00000028696	-0.151743	0.184802	1	Ipp
KO_Base - WT_Base	ENSMUSG00000098678	-0.607265	0.252171	1	Mroh6	KO_LPS_3hr - WT_LPS_3hr	ENSMUSG00000026826	-0.281018	0.169698	1	Nr4a2	KO_LPS_24hr - WT_LPS_24hr	ENSMUSG00000100009	-1.18696	0.184875	1	ENSMUSG00000100009
KO_Base - WT_Base	ENSMUSG00000035041	-0.269216	0.252264	1	Creb3l3	KO_LPS_3hr - WT_LPS_3hr	ENSMUSG00000078652	0.0920864	0.169732	1	Psme3	KO_LPS_24hr - WT_LPS_24hr	ENSMUSG00000020477	-0.104493	0.184971	1	Mrps24
KO_Base - WT_Base	ENSMUSG00000020682	0.287058	0.252299	1	Mmp28	KO_LPS_3hr - WT_LPS_3hr	ENSMUSG00000037526	-0.148234	0.16985	1	Atg14	KO_LPS_24hr - WT_LPS_24hr	ENSMUSG00000059923	-0.0883271	0.185021	1	Grb2
KO_Base - WT_Base	ENSMUSG00000106767	0.505701	0.252387	1	ENSMUSG00000106767	KO_LPS_3hr - WT_LPS_3hr	ENSMUSG00000097061	0.44089	0.169924	1	9330151L19Rik	KO_LPS_24hr - WT_LPS_24hr	ENSMUSG00000022210	-0.122121	0.185225	1	Dhrs4
KO_Base - WT_Base	ENSMUSG00000007033	0.298797	0.252424	1	Hspa1l	KO_LPS_3hr - WT_LPS_3hr	ENSMUSG00000020143	0.104605	0.170128	1	Dock2	KO_LPS_24hr - WT_LPS_24hr	ENSMUSG00000032012	0.245111	0.185229	1	Nectin1
KO_Base - WT_Base	ENSMUSG00000026342	0.106202	0.2526	1	Slc35f5	KO_LPS_3hr - WT_LPS_3hr	ENSMUSG00000024873	-0.734577	0.170196	1	Cnih2	KO_LPS_24hr - WT_LPS_24hr	ENSMUSG00000071451	-0.117574	0.185258	1	Psmg4
KO_Base - WT_Base	ENSMUSG00000074129	-0.113399	0.25262	1	Rpl13a	KO_LPS_3hr - WT_LPS_3hr	ENSMUSG00000104316	1.16547	0.170335	1	ENSMUSG00000104316	KO_LPS_24hr - WT_LPS_24hr	ENSMUSG00000063904	-0.0600321	0.18534	1	Dpp3
KO_Base - WT_Base	ENSMUSG00000007783	0.260303	0.252644	1	Cpt1c	KO_LPS_3hr - WT_LPS_3hr	ENSMUSG00000004085	-0.126542	0.170343	1	Map3k20	KO_LPS_24hr - WT_LPS_24hr	ENSMUSG00000028136	0.0905052	0.18537	1	Snx27
KO_Base - WT_Base	ENSMUSG00000034175	0.105619	0.252768	1	Rhbdd3	KO_LPS_3hr - WT_LPS_3hr	ENSMUSG00000038895	-0.108549	0.170354	1	Zfp653	KO_LPS_24hr - WT_LPS_24hr	ENSMUSG00000096980	-0.255862	0.185381	1	ENSMUSG00000096980
KO_Base - WT_Base	ENSMUSG00000030647	-0.104514	0.252783	1	Ndufc2	KO_LPS_3hr - WT_LPS_3hr	ENSMUSG00000058392	0.201301	0.170534	1	Rrp1b	KO_LPS_24hr - WT_LPS_24hr	ENSMUSG00000021486	-0.0984274	0.185432	1	Prelid1
KO_Base - WT_Base	ENSMUSG00000021171	0.0913467	0.252975	1	Esyt2	KO_LPS_3hr - WT_LPS_3hr	ENSMUSG00000102329	-0.529524	0.170803	1	ENSMUSG00000102329	KO_LPS_24hr - WT_LPS_24hr	ENSMUSG00000021400	0.106164	0.185497	1	Wrnip1
KO_Base - WT_Base	ENSMUSG00000091515	-0.397881	0.253025	1	ENSMUSG00000091515	KO_LPS_3hr - WT_LPS_3hr	ENSMUSG00000018293	0.174181	0.170806	1	Pfn1	KO_LPS_24hr - WT_LPS_24hr	ENSMUSG00000032174	-0.423693	0.185599	1	Icam5
KO_Base - WT_Base	ENSMUSG00000030587	-0.525464	0.253044	1	2200002D01Rik	KO_LPS_3hr - WT_LPS_3hr	ENSMUSG00000019718	-0.844357	0.170811	1	L3hypdh	KO_LPS_24hr - WT_LPS_24hr	ENSMUSG00000029603	2.19922	0.18561	1	Dtx1
KO_Base - WT_Base	ENSMUSG00000094935	-0.663524	0.253094	1	ENSMUSG00000094935	KO_LPS_3hr - WT_LPS_3hr	ENSMUSG00000004626	0.118181	0.170823	1	Stxbp2	KO_LPS_24hr - WT_LPS_24hr	ENSMUSG00000005686	0.1774	0.185709	1	Ampd3
KO_Base - WT_Base	ENSMUSG00000040296	0.161357	0.253218	1	Ddx58	KO_LPS_3hr - WT_LPS_3hr	ENSMUSG00000071855	-0.206092	0.170923	1	Ccdc112	KO_LPS_24hr - WT_LPS_24hr	ENSMUSG00000085255	-0.623923	0.185776	1	ENSMUSG00000085255
KO_Base - WT_Base	ENSMUSG00000058833	-0.0960532	0.253526	1	Rex1bd	KO_LPS_3hr - WT_LPS_3hr	ENSMUSG00000019773	-0.425143	0.170947	1	Fbxo5	KO_LPS_24hr - WT_LPS_24hr	ENSMUSG00000022820	-0.134653	0.185793	1	Ndufb4;!Ndufb4c;!Ndufb4b
KO_Base - WT_Base	ENSMUSG00000027364	-0.210611	0.253603	1	Usp50	KO_LPS_3hr - WT_LPS_3hr	ENSMUSG00000028741	0.133661	0.170974	1	Mrto4	KO_LPS_24hr - WT_LPS_24hr	ENSMUSG00000086894	0.342497	0.185828	1	Gm15708
KO_Base - WT_Base	ENSMUSG00000041703	0.536202	0.253716	1	Zic5	KO_LPS_3hr - WT_LPS_3hr	ENSMUSG00000103932	-1.49728	0.171086	1	ENSMUSG00000103932	KO_LPS_24hr - WT_LPS_24hr	ENSMUSG00000038822	0.110602	0.18588	1	Hace1
KO_Base - WT_Base	ENSMUSG00000027285	0.0776697	0.253756	1	Haus2	KO_LPS_3hr - WT_LPS_3hr	ENSMUSG00000070732	-1.68193	0.171111	1	Rbm44	KO_LPS_24hr - WT_LPS_24hr	ENSMUSG00000048106	-0.0999254	0.186012	1	ENSMUSG00000048106
KO_Base - WT_Base	ENSMUSG00000081176	0.464511	0.253762	1	ENSMUSG00000081176	KO_LPS_3hr - WT_LPS_3hr	ENSMUSG00000090626	-0.615423	0.17113	1	Tex9	KO_LPS_24hr - WT_LPS_24hr	ENSMUSG00000026201	-0.0627731	0.186052	1	Stk16
KO_Base - WT_Base	ENSMUSG00000047867	-0.449262	0.253782	1	Gimap6	KO_LPS_3hr - WT_LPS_3hr	ENSMUSG00000039536	0.0850073	0.171247	1	Stau1	KO_LPS_24hr - WT_LPS_24hr	ENSMUSG00000054280	-0.091946	0.186191	1	Prr14l
KO_Base - WT_Base	ENSMUSG00000001249	-0.144239	0.253783	1	Hpn	KO_LPS_3hr - WT_LPS_3hr	ENSMUSG00000030055	0.173443	0.171398	1	Rab43	KO_LPS_24hr - WT_LPS_24hr	ENSMUSG00000041216	0.314194	0.186268	1	Clvs1
KO_Base - WT_Base	ENSMUSG00000020456	0.0586358	0.254043	1	Ogdh	KO_LPS_3hr - WT_LPS_3hr	ENSMUSG00000027879	0.0800859	0.171425	1	Sec22b	KO_LPS_24hr - WT_LPS_24hr	ENSMUSG00000004070	-0.102232	0.186327	1	Hmox2
KO_Base - WT_Base	ENSMUSG00000046573	-0.091384	0.254132	1	Lyrm4	KO_LPS_3hr - WT_LPS_3hr	ENSMUSG00000094114	-0.496602	0.171484	1	ENSMUSG00000094114	KO_LPS_24hr - WT_LPS_24hr	ENSMUSG00000024483	0.0956306	0.186453	1	Ankhd1
KO_Base - WT_Base	ENSMUSG00000091764	0.336093	0.254216	1	Zfp964	KO_LPS_3hr - WT_LPS_3hr	ENSMUSG00000027428	0.15148	0.171701	1	Rbbp9	KO_LPS_24hr - WT_LPS_24hr	ENSMUSG00000054383	-0.419264	0.186551	1	Pnma1
KO_Base - WT_Base	ENSMUSG00000028398	-0.0930701	0.254367	1	Dmac1	KO_LPS_3hr - WT_LPS_3hr	ENSMUSG00000060019	-0.270916	0.17173	1	ENSMUSG00000060019	KO_LPS_24hr - WT_LPS_24hr	ENSMUSG00000022108	-0.113088	0.186664	1	Itm2b
KO_Base - WT_Base	ENSMUSG00000049858	0.110319	0.254383	1	Suox	KO_LPS_3hr - WT_LPS_3hr	ENSMUSG00000079111	-0.105769	0.171792	1	Kdelr2	KO_LPS_24hr - WT_LPS_24hr	ENSMUSG00000025192	-0.111283	0.1869	1	Entpd7
KO_Base - WT_Base	ENSMUSG00000046101	0.441294	0.254421	1	Mcmdc2	KO_LPS_3hr - WT_LPS_3hr	ENSMUSG00000021670	-0.140191	0.171877	1	Hmgcr	KO_LPS_24hr - WT_LPS_24hr	ENSMUSG00000078439	-0.161875	0.186935	1	Smim24
KO_Base - WT_Base	ENSMUSG00000020590	0.114122	0.254475	1	Snx13	KO_LPS_3hr - WT_LPS_3hr	ENSMUSG00000038524	0.164845	0.171929	1	Fchsd1	KO_LPS_24hr - WT_LPS_24hr	ENSMUSG00000036225	0.232952	0.187003	1	Kctd1
KO_Base - WT_Base	ENSMUSG00000038782	-0.420846	0.2545	1	1700028J19Rik	KO_LPS_3hr - WT_LPS_3hr	ENSMUSG00000048856	-0.535793	0.17207	1	Slc25a47	KO_LPS_24hr - WT_LPS_24hr	ENSMUSG00000020153	-0.115713	0.187106	1	Ndufs7
KO_Base - WT_Base	ENSMUSG00000051319	-0.123467	0.254516	1	Mtln	KO_LPS_3hr - WT_LPS_3hr	ENSMUSG00000039128	0.101312	0.172223	1	Cdc123	KO_LPS_24hr - WT_LPS_24hr	ENSMUSG00000036199	-0.0940475	0.187184	1	Ndufa13
KO_Base - WT_Base	ENSMUSG00000000340	0.137949	0.254527	1	Dbt	KO_LPS_3hr - WT_LPS_3hr	ENSMUSG00000005986	-0.220182	0.17226	1	Ankrd13d	KO_LPS_24hr - WT_LPS_24hr	ENSMUSG00000020211	-0.0843137	0.187357	1	Sf3a2
KO_Base - WT_Base	ENSMUSG00000024043	-0.5279	0.254745	1	Arhgap28	KO_LPS_3hr - WT_LPS_3hr	ENSMUSG00000040345	-0.0978976	0.172331	1	Arhgap9	KO_LPS_24hr - WT_LPS_24hr	ENSMUSG00000093577	-0.328353	0.187411	1	ENSMUSG00000093577
KO_Base - WT_Base	ENSMUSG00000025006	-0.493984	0.25483	1	Sorbs1	KO_LPS_3hr - WT_LPS_3hr	ENSMUSG00000106251	-0.56946	0.172336	1	ENSMUSG00000106251	KO_LPS_24hr - WT_LPS_24hr	ENSMUSG00000107331	0.446641	0.187439	1	ENSMUSG00000107331
KO_Base - WT_Base	ENSMUSG00000031278	0.0967336	0.254898	1	Acsl4	KO_LPS_3hr - WT_LPS_3hr	ENSMUSG00000016757	0.112705	0.172401	1	Ttll12	KO_LPS_24hr - WT_LPS_24hr	ENSMUSG00000038416	0.0638426	0.18758	1	Cdc16
KO_Base - WT_Base	ENSMUSG00000054428	-0.141956	0.254943	1	Atpif1	KO_LPS_3hr - WT_LPS_3hr	ENSMUSG00000018669	0.108881	0.172733	1	Cdk5rap3	KO_LPS_24hr - WT_LPS_24hr	ENSMUSG00000003062	-0.1155	0.187849	1	Stard3nl
KO_Base - WT_Base	ENSMUSG00000045075	-0.244979	0.255106	1	ENSMUSG00000045075	KO_LPS_3hr - WT_LPS_3hr	ENSMUSG00000022999	0.128532	0.172788	1	Lmbr1l	KO_LPS_24hr - WT_LPS_24hr	ENSMUSG00000063236	-0.125415	0.187854	1	1110038F14Rik
KO_Base - WT_Base	ENSMUSG00000091952	0.49686	0.25511	1	ENSMUSG00000091952	KO_LPS_3hr - WT_LPS_3hr	ENSMUSG00000029729	0.0988931	0.172843	1	Zkscan1	KO_LPS_24hr - WT_LPS_24hr	ENSMUSG00000079225	0.324362	0.187874	1	ENSMUSG00000079225
KO_Base - WT_Base	ENSMUSG00000025234	0.0808469	0.25512	1	Arih1	KO_LPS_3hr - WT_LPS_3hr	ENSMUSG00000063576	0.109195	0.172878	1	Klhdc3	KO_LPS_24hr - WT_LPS_24hr	ENSMUSG00000082116	-0.66451	0.187891	1	ENSMUSG00000082116
KO_Base - WT_Base	ENSMUSG00000074093	-0.243948	0.255157	1	Svip	KO_LPS_3hr - WT_LPS_3hr	ENSMUSG00000091623	0.115355	0.172894	1	ENSMUSG00000091623	KO_LPS_24hr - WT_LPS_24hr	ENSMUSG00000023795	0.246177	0.187902	1	ENSMUSG00000023795
KO_Base - WT_Base	ENSMUSG00000030008	-0.256636	0.255176	1	Pradc1	KO_LPS_3hr - WT_LPS_3hr	ENSMUSG00000097026	-0.378276	0.17314	1	ENSMUSG00000097026	KO_LPS_24hr - WT_LPS_24hr	ENSMUSG00000075033	0.294531	0.188099	1	Nxpe3
KO_Base - WT_Base	ENSMUSG00000044934	0.105244	0.2552	1	Zfp367	KO_LPS_3hr - WT_LPS_3hr	ENSMUSG00000025867	-1.83945	0.17319	1	Cplx2	KO_LPS_24hr - WT_LPS_24hr	ENSMUSG00000035769	0.179331	0.188101	1	Xylb
KO_Base - WT_Base	ENSMUSG00000025810	0.0884562	0.25525	1	Nrp1	KO_LPS_3hr - WT_LPS_3hr	ENSMUSG00000038538	-0.165431	0.173325	1	Ubn2	KO_LPS_24hr - WT_LPS_24hr	ENSMUSG00000034641	-0.121236	0.188136	1	Cd300ld
KO_Base - WT_Base	ENSMUSG00000031314	0.0765754	0.255511	1	Taf1	KO_LPS_3hr - WT_LPS_3hr	ENSMUSG00000040599	-0.0923099	0.173371	1	Mis12	KO_LPS_24hr - WT_LPS_24hr	ENSMUSG00000026879	-0.0745777	0.1883	1	Gsn
KO_Base - WT_Base	ENSMUSG00000064264	-0.37138	0.255606	1	Zfp428	KO_LPS_3hr - WT_LPS_3hr	ENSMUSG00000089998	-0.191531	0.173497	1	Phtf1os	KO_LPS_24hr - WT_LPS_24hr	ENSMUSG00000067203	0.32761	0.18835	1	H2-K2
KO_Base - WT_Base	ENSMUSG00000083411	0.630396	0.255669	1	ENSMUSG00000083411	KO_LPS_3hr - WT_LPS_3hr	ENSMUSG00000057522	0.0917188	0.173561	1	Spop	KO_LPS_24hr - WT_LPS_24hr	ENSMUSG00000052749	-0.324921	0.188413	1	Trim30b;!Gm38525
KO_Base - WT_Base	ENSMUSG00000017478	0.0723584	0.255674	1	Zc3h18	KO_LPS_3hr - WT_LPS_3hr	ENSMUSG00000055271	-0.593264	0.173734	1	ENSMUSG00000055271	KO_LPS_24hr - WT_LPS_24hr	ENSMUSG00000024892	0.331238	0.188426	1	Pcx
KO_Base - WT_Base	ENSMUSG00000040624	0.224887	0.255714	1	Plekhg1	KO_LPS_3hr - WT_LPS_3hr	ENSMUSG00000002372	0.0724611	0.173754	1	Ranbp3	KO_LPS_24hr - WT_LPS_24hr	ENSMUSG00000029204	-0.233762	0.188561	1	Rhoh
KO_Base - WT_Base	ENSMUSG00000014470	-0.0472248	0.255726	1	Rnf166	KO_LPS_3hr - WT_LPS_3hr	ENSMUSG00000022217	-0.144241	0.174001	1	Emc9	KO_LPS_24hr - WT_LPS_24hr	ENSMUSG00000020747	-0.0702141	0.188568	1	Tmem94
KO_Base - WT_Base	ENSMUSG00000063171	-0.311256	0.255764	1	Rps4l	KO_LPS_3hr - WT_LPS_3hr	ENSMUSG00000027650	0.0995243	0.174121	1	Tti1	KO_LPS_24hr - WT_LPS_24hr	ENSMUSG00000038370	-0.313417	0.188581	1	Pcp4l1
KO_Base - WT_Base	ENSMUSG00000043664	0.127834	0.255774	1	Tmem221	KO_LPS_3hr - WT_LPS_3hr	ENSMUSG00000031617	-0.142793	0.17416	1	Tmem184c	KO_LPS_24hr - WT_LPS_24hr	ENSMUSG00000026000	-0.140369	0.188912	1	Lancl1
KO_Base - WT_Base	ENSMUSG00000029161	0.542316	0.255821	1	Cgref1	KO_LPS_3hr - WT_LPS_3hr	ENSMUSG00000030956	0.120507	0.174195	1	Fam53b	KO_LPS_24hr - WT_LPS_24hr	ENSMUSG00000031352	0.0921115	0.188934	1	Hccs
KO_Base - WT_Base	ENSMUSG00000072694	-0.142794	0.2559	1	1500011B03Rik;!2610524H06Rik	KO_LPS_3hr - WT_LPS_3hr	ENSMUSG00000035367	0.120422	0.174241	1	Rmi1	KO_LPS_24hr - WT_LPS_24hr	ENSMUSG00000097059	0.223376	0.188955	1	ENSMUSG00000097059
KO_Base - WT_Base	ENSMUSG00000101655	-0.170462	0.255903	1	2310040G24Rik	KO_LPS_3hr - WT_LPS_3hr	ENSMUSG00000048489	-0.434804	0.174245	1	Depp1	KO_LPS_24hr - WT_LPS_24hr	ENSMUSG00000097234	-0.498482	0.189028	1	ENSMUSG00000097234
KO_Base - WT_Base	ENSMUSG00000021254	0.0968803	0.256219	1	Gpatch2l	KO_LPS_3hr - WT_LPS_3hr	ENSMUSG00000029452	0.369246	0.174368	1	Tmem116	KO_LPS_24hr - WT_LPS_24hr	ENSMUSG00000098050	0.28495	0.189056	1	ENSMUSG00000098050
KO_Base - WT_Base	ENSMUSG00000063239	-0.898883	0.256224	1	Grm4	KO_LPS_3hr - WT_LPS_3hr	ENSMUSG00000014905	-0.123201	0.174373	1	Dnajb9	KO_LPS_24hr - WT_LPS_24hr	ENSMUSG00000079884	0.307729	0.189132	1	ENSMUSG00000079884
KO_Base - WT_Base	ENSMUSG00000045128	-0.149125	0.25633	1	Rpl18a	KO_LPS_3hr - WT_LPS_3hr	ENSMUSG00000029238	-0.113214	0.17464	1	Clock	KO_LPS_24hr - WT_LPS_24hr	ENSMUSG00000074735	0.482801	0.189156	1	ENSMUSG00000074735
KO_Base - WT_Base	ENSMUSG00000042742	0.10546	0.25642	1	Bmt2	KO_LPS_3hr - WT_LPS_3hr	ENSMUSG00000027593	0.06497	0.174652	1	Raly	KO_LPS_24hr - WT_LPS_24hr	ENSMUSG00000042625	0.0588718	0.189162	1	Safb2
KO_Base - WT_Base	ENSMUSG00000047022	-0.288333	0.256463	1	Mipol1	KO_LPS_3hr - WT_LPS_3hr	ENSMUSG00000011658	0.13245	0.174722	1	Fuz	KO_LPS_24hr - WT_LPS_24hr	ENSMUSG00000085363	-0.817821	0.189219	1	ENSMUSG00000085363
KO_Base - WT_Base	ENSMUSG00000026565	0.112118	0.256576	1	Pou2f1	KO_LPS_3hr - WT_LPS_3hr	ENSMUSG00000013622	-0.101931	0.174749	1	Atraid	KO_LPS_24hr - WT_LPS_24hr	ENSMUSG00000028051	0.538482	0.18931	1	Hcn3
KO_Base - WT_Base	ENSMUSG00000038836	-0.228502	0.2566	1	Agbl3	KO_LPS_3hr - WT_LPS_3hr	ENSMUSG00000033434	0.110075	0.174979	1	Gtpbp6	KO_LPS_24hr - WT_LPS_24hr	ENSMUSG00000087436	0.596512	0.189381	1	ENSMUSG00000087436
KO_Base - WT_Base	ENSMUSG00000045826	-0.562714	0.256756	1	Ptprcap	KO_LPS_3hr - WT_LPS_3hr	ENSMUSG00000053646	-0.97836	0.175127	1	Plxnb1	KO_LPS_24hr - WT_LPS_24hr	ENSMUSG00000030697	-0.0689613	0.189389	1	Ppp4c
KO_Base - WT_Base	ENSMUSG00000060636	-0.150109	0.256892	1	Rpl35a	KO_LPS_3hr - WT_LPS_3hr	ENSMUSG00000048240	-0.25383	0.175262	1	Gng7	KO_LPS_24hr - WT_LPS_24hr	ENSMUSG00000031536	-0.125052	0.189421	1	Polb
KO_Base - WT_Base	ENSMUSG00000027248	0.0533699	0.256997	1	Pdia3	KO_LPS_3hr - WT_LPS_3hr	ENSMUSG00000039929	-0.237693	0.175319	1	Urb1	KO_LPS_24hr - WT_LPS_24hr	ENSMUSG00000105843	-0.839547	0.189586	1	ENSMUSG00000105843
KO_Base - WT_Base	ENSMUSG00000017774	0.0894438	0.257074	1	Myo1c	KO_LPS_3hr - WT_LPS_3hr	ENSMUSG00000004071	-0.089569	0.175459	1	Cdip1	KO_LPS_24hr - WT_LPS_24hr	ENSMUSG00000031337	0.102999	0.1896	1	Mtm1
KO_Base - WT_Base	ENSMUSG00000037921	0.234684	0.257099	1	Ddx60	KO_LPS_3hr - WT_LPS_3hr	ENSMUSG00000027381	-0.109698	0.175504	1	Bcl2l11	KO_LPS_24hr - WT_LPS_24hr	ENSMUSG00000026005	0.108408	0.189847	1	Rpe
KO_Base - WT_Base	ENSMUSG00000033883	0.110046	0.257138	1	Zfp267	KO_LPS_3hr - WT_LPS_3hr	ENSMUSG00000046138	-0.115869	0.175543	1	9930021J03Rik	KO_LPS_24hr - WT_LPS_24hr	ENSMUSG00000060429	0.383804	0.190107	1	Sntb1
KO_Base - WT_Base	ENSMUSG00000019845	0.229982	0.257177	1	Tube1	KO_LPS_3hr - WT_LPS_3hr	ENSMUSG00000066878	-0.452443	0.175584	1	Gm10184	KO_LPS_24hr - WT_LPS_24hr	ENSMUSG00000063316	-0.132369	0.190257	1	Rpl27
KO_Base - WT_Base	ENSMUSG00000097572	0.356676	0.257236	1	Gm26797	KO_LPS_3hr - WT_LPS_3hr	ENSMUSG00000032562	0.0871657	0.175592	1	Gnai2	KO_LPS_24hr - WT_LPS_24hr	ENSMUSG00000025487	-0.0866725	0.190305	1	Psmd13
KO_Base - WT_Base	ENSMUSG00000037243	-0.109643	0.257255	1	Zfp692	KO_LPS_3hr - WT_LPS_3hr	ENSMUSG00000020831	0.114237	0.175781	1	0610010K14Rik	KO_LPS_24hr - WT_LPS_24hr	ENSMUSG00000022533	0.144608	0.19039	1	Atp13a3
KO_Base - WT_Base	ENSMUSG00000042719	0.141336	0.257366	1	Naa25	KO_LPS_3hr - WT_LPS_3hr	ENSMUSG00000104641	-1.80217	0.175837	1	ENSMUSG00000104641	KO_LPS_24hr - WT_LPS_24hr	ENSMUSG00000038168	-0.897493	0.190511	1	P3h2
KO_Base - WT_Base	ENSMUSG00000062127	0.105962	0.25742	1	Cttnbp2nl	KO_LPS_3hr - WT_LPS_3hr	ENSMUSG00000081121	-0.529612	0.17588	1	Gm12791	KO_LPS_24hr - WT_LPS_24hr	ENSMUSG00000038387	-0.110236	0.190526	1	Rras
KO_Base - WT_Base	ENSMUSG00000030703	-0.306273	0.257438	1	Gdpd3	KO_LPS_3hr - WT_LPS_3hr	ENSMUSG00000029726	0.101599	0.175976	1	Mepce	KO_LPS_24hr - WT_LPS_24hr	ENSMUSG00000021413	0.132172	0.190597	1	Prpf4b
KO_Base - WT_Base	ENSMUSG00000034575	0.134194	0.257468	1	Tent4a	KO_LPS_3hr - WT_LPS_3hr	ENSMUSG00000033751	0.122206	0.176016	1	Gadd45gip1	KO_LPS_24hr - WT_LPS_24hr	ENSMUSG00000040829	-0.153185	0.190622	1	Zmynd15
KO_Base - WT_Base	ENSMUSG00000035614	0.138141	0.257504	1	Togaram1	KO_LPS_3hr - WT_LPS_3hr	ENSMUSG00000028670	0.0888652	0.176017	1	Lypla2	KO_LPS_24hr - WT_LPS_24hr	ENSMUSG00000006005	0.0895931	0.190659	1	Tpr
KO_Base - WT_Base	ENSMUSG00000045509	0.577066	0.25751	1	Gpr150	KO_LPS_3hr - WT_LPS_3hr	ENSMUSG00000034557	-0.26394	0.17607	1	Zfyve9	KO_LPS_24hr - WT_LPS_24hr	ENSMUSG00000028820	0.0898319	0.190723	1	Sfpq
KO_Base - WT_Base	ENSMUSG00000038344	0.14282	0.257547	1	Txlng	KO_LPS_3hr - WT_LPS_3hr	ENSMUSG00000036743	-0.618458	0.176196	1	Psma8	KO_LPS_24hr - WT_LPS_24hr	ENSMUSG00000097156	-1.87771	0.190847	1	ENSMUSG00000097156
KO_Base - WT_Base	ENSMUSG00000037236	0.0603175	0.257606	1	Matr3	KO_LPS_3hr - WT_LPS_3hr	ENSMUSG00000105970	-0.980478	0.176298	1	ENSMUSG00000105970	KO_LPS_24hr - WT_LPS_24hr	ENSMUSG00000093606	0.766774	0.190984	1	B130034C11Rik
KO_Base - WT_Base	ENSMUSG00000104303	0.863918	0.257798	1	ENSMUSG00000104303	KO_LPS_3hr - WT_LPS_3hr	ENSMUSG00000003808	0.0760331	0.176356	1	Farsa	KO_LPS_24hr - WT_LPS_24hr	ENSMUSG00000023927	-0.380021	0.191094	1	Satb1
KO_Base - WT_Base	ENSMUSG00000054612	-0.167663	0.258138	1	Mgmt	KO_LPS_3hr - WT_LPS_3hr	ENSMUSG00000021356	0.276332	0.176373	1	Irf4	KO_LPS_24hr - WT_LPS_24hr	ENSMUSG00000048498	-0.317777	0.191153	1	Cd300e
KO_Base - WT_Base	ENSMUSG00000078570	-0.130174	0.258159	1	1110065P20Rik	KO_LPS_3hr - WT_LPS_3hr	ENSMUSG00000057440	-0.217484	0.176488	1	Mpp7	KO_LPS_24hr - WT_LPS_24hr	ENSMUSG00000028100	-0.580821	0.191287	1	Nudt17
KO_Base - WT_Base	ENSMUSG00000105572	-0.441256	0.258302	1	ENSMUSG00000105572	KO_LPS_3hr - WT_LPS_3hr	ENSMUSG00000037085	0.177069	0.176544	1	Trmt12	KO_LPS_24hr - WT_LPS_24hr	ENSMUSG00000024736	0.135678	0.191389	1	Tmem132a
[truncated: 13,136 more rows]
