# Supplementary material for: Retention of ES cell-derived 129S genome drives NLRP1 hypersensitivity and transcriptional deregulation in Nlrp3tm1Flv mice
Source: Cell Death Differ. 2024 Sep 17;31(12):1717–29. doi: 10.1038/s41418-024-01379-2 (PMC11618613; doi:10.1038/s41418-024-01379-2)
Supplement: Supplementary file 3 — Supplemental Table 2. Nlrp3tm1Flv GMP RNAseq [file 41418_2024_1379_MOESM3_ESM.xlsx]

## Sheet: NLRP3_ko...NLRP3_wt
Supplemental Table 2. RNAseq analysis of Nlrp3tm1Flv GMPs
rank.id	Comparison	Identifier	baseMean	log2FoldChange	lfcSE	stat	pvalue	padj	SYMBOL	GENENAME	ENTREZID
1	NLRP3_ko - NLRP3_wt	ENSMUSG00000085882	368.691	-5.20698	0.185046	-28.1389	3.28054e-174	3.6368e-170	ENSMUSG00000085882
2	NLRP3_ko - NLRP3_wt	ENSMUSG00000103034	326.283	2.68374	0.127261	21.0885	1.01366e-98	5.61872e-95	Gm8797	ubiquitin B pseudogene	667759
3	NLRP3_ko - NLRP3_wt	ENSMUSG00000037124	182.706	2.98109	0.154248	19.3265	3.21239e-83	1.18709e-79	Trim58	tripartite motif-containing 58	216781
4	NLRP3_ko - NLRP3_wt	ENSMUSG00000070390	461.097	5.92478	0.326342	18.1551	1.17015e-73	3.24307e-70	Nlrp1b	NLR family, pyrin domain containing 1B	637515
5	NLRP3_ko - NLRP3_wt	ENSMUSG00000020520	1033.98	-0.839432	0.0588831	-14.2559	4.11993e-46	9.1347e-43	Galnt10	polypeptide N-acetylgalactosaminyltransferase 10	171212
6	NLRP3_ko - NLRP3_wt	ENSMUSG00000020415	583.752	1.05663	0.0753682	14.0196	1.1826e-44	2.18504e-41	Pttg1	pituitary tumor-transforming gene 1	30939
7	NLRP3_ko - NLRP3_wt	ENSMUSG00000018340	7022.95	0.6126	0.0466322	13.1368	2.02493e-39	3.20692e-36	Anxa6	annexin A6	11749
8	NLRP3_ko - NLRP3_wt	ENSMUSG00000037243	1729.25	0.739543	0.0565162	13.0855	3.98451e-39	5.52154e-36	Zfp692	zinc finger protein 692	103836
9	NLRP3_ko - NLRP3_wt	ENSMUSG00000081223	53.2396	4.2307	0.351047	12.0516	1.90111e-33	2.34174e-30	ENSMUSG00000081223
10	NLRP3_ko - NLRP3_wt	ENSMUSG00000032691	164.046	-9.97977	1.02727	-9.71484	2.60667e-22	2.88976e-19	Nlrp3	NLR family, pyrin domain containing 3	216799
11	NLRP3_ko - NLRP3_wt	ENSMUSG00000040483	196.124	1.50333	0.171944	8.74312	2.26752e-18	2.28525e-15	Xaf1	XIAP associated factor 1	327959
12	NLRP3_ko - NLRP3_wt	ENSMUSG00000004837	77.7144	1.69757	0.217205	7.81551	5.47396e-15	5.05703e-12	Grap	GRB2-related adaptor protein	71520
13	NLRP3_ko - NLRP3_wt	ENSMUSG00000090173	97.9033	1.37103	0.180461	7.59741	3.02118e-14	2.57637e-11	Fbxw10	F-box and WD-40 domain protein 10	213980
14	NLRP3_ko - NLRP3_wt	ENSMUSG00000010142	1866.73	0.427893	0.0573993	7.45467	9.00912e-14	7.13394e-11	Tnfrsf13b	tumor necrosis factor receptor superfamily, member 13b	57916
15	NLRP3_ko - NLRP3_wt	ENSMUSG00000047342	119.48	1.1398	0.156253	7.29456	2.99642e-13	2.21455e-10	Zfp286	zinc finger protein 286	192651
16	NLRP3_ko - NLRP3_wt	ENSMUSG00000001588	4555.08	0.404195	0.0559957	7.21831	5.26368e-13	3.64707e-10	Acap1	ArfGAP with coiled-coil, ankyrin repeat and PH domains 1	216859
17	NLRP3_ko - NLRP3_wt	ENSMUSG00000020491	164.229	0.916852	0.129079	7.10305	1.22031e-12	7.95784e-10	2810021J22Rik	RIKEN cDNA 2810021J22 gene	69944
18	NLRP3_ko - NLRP3_wt	ENSMUSG00000018585	1394.12	0.371436	0.0568336	6.5355	6.33967e-11	3.71232e-08	Atox1	antioxidant 1 copper chaperone	11927
19	NLRP3_ko - NLRP3_wt	ENSMUSG00000018339	485.825	-0.649458	0.099382	-6.53497	6.36244e-11	3.71232e-08	Gpx3	glutathione peroxidase 3	14778
20	NLRP3_ko - NLRP3_wt	ENSMUSG00000020827	2739.69	0.405676	0.0637037	6.36818	1.91287e-10	1.06031e-07	Mink1	misshapen-like kinase 1 (zebrafish)	50932
21	NLRP3_ko - NLRP3_wt	ENSMUSG00000078851	151.822	-0.878758	0.142205	-6.1795	6.43048e-10	3.39468e-07	H2aw	H2A.W histone	319162
22	NLRP3_ko - NLRP3_wt	ENSMUSG00000020496	4996.15	-0.328117	0.0538073	-6.098	1.07406e-09	5.41227e-07	Rnf187	ring finger protein 187	108660
23	NLRP3_ko - NLRP3_wt	ENSMUSG00000020536	1069.05	0.326449	0.058604	5.57043	2.5411e-08	1.22481e-05	Llgl1	LLGL1 scribble cell polarity complex component	16897
24	NLRP3_ko - NLRP3_wt	ENSMUSG00000072915	101.563	1.00132	0.180472	5.54835	2.88385e-08	1.3321e-05	Gm12258	predicted gene 12258	108167848
25	NLRP3_ko - NLRP3_wt	ENSMUSG00000069874	260.802	-0.629863	0.114246	-5.51323	3.52302e-08	1.51055e-05	Irgm2	immunity-related GTPase family M member 2	54396
26	NLRP3_ko - NLRP3_wt	ENSMUSG00000038217	256.318	0.568033	0.103049	5.51225	3.5427e-08	1.51055e-05	Tlcd2	TLC domain containing 2	380712
27	NLRP3_ko - NLRP3_wt	ENSMUSG00000017286	1393.94	-0.383514	0.0696667	-5.50498	3.69218e-08	1.51598e-05	Glod4	glyoxalase domain containing 4	67201
28	NLRP3_ko - NLRP3_wt	ENSMUSG00000040950	850.807	-0.407067	0.0759544	-5.35936	8.35194e-08	3.30677e-05	Mgl2	macrophage galactose N-acetyl-galactosamine specific lectin 2	216864
29	NLRP3_ko - NLRP3_wt	ENSMUSG00000017288	1815.5	-0.272913	0.0517659	-5.27207	1.34897e-07	5.15678e-05	Vps53	VPS53 GARP complex subunit	68299
30	NLRP3_ko - NLRP3_wt	ENSMUSG00000011254	838.648	0.350551	0.0686586	5.10571	3.29547e-07	0.000121779	Thg1l	tRNA-histidine guanylyltransferase 1-like (S. cerevisiae)	66628
31	NLRP3_ko - NLRP3_wt	ENSMUSG00000046731	189.557	-0.662449	0.13901	-4.76548	1.88405e-06	0.000673761	Kctd11	potassium channel tetramerisation domain containing 11	216858
32	NLRP3_ko - NLRP3_wt	ENSMUSG00000092274	4290.23	0.220246	0.0474871	4.63802	3.51761e-06	0.00121863	Neat1	nuclear paraspeckle assembly transcript 1 (non-protein coding)	66961
33	NLRP3_ko - NLRP3_wt	ENSMUSG00000042506	2273.76	0.196203	0.0431903	4.54274	5.55267e-06	0.00186536	Usp22	ubiquitin specific peptidase 22	216825
34	NLRP3_ko - NLRP3_wt	ENSMUSG00000019189	1293.57	-0.257142	0.0575879	-4.4652	7.99932e-06	0.00260825	Rnf145	ring finger protein 145	74315
35	NLRP3_ko - NLRP3_wt	ENSMUSG00000020534	2718.51	0.273458	0.061769	4.42712	9.55008e-06	0.00302492	Shmt1	serine hydroxymethyltransferase 1 (soluble)	20425
36	NLRP3_ko - NLRP3_wt	ENSMUSG00000047821	1047.87	0.252095	0.0583656	4.31923	1.56573e-05	0.00482158	Trim16	tripartite motif-containing 16	94092
37	NLRP3_ko - NLRP3_wt	ENSMUSG00000013646	1137.05	0.262767	0.0616353	4.26325	2.01476e-05	0.00603667	Sh3bp5l	SH3 binding domain protein 5 like	79566
38	NLRP3_ko - NLRP3_wt	ENSMUSG00000082292	147.514	-0.641678	0.152031	-4.22071	2.43537e-05	0.00710488	ENSMUSG00000082292
39	NLRP3_ko - NLRP3_wt	ENSMUSG00000042569	577.183	0.285215	0.0693453	4.11297	3.90601e-05	0.0111031	Dhrs7b	dehydrogenase/reductase (SDR family) member 7B	216820
40	NLRP3_ko - NLRP3_wt	ENSMUSG00000090086	303.174	0.406323	0.0991028	4.10001	4.13125e-05	0.0114498	ENSMUSG00000090086
41	NLRP3_ko - NLRP3_wt	ENSMUSG00000072893	633.494	-0.311677	0.0764614	-4.07627	4.57639e-05	0.0123741	4933439C10Rik	RIKEN cDNA 4933439C10 gene	74476
42	NLRP3_ko - NLRP3_wt	ENSMUSG00000035208	212.048	-0.547322	0.138696	-3.94621	7.93996e-05	0.0207577	Slfn8	schlafen 8	276950
43	NLRP3_ko - NLRP3_wt	ENSMUSG00000085890	35.0978	-2.58038	0.654443	-3.94286	8.05142e-05	0.0207577	ENSMUSG00000085890
44	NLRP3_ko - NLRP3_wt	ENSMUSG00000019122	5788.85	0.902896	0.233275	3.87053	0.0001086	0.0273622	Ccl9	chemokine (C-C motif) ligand 9	20308
45	NLRP3_ko - NLRP3_wt	ENSMUSG00000020397	527.975	0.277898	0.0732193	3.79542	0.000147396	0.0363119	Med7	mediator complex subunit 7	66213
46	NLRP3_ko - NLRP3_wt	ENSMUSG00000069793	1203.11	-0.665324	0.175952	-3.78127	0.000156029	0.037603	Slfn9	schlafen 9	237886
47	NLRP3_ko - NLRP3_wt	ENSMUSG00000030795	16910.7	0.178783	0.0476362	3.7531	0.000174661	0.0411977	Fus	fused in sarcoma	233908
48	NLRP3_ko - NLRP3_wt	ENSMUSG00000038807	241.908	0.513599	0.140268	3.66155	0.000250695	0.0579002	Rap1gap2	RAP1 GTPase activating protein 2	380711
49	NLRP3_ko - NLRP3_wt	ENSMUSG00000020472	1504.12	-0.195795	0.055044	-3.55706	0.000375022	0.0848469	Zkscan17	zinc finger with KRAB and SCAN domains 17	268417
50	NLRP3_ko - NLRP3_wt	ENSMUSG00000005483	2537.88	-0.194516	0.0551574	-3.52656	0.00042099	0.0933419	Dnajb1	DnaJ heat shock protein family (Hsp40) member B1	81489
51	NLRP3_ko - NLRP3_wt	ENSMUSG00000020264	224.462	0.413312	0.117581	3.51512	0.000439559	0.0955481	Slc36a2	solute carrier family 36 (proton/amino acid symporter), member 2	246049
52	NLRP3_ko - NLRP3_wt	ENSMUSG00000002814	1463.82	0.169316	0.049095	3.44874	0.000563218	0.120074	Top3a	topoisomerase (DNA) III alpha	21975
53	NLRP3_ko - NLRP3_wt	ENSMUSG00000000204	98.7229	-0.778682	0.228376	-3.40965	0.000650462	0.133561	Slfn4	schlafen 4	20558
54	NLRP3_ko - NLRP3_wt	ENSMUSG00000052776	343.491	-0.451451	0.132406	-3.4096	0.000650577	0.133561	Oas1a	2'-5' oligoadenylate synthetase 1A	246730
55	NLRP3_ko - NLRP3_wt	ENSMUSG00000024030	392.755	-0.381713	0.112949	-3.37953	0.000726106	0.146357	Abcg1	ATP binding cassette subfamily G member 1	11307
56	NLRP3_ko - NLRP3_wt	ENSMUSG00000020441	975.09	0.273254	0.082833	3.29886	0.000970781	0.19218	2310033P09Rik	RIKEN cDNA 2310033P09 gene	67862
57	NLRP3_ko - NLRP3_wt	ENSMUSG00000020817	1013.55	0.194264	0.0594953	3.2652	0.00109387	0.212748	Rabep1	rabaptin, RAB GTPase binding effector protein 1	54189
58	NLRP3_ko - NLRP3_wt	ENSMUSG00000074527	218.616	1.21361	0.378616	3.2054	0.00134877	0.257801	Gm14296	predicted gene 14296	102639598
59	NLRP3_ko - NLRP3_wt	ENSMUSG00000030413	1554.41	-0.230291	0.0729141	-3.15838	0.00158648	0.298097	Pglyrp1	peptidoglycan recognition protein 1	21946
60	NLRP3_ko - NLRP3_wt	ENSMUSG00000040681	3166.31	0.142193	0.0451879	3.14671	0.00165116	0.305079	Hmgn1	high mobility group nucleosomal binding domain 1	15312
61	NLRP3_ko - NLRP3_wt	ENSMUSG00000093483	350.008	1.94737	0.62353	3.12315	0.00178928	0.32518	AA465934	expressed sequence AA465934	613254
62	NLRP3_ko - NLRP3_wt	ENSMUSG00000094365	350.072	0.331708	0.108006	3.0712	0.00213203	0.381221	ENSMUSG00000094365
63	NLRP3_ko - NLRP3_wt	ENSMUSG00000018599	285.994	0.291606	0.0954998	3.05347	0.00226212	0.398061	Mief2	mitochondrial elongation factor 2	237781
64	NLRP3_ko - NLRP3_wt	ENSMUSG00000020962	1625.83	0.152449	0.0501204	3.04165	0.00235285	0.407558	Gtf2a1	general transcription factor II A, 1	83602
65	NLRP3_ko - NLRP3_wt	ENSMUSG00000020692	1447.62	0.225147	0.074655	3.01584	0.00256271	0.429808	Nle1	notchless homolog 1	217011
66	NLRP3_ko - NLRP3_wt	ENSMUSG00000090626	408.397	0.254356	0.0843501	3.01547	0.00256578	0.429808	Tex9	testis expressed gene 9	21778
67	NLRP3_ko - NLRP3_wt	ENSMUSG00000028378	3153.56	-0.150119	0.0498446	-3.01173	0.00259761	0.429808	Ptgr1	prostaglandin reductase 1	67103
68	NLRP3_ko - NLRP3_wt	ENSMUSG00000020523	1271.27	-0.165709	0.0554618	-2.9878	0.00280996	0.458107	Fam114a2	family with sequence similarity 114, member A2	67726
69	NLRP3_ko - NLRP3_wt	ENSMUSG00000069830	327.465	-2.15523	0.722918	-2.9813	0.00287029	0.46116	Nlrp1a	NLR family, pyrin domain containing 1A	195046
70	NLRP3_ko - NLRP3_wt	ENSMUSG00000020519	738.477	0.190346	0.0639501	2.97647	0.00291587	0.46179	Sap30l	SAP30-like	50724
71	NLRP3_ko - NLRP3_wt	ENSMUSG00000020894	924.898	-0.204062	0.06893	-2.96042	0.00307223	0.473964	Vamp2	vesicle-associated membrane protein 2	22318
72	NLRP3_ko - NLRP3_wt	ENSMUSG00000048905	98.535	0.507892	0.171596	2.95981	0.00307824	0.473964	Bnip5	BCL2 interacting protein 5	207819
73	NLRP3_ko - NLRP3_wt	ENSMUSG00000079293	1220.82	0.252265	0.0859087	2.93643	0.0033201	0.5042	Clec7a	C-type lectin domain family 7, member a	56644
74	NLRP3_ko - NLRP3_wt	ENSMUSG00000018583	14793.5	-0.123001	0.0427048	-2.88026	0.00397348	0.58769	G3bp1	GTPase activating protein (SH3 domain) binding protein 1	27041
75	NLRP3_ko - NLRP3_wt	ENSMUSG00000050064	73.0251	0.545654	0.189459	2.88007	0.00397589	0.58769	Zfp697	zinc finger protein 697	242109
76	NLRP3_ko - NLRP3_wt	ENSMUSG00000068740	163.423	0.349421	0.122037	2.86324	0.0041933	0.611669	Celsr2	cadherin, EGF LAG seven-pass G-type receptor 2	53883
77	NLRP3_ko - NLRP3_wt	ENSMUSG00000018932	2307.55	0.1216	0.0428396	2.83849	0.0045328	0.652606	Map2k3	mitogen-activated protein kinase kinase 3	26397
78	NLRP3_ko - NLRP3_wt	ENSMUSG00000068758	1496.39	-0.176486	0.0623357	-2.83122	0.00463703	0.659053	Il3ra	interleukin 3 receptor, alpha chain	16188
79	NLRP3_ko - NLRP3_wt	ENSMUSG00000037001	307.126	-0.35154	0.12464	-2.82043	0.00479588	0.673002	Zfp39	zinc finger protein 39	22698
80	NLRP3_ko - NLRP3_wt	ENSMUSG00000001700	277.163	-0.273289	0.0971992	-2.81163	0.00492906	0.683045	Gramd3	GRAM domain containing 3	107022
81	NLRP3_ko - NLRP3_wt	ENSMUSG00000021867	250.944	-0.279882	0.0997514	-2.80579	0.00501934	0.686968	ENSMUSG00000021867
82	NLRP3_ko - NLRP3_wt	ENSMUSG00000081221	57.1098	-0.769767	0.274949	-2.79967	0.00511544	0.691582	Gm14760	glyceraldehyde-3-phosphate dehydrogenase pseudogene	654474
83	NLRP3_ko - NLRP3_wt	ENSMUSG00000015143	1063.75	-0.181039	0.0649584	-2.787	0.00531977	0.709444	Actn1	actinin, alpha 1	109711
84	NLRP3_ko - NLRP3_wt	ENSMUSG00000061991	100.628	-0.432685	0.15544	-2.78362	0.00537554	0.709444	H2ac10	H2A clustered histone 10	319173
85	NLRP3_ko - NLRP3_wt	ENSMUSG00000027522	2939.57	0.12397	0.0447119	2.77263	0.00556054	0.725225	Stx16	syntaxin 16	228960
86	NLRP3_ko - NLRP3_wt	ENSMUSG00000049323	3036.28	0.11851	0.0428593	2.76509	0.00569078	0.725393	Smcr8	Smith-Magenis syndrome chromosome region, candidate 8 homolog (human)	237782
87	NLRP3_ko - NLRP3_wt	ENSMUSG00000015944	225.327	0.325674	0.117786	2.76498	0.0056927	0.725393	Castor2	cytosolic arginine sensor for mTORC1 subunit 2	80909
88	NLRP3_ko - NLRP3_wt	ENSMUSG00000020682	847.797	-0.277209	0.100983	-2.7451	0.0060493	0.762074	Mmp28	matrix metallopeptidase 28 (epilysin)	118453
89	NLRP3_ko - NLRP3_wt	ENSMUSG00000039463	1554.76	0.139319	0.0509153	2.73629	0.00621368	0.768887	Slc9a8	solute carrier family 9 (sodium/hydrogen exchanger), member 8	77031
90	NLRP3_ko - NLRP3_wt	ENSMUSG00000036928	307.616	0.365319	0.133604	2.73433	0.00625073	0.768887	Stag3	stromal antigen 3	50878
91	NLRP3_ko - NLRP3_wt	ENSMUSG00000018476	1079.01	0.211871	0.0775759	2.73115	0.00631145	0.768887	Kdm6b	KDM1 lysine (K)-specific demethylase 6B	216850
92	NLRP3_ko - NLRP3_wt	ENSMUSG00000033880	1707.45	-0.182028	0.0669291	-2.71971	0.00653393	0.787122	Lgals3bp	lectin, galactoside-binding, soluble, 3 binding protein	19039
93	NLRP3_ko - NLRP3_wt	ENSMUSG00000020326	1905.31	0.160371	0.0590418	2.71622	0.00660313	0.787122	Ccng1	cyclin G1	12450
94	NLRP3_ko - NLRP3_wt	ENSMUSG00000078921	296.324	-0.331858	0.123397	-2.68936	0.00715899	0.830753	Tgtp2	T cell specific GTPase 2	100039796
95	NLRP3_ko - NLRP3_wt	ENSMUSG00000020017	151.686	0.373901	0.13907	2.68858	0.00717561	0.830753	Hal	histidine ammonia lyase	15109
96	NLRP3_ko - NLRP3_wt	ENSMUSG00000059040	65.2247	0.546468	0.203346	2.68738	0.00720153	0.830753	Eno1b	enolase 1B, retrotransposed	433182
97	NLRP3_ko - NLRP3_wt	ENSMUSG00000065922	114.275	-0.61025	0.227343	-2.68427	0.0072689	0.830753	ENSMUSG00000065922
98	NLRP3_ko - NLRP3_wt	ENSMUSG00000066026	1096.28	0.267751	0.100298	2.66956	0.00759514	0.859181	Dhrs3	dehydrogenase/reductase (SDR family) member 3	20148
99	NLRP3_ko - NLRP3_wt	ENSMUSG00000029561	95.8818	-0.509322	0.192801	-2.6417	0.00824913	0.923736	Oasl2	2'-5' oligoadenylate synthetase-like 2	23962
100	NLRP3_ko - NLRP3_wt	ENSMUSG00000028410	8517.37	-0.155485	0.0595746	-2.60992	0.00905634	0.996355	Dnaja1	DnaJ heat shock protein family (Hsp40) member A1	15502
101	NLRP3_ko - NLRP3_wt	ENSMUSG00000062382	455.319	0.216697	0.0831151	2.6072	0.0091287	0.996355	Ftl1-ps2;!Ftl1-ps1	ferritin light polypeptide, pseudogene 2;!ferritin light polypeptide 1, pseudogene 1	434624;!634386
102	NLRP3_ko - NLRP3_wt	ENSMUSG00000087150	300.238	0.26805	0.102869	2.60575	0.00916726	0.996355	ENSMUSG00000087150
103	NLRP3_ko - NLRP3_wt	ENSMUSG00000045868	1505.39	-0.201004	0.077871	-2.58124	0.0098446	0.999738	Gvin1	GTPase, very large interferon inducible 1	74558
104	NLRP3_ko - NLRP3_wt	ENSMUSG00000038393	3075.16	-0.176983	0.0690186	-2.56428	0.0103391	0.999738	Txnip	thioredoxin interacting protein	56338
105	NLRP3_ko - NLRP3_wt	ENSMUSG00000042606	3495.61	0.145745	0.0569208	2.56049	0.0104523	0.999738	Hirip3	HIRA interacting protein 3	233876
106	NLRP3_ko - NLRP3_wt	ENSMUSG00000020482	1940.26	-0.129718	0.0506621	-2.56045	0.0104536	0.999738	Ccdc117	coiled-coil domain containing 117	104479
107	NLRP3_ko - NLRP3_wt	ENSMUSG00000041515	23095.3	0.162916	0.0636792	2.55838	0.0105162	0.999738	Irf8	interferon regulatory factor 8	15900
108	NLRP3_ko - NLRP3_wt	ENSMUSG00000107352	70.4578	0.521177	0.204231	2.5519	0.0107136	0.999738	ENSMUSG00000107352
109	NLRP3_ko - NLRP3_wt	ENSMUSG00000074403	160.593	-0.406373	0.159356	-2.55009	0.0107696	0.999738	H3c13	H3 clustered histone 13	319154
110	NLRP3_ko - NLRP3_wt	ENSMUSG00000038437	882.685	0.198164	0.0778383	2.54584	0.0109017	0.999738	Mllt6	myeloid/lymphoid or mixed-lineage leukemia; translocated to, 6	246198
111	NLRP3_ko - NLRP3_wt	ENSMUSG00000032641	159.651	0.340463	0.134089	2.53908	0.0111144	0.999738	Gpr19	G protein-coupled receptor 19	14760
112	NLRP3_ko - NLRP3_wt	ENSMUSG00000018931	273.413	0.250516	0.0988645	2.53393	0.0112791	0.999738	Natd1	N-acetyltransferase domain containing 1	24083
113	NLRP3_ko - NLRP3_wt	ENSMUSG00000048497	521.829	-0.193059	0.0762672	-2.53135	0.0113623	0.999738	Mmgt2	membrane magnesium transporter 2	216829
114	NLRP3_ko - NLRP3_wt	ENSMUSG00000018927	277.824	0.32982	0.130792	2.52172	0.0116783	0.999738	Ccl6	chemokine (C-C motif) ligand 6	20305
115	NLRP3_ko - NLRP3_wt	ENSMUSG00000018474	2628.35	-0.206188	0.0818632	-2.51869	0.0117791	0.999738	Chd3	chromodomain helicase DNA binding protein 3	216848
116	NLRP3_ko - NLRP3_wt	ENSMUSG00000052949	718.291	0.207624	0.0828741	2.5053	0.0122348	0.999738	Rnf157	ring finger protein 157	217340
117	NLRP3_ko - NLRP3_wt	ENSMUSG00000101599	901.806	0.219883	0.088118	2.49532	0.0125842	0.999738	ENSMUSG00000101599
118	NLRP3_ko - NLRP3_wt	ENSMUSG00000063193	983.036	0.229059	0.0919185	2.49198	0.0127032	0.999738	Cd300lb	CD300 molecule like family member B	217304
119	NLRP3_ko - NLRP3_wt	ENSMUSG00000019461	3607.06	0.109586	0.044038	2.48843	0.0128307	0.999738	Plscr3	phospholipid scramblase 3	70310
120	NLRP3_ko - NLRP3_wt	ENSMUSG00000021134	12678.7	0.0955001	0.0384314	2.48495	0.012957	0.999738	Srsf5	serine and arginine-rich splicing factor 5	20384
121	NLRP3_ko - NLRP3_wt	ENSMUSG00000034177	461.7	0.256903	0.103707	2.47719	0.0132423	0.999738	Rnf43	ring finger protein 43	207742
122	NLRP3_ko - NLRP3_wt	ENSMUSG00000043252	391.698	-0.215221	0.087186	-2.46852	0.0135672	0.999738	Tmem64	transmembrane protein 64	100201
123	NLRP3_ko - NLRP3_wt	ENSMUSG00000042331	1048.65	-0.14606	0.0592346	-2.46578	0.0136714	0.999738	Specc1	sperm antigen with calponin homology and coiled-coil domains 1	432572
124	NLRP3_ko - NLRP3_wt	ENSMUSG00000001761	1481.52	0.188697	0.0766187	2.4628	0.0137856	0.999738	Smo	smoothened, frizzled class receptor	319757
125	NLRP3_ko - NLRP3_wt	ENSMUSG00000028979	141.592	0.328906	0.133835	2.45755	0.013989	0.999738	Masp2	mannan-binding lectin serine peptidase 2	17175
126	NLRP3_ko - NLRP3_wt	ENSMUSG00000040943	2327.14	0.109155	0.0446502	2.44467	0.0144987	0.999738	Tet2	tet methylcytosine dioxygenase 2	214133
127	NLRP3_ko - NLRP3_wt	ENSMUSG00000074825	1830.2	-0.1303	0.0533346	-2.44308	0.0145626	0.999738	Itpripl1	inositol 1,4,5-triphosphate receptor interacting protein-like 1	73338
128	NLRP3_ko - NLRP3_wt	ENSMUSG00000096006	226.777	0.290029	0.118886	2.43956	0.0147051	0.999738	ENSMUSG00000096006
129	NLRP3_ko - NLRP3_wt	ENSMUSG00000047735	228.834	-0.339296	0.13952	-2.43188	0.0150208	0.999738	Samd9l	sterile alpha motif domain containing 9-like	209086
130	NLRP3_ko - NLRP3_wt	ENSMUSG00000049287	495.101	-0.19347	0.0795598	-2.43176	0.0150257	0.999738	Iba57	IBA57 homolog, iron-sulfur cluster assembly	216792
131	NLRP3_ko - NLRP3_wt	ENSMUSG00000028737	2609.37	-0.107047	0.0444428	-2.40864	0.0160122	0.999738	Aldh4a1	aldehyde dehydrogenase 4 family, member A1	212647
132	NLRP3_ko - NLRP3_wt	ENSMUSG00000033487	3537	-0.109622	0.0457575	-2.39573	0.0165874	0.999738	Fndc3a	fibronectin type III domain containing 3A	319448
133	NLRP3_ko - NLRP3_wt	ENSMUSG00000068587	2022.86	-0.179978	0.0754761	-2.38457	0.017099	0.999738	Mgam	maltase-glucoamylase	232714
134	NLRP3_ko - NLRP3_wt	ENSMUSG00000020846	1247.97	-0.201445	0.0845968	-2.38124	0.0172544	0.999738	Rflnb	refilin B	76566
135	NLRP3_ko - NLRP3_wt	ENSMUSG00000091811	596.207	0.164707	0.0695311	2.36883	0.0178446	0.999738	Inafm1	InaF motif containing 1	66300
136	NLRP3_ko - NLRP3_wt	ENSMUSG00000058927	492.76	0.231817	0.0980797	2.36355	0.0181005	0.999738	ENSMUSG00000058927
137	NLRP3_ko - NLRP3_wt	ENSMUSG00000058922	988.6	0.147701	0.062762	2.35335	0.0186049	0.999738	ENSMUSG00000058922
138	NLRP3_ko - NLRP3_wt	ENSMUSG00000096617	105.461	0.520376	0.221739	2.3468	0.0189356	0.999738	ENSMUSG00000096617
139	NLRP3_ko - NLRP3_wt	ENSMUSG00000038268	535.939	-0.184767	0.0787724	-2.34558	0.0189975	0.999738	Ovca2	candidate tumor suppressor in ovarian cancer 2	246257
140	NLRP3_ko - NLRP3_wt	ENSMUSG00000038214	689.935	0.169375	0.0723709	2.34038	0.0192642	0.999738	Bend3	BEN domain containing 3	331623
141	NLRP3_ko - NLRP3_wt	ENSMUSG00000015568	435.825	0.246223	0.10554	2.33299	0.0196486	0.999738	Lpl	lipoprotein lipase	16956
142	NLRP3_ko - NLRP3_wt	ENSMUSG00000070343	1082.48	0.136669	0.0589702	2.31759	0.0204714	0.999738	Gm10288	ribosomal protein L11 pseudogene	100040540
143	NLRP3_ko - NLRP3_wt	ENSMUSG00000069049	1504.33	-0.12567	0.0543377	-2.31276	0.0207357	0.999738	Eif2s3y	eukaryotic translation initiation factor 2, subunit 3, structural gene Y-linked	26908
144	NLRP3_ko - NLRP3_wt	ENSMUSG00000020515	2422.86	-0.108308	0.0468848	-2.31008	0.0208838	0.999738	Cnot8	CCR4-NOT transcription complex, subunit 8	69125
145	NLRP3_ko - NLRP3_wt	ENSMUSG00000008384	134.981	-0.328881	0.142459	-2.3086	0.020966	0.999738	Sertad1	SERTA domain containing 1	55942
146	NLRP3_ko - NLRP3_wt	ENSMUSG00000026657	2283.9	-0.103979	0.0452217	-2.29932	0.021487	0.999738	Frmd4a	FERM domain containing 4A	209630
147	NLRP3_ko - NLRP3_wt	ENSMUSG00000005501	545.132	0.162698	0.0710033	2.29142	0.0219391	0.999738	Usp40	ubiquitin specific peptidase 40	227334
148	NLRP3_ko - NLRP3_wt	ENSMUSG00000026565	1222.55	0.145913	0.0638513	2.2852	0.0223012	0.999738	Pou2f1	POU domain, class 2, transcription factor 1	18986
149	NLRP3_ko - NLRP3_wt	ENSMUSG00000004044	126.299	0.355084	0.155419	2.2847	0.0223306	0.999738	Cavin1	caveolae associated 1	19285
150	NLRP3_ko - NLRP3_wt	ENSMUSG00000003545	1067.25	-0.398536	0.174555	-2.28316	0.022421	0.999738	Fosb	FBJ osteosarcoma oncogene B	14282
151	NLRP3_ko - NLRP3_wt	ENSMUSG00000024831	633.504	0.15979	0.070135	2.27832	0.0227072	0.999738	Ighmbp2	immunoglobulin mu binding protein 2	20589
152	NLRP3_ko - NLRP3_wt	ENSMUSG00000032633	2124.1	-0.108964	0.0479023	-2.27471	0.0229232	0.999738	Flcn	folliculin	216805
153	NLRP3_ko - NLRP3_wt	ENSMUSG00000042082	5525.92	-0.137096	0.0603665	-2.27106	0.0231431	0.999738	Arsb	arylsulfatase B	11881
154	NLRP3_ko - NLRP3_wt	ENSMUSG00000056014	227.558	0.236872	0.104406	2.26875	0.0232834	0.999738	A430033K04Rik	RIKEN cDNA A430033K04 gene	243308
155	NLRP3_ko - NLRP3_wt	ENSMUSG00000106715	145.995	0.291508	0.128696	2.26509	0.0235074	0.999738	Tmem265	transmembrane protein 265	105180375
156	NLRP3_ko - NLRP3_wt	ENSMUSG00000022994	171.43	0.343699	0.151809	2.26402	0.0235731	0.999738	Adcy6	adenylate cyclase 6	11512
157	NLRP3_ko - NLRP3_wt	ENSMUSG00000020644	89.7216	-0.391332	0.173232	-2.259	0.0238833	0.999738	Id2	inhibitor of DNA binding 2	15902
158	NLRP3_ko - NLRP3_wt	ENSMUSG00000031974	2098.35	-0.120539	0.0533639	-2.25882	0.0238947	0.999738	Abcb10	ATP-binding cassette, sub-family B (MDR/TAP), member 10	56199
159	NLRP3_ko - NLRP3_wt	ENSMUSG00000050271	114.032	0.340755	0.150966	2.25716	0.0239979	0.999738	Prag1	PEAK1 related kinase activating pseudokinase 1	244418
160	NLRP3_ko - NLRP3_wt	ENSMUSG00000087142	149.983	0.287007	0.12719	2.25652	0.0240381	0.999738	ENSMUSG00000087142
161	NLRP3_ko - NLRP3_wt	ENSMUSG00000027111	2110.95	0.12232	0.0544836	2.24508	0.0247628	0.999738	Itga6	integrin alpha 6	16403
162	NLRP3_ko - NLRP3_wt	ENSMUSG00000057329	2544.72	0.0954756	0.0426498	2.2386	0.0251823	0.999738	Bcl2	B cell leukemia/lymphoma 2	12043
163	NLRP3_ko - NLRP3_wt	ENSMUSG00000033096	2187.82	-0.0965189	0.0432462	-2.23185	0.025625	0.999738	Apmap	adipocyte plasma membrane associated protein	71881
164	NLRP3_ko - NLRP3_wt	ENSMUSG00000020893	2395.02	-0.481369	0.215835	-2.23027	0.0257295	0.999738	Per1	period circadian clock 1	18626
165	NLRP3_ko - NLRP3_wt	ENSMUSG00000032624	3481.88	0.0834397	0.0374861	2.22589	0.0260218	0.999738	Eml4	echinoderm microtubule associated protein like 4	78798
166	NLRP3_ko - NLRP3_wt	ENSMUSG00000071660	1920.36	-0.106612	0.0479079	-2.22535	0.0260578	0.999738	Ttc9c	tetratricopeptide repeat domain 9C	70387
167	NLRP3_ko - NLRP3_wt	ENSMUSG00000028289	254.632	-0.238895	0.107483	-2.22264	0.0262404	0.999738	Epha7	Eph receptor A7	13841
168	NLRP3_ko - NLRP3_wt	ENSMUSG00000039826	922.892	0.145159	0.0654477	2.21794	0.0265588	0.999738	Trub2	TruB pseudouridine (psi) synthase family member 2	227682
169	NLRP3_ko - NLRP3_wt	ENSMUSG00000046058	66.0156	0.432061	0.194846	2.21745	0.0265923	0.999738	Eid2	EP300 interacting inhibitor of differentiation 2	386655
170	NLRP3_ko - NLRP3_wt	ENSMUSG00000038930	536.077	0.158414	0.0716315	2.21151	0.0270003	0.999738	Rccd1	RCC1 domain containing 1	269955
171	NLRP3_ko - NLRP3_wt	ENSMUSG00000040296	208.654	-0.344726	0.156302	-2.20551	0.0274181	0.999738	Ddx58	DEAD/H box helicase 58	230073
172	NLRP3_ko - NLRP3_wt	ENSMUSG00000097327	67.4989	-0.436894	0.198144	-2.20493	0.0274588	0.999738	E030030I06Rik	RIKEN cDNA E030030I06 gene	319887
173	NLRP3_ko - NLRP3_wt	ENSMUSG00000046245	69.8825	-0.398672	0.180853	-2.2044	0.0274963	0.999738	Pilra	paired immunoglobin-like type 2 receptor alpha	231805
174	NLRP3_ko - NLRP3_wt	ENSMUSG00000020400	2371.96	0.124293	0.0566114	2.19555	0.028124	0.999738	Tnip1	TNFAIP3 interacting protein 1	57783
175	NLRP3_ko - NLRP3_wt	ENSMUSG00000039976	520.515	0.194982	0.0888796	2.19377	0.0282518	0.999738	Tbc1d16	TBC1 domain family, member 16	207592
176	NLRP3_ko - NLRP3_wt	ENSMUSG00000073060	272.277	-0.32703	0.149181	-2.19218	0.0283667	0.999738	ENSMUSG00000073060
177	NLRP3_ko - NLRP3_wt	ENSMUSG00000023830	92.1644	-0.460522	0.210271	-2.19014	0.0285141	0.999738	Igf2r	insulin-like growth factor 2 receptor	16004
178	NLRP3_ko - NLRP3_wt	ENSMUSG00000070327	4969.97	-0.140668	0.0642754	-2.18852	0.0286314	0.999738	Rnf213	ring finger protein 213	672511
179	NLRP3_ko - NLRP3_wt	ENSMUSG00000022064	327.493	0.18879	0.0864943	2.18268	0.0290592	0.999738	Pibf1	progesterone immunomodulatory binding factor 1	52023
180	NLRP3_ko - NLRP3_wt	ENSMUSG00000040097	597.205	0.159619	0.0731986	2.18063	0.0292105	0.999738	Flywch1	FLYWCH-type zinc finger 1	224613
181	NLRP3_ko - NLRP3_wt	ENSMUSG00000074398	208.381	-0.338023	0.155252	-2.17726	0.0294614	0.999738	Gm15441	predicted gene 15441	100038464
182	NLRP3_ko - NLRP3_wt	ENSMUSG00000035840	463.947	-0.201966	0.0928407	-2.1754	0.0296	0.999738	Lysmd3	LysM, putative peptidoglycan-binding, domain containing 3	80289
183	NLRP3_ko - NLRP3_wt	ENSMUSG00000041231	65.2354	-0.442341	0.203754	-2.17096	0.0299345	0.999738	Ublcp1	ubiquitin-like domain containing CTD phosphatase 1	79560
184	NLRP3_ko - NLRP3_wt	ENSMUSG00000031770	3361.18	-0.118892	0.0547705	-2.17073	0.0299512	0.999738	Herpud1	homocysteine-inducible, endoplasmic reticulum stress-inducible, ubiquitin-like domain member 1	64209
185	NLRP3_ko - NLRP3_wt	ENSMUSG00000001123	3619.26	-0.0899349	0.0414633	-2.16902	0.0300809	0.999738	Lgals9	lectin, galactose binding, soluble 9	16859
186	NLRP3_ko - NLRP3_wt	ENSMUSG00000020246	718.956	-0.169167	0.0780719	-2.16681	0.0302493	0.999738	Hcfc2	host cell factor C2	67933
187	NLRP3_ko - NLRP3_wt	ENSMUSG00000026335	1330.03	-0.114022	0.0526232	-2.16677	0.0302523	0.999738	Pam	peptidylglycine alpha-amidating monooxygenase	18484
188	NLRP3_ko - NLRP3_wt	ENSMUSG00000025971	434.843	0.171558	0.0796297	2.15445	0.0312048	0.999738	Maip1	matrix AAA peptidase interacting protein 1	68115
189	NLRP3_ko - NLRP3_wt	ENSMUSG00000024968	74.3697	0.394598	0.183242	2.15343	0.0312851	0.999738	Rcor2	REST corepressor 2	104383
190	NLRP3_ko - NLRP3_wt	ENSMUSG00000038188	215.404	-0.310155	0.144109	-2.15223	0.0313793	0.999738	Scarf1	scavenger receptor class F, member 1	380713
191	NLRP3_ko - NLRP3_wt	ENSMUSG00000002325	1324.64	-0.162559	0.07558	-2.15081	0.031491	0.999738	Irf9	interferon regulatory factor 9	16391
192	NLRP3_ko - NLRP3_wt	ENSMUSG00000056501	3543.73	-0.125974	0.0586014	-2.14968	0.0315807	0.999738	Cebpb	CCAAT/enhancer binding protein (C/EBP), beta	12608
193	NLRP3_ko - NLRP3_wt	ENSMUSG00000097352	119.238	0.309426	0.144005	2.14871	0.0316571	0.999738	ENSMUSG00000097352
194	NLRP3_ko - NLRP3_wt	ENSMUSG00000049090	1262.44	0.115109	0.0535753	2.14855	0.0316699	0.999738	Zadh2	zinc binding alcohol dehydrogenase, domain containing 2	225791
195	NLRP3_ko - NLRP3_wt	ENSMUSG00000072620	851.671	-0.452202	0.211459	-2.13848	0.0324776	0.999738	Slfn2	schlafen 2	20556
196	NLRP3_ko - NLRP3_wt	ENSMUSG00000026627	939.568	-0.134096	0.0627269	-2.13778	0.0325345	0.999738	Pacc1	proton activated chloride channel 1	66950
197	NLRP3_ko - NLRP3_wt	ENSMUSG00000094248	209.923	0.320503	0.150765	2.12584	0.0335162	0.999738	H2ac23	H2A clustered histone 23	665433
198	NLRP3_ko - NLRP3_wt	ENSMUSG00000078134	71.3438	0.401784	0.189096	2.12476	0.0336066	0.999738	Srsf3-ps	serine and arginine rich splicing factor 3, pseudogene	100502754
199	NLRP3_ko - NLRP3_wt	ENSMUSG00000032661	85.5178	-0.437274	0.205989	-2.1228	0.0337703	0.999738	Oas3	2'-5' oligoadenylate synthetase 3	246727
200	NLRP3_ko - NLRP3_wt	ENSMUSG00000052336	970.554	0.207942	0.0980232	2.12136	0.0338918	0.999738	Cx3cr1	chemokine (C-X3-C motif) receptor 1	13051
201	NLRP3_ko - NLRP3_wt	ENSMUSG00000029413	627.896	-0.168745	0.0798732	-2.11266	0.0346296	0.999738	Naaa	N-acylethanolamine acid amidase	67111
202	NLRP3_ko - NLRP3_wt	ENSMUSG00000020882	82.1887	0.383682	0.181967	2.10853	0.034985	0.999738	Cacnb1	calcium channel, voltage-dependent, beta 1 subunit	12295
203	NLRP3_ko - NLRP3_wt	ENSMUSG00000106019	215.183	0.236699	0.112382	2.1062	0.0351873	0.999738	ENSMUSG00000106019
204	NLRP3_ko - NLRP3_wt	ENSMUSG00000017421	6443.92	-0.089858	0.0426856	-2.10511	0.0352816	0.999738	Zfp207	zinc finger protein 207	22680
205	NLRP3_ko - NLRP3_wt	ENSMUSG00000047810	4493.29	0.11382	0.054077	2.10477	0.0353113	0.999738	Ccdc88b	coiled-coil domain containing 88B	78317
206	NLRP3_ko - NLRP3_wt	ENSMUSG00000067878	176.151	0.263483	0.125374	2.10158	0.0355898	0.999738	Map7d3	MAP7 domain containing 3	320923
207	NLRP3_ko - NLRP3_wt	ENSMUSG00000026104	2498.94	-0.135818	0.0646378	-2.10121	0.0356224	0.999738	Stat1	signal transducer and activator of transcription 1	20846
208	NLRP3_ko - NLRP3_wt	ENSMUSG00000019528	2186.1	-0.125435	0.0598427	-2.09607	0.036076	0.999738	Gyg	glycogenin	27357
209	NLRP3_ko - NLRP3_wt	ENSMUSG00000021959	892.179	-0.134975	0.0646244	-2.08861	0.0367426	0.999738	Lats2	large tumor suppressor 2	50523
210	NLRP3_ko - NLRP3_wt	ENSMUSG00000052305	547.315	0.942309	0.451714	2.08607	0.036972	0.999738	Hbb-b1;!Hbb-bs	hemoglobin, beta adult major chain;!hemoglobin, beta adult s chain	15129;!100503605
211	NLRP3_ko - NLRP3_wt	ENSMUSG00000042312	494.018	-0.15563	0.0746849	-2.08382	0.0371766	0.999738	S100a13	S100 calcium binding protein A13	20196
212	NLRP3_ko - NLRP3_wt	ENSMUSG00000078813	358.217	0.17629	0.0847174	2.08092	0.0374417	0.999738	Leng1	leukocyte receptor cluster (LRC) member 1	69757
213	NLRP3_ko - NLRP3_wt	ENSMUSG00000043801	209.222	0.24227	0.116459	2.08031	0.0374975	0.999738	ENSMUSG00000043801
214	NLRP3_ko - NLRP3_wt	ENSMUSG00000038507	128.928	-0.290137	0.139571	-2.07877	0.0376384	0.999738	Parp12	poly (ADP-ribose) polymerase family, member 12	243771
215	NLRP3_ko - NLRP3_wt	ENSMUSG00000062040	303.826	0.203563	0.0979409	2.07843	0.0376696	0.999738	Zfp27	zinc finger protein 27	22689
216	NLRP3_ko - NLRP3_wt	ENSMUSG00000097272	81.2809	0.439511	0.211887	2.07427	0.0380541	0.999738	ENSMUSG00000097272
217	NLRP3_ko - NLRP3_wt	ENSMUSG00000084111	271.544	0.20834	0.100463	2.07379	0.0380988	0.999738	Gm15710	ribosomal protein L13 pseudogene	100040605
218	NLRP3_ko - NLRP3_wt	ENSMUSG00000066554	278.759	0.210321	0.101576	2.07057	0.0383987	0.999738	Gm10167	fused in sarcoma pseudogene	100534385
219	NLRP3_ko - NLRP3_wt	ENSMUSG00000053716	1900.52	0.135567	0.0656655	2.06451	0.0389698	0.999738	Dusp7	dual specificity phosphatase 7	235584
220	NLRP3_ko - NLRP3_wt	ENSMUSG00000031728	144.544	0.265794	0.128834	2.06308	0.0391052	0.999738	Zfp821	zinc finger protein 821	75871
221	NLRP3_ko - NLRP3_wt	ENSMUSG00000034422	990.072	-0.137713	0.0668574	-2.05981	0.0394167	0.999738	Parp14	poly (ADP-ribose) polymerase family, member 14	547253
222	NLRP3_ko - NLRP3_wt	ENSMUSG00000009079	12552.3	0.0738972	0.0359244	2.05702	0.0396843	0.999738	Ewsr1	Ewing sarcoma breakpoint region 1	14030
223	NLRP3_ko - NLRP3_wt	ENSMUSG00000074738	145.804	0.270707	0.131733	2.05497	0.0398821	0.999738	Fndc10	fibronectin type III domain containing 10	230991
224	NLRP3_ko - NLRP3_wt	ENSMUSG00000020798	2116.5	0.107783	0.0524527	2.05486	0.0398925	0.999738	Spns3	spinster homolog 3	77577
225	NLRP3_ko - NLRP3_wt	ENSMUSG00000091971	2974.29	-0.988412	0.481802	-2.05149	0.040219	0.999738	Hspa1a	heat shock protein 1A	193740
226	NLRP3_ko - NLRP3_wt	ENSMUSG00000020705	4002.89	0.0756584	0.0368967	2.05055	0.040311	0.999738	Ddx42	DEAD box helicase 42	72047
227	NLRP3_ko - NLRP3_wt	ENSMUSG00000027806	1240.11	-0.124242	0.0606085	-2.0499	0.0403737	0.999738	Tsc22d2	TSC22 domain family, member 2	72033
228	NLRP3_ko - NLRP3_wt	ENSMUSG00000010362	387.061	-0.169223	0.0826382	-2.04776	0.0405839	0.999738	Rdm1	RAD52 motif 1	66599
229	NLRP3_ko - NLRP3_wt	ENSMUSG00000098702	95.6875	0.321726	0.157344	2.04472	0.040882	0.999738	1500015A07Rik	RIKEN cDNA 1500015A07 gene	68982
230	NLRP3_ko - NLRP3_wt	ENSMUSG00000096856	164.401	0.288855	0.141632	2.03948	0.0414021	0.999738	Gm10778	predicted gene 10778	100233208
231	NLRP3_ko - NLRP3_wt	ENSMUSG00000001995	308.852	-0.193206	0.0948145	-2.03772	0.0415775	0.999738	Sipa1l2	signal-induced proliferation-associated 1 like 2	244668
232	NLRP3_ko - NLRP3_wt	ENSMUSG00000014402	1204.68	-0.106102	0.0520816	-2.03723	0.0416266	0.999738	Tsg101	tumor susceptibility gene 101	22088
233	NLRP3_ko - NLRP3_wt	ENSMUSG00000010051	72.6465	0.398382	0.195558	2.03716	0.0416343	0.999738	Hyal1	hyaluronoglucosaminidase 1	15586
234	NLRP3_ko - NLRP3_wt	ENSMUSG00000055717	224.857	-0.220357	0.10833	-2.03412	0.0419391	0.999738	Slain1	SLAIN motif family, member 1	105439
235	NLRP3_ko - NLRP3_wt	ENSMUSG00000034377	157.801	0.277945	0.136664	2.03377	0.0419744	0.999738	Tulp4	tubby like protein 4	68842
236	NLRP3_ko - NLRP3_wt	ENSMUSG00000062554	77.8565	-0.445818	0.219379	-2.03218	0.0421356	0.999738	ENSMUSG00000062554
237	NLRP3_ko - NLRP3_wt	ENSMUSG00000072653	663.246	0.137888	0.0679464	2.02936	0.0424217	0.999738	Zfp783	zinc finger protein 783	232785
238	NLRP3_ko - NLRP3_wt	ENSMUSG00000028860	220.955	-0.252626	0.124604	-2.02743	0.0426183	0.999738	Sytl1	synaptotagmin-like 1	269589
239	NLRP3_ko - NLRP3_wt	ENSMUSG00000039530	517.183	-0.149177	0.0736011	-2.02683	0.0426796	0.999738	ENSMUSG00000039530
240	NLRP3_ko - NLRP3_wt	ENSMUSG00000074794	338.112	0.207534	0.102827	2.01829	0.0435615	0.999738	Arrdc3	arrestin domain containing 3	105171
241	NLRP3_ko - NLRP3_wt	ENSMUSG00000021338	111.811	-0.336637	0.166852	-2.01758	0.0436347	0.999738	Carmil1	capping protein regulator and myosin 1 linker 1	68732
242	NLRP3_ko - NLRP3_wt	ENSMUSG00000055240	555.356	0.149947	0.0743406	2.01703	0.0436919	0.999738	Zfp101	zinc finger protein 101	22643
243	NLRP3_ko - NLRP3_wt	ENSMUSG00000061759	1192.53	0.117709	0.058394	2.01578	0.0438233	0.999738	Armt1	acidic residue methyltransferase 1	73419
244	NLRP3_ko - NLRP3_wt	ENSMUSG00000025978	60.0582	0.41373	0.205364	2.01462	0.0439446	0.999738	Rftn2	raftlin family member 2	74013
245	NLRP3_ko - NLRP3_wt	ENSMUSG00000028530	4599.11	-0.0902867	0.0449414	-2.00899	0.0445383	0.999738	Jak1	Janus kinase 1	16451
246	NLRP3_ko - NLRP3_wt	ENSMUSG00000009772	2110.03	-0.108682	0.0541691	-2.00634	0.0448198	0.999738	Nuak2	NUAK family, SNF1-like kinase, 2	74137
247	NLRP3_ko - NLRP3_wt	ENSMUSG00000014039	839.924	-0.136378	0.068006	-2.00539	0.0449218	0.999738	Prdm15	PR domain containing 15	114604
248	NLRP3_ko - NLRP3_wt	ENSMUSG00000045790	166.643	-0.275661	0.13757	-2.00378	0.0450932	0.999738	Ccdc149	coiled-coil domain containing 149	100503884
249	NLRP3_ko - NLRP3_wt	ENSMUSG00000051790	1321.99	0.128888	0.0644281	2.00049	0.0454476	0.999738	Nlgn2	neuroligin 2	216856
250	NLRP3_ko - NLRP3_wt	ENSMUSG00000040663	145.995	0.289548	0.144801	1.99962	0.0455408	0.999738	Clcf1	cardiotrophin-like cytokine factor 1	56708
251	NLRP3_ko - NLRP3_wt	ENSMUSG00000098374	936.027	0.140722	0.0703813	1.99943	0.045562	0.999738	ENSMUSG00000098374
252	NLRP3_ko - NLRP3_wt	ENSMUSG00000026994	346.528	-0.195126	0.0978134	-1.99488	0.0460561	0.999738	Galnt3	polypeptide N-acetylgalactosaminyltransferase 3	14425
253	NLRP3_ko - NLRP3_wt	ENSMUSG00000023191	144.299	0.272014	0.136398	1.99426	0.0461236	0.999738	P3h3	prolyl 3-hydroxylase 3	14789
254	NLRP3_ko - NLRP3_wt	ENSMUSG00000090877	4840.81	-0.945845	0.474289	-1.99424	0.0461259	0.999738	Hspa1b	heat shock protein 1B	15511
255	NLRP3_ko - NLRP3_wt	ENSMUSG00000030872	2774.72	-0.0895323	0.0448961	-1.99421	0.0461291	0.999738	Gga2	golgi associated, gamma adaptin ear containing, ARF binding protein 2	74105
256	NLRP3_ko - NLRP3_wt	ENSMUSG00000041571	1034.81	0.155136	0.0779619	1.98989	0.0466026	0.999738	Selenow	selenoprotein W	20364
257	NLRP3_ko - NLRP3_wt	ENSMUSG00000002015	4287.82	0.0720471	0.0362301	1.9886	0.0467455	0.999738	Bcap31	B cell receptor associated protein 31	27061
258	NLRP3_ko - NLRP3_wt	ENSMUSG00000001419	8979.37	0.0802757	0.0403909	1.98747	0.0468706	0.999738	Mef2d	myocyte enhancer factor 2D	17261
259	NLRP3_ko - NLRP3_wt	ENSMUSG00000030287	500.224	-0.177075	0.0891158	-1.98703	0.0469196	0.999738	Itpr2	inositol 1,4,5-triphosphate receptor 2	16439
260	NLRP3_ko - NLRP3_wt	ENSMUSG00000066979	4286.36	-0.0765696	0.0385586	-1.9858	0.0470555	0.999738	Bub3	BUB3 mitotic checkpoint protein	12237
261	NLRP3_ko - NLRP3_wt	ENSMUSG00000031021	798.194	0.131207	0.0660905	1.98526	0.0471155	0.999738	Tmem9b	TMEM9 domain family, member B	56786
262	NLRP3_ko - NLRP3_wt	ENSMUSG00000096935	79.9913	0.356721	0.179811	1.98386	0.0472709	0.999738	1700113A16Rik	RIKEN cDNA 1700113A16 gene	76642
263	NLRP3_ko - NLRP3_wt	ENSMUSG00000042647	153.381	0.264614	0.133483	1.98238	0.0474371	0.999738	Acad12	acyl-Coenzyme A dehydrogenase family, member 12	338350
264	NLRP3_ko - NLRP3_wt	ENSMUSG00000025959	338.083	0.185815	0.0939349	1.97812	0.0479151	0.999738	Klf7	Kruppel-like factor 7 (ubiquitous)	93691
265	NLRP3_ko - NLRP3_wt	ENSMUSG00000026017	238.456	0.212749	0.107581	1.97757	0.0479777	0.999738	Carf	calcium response factor	241066
266	NLRP3_ko - NLRP3_wt	ENSMUSG00000020108	205.368	-0.318292	0.161005	-1.97691	0.0480522	0.999738	Ddit4	DNA-damage-inducible transcript 4	74747
267	NLRP3_ko - NLRP3_wt	ENSMUSG00000043190	148.246	0.251685	0.127317	1.97684	0.0480592	0.999738	Rfesd	Rieske (Fe-S) domain containing	218341
268	NLRP3_ko - NLRP3_wt	ENSMUSG00000099708	105.636	0.315591	0.159926	1.97335	0.0484554	0.999738	ENSMUSG00000099708
269	NLRP3_ko - NLRP3_wt	ENSMUSG00000020077	22858.5	-0.0809683	0.0410328	-1.97326	0.0484665	0.999738	Srgn	serglycin	19073
270	NLRP3_ko - NLRP3_wt	ENSMUSG00000002332	899.791	-0.116035	0.0588801	-1.97069	0.0487591	0.999738	Dhrs1	dehydrogenase/reductase (SDR family) member 1	52585
271	NLRP3_ko - NLRP3_wt	ENSMUSG00000015243	67.383	-0.49789	0.253399	-1.96484	0.0494324	0.999738	Abca1	ATP-binding cassette, sub-family A (ABC1), member 1	11303
272	NLRP3_ko - NLRP3_wt	ENSMUSG00000042659	575.882	-0.186248	0.0949012	-1.96254	0.0496995	0.999738	Arrdc4	arrestin domain containing 4	66412
273	NLRP3_ko - NLRP3_wt	ENSMUSG00000031732	1189.44	0.118613	0.0606362	1.95614	0.0504487	0.999738	Phlpp2	PH domain and leucine rich repeat protein phosphatase 2	244650
274	NLRP3_ko - NLRP3_wt	ENSMUSG00000024190	697.21	-0.192696	0.0985117	-1.95608	0.0504562	0.999738	Dusp1	dual specificity phosphatase 1	19252
275	NLRP3_ko - NLRP3_wt	ENSMUSG00000062963	2472.37	-0.0818879	0.0418815	-1.95523	0.0505562	0.999738	Ufc1	ubiquitin-fold modifier conjugating enzyme 1	66155
276	NLRP3_ko - NLRP3_wt	ENSMUSG00000026933	868.269	-0.126803	0.0648635	-1.95493	0.0505918	0.999738	Camsap1	calmodulin regulated spectrin-associated protein 1	227634
277	NLRP3_ko - NLRP3_wt	ENSMUSG00000042650	4240.78	0.0878539	0.0449673	1.95373	0.0507332	0.999738	Alkbh5	alkB homolog 5, RNA demethylase	268420
278	NLRP3_ko - NLRP3_wt	ENSMUSG00000022905	1840.63	-0.103124	0.0528367	-1.95176	0.0509672	0.999738	Kpna1	karyopherin (importin) alpha 1	16646
279	NLRP3_ko - NLRP3_wt	ENSMUSG00000070583	126.741	0.267107	0.136975	1.95004	0.0511717	0.999738	Fv1	Friend virus susceptibility 1	14349
280	NLRP3_ko - NLRP3_wt	ENSMUSG00000001774	2908.84	-0.0931001	0.0477865	-1.94825	0.0513851	0.999738	Chordc1	cysteine and histidine-rich domain (CHORD)-containing, zinc-binding protein 1	66917
281	NLRP3_ko - NLRP3_wt	ENSMUSG00000036469	63.0669	-0.400889	0.205963	-1.94641	0.0516058	0.999738	Marchf1	membrane associated ring-CH-type finger 1	72925
282	NLRP3_ko - NLRP3_wt	ENSMUSG00000033107	326.618	-0.194175	0.0998277	-1.9451	0.0517632	0.999738	Rnf125	ring finger protein 125	67664
283	NLRP3_ko - NLRP3_wt	ENSMUSG00000018750	93.1276	0.373355	0.192083	1.94372	0.0519294	0.999738	Zbtb4	zinc finger and BTB domain containing 4	75580
284	NLRP3_ko - NLRP3_wt	ENSMUSG00000024118	571.928	0.13798	0.0710468	1.9421	0.0521255	0.999738	Tedc2	tubulin epsilon and delta complex 2	72016
285	NLRP3_ko - NLRP3_wt	ENSMUSG00000035933	964.269	-0.115319	0.0594331	-1.94032	0.0523413	0.999738	Cog5	component of oligomeric golgi complex 5	238123
286	NLRP3_ko - NLRP3_wt	ENSMUSG00000040415	1662.15	0.136346	0.0702703	1.94031	0.052342	0.999738	Dtx3	deltex 3, E3 ubiquitin ligase	80904
287	NLRP3_ko - NLRP3_wt	ENSMUSG00000042032	2795.91	-0.105945	0.0546197	-1.93969	0.0524172	0.999738	Mat2b	methionine adenosyltransferase II, beta	108645
288	NLRP3_ko - NLRP3_wt	ENSMUSG00000004612	6061.83	-0.0890665	0.0460304	-1.93495	0.0529966	0.999738	Nkg7	natural killer cell group 7 sequence	72310
289	NLRP3_ko - NLRP3_wt	ENSMUSG00000037465	915.906	-0.137284	0.0710264	-1.93286	0.0532539	0.999738	Klf10	Kruppel-like factor 10	21847
290	NLRP3_ko - NLRP3_wt	ENSMUSG00000085028	392.567	0.162909	0.0843121	1.93221	0.0533334	0.999738	Slc2a4rg-ps	Slc2a4 regulator, pseudogene	329584
291	NLRP3_ko - NLRP3_wt	ENSMUSG00000041769	1141.55	-0.107537	0.0556953	-1.9308	0.0535073	0.999738	Ppp2r2d	protein phosphatase 2, regulatory subunit B, delta	52432
292	NLRP3_ko - NLRP3_wt	ENSMUSG00000028328	166.285	-0.250021	0.13	-1.92323	0.0544506	0.999738	Tmod1	tropomodulin 1	21916
293	NLRP3_ko - NLRP3_wt	ENSMUSG00000032475	815.415	-0.126685	0.0659156	-1.92193	0.054615	0.999738	Nck1	non-catalytic region of tyrosine kinase adaptor protein 1	17973
294	NLRP3_ko - NLRP3_wt	ENSMUSG00000027709	764.337	0.122581	0.0638622	1.91946	0.0549261	0.999738	Mccc1	methylcrotonoyl-Coenzyme A carboxylase 1 (alpha)	72039
295	NLRP3_ko - NLRP3_wt	ENSMUSG00000050373	95.2452	0.30387	0.158383	1.91858	0.0550374	0.999738	Snx21	sorting nexin family member 21	101113
296	NLRP3_ko - NLRP3_wt	ENSMUSG00000067924	366.66	0.210121	0.109703	1.91536	0.0554468	0.999738	Rtl8b	retrotransposon Gag like 8B	553127
297	NLRP3_ko - NLRP3_wt	ENSMUSG00000078126	489.317	0.170543	0.0890684	1.91474	0.0555257	0.999738	Rpl23a-ps3	ribosomal protein L23A, pseudogene 3	100041163
298	NLRP3_ko - NLRP3_wt	ENSMUSG00000037095	86.7364	-0.474377	0.247822	-1.91419	0.0555964	0.999738	Lrg1	leucine-rich alpha-2-glycoprotein 1	76905
299	NLRP3_ko - NLRP3_wt	ENSMUSG00000106262	77.2054	0.346083	0.180807	1.91411	0.0556066	0.999738	ENSMUSG00000106262
300	NLRP3_ko - NLRP3_wt	ENSMUSG00000097177	702.744	0.209008	0.109366	1.91109	0.0559925	0.999738	9330159M07Rik	RIKEN cDNA 9330159M07 gene	319673
301	NLRP3_ko - NLRP3_wt	ENSMUSG00000090330	368.209	0.171364	0.0896824	1.91079	0.0560314	0.999738	9130221H12Rik	RIKEN cDNA 9130221H12 gene	77124
302	NLRP3_ko - NLRP3_wt	ENSMUSG00000060441	227.449	0.216946	0.113593	1.90986	0.0561514	0.999738	Trim5	tripartite motif-containing 5	667823
303	NLRP3_ko - NLRP3_wt	ENSMUSG00000069972	210.063	0.25251	0.132477	1.90607	0.0566411	0.999738	Rps13-ps2	ribosomal protein S13, pseudogene 2	100039924
304	NLRP3_ko - NLRP3_wt	ENSMUSG00000064215	573.944	-0.204202	0.107374	-1.90177	0.057201	0.999738	Ifi27	interferon, alpha-inducible protein 27	52668
305	NLRP3_ko - NLRP3_wt	ENSMUSG00000096255	745.381	0.124513	0.0654763	1.90165	0.0572164	0.999738	Dynlt1b	dynein light chain Tctex-type 1B	21648
306	NLRP3_ko - NLRP3_wt	ENSMUSG00000020946	3597.6	-0.0794665	0.041799	-1.90116	0.0572813	0.999738	Gosr2	golgi SNAP receptor complex member 2	56494
307	NLRP3_ko - NLRP3_wt	ENSMUSG00000096719	315.547	-0.240949	0.126771	-1.90067	0.0573453	0.999738	Mrgpra2b	MAS-related GPR, member A2B	235712
308	NLRP3_ko - NLRP3_wt	ENSMUSG00000022248	558.933	0.143309	0.0754432	1.89956	0.0574905	0.999738	Rad1	RAD1 checkpoint DNA exonuclease	19355
309	NLRP3_ko - NLRP3_wt	ENSMUSG00000103651	89.3799	0.324155	0.170703	1.89894	0.0575729	0.999738	ENSMUSG00000103651
310	NLRP3_ko - NLRP3_wt	ENSMUSG00000039199	135.708	0.252938	0.133316	1.89728	0.0577911	0.999738	Zdhhc1	zinc finger, DHHC domain containing 1	70796
311	NLRP3_ko - NLRP3_wt	ENSMUSG00000038095	4399.25	0.082921	0.0437428	1.89565	0.0580065	0.999738	Sbno1	strawberry notch 1	243272
312	NLRP3_ko - NLRP3_wt	ENSMUSG00000100826	370.121	0.164622	0.0868812	1.89479	0.0581204	0.999738	Ipw	imprinted gene in the Prader-Willi syndrome region	16353
313	NLRP3_ko - NLRP3_wt	ENSMUSG00000081051	1082.38	0.122607	0.0647283	1.89419	0.0582003	0.999738	Gm15427	predicted pseudogene 15427	100041686
314	NLRP3_ko - NLRP3_wt	ENSMUSG00000039997	1544.86	-0.13467	0.0711101	-1.89382	0.058249	0.999738	Ifi203	interferon activated gene 203	15950
315	NLRP3_ko - NLRP3_wt	ENSMUSG00000051238	417.256	0.171099	0.0905619	1.88931	0.0588509	0.999738	Swsap1	SWIM type zinc finger 7 associated protein 1	66962
316	NLRP3_ko - NLRP3_wt	ENSMUSG00000034640	517.975	-0.14447	0.0765196	-1.88801	0.0590243	0.999738	Tiparp	TCDD-inducible poly(ADP-ribose) polymerase	99929
317	NLRP3_ko - NLRP3_wt	ENSMUSG00000042333	595.063	0.157643	0.083591	1.88588	0.0593106	0.999738	Tnfrsf14	tumor necrosis factor receptor superfamily, member 14 (herpesvirus entry mediator)	230979
318	NLRP3_ko - NLRP3_wt	ENSMUSG00000081400	352.641	0.179507	0.0953261	1.88308	0.0596889	0.999738	Gm13680	ribosomal protein S4, X-linked pseudogene	545429
319	NLRP3_ko - NLRP3_wt	ENSMUSG00000083596	219.845	-0.304786	0.162447	-1.87621	0.0606258	0.999738	Rpl21-ps15	ribosomal protein L21, pseudogene 15	675278
320	NLRP3_ko - NLRP3_wt	ENSMUSG00000107283	512.687	0.150029	0.0800013	1.87533	0.0607471	0.999738	Mpv17	MpV17 mitochondrial inner membrane protein	17527
321	NLRP3_ko - NLRP3_wt	ENSMUSG00000018442	1960.06	0.0871016	0.0464485	1.87523	0.0607612	0.999738	Derl2	Der1-like domain family, member 2	116891
322	NLRP3_ko - NLRP3_wt	ENSMUSG00000000916	1191.43	0.110485	0.0590211	1.87196	0.0612117	0.999738	Nsun5	NOL1/NOP2/Sun domain family, member 5	100609
323	NLRP3_ko - NLRP3_wt	ENSMUSG00000025722	872.259	0.109843	0.0587764	1.86884	0.0616457	0.999738	Wdr73	WD repeat domain 73	71968
324	NLRP3_ko - NLRP3_wt	ENSMUSG00000042349	2869.87	0.0973823	0.0521188	1.86847	0.0616968	0.999738	Ikbke	inhibitor of kappaB kinase epsilon	56489
325	NLRP3_ko - NLRP3_wt	ENSMUSG00000048285	283.66	-0.192565	0.10309	-1.86793	0.0617716	0.999738	Frmd6	FERM domain containing 6	319710
326	NLRP3_ko - NLRP3_wt	ENSMUSG00000027808	10466.2	-0.0656949	0.0351854	-1.86711	0.0618862	0.999738	Serp1	stress-associated endoplasmic reticulum protein 1	28146
327	NLRP3_ko - NLRP3_wt	ENSMUSG00000036975	288.317	0.173757	0.0930704	1.86694	0.06191	0.999738	Tmem177	transmembrane protein 177	66343
328	NLRP3_ko - NLRP3_wt	ENSMUSG00000023972	442.215	0.227794	0.122106	1.86555	0.0621044	0.999738	Ptk7	PTK7 protein tyrosine kinase 7	71461
329	NLRP3_ko - NLRP3_wt	ENSMUSG00000046876	499.208	0.163547	0.0877282	1.86424	0.0622876	0.999738	Atxn1	ataxin 1	20238
330	NLRP3_ko - NLRP3_wt	ENSMUSG00000051510	4701.54	0.0723539	0.0388248	1.8636	0.062378	0.999738	Mafg	v-maf musculoaponeurotic fibrosarcoma oncogene family, protein G (avian)	17134
331	NLRP3_ko - NLRP3_wt	ENSMUSG00000033863	692.377	-0.151179	0.0813363	-1.85869	0.0630705	0.999738	Klf9	Kruppel-like factor 9	16601
332	NLRP3_ko - NLRP3_wt	ENSMUSG00000009013	5029.25	-0.108956	0.0586514	-1.85769	0.0632126	0.999738	Dynll1	dynein light chain LC8-type 1	56455
333	NLRP3_ko - NLRP3_wt	ENSMUSG00000025578	474.207	-0.149911	0.0807132	-1.85732	0.063265	0.999738	Cbx8	chromobox 8	30951
334	NLRP3_ko - NLRP3_wt	ENSMUSG00000064247	100.44	0.31555	0.170181	1.8542	0.0637105	0.999738	Plcxd1	phosphatidylinositol-specific phospholipase C, X domain containing 1	403178
335	NLRP3_ko - NLRP3_wt	ENSMUSG00000021120	399.336	0.155861	0.0841344	1.85252	0.0639505	0.999738	Pigh	phosphatidylinositol glycan anchor biosynthesis, class H	110417
336	NLRP3_ko - NLRP3_wt	ENSMUSG00000003813	1619.46	-0.0941599	0.0508286	-1.8525	0.0639545	0.999738	Rad23a	RAD23 homolog A, nucleotide excision repair protein	19358
337	NLRP3_ko - NLRP3_wt	ENSMUSG00000071547	3803.31	0.0847406	0.0457842	1.85087	0.0641881	0.999738	Nt5dc2	5'-nucleotidase domain containing 2	70021
338	NLRP3_ko - NLRP3_wt	ENSMUSG00000024019	2873.51	-0.0878874	0.0475101	-1.84987	0.0643328	0.999738	Cmtr1	cap methyltransferase 1	74157
339	NLRP3_ko - NLRP3_wt	ENSMUSG00000059540	266.889	0.187612	0.101566	1.84719	0.0647199	0.999738	Tcea2	transcription elongation factor A (SII), 2	21400
340	NLRP3_ko - NLRP3_wt	ENSMUSG00000040746	1671.68	0.0933865	0.0505625	1.84695	0.0647539	0.999738	Rnf167	ring finger protein 167	70510
341	NLRP3_ko - NLRP3_wt	ENSMUSG00000028042	1674.86	-0.137975	0.0747913	-1.84479	0.0650675	0.999738	Zbtb7b	zinc finger and BTB domain containing 7B	22724
342	NLRP3_ko - NLRP3_wt	ENSMUSG00000045411	3420.93	0.0893109	0.0484239	1.84436	0.065131	0.999738	2410002F23Rik	RIKEN cDNA 2410002F23 gene	668661
343	NLRP3_ko - NLRP3_wt	ENSMUSG00000038116	1540.6	0.104202	0.0565467	1.84277	0.0653633	0.999738	Phf20	PHD finger protein 20	228829
344	NLRP3_ko - NLRP3_wt	ENSMUSG00000068962	126.841	0.26343	0.143028	1.8418	0.0655037	0.999738	Zfp114	zinc finger protein 114	232966
345	NLRP3_ko - NLRP3_wt	ENSMUSG00000038594	511.089	0.181162	0.0984275	1.84057	0.0656852	0.999738	Cep85l	centrosomal protein 85-like	100038725
346	NLRP3_ko - NLRP3_wt	ENSMUSG00000020803	982.592	0.107165	0.058232	1.84031	0.0657228	0.999738	Txndc17	thioredoxin domain containing 17	52700
347	NLRP3_ko - NLRP3_wt	ENSMUSG00000097469	223.754	0.195117	0.106041	1.84001	0.0657665	0.999738	ENSMUSG00000097469
348	NLRP3_ko - NLRP3_wt	ENSMUSG00000010025	1165.98	0.114896	0.0625532	1.83677	0.0662441	0.999738	Aldh3a2	aldehyde dehydrogenase family 3, subfamily A2	11671
349	NLRP3_ko - NLRP3_wt	ENSMUSG00000105987	27081.7	0.0596528	0.0325129	1.83474	0.0665439	0.999738	AI506816	expressed sequence AI506816	433855
350	NLRP3_ko - NLRP3_wt	ENSMUSG00000042589	61.3271	0.435537	0.237465	1.83411	0.066638	0.999738	Cux2	cut-like homeobox 2	13048
351	NLRP3_ko - NLRP3_wt	ENSMUSG00000063286	8251.59	0.0758026	0.041333	1.83395	0.0666617	0.999738	Gm8995	predicted gene 8995	668139
352	NLRP3_ko - NLRP3_wt	ENSMUSG00000022377	7146.18	-0.072988	0.0398509	-1.83153	0.0670216	0.999738	Asap1	ArfGAP with SH3 domain, ankyrin repeat and PH domain1	13196
353	NLRP3_ko - NLRP3_wt	ENSMUSG00000024601	1959.02	-0.0914871	0.0499953	-1.82991	0.0672628	0.999738	Isoc1	isochorismatase domain containing 1	66307
354	NLRP3_ko - NLRP3_wt	ENSMUSG00000026097	578.524	-0.133266	0.0728591	-1.82909	0.0673857	0.999738	Ormdl1	ORM1-like 1 (S. cerevisiae)	227102
355	NLRP3_ko - NLRP3_wt	ENSMUSG00000033985	474.065	-0.138139	0.0755487	-1.82847	0.0674784	0.999738	Tesk2	testis-specific kinase 2	230661
356	NLRP3_ko - NLRP3_wt	ENSMUSG00000069917	731.611	0.846227	0.462811	1.82845	0.0674819	0.999738	Hba-a2	hemoglobin alpha, adult chain 2	110257
357	NLRP3_ko - NLRP3_wt	ENSMUSG00000021245	476.915	0.17187	0.0941082	1.8263	0.0678046	0.999738	Mlh3	mutL homolog 3	217716
358	NLRP3_ko - NLRP3_wt	ENSMUSG00000028337	3475.16	0.112791	0.0618011	1.82507	0.0679904	0.999738	Coro2a	coronin, actin binding protein 2A	107684
359	NLRP3_ko - NLRP3_wt	ENSMUSG00000069495	1223.87	-0.0964702	0.0529419	-1.82219	0.068426	0.999738	Epc2	enhancer of polycomb homolog 2	227867
360	NLRP3_ko - NLRP3_wt	ENSMUSG00000041837	1099.82	-0.104879	0.0575737	-1.82164	0.0685096	0.999738	Pdcd7	programmed cell death 7	50996
361	NLRP3_ko - NLRP3_wt	ENSMUSG00000025962	706.961	0.130339	0.0715827	1.82081	0.068635	0.999738	Fastkd2	FAST kinase domains 2	75619
362	NLRP3_ko - NLRP3_wt	ENSMUSG00000035161	1123.95	-0.127383	0.0699834	-1.8202	0.0687291	0.999738	Ints6	integrator complex subunit 6	18130
363	NLRP3_ko - NLRP3_wt	ENSMUSG00000006641	566.752	-0.168808	0.0927488	-1.82006	0.0687499	0.999738	Slc5a6	solute carrier family 5 (sodium-dependent vitamin transporter), member 6	330064
364	NLRP3_ko - NLRP3_wt	ENSMUSG00000049086	616.31	0.156018	0.0858913	1.81645	0.0693008	0.999738	Bmyc	brain expressed myelocytomatosis oncogene	107771
365	NLRP3_ko - NLRP3_wt	ENSMUSG00000020654	244.476	-0.195913	0.107985	-1.81425	0.0696389	0.999738	Adcy3	adenylate cyclase 3	104111
366	NLRP3_ko - NLRP3_wt	ENSMUSG00000092609	64.6735	-0.967983	0.533669	-1.81383	0.0697043	0.999738	ENSMUSG00000092609
367	NLRP3_ko - NLRP3_wt	ENSMUSG00000018401	2488.71	-0.093003	0.0513139	-1.81243	0.0699196	0.999738	Mtmr4	myotubularin related protein 4	170749
368	NLRP3_ko - NLRP3_wt	ENSMUSG00000054008	1701.21	0.109817	0.0606179	1.81163	0.0700436	0.999738	Ndst1	N-deacetylase/N-sulfotransferase (heparan glucosaminyl) 1	15531
369	NLRP3_ko - NLRP3_wt	ENSMUSG00000020829	78.3528	0.321815	0.17771	1.8109	0.0701568	0.999738	Slc46a1	solute carrier family 46, member 1	52466
370	NLRP3_ko - NLRP3_wt	ENSMUSG00000071064	62.8498	0.46639	0.257552	1.81086	0.0701621	0.999738	Zfp827	zinc finger protein 827	622675
371	NLRP3_ko - NLRP3_wt	ENSMUSG00000028771	1419.69	-0.111597	0.0616318	-1.8107	0.0701873	0.999738	Ptpn12	protein tyrosine phosphatase, non-receptor type 12	19248
372	NLRP3_ko - NLRP3_wt	ENSMUSG00000054277	852.761	-0.12824	0.0708932	-1.80892	0.0704639	0.999738	Arfgap3	ADP-ribosylation factor GTPase activating protein 3	66251
373	NLRP3_ko - NLRP3_wt	ENSMUSG00000025140	390.903	0.185834	0.10279	1.8079	0.0706217	0.999738	Pycr1	pyrroline-5-carboxylate reductase 1	209027
374	NLRP3_ko - NLRP3_wt	ENSMUSG00000028256	457.023	0.15872	0.0878891	1.80591	0.0709317	0.999738	Odf2l	outer dense fiber of sperm tails 2-like	52184
375	NLRP3_ko - NLRP3_wt	ENSMUSG00000027422	14099.7	0.0750076	0.0415565	1.80495	0.0710821	0.999738	Rrbp1	ribosome binding protein 1	81910
376	NLRP3_ko - NLRP3_wt	ENSMUSG00000000594	7263.84	0.0831989	0.0461086	1.80441	0.0711665	0.999738	Gm2a	GM2 ganglioside activator protein	14667
377	NLRP3_ko - NLRP3_wt	ENSMUSG00000000823	1304.51	0.108375	0.0600735	1.80404	0.071225	0.999738	Zfp512b	zinc finger protein 512B	269401
378	NLRP3_ko - NLRP3_wt	ENSMUSG00000063281	1903.25	-0.102	0.0565459	-1.80384	0.071257	0.999738	Zfp35	zinc finger protein 35	22694
379	NLRP3_ko - NLRP3_wt	ENSMUSG00000035051	977.465	0.115906	0.0643136	1.80221	0.0715131	0.999738	Dhx57	DEAH (Asp-Glu-Ala-Asp/His) box polypeptide 57	106794
380	NLRP3_ko - NLRP3_wt	ENSMUSG00000015766	97.3024	-0.360512	0.200277	-1.80007	0.0718502	0.999738	Eps8	epidermal growth factor receptor pathway substrate 8	13860
381	NLRP3_ko - NLRP3_wt	ENSMUSG00000019066	2711.77	-0.088489	0.0491598	-1.80003	0.0718563	0.999738	Rab3d	RAB3D, member RAS oncogene family	19340
382	NLRP3_ko - NLRP3_wt	ENSMUSG00000040029	1863.8	0.090559	0.0503109	1.79999	0.0718626	0.999738	Ipo8	importin 8	320727
383	NLRP3_ko - NLRP3_wt	ENSMUSG00000067916	592.023	0.175348	0.0974847	1.79872	0.0720625	0.999738	Zfp991	zinc finger protein 991	666532
384	NLRP3_ko - NLRP3_wt	ENSMUSG00000035640	114.567	0.265386	0.14771	1.79667	0.0723885	0.999738	Cbarp	calcium channel, voltage-dependent, beta subunit associated regulatory protein	100503659
385	NLRP3_ko - NLRP3_wt	ENSMUSG00000002812	5401.25	0.0675655	0.0376212	1.79594	0.0725037	0.999738	Flii	flightless I actin binding protein	14248
386	NLRP3_ko - NLRP3_wt	ENSMUSG00000070526	77.5595	0.319519	0.1781	1.79404	0.0728061	0.999738	Peg12	paternally expressed 12	27412
387	NLRP3_ko - NLRP3_wt	ENSMUSG00000022768	120.693	0.286797	0.159884	1.79378	0.0728484	0.999738	Ccdc116	coiled-coil domain containing 116	76872
388	NLRP3_ko - NLRP3_wt	ENSMUSG00000035545	5521.1	0.0729487	0.040687	1.79292	0.0729853	0.999738	Leng8	leukocyte receptor cluster (LRC) member 8	232798
389	NLRP3_ko - NLRP3_wt	ENSMUSG00000025203	5861.38	-0.127124	0.0709404	-1.79198	0.0731354	0.999738	Scd2	stearoyl-Coenzyme A desaturase 2	20250
390	NLRP3_ko - NLRP3_wt	ENSMUSG00000069633	190.224	0.201951	0.112705	1.79186	0.0731561	0.999738	Pex11g	peroxisomal biogenesis factor 11 gamma	69129
391	NLRP3_ko - NLRP3_wt	ENSMUSG00000019841	1762.87	-0.101709	0.0567725	-1.79151	0.0732108	0.999738	Rev3l	REV3 like, DNA directed polymerase zeta catalytic subunit	19714
392	NLRP3_ko - NLRP3_wt	ENSMUSG00000078695	282.052	0.17773	0.0992385	1.79094	0.073303	0.999738	Cisd3	CDGSH iron sulfur domain 3	217149
393	NLRP3_ko - NLRP3_wt	ENSMUSG00000029821	425.177	0.151096	0.0844421	1.78935	0.0735584	0.999738	Gsdme	gasdermin E	54722
394	NLRP3_ko - NLRP3_wt	ENSMUSG00000057137	72.1833	0.330305	0.184708	1.78826	0.0737345	0.999738	Tmem140	transmembrane protein 140	68487
395	NLRP3_ko - NLRP3_wt	ENSMUSG00000027636	77.3463	0.356494	0.199414	1.7877	0.0738237	0.999738	Sla2	Src-like-adaptor 2	77799
396	NLRP3_ko - NLRP3_wt	ENSMUSG00000024150	2455.45	-0.0739822	0.0414433	-1.78514	0.0742381	0.999738	Mcfd2	multiple coagulation factor deficiency 2	193813
397	NLRP3_ko - NLRP3_wt	ENSMUSG00000029156	384.314	0.147886	0.0828892	1.78414	0.0744002	0.999738	Sgcb	sarcoglycan, beta (dystrophin-associated glycoprotein)	24051
398	NLRP3_ko - NLRP3_wt	ENSMUSG00000026832	1464.64	-0.102259	0.0573584	-1.78281	0.0746174	0.999738	Cytip	cytohesin 1 interacting protein	227929
399	NLRP3_ko - NLRP3_wt	ENSMUSG00000062376	317.317	0.159227	0.0893334	1.78239	0.0746851	0.999738	Borcs7	BLOC-1 related complex subunit 7	66439
400	NLRP3_ko - NLRP3_wt	ENSMUSG00000022014	312.331	-0.192192	0.107828	-1.78239	0.0746858	0.999738	Epsti1	epithelial stromal interaction 1 (breast)	108670
401	NLRP3_ko - NLRP3_wt	ENSMUSG00000066443	319.386	0.185333	0.104006	1.78194	0.0747582	0.999738	Gm10163	60S ribosomal protein L21 pseudogene	100039601
402	NLRP3_ko - NLRP3_wt	ENSMUSG00000038271	1555.85	0.100445	0.0563888	1.7813	0.0748632	0.999738	Iffo1	intermediate filament family orphan 1	320678
403	NLRP3_ko - NLRP3_wt	ENSMUSG00000046753	332.413	0.175306	0.0984298	1.78102	0.0749085	0.999738	Ccdc66	coiled-coil domain containing 66	320234
404	NLRP3_ko - NLRP3_wt	ENSMUSG00000041351	74.8264	0.473817	0.266362	1.77885	0.0752645	0.999738	Rap1gap	Rap1 GTPase-activating protein	110351
405	NLRP3_ko - NLRP3_wt	ENSMUSG00000024248	3990.46	-0.0767633	0.0431661	-1.77832	0.0753506	0.999738	Cox7a2l	cytochrome c oxidase subunit 7A2 like	20463
406	NLRP3_ko - NLRP3_wt	ENSMUSG00000008305	537.285	-0.14994	0.0843183	-1.77826	0.0753615	0.999738	Tle1	transducin-like enhancer of split 1	21885
407	NLRP3_ko - NLRP3_wt	ENSMUSG00000022440	289.889	-0.279227	0.157034	-1.77813	0.0753823	0.999738	C1qtnf6	C1q and tumor necrosis factor related protein 6	72709
408	NLRP3_ko - NLRP3_wt	ENSMUSG00000046909	201.585	0.205476	0.115635	1.77694	0.0755785	0.999738	Tefm	transcription elongation factor, mitochondrial	68550
409	NLRP3_ko - NLRP3_wt	ENSMUSG00000026864	50378.8	-0.0735623	0.0414165	-1.77616	0.0757068	0.999738	Hspa5	heat shock protein 5	14828
410	NLRP3_ko - NLRP3_wt	ENSMUSG00000097488	136.706	0.252612	0.142296	1.77526	0.0758543	0.999738	ENSMUSG00000097488
411	NLRP3_ko - NLRP3_wt	ENSMUSG00000009569	566.234	0.132701	0.0748162	1.7737	0.0761132	0.999738	Mrtfb	myocardin related transcription factor B	239719
412	NLRP3_ko - NLRP3_wt	ENSMUSG00000022797	3812.77	-0.245995	0.138752	-1.77291	0.0762437	0.999738	Tfrc	transferrin receptor	22042
413	NLRP3_ko - NLRP3_wt	ENSMUSG00000020455	2209.39	0.0890795	0.0504137	1.76697	0.0772331	0.999738	Trim11	tripartite motif-containing 11	94091
414	NLRP3_ko - NLRP3_wt	ENSMUSG00000024352	194.785	0.214784	0.121559	1.76691	0.0772436	0.999738	Spata24	spermatogenesis associated 24	71242
415	NLRP3_ko - NLRP3_wt	ENSMUSG00000044092	189.302	0.232016	0.131603	1.763	0.0779012	0.999738	C130050O18Rik	RIKEN cDNA C130050O18 gene	319772
416	NLRP3_ko - NLRP3_wt	ENSMUSG00000071632	326.961	0.154545	0.0876604	1.76299	0.0779014	0.999738	2510002D24Rik	RIKEN cDNA 2510002D24 gene	72307
417	NLRP3_ko - NLRP3_wt	ENSMUSG00000054364	7923.93	-0.0960261	0.0545261	-1.7611	0.0782209	0.999738	Rhob	ras homolog family member B	11852
418	NLRP3_ko - NLRP3_wt	ENSMUSG00000022359	419.466	-0.143648	0.0816475	-1.75937	0.0785147	0.999738	Wdyhv1	WDYHV motif containing 1	76773
419	NLRP3_ko - NLRP3_wt	ENSMUSG00000037007	411.71	0.146246	0.0831514	1.7588	0.078612	0.999738	Zfp113	zinc finger protein 113	56314
420	NLRP3_ko - NLRP3_wt	ENSMUSG00000026873	1202.18	0.097818	0.0556334	1.75826	0.0787035	0.999738	Phf19	PHD finger protein 19	74016
421	NLRP3_ko - NLRP3_wt	ENSMUSG00000068566	521.56	0.156918	0.0893077	1.75705	0.0789093	0.999738	Myadm	myeloid-associated differentiation marker	50918
422	NLRP3_ko - NLRP3_wt	ENSMUSG00000093798	272.655	-0.201648	0.114787	-1.75672	0.0789664	0.999738	Gm8355	heat shock protein 8 pseudogene	666904
423	NLRP3_ko - NLRP3_wt	ENSMUSG00000046329	418.472	0.157774	0.0898294	1.75638	0.0790237	0.999738	Slc25a23	solute carrier family 25 (mitochondrial carrier; phosphate carrier), member 23	66972
424	NLRP3_ko - NLRP3_wt	ENSMUSG00000023852	3996.87	-0.0748333	0.0426254	-1.7556	0.0791561	0.999738	Chd1	chromodomain helicase DNA binding protein 1	12648
425	NLRP3_ko - NLRP3_wt	ENSMUSG00000024986	1405.86	0.112697	0.0642489	1.75407	0.0794187	0.999738	Hhex	hematopoietically expressed homeobox	15242
426	NLRP3_ko - NLRP3_wt	ENSMUSG00000028893	326.245	-0.183475	0.104619	-1.75374	0.0794753	0.999738	Sesn2	sestrin 2	230784
427	NLRP3_ko - NLRP3_wt	ENSMUSG00000045193	971.025	0.129777	0.0741486	1.75023	0.0800794	0.999738	Cirbp	cold inducible RNA binding protein	12696
428	NLRP3_ko - NLRP3_wt	ENSMUSG00000014074	2405.58	0.0771863	0.0441247	1.74928	0.0802432	0.999738	Rnf168	ring finger protein 168	70238
429	NLRP3_ko - NLRP3_wt	ENSMUSG00000080776	185.63	0.234469	0.13404	1.74925	0.0802479	0.999738	Gm12174	predicted gene 12174	620678
430	NLRP3_ko - NLRP3_wt	ENSMUSG00000026872	5643.38	0.0975207	0.0557654	1.74877	0.0803315	0.999738	Zeb2	zinc finger E-box binding homeobox 2	24136
431	NLRP3_ko - NLRP3_wt	ENSMUSG00000081058	140.459	0.263653	0.150833	1.74798	0.0804676	0.999738	H3c15	H3 clustered histone 15	97114
432	NLRP3_ko - NLRP3_wt	ENSMUSG00000042997	727.605	0.111122	0.0636286	1.74641	0.0807396	0.999738	Nhlrc3	NHL repeat containing 3	212114
433	NLRP3_ko - NLRP3_wt	ENSMUSG00000085566	217.493	0.202636	0.11612	1.74505	0.0809754	0.999738	ENSMUSG00000085566
434	NLRP3_ko - NLRP3_wt	ENSMUSG00000046562	1711.51	0.105628	0.0605303	1.74504	0.0809773	0.999738	Unc119b	unc-119 lipid binding chaperone B	106840
435	NLRP3_ko - NLRP3_wt	ENSMUSG00000062093	323.935	0.165201	0.094767	1.74323	0.0812932	0.999738	Gm5088	poly(A)-binding protein, cytoplasmic pseudogene	328451
436	NLRP3_ko - NLRP3_wt	ENSMUSG00000032883	430.342	-0.15677	0.0899767	-1.74234	0.0814496	0.999738	Acsl3	acyl-CoA synthetase long-chain family member 3	74205
437	NLRP3_ko - NLRP3_wt	ENSMUSG00000072244	87.5916	0.299478	0.171995	1.7412	0.0816484	0.999738	Trim6	tripartite motif-containing 6	94088
438	NLRP3_ko - NLRP3_wt	ENSMUSG00000001473	571.945	0.164749	0.0948311	1.73729	0.0823357	0.999738	Tubb6	tubulin, beta 6 class V	67951
439	NLRP3_ko - NLRP3_wt	ENSMUSG00000083161	454.022	0.141298	0.0813411	1.73711	0.0823681	0.999738	ENSMUSG00000083161
440	NLRP3_ko - NLRP3_wt	ENSMUSG00000024165	4914.82	-0.0683255	0.0393364	-1.73695	0.0823952	0.999738	Jpt2	Jupiter microtubule associated homolog 2	52009
441	NLRP3_ko - NLRP3_wt	ENSMUSG00000035354	2003.15	-0.0783281	0.0451054	-1.73656	0.0824652	0.999738	Uvrag	UV radiation resistance associated gene	78610
442	NLRP3_ko - NLRP3_wt	ENSMUSG00000024197	2050.14	-0.102022	0.0587731	-1.73587	0.0825876	0.999738	Plin3	perilipin 3	66905
443	NLRP3_ko - NLRP3_wt	ENSMUSG00000060147	207.168	-0.192656	0.111042	-1.73498	0.0827446	0.999738	Serpinb6a	serine (or cysteine) peptidase inhibitor, clade B, member 6a	20719
444	NLRP3_ko - NLRP3_wt	ENSMUSG00000038612	4962.88	-0.0714909	0.041263	-1.73257	0.0831727	0.999738	Mcl1	myeloid cell leukemia sequence 1	17210
445	NLRP3_ko - NLRP3_wt	ENSMUSG00000035900	1224.75	0.112671	0.0650639	1.73169	0.0833288	0.999738	Gramd4	GRAM domain containing 4	223752
446	NLRP3_ko - NLRP3_wt	ENSMUSG00000028114	1174.42	0.0933794	0.0539424	1.73109	0.083435	0.999738	Mettl14	methyltransferase like 14	210529
447	NLRP3_ko - NLRP3_wt	ENSMUSG00000020745	5066.46	0.0737944	0.0426384	1.7307	0.0835046	0.999738	Pafah1b1	platelet-activating factor acetylhydrolase, isoform 1b, subunit 1	18472
448	NLRP3_ko - NLRP3_wt	ENSMUSG00000096768	6977.25	-0.491505	0.284206	-1.7294	0.0837379	0.999738	Erdr1	erythroid differentiation regulator 1	170942
449	NLRP3_ko - NLRP3_wt	ENSMUSG00000064141	75.3727	0.349346	0.202046	1.72904	0.0838018	0.999738	Zfp69	zinc finger protein 69	381549
450	NLRP3_ko - NLRP3_wt	ENSMUSG00000064370	84772.7	0.0729509	0.0421916	1.72904	0.0838023	0.999738	CYTB	cytochrome b	17711
451	NLRP3_ko - NLRP3_wt	ENSMUSG00000030055	2004.52	-0.0957106	0.0553793	-1.72827	0.0839395	0.999738	Rab43	RAB43, member RAS oncogene family	69834
452	NLRP3_ko - NLRP3_wt	ENSMUSG00000025854	302.848	0.24137	0.13969	1.72789	0.0840075	0.999738	Fam20c	FAM20C, golgi associated secretory pathway kinase	80752
453	NLRP3_ko - NLRP3_wt	ENSMUSG00000004558	209.136	-0.207718	0.120235	-1.7276	0.0840595	0.999738	Ndrg2	N-myc downstream regulated gene 2	29811
454	NLRP3_ko - NLRP3_wt	ENSMUSG00000030960	225.698	-0.18755	0.108624	-1.7266	0.0842404	0.999738	Eef1akmt2	EEF1A lysine methyltransferase 2	72096
455	NLRP3_ko - NLRP3_wt	ENSMUSG00000060802	18604.2	-0.0736336	0.0426686	-1.72571	0.0843996	0.999738	B2m	beta-2 microglobulin	12010
456	NLRP3_ko - NLRP3_wt	ENSMUSG00000043998	6131.39	-0.0596265	0.0346028	-1.72317	0.0848583	0.999738	Mgat2	mannoside acetylglucosaminyltransferase 2	217664
457	NLRP3_ko - NLRP3_wt	ENSMUSG00000018986	458.784	-0.132826	0.0771152	-1.72244	0.0849897	0.999738	Slfn3	schlafen 3	20557
458	NLRP3_ko - NLRP3_wt	ENSMUSG00000040723	6318.59	-0.0700493	0.0406724	-1.72228	0.0850189	0.999738	Rcsd1	RCSD domain containing 1	226594
459	NLRP3_ko - NLRP3_wt	ENSMUSG00000068240	737.286	0.115922	0.0673672	1.72075	0.0852969	0.999738	Gm11808	ubiquitin A-52 residue ribosomal protein fusion product 1 pseudogene	666586
460	NLRP3_ko - NLRP3_wt	ENSMUSG00000032311	242.678	0.189331	0.110057	1.7203	0.0853774	0.999738	Nrg4	neuregulin 4	83961
461	NLRP3_ko - NLRP3_wt	ENSMUSG00000066278	1260.63	-0.103739	0.0603106	-1.72008	0.0854175	0.999738	Vps37b	vacuolar protein sorting 37B	330192
462	NLRP3_ko - NLRP3_wt	ENSMUSG00000026463	3341.5	0.0854407	0.0496952	1.71929	0.0855608	0.999738	Atp2b4	ATPase, Ca++ transporting, plasma membrane 4	381290
463	NLRP3_ko - NLRP3_wt	ENSMUSG00000097142	1697.4	-0.0960128	0.0558722	-1.71843	0.0857173	0.999738	ENSMUSG00000097142
464	NLRP3_ko - NLRP3_wt	ENSMUSG00000029059	165.147	0.240288	0.140157	1.71442	0.0864516	0.999738	Prxl2b	peroxiredoxin like 2B	66469
465	NLRP3_ko - NLRP3_wt	ENSMUSG00000020085	226.235	0.191211	0.111624	1.713	0.0867122	0.999738	Aifm2	apoptosis-inducing factor, mitochondrion-associated 2	71361
466	NLRP3_ko - NLRP3_wt	ENSMUSG00000048142	1076.12	0.118076	0.0689415	1.71269	0.0867692	0.999738	Nat8l	N-acetyltransferase 8-like	269642
467	NLRP3_ko - NLRP3_wt	ENSMUSG00000022372	4244.21	-0.110381	0.0645378	-1.71032	0.0872062	0.999738	Sla	src-like adaptor	20491
468	NLRP3_ko - NLRP3_wt	ENSMUSG00000025161	602.831	0.124774	0.0729637	1.71008	0.0872504	0.999738	Slc16a3	solute carrier family 16 (monocarboxylic acid transporters), member 3	80879
469	NLRP3_ko - NLRP3_wt	ENSMUSG00000023961	497.876	-0.146978	0.0859976	-1.7091	0.0874328	0.999738	Enpp4	ectonucleotide pyrophosphatase/phosphodiesterase 4	224794
470	NLRP3_ko - NLRP3_wt	ENSMUSG00000044795	327.253	-0.176946	0.103551	-1.70878	0.0874914	0.999738	Cyb5d1	cytochrome b5 domain containing 1	327951
471	NLRP3_ko - NLRP3_wt	ENSMUSG00000049516	1529.8	-0.0886876	0.0519381	-1.70756	0.0877172	0.999738	Spty2d1	SPT2 chromatin protein domain containing 1	101685
472	NLRP3_ko - NLRP3_wt	ENSMUSG00000024940	531.278	0.213667	0.125207	1.70652	0.0879119	0.999738	Ltbp3	latent transforming growth factor beta binding protein 3	16998
473	NLRP3_ko - NLRP3_wt	ENSMUSG00000022799	1822.93	0.0873689	0.0512196	1.70577	0.0880509	0.999738	Arhgap31	Rho GTPase activating protein 31	12549
474	NLRP3_ko - NLRP3_wt	ENSMUSG00000004552	115.662	-0.252293	0.14809	-1.70364	0.0884478	0.999738	Ctse	cathepsin E	13034
475	NLRP3_ko - NLRP3_wt	ENSMUSG00000040809	1409.29	-0.387168	0.227294	-1.70338	0.088497	0.999738	Chil3	chitinase-like 3	12655
476	NLRP3_ko - NLRP3_wt	ENSMUSG00000017776	2435.42	-0.079186	0.0464897	-1.7033	0.0885116	0.999738	Crk	v-crk avian sarcoma virus CT10 oncogene homolog	12928
477	NLRP3_ko - NLRP3_wt	ENSMUSG00000034471	662.087	0.137114	0.0805236	1.70278	0.0886089	0.999738	Caskin2	CASK-interacting protein 2	140721
478	NLRP3_ko - NLRP3_wt	ENSMUSG00000099478	84.4165	0.301101	0.176843	1.70265	0.0886341	0.999738	ENSMUSG00000099478
479	NLRP3_ko - NLRP3_wt	ENSMUSG00000066057	104.602	0.262685	0.15443	1.70099	0.0889443	0.999738	Gm1976	predicted gene 1976	100038746
480	NLRP3_ko - NLRP3_wt	ENSMUSG00000034538	76.9244	0.315687	0.185754	1.69949	0.0892277	0.999738	Zfp418	zinc finger protein 418	232854
481	NLRP3_ko - NLRP3_wt	ENSMUSG00000034485	99.6265	0.297141	0.175049	1.69747	0.0896084	0.999738	Uaca	uveal autoantigen with coiled-coil domains and ankyrin repeats	72565
482	NLRP3_ko - NLRP3_wt	ENSMUSG00000047749	844.748	0.10925	0.0643614	1.69744	0.089613	0.999738	Zc3hav1l	zinc finger CCCH-type, antiviral 1-like	209032
483	NLRP3_ko - NLRP3_wt	ENSMUSG00000007039	76.2298	-0.308374	0.18173	-1.69688	0.0897187	0.999738	Ddah2	dimethylarginine dimethylaminohydrolase 2	51793
484	NLRP3_ko - NLRP3_wt	ENSMUSG00000026516	2756.25	0.066936	0.0394911	1.69496	0.0900826	0.999738	Nvl	nuclear VCP-like	67459
485	NLRP3_ko - NLRP3_wt	ENSMUSG00000067870	465.875	0.130761	0.0771705	1.69444	0.0901812	0.999738	ENSMUSG00000067870
486	NLRP3_ko - NLRP3_wt	ENSMUSG00000043872	586.831	-0.130067	0.0768016	-1.69355	0.0903504	0.999738	Zmym1	zinc finger, MYM domain containing 1	68310
487	NLRP3_ko - NLRP3_wt	ENSMUSG00000027947	5676.91	-0.0746572	0.0441029	-1.6928	0.0904941	0.999738	Il6ra	interleukin 6 receptor, alpha	16194
488	NLRP3_ko - NLRP3_wt	ENSMUSG00000042644	1862.59	0.0995434	0.0588233	1.69225	0.0905992	0.999738	Itpr3	inositol 1,4,5-triphosphate receptor 3	16440
489	NLRP3_ko - NLRP3_wt	ENSMUSG00000040907	5052.2	0.105384	0.0622759	1.69221	0.0906066	0.999738	Atp1a3	ATPase, Na+/K+ transporting, alpha 3 polypeptide	232975
490	NLRP3_ko - NLRP3_wt	ENSMUSG00000028134	882.287	0.125606	0.0742292	1.69214	0.0906192	0.999738	Ptbp2	polypyrimidine tract binding protein 2	56195
491	NLRP3_ko - NLRP3_wt	ENSMUSG00000095526	242.757	0.221148	0.130695	1.69209	0.0906286	0.999738	ENSMUSG00000095526
492	NLRP3_ko - NLRP3_wt	ENSMUSG00000085385	1143.69	0.0930178	0.0550591	1.68942	0.0911391	0.999738	ENSMUSG00000085385
493	NLRP3_ko - NLRP3_wt	ENSMUSG00000022335	324.143	-0.149905	0.088742	-1.68923	0.0911761	0.999738	Zfat	zinc finger and AT hook domain containing	380993
494	NLRP3_ko - NLRP3_wt	ENSMUSG00000013033	555.063	0.168813	0.0999385	1.68916	0.0911879	0.999738	Adgrl1	adhesion G protein-coupled receptor L1	330814
495	NLRP3_ko - NLRP3_wt	ENSMUSG00000021725	4162.43	-0.0678547	0.0401741	-1.68901	0.0912167	0.999738	Parp8	poly (ADP-ribose) polymerase family, member 8	52552
496	NLRP3_ko - NLRP3_wt	ENSMUSG00000063445	1554.37	-0.0922467	0.0546595	-1.68766	0.0914764	0.999738	Nmral1	NmrA-like family domain containing 1	67824
497	NLRP3_ko - NLRP3_wt	ENSMUSG00000039985	1793.76	-0.0856104	0.0507548	-1.68674	0.0916524	0.999738	Sinhcaf	SIN3-HDAC complex associated factor	56306
498	NLRP3_ko - NLRP3_wt	ENSMUSG00000006732	1320.57	0.113927	0.0676147	1.68494	0.0920004	0.999738	Mettl1	methyltransferase like 1	17299
499	NLRP3_ko - NLRP3_wt	ENSMUSG00000021871	7398.34	-0.0786922	0.0467387	-1.68366	0.0922466	0.999738	ENSMUSG00000021871
500	NLRP3_ko - NLRP3_wt	ENSMUSG00000073627	123.827	0.254493	0.151213	1.68301	0.0923737	0.999738	ENSMUSG00000073627
501	NLRP3_ko - NLRP3_wt	ENSMUSG00000020895	347.791	-0.150554	0.089653	-1.67929	0.0930951	0.999738	Tmem107	transmembrane protein 107	66910
502	NLRP3_ko - NLRP3_wt	ENSMUSG00000052698	87.9176	0.302996	0.180469	1.67894	0.0931647	0.999738	Tln2	talin 2	70549
503	NLRP3_ko - NLRP3_wt	ENSMUSG00000070420	370.864	0.163593	0.097472	1.67836	0.0932771	0.999738	Zscan25	zinc finger and SCAN domain containing 25	666311
504	NLRP3_ko - NLRP3_wt	ENSMUSG00000029275	3764.63	-0.0935867	0.0557705	-1.67807	0.0933337	0.999738	Gfi1	growth factor independent 1 transcription repressor	14581
505	NLRP3_ko - NLRP3_wt	ENSMUSG00000032727	1049.39	-0.111808	0.0667146	-1.67591	0.0937556	0.999738	Mier3	MIER family member 3	218613
506	NLRP3_ko - NLRP3_wt	ENSMUSG00000000600	1505.28	-0.0927557	0.0553674	-1.67528	0.09388	0.999738	Krit1	KRIT1, ankyrin repeat containing	79264
507	NLRP3_ko - NLRP3_wt	ENSMUSG00000038143	234.894	0.239374	0.142996	1.674	0.0941315	0.999738	Stox2	storkhead box 2	71069
508	NLRP3_ko - NLRP3_wt	ENSMUSG00000047139	5115.12	-0.0978743	0.0584754	-1.67377	0.0941761	0.999738	Cd24a	CD24a antigen	12484
509	NLRP3_ko - NLRP3_wt	ENSMUSG00000050229	1735.66	0.0902581	0.0539398	1.67331	0.094266	0.999738	Pigm	phosphatidylinositol glycan anchor biosynthesis, class M	67556
510	NLRP3_ko - NLRP3_wt	ENSMUSG00000024101	1666.33	-0.0866827	0.0519024	-1.67011	0.0948979	0.999738	Washc1	WASH complex subunit 1	68767
511	NLRP3_ko - NLRP3_wt	ENSMUSG00000034156	9611.78	0.107398	0.0644001	1.66766	0.0953823	0.999738	Tspoap1	TSPO associated protein 1	207777
512	NLRP3_ko - NLRP3_wt	ENSMUSG00000025503	11785.7	-0.0552744	0.0331456	-1.66762	0.0953903	0.999738	Taldo1	transaldolase 1	21351
513	NLRP3_ko - NLRP3_wt	ENSMUSG00000021240	255.168	0.173112	0.10389	1.6663	0.0956539	0.999738	Abcd4	ATP-binding cassette, sub-family D (ALD), member 4	19300
514	NLRP3_ko - NLRP3_wt	ENSMUSG00000052137	688.415	-0.115316	0.0692192	-1.66596	0.0957217	0.999738	Rbm12b2	RNA binding motif protein 12 B2	77604
515	NLRP3_ko - NLRP3_wt	ENSMUSG00000006418	1763.12	-0.0847397	0.050874	-1.66568	0.0957776	0.999738	Rnf114	ring finger protein 114	81018
516	NLRP3_ko - NLRP3_wt	ENSMUSG00000003575	1008.13	0.0981614	0.0589515	1.66512	0.0958885	0.999738	Crtc1	CREB regulated transcription coactivator 1	382056
517	NLRP3_ko - NLRP3_wt	ENSMUSG00000027865	679.102	-0.112314	0.0674577	-1.66496	0.0959215	0.999738	Gdap2	ganglioside-induced differentiation-associated-protein 2	14547
518	NLRP3_ko - NLRP3_wt	ENSMUSG00000034863	530.211	0.166859	0.100222	1.6649	0.0959333	0.999738	Ano8	anoctamin 8	382014
519	NLRP3_ko - NLRP3_wt	ENSMUSG00000010608	7223.26	0.0701985	0.0421791	1.6643	0.0960532	0.999738	Rbm25	RNA binding motif protein 25	67039
520	NLRP3_ko - NLRP3_wt	ENSMUSG00000052906	1565.31	0.0960445	0.0577146	1.66413	0.0960863	0.999738	Ubxn8	UBX domain protein 8	108159
521	NLRP3_ko - NLRP3_wt	ENSMUSG00000045996	733.876	0.125642	0.0755785	1.6624	0.0964332	0.999738	Polr2k	polymerase (RNA) II (DNA directed) polypeptide K	17749
522	NLRP3_ko - NLRP3_wt	ENSMUSG00000085636	75.2975	0.314426	0.189189	1.66196	0.0965198	0.999738	ENSMUSG00000085636
523	NLRP3_ko - NLRP3_wt	ENSMUSG00000038175	377.709	-0.162225	0.0976548	-1.66121	0.0966713	0.999738	Mylip	myosin regulatory light chain interacting protein	218203
524	NLRP3_ko - NLRP3_wt	ENSMUSG00000022332	153.146	0.218891	0.131766	1.66121	0.0966714	0.999738	Khdrbs3	KH domain containing, RNA binding, signal transduction associated 3	13992
525	NLRP3_ko - NLRP3_wt	ENSMUSG00000026159	1968.21	-0.075751	0.0456391	-1.65978	0.0969582	0.999738	Agfg1	ArfGAP with FG repeats 1	15463
526	NLRP3_ko - NLRP3_wt	ENSMUSG00000024677	983.285	-0.122483	0.0738126	-1.65938	0.0970391	0.999738	Ms4a6b	membrane-spanning 4-domains, subfamily A, member 6B	69774
527	NLRP3_ko - NLRP3_wt	ENSMUSG00000031901	401.976	0.141468	0.0854109	1.65632	0.0976578	0.999738	Dus2	dihydrouridine synthase 2	66369
528	NLRP3_ko - NLRP3_wt	ENSMUSG00000033191	621.284	-0.133348	0.0805679	-1.6551	0.0979035	0.999738	Tie1	tyrosine kinase with immunoglobulin-like and EGF-like domains 1	21846
529	NLRP3_ko - NLRP3_wt	ENSMUSG00000037706	1885.25	-0.0881325	0.0532724	-1.65438	0.0980513	0.999738	Cd81	CD81 antigen	12520
530	NLRP3_ko - NLRP3_wt	ENSMUSG00000029635	1845.73	0.0784547	0.04745	1.65342	0.0982455	0.999738	Cdk8	cyclin-dependent kinase 8	264064
531	NLRP3_ko - NLRP3_wt	ENSMUSG00000084799	189.14	0.21872	0.132285	1.65339	0.098251	0.999738	Ino80dos	INO80 complex subunit D, opposite strand	100380944
532	NLRP3_ko - NLRP3_wt	ENSMUSG00000014349	3148.65	-0.0657861	0.0398048	-1.65272	0.0983879	0.999738	Ube2z	ubiquitin-conjugating enzyme E2Z	268470
533	NLRP3_ko - NLRP3_wt	ENSMUSG00000061536	1190.02	-0.103573	0.0626909	-1.65213	0.0985089	0.999738	Sec22c	SEC22 homolog C, vesicle trafficking protein	215474
534	NLRP3_ko - NLRP3_wt	ENSMUSG00000062906	798.635	-0.113843	0.0689327	-1.65151	0.0986347	0.999738	Hdac10	histone deacetylase 10	170787
535	NLRP3_ko - NLRP3_wt	ENSMUSG00000055447	10380.6	0.0795818	0.0482151	1.65056	0.0988287	0.999738	Cd47	CD47 antigen (Rh-related antigen, integrin-associated signal transducer)	16423
536	NLRP3_ko - NLRP3_wt	ENSMUSG00000037408	1079.05	0.0996194	0.0604033	1.64924	0.0990988	0.999738	Cnnm4	cyclin M4	94220
537	NLRP3_ko - NLRP3_wt	ENSMUSG00000016494	7841.6	0.0833784	0.0505765	1.64856	0.0992382	0.999738	Cd34	CD34 antigen	12490
538	NLRP3_ko - NLRP3_wt	ENSMUSG00000056043	73.5254	-0.330312	0.200612	-1.64652	0.0996562	0.999738	Rgs9bp	regulator of G-protein signalling 9 binding protein	243923
539	NLRP3_ko - NLRP3_wt	ENSMUSG00000084862	66.74	0.331816	0.201639	1.64559	0.0998472	0.999738	ENSMUSG00000084862
540	NLRP3_ko - NLRP3_wt	ENSMUSG00000024109	117.79	-0.264701	0.16099	-1.6442	0.100134	0.999738	Nrxn1	neurexin I	18189
541	NLRP3_ko - NLRP3_wt	ENSMUSG00000098134	687.346	0.125074	0.076296	1.63932	0.101147	0.999738	Rnf113a2	ring finger protein 113A2	66381
542	NLRP3_ko - NLRP3_wt	ENSMUSG00000081214	188.936	-0.312769	0.190958	-1.63789	0.101444	0.999738	ENSMUSG00000081214
543	NLRP3_ko - NLRP3_wt	ENSMUSG00000031198	1355.62	-0.100642	0.0614485	-1.63782	0.101458	0.999738	Fundc2	FUN14 domain containing 2	67391
544	NLRP3_ko - NLRP3_wt	ENSMUSG00000074807	141.219	0.215476	0.131645	1.63679	0.101674	0.999738	ENSMUSG00000074807
545	NLRP3_ko - NLRP3_wt	ENSMUSG00000097993	516.302	0.134966	0.0825794	1.63438	0.102179	0.999738	Ptprv	protein tyrosine phosphatase, receptor type, V	13924
546	NLRP3_ko - NLRP3_wt	ENSMUSG00000063808	698.036	0.103446	0.0633073	1.63404	0.102251	0.999738	Gpatch1	G patch domain containing 1	67471
547	NLRP3_ko - NLRP3_wt	ENSMUSG00000025423	1334.37	-0.079994	0.0489755	-1.63335	0.102396	0.999738	Pias2	protein inhibitor of activated STAT 2	17344
548	NLRP3_ko - NLRP3_wt	ENSMUSG00000103715	131.428	0.225319	0.138003	1.63271	0.102531	0.999738	ENSMUSG00000103715
549	NLRP3_ko - NLRP3_wt	ENSMUSG00000041297	2715.58	-0.0700037	0.042891	-1.63213	0.102652	0.999738	Cdk13	cyclin-dependent kinase 13	69562
550	NLRP3_ko - NLRP3_wt	ENSMUSG00000027332	3368.58	0.0673963	0.0412999	1.63187	0.102706	0.999738	Ivd	isovaleryl coenzyme A dehydrogenase	56357
551	NLRP3_ko - NLRP3_wt	ENSMUSG00000028419	1035.71	-0.0983828	0.0603124	-1.63122	0.102844	0.999738	Chmp5	charged multivesicular body protein 5	76959
552	NLRP3_ko - NLRP3_wt	ENSMUSG00000051149	2223.79	0.124181	0.0762807	1.62795	0.103535	0.999738	Adnp	activity-dependent neuroprotective protein	11538
553	NLRP3_ko - NLRP3_wt	ENSMUSG00000030760	1520.35	-0.0863143	0.0530423	-1.62727	0.103679	0.999738	Acer3	alkaline ceramidase 3	66190
554	NLRP3_ko - NLRP3_wt	ENSMUSG00000027245	548.723	0.121413	0.0746459	1.62653	0.103838	0.999738	Hypk	huntingtin interacting protein K	67693
555	NLRP3_ko - NLRP3_wt	ENSMUSG00000031575	3065.49	0.0678015	0.0416987	1.62598	0.103953	0.999738	Ash2l	ASH2 like histone lysine methyltransferase complex subunit	23808
556	NLRP3_ko - NLRP3_wt	ENSMUSG00000014867	11677	-0.0483692	0.0297583	-1.6254	0.104077	0.999738	Surf4	surfeit gene 4	20932
557	NLRP3_ko - NLRP3_wt	ENSMUSG00000032264	1412.03	-0.080951	0.0498187	-1.62491	0.104181	0.999738	Zw10	zw10 kinetochore protein	26951
558	NLRP3_ko - NLRP3_wt	ENSMUSG00000024240	1452.56	-0.0846576	0.052178	-1.62248	0.104701	0.999738	Epc1	enhancer of polycomb homolog 1	13831
559	NLRP3_ko - NLRP3_wt	ENSMUSG00000037447	1818.51	-0.0835523	0.0514998	-1.62238	0.104722	0.999738	Arid5a	AT rich interactive domain 5A (MRF1-like)	214855
560	NLRP3_ko - NLRP3_wt	ENSMUSG00000017417	366.199	0.169971	0.104768	1.62235	0.104728	0.999738	Plxdc1	plexin domain containing 1	72324
561	NLRP3_ko - NLRP3_wt	ENSMUSG00000091405	63.8728	-0.320823	0.197787	-1.62206	0.10479	0.999738	H4c14	H4 clustered histone 14	97122
562	NLRP3_ko - NLRP3_wt	ENSMUSG00000029638	454.33	-0.208907	0.128919	-1.62046	0.105134	0.999738	Glcci1	glucocorticoid induced transcript 1	170772
563	NLRP3_ko - NLRP3_wt	ENSMUSG00000030101	905.265	-0.0985137	0.0607959	-1.6204	0.105146	0.999738	Sumf1	sulfatase modifying factor 1	58911
564	NLRP3_ko - NLRP3_wt	ENSMUSG00000031865	8717.52	-0.0700476	0.0432578	-1.6193	0.105382	0.999738	Dctn1	dynactin 1	13191
565	NLRP3_ko - NLRP3_wt	ENSMUSG00000037827	96.1465	0.275448	0.170233	1.61807	0.105648	0.999738	ENSMUSG00000037827
566	NLRP3_ko - NLRP3_wt	ENSMUSG00000033728	1068.19	0.102114	0.0631358	1.61737	0.105798	0.999738	Lrrc14	leucine rich repeat containing 14	223664
567	NLRP3_ko - NLRP3_wt	ENSMUSG00000102353	64.7531	0.307531	0.190386	1.6153	0.106246	0.999738	ENSMUSG00000102353
568	NLRP3_ko - NLRP3_wt	ENSMUSG00000031897	2960.3	-0.0784213	0.0485658	-1.61474	0.106366	0.999738	Psmb10	proteasome (prosome, macropain) subunit, beta type 10	19171
569	NLRP3_ko - NLRP3_wt	ENSMUSG00000020538	2981.8	0.0994978	0.0616264	1.61453	0.106412	0.999738	Srebf1	sterol regulatory element binding transcription factor 1	20787
570	NLRP3_ko - NLRP3_wt	ENSMUSG00000020423	394.974	-0.167413	0.103703	-1.61435	0.106451	0.999738	Btg2	BTG anti-proliferation factor 2	12227
571	NLRP3_ko - NLRP3_wt	ENSMUSG00000043909	1774.46	0.0774048	0.0479612	1.6139	0.106548	0.999738	Trp53bp1	transformation related protein 53 binding protein 1	27223
572	NLRP3_ko - NLRP3_wt	ENSMUSG00000028943	79.6588	0.299505	0.185678	1.61304	0.106736	0.999738	Espn	espin	56226
573	NLRP3_ko - NLRP3_wt	ENSMUSG00000042447	877.267	0.0973844	0.0604292	1.61154	0.107061	0.999738	Mios	meiosis regulator for oocyte development	252875
574	NLRP3_ko - NLRP3_wt	ENSMUSG00000030921	1628.12	-0.134053	0.0832172	-1.61088	0.107206	0.999738	Trim30a	tripartite motif-containing 30A	20128
575	NLRP3_ko - NLRP3_wt	ENSMUSG00000021696	253.668	0.177037	0.110138	1.60741	0.107965	0.999738	Elovl7	ELOVL family member 7, elongation of long chain fatty acids (yeast)	74559
576	NLRP3_ko - NLRP3_wt	ENSMUSG00000029086	780.595	-0.262729	0.163587	-1.60605	0.108263	0.999738	Prom1	prominin 1	19126
577	NLRP3_ko - NLRP3_wt	ENSMUSG00000029030	1818.07	-0.079513	0.0495211	-1.60564	0.108353	0.999738	Tprgl	transformation related protein 63 regulated like	67808
578	NLRP3_ko - NLRP3_wt	ENSMUSG00000038637	105.077	0.244951	0.152562	1.60559	0.108365	0.999738	Lrrc56	leucine rich repeat containing 56	70552
579	NLRP3_ko - NLRP3_wt	ENSMUSG00000052407	153.307	-0.23329	0.145377	-1.60473	0.108554	0.999738	Ccdc171	coiled-coil domain containing 171	320226
580	NLRP3_ko - NLRP3_wt	ENSMUSG00000055172	193.925	0.203111	0.126635	1.6039	0.108736	0.999738	C1ra	complement component 1, r subcomponent A	50909
581	NLRP3_ko - NLRP3_wt	ENSMUSG00000046157	6460.63	0.0718854	0.0448598	1.60245	0.109057	0.999738	Tmem229b	transmembrane protein 229B	268567
582	NLRP3_ko - NLRP3_wt	ENSMUSG00000001156	533.831	-0.13337	0.0833036	-1.60102	0.109374	0.999738	Mxd1	MAX dimerization protein 1	17119
583	NLRP3_ko - NLRP3_wt	ENSMUSG00000055850	1669.17	-0.0761392	0.0475979	-1.59963	0.10968	0.999738	Rnf181	ring finger protein 181	66510
584	NLRP3_ko - NLRP3_wt	ENSMUSG00000091277	61.8486	0.368089	0.230128	1.5995	0.10971	0.999738	ENSMUSG00000091277
585	NLRP3_ko - NLRP3_wt	ENSMUSG00000029238	543.081	0.123952	0.0775331	1.5987	0.109888	0.999738	Clock	circadian locomotor output cycles kaput	12753
586	NLRP3_ko - NLRP3_wt	ENSMUSG00000050966	286.689	-0.201444	0.126085	-1.59768	0.110114	0.999738	Lin28a	lin-28 homolog A (C. elegans)	83557
587	NLRP3_ko - NLRP3_wt	ENSMUSG00000079477	8339.52	-0.0559112	0.0350182	-1.59663	0.110348	0.999738	Rab7	RAB7, member RAS oncogene family	19349
588	NLRP3_ko - NLRP3_wt	ENSMUSG00000026893	673.967	-0.163241	0.10229	-1.59587	0.110519	0.999738	Gca	grancalcin	227960
589	NLRP3_ko - NLRP3_wt	ENSMUSG00000051444	184.556	0.19203	0.120365	1.5954	0.110622	0.999738	Bbs12	Bardet-Biedl syndrome 12 (human)	241950
590	NLRP3_ko - NLRP3_wt	ENSMUSG00000023707	727.752	0.106419	0.0667191	1.59503	0.110705	0.999738	Ogfod2	2-oxoglutarate and iron-dependent oxygenase domain containing 2	66627
591	NLRP3_ko - NLRP3_wt	ENSMUSG00000029992	1725.02	-0.0760015	0.0476499	-1.595	0.110712	0.999738	Gfpt1	glutamine fructose-6-phosphate transaminase 1	14583
592	NLRP3_ko - NLRP3_wt	ENSMUSG00000096931	231.919	0.174661	0.109537	1.59454	0.110816	0.999738	ENSMUSG00000096931
593	NLRP3_ko - NLRP3_wt	ENSMUSG00000021756	4417.88	0.103188	0.0647265	1.59422	0.110886	0.999738	Il6st	interleukin 6 signal transducer	16195
594	NLRP3_ko - NLRP3_wt	ENSMUSG00000097590	67.9222	-0.302258	0.189606	-1.59413	0.110906	0.999738	ENSMUSG00000097590
595	NLRP3_ko - NLRP3_wt	ENSMUSG00000039901	480.211	-0.122306	0.0767912	-1.5927	0.111227	0.999738	Armh3	armadillo-like helical domain containing 3	71617
596	NLRP3_ko - NLRP3_wt	ENSMUSG00000083672	84.9728	0.262511	0.164837	1.59255	0.11126	0.999738	Kpna2-ps	Kpna2 retrotransposed pseudogene	668463
597	NLRP3_ko - NLRP3_wt	ENSMUSG00000033004	5249.45	-0.0685174	0.0430585	-1.59126	0.11155	0.999738	Mycbp2	MYC binding protein 2, E3 ubiquitin protein ligase	105689
598	NLRP3_ko - NLRP3_wt	ENSMUSG00000078681	486.04	-0.125822	0.079092	-1.59083	0.111648	0.999738	Tm2d3	TM2 domain containing 3	68634
599	NLRP3_ko - NLRP3_wt	ENSMUSG00000018733	413.471	0.130725	0.0821963	1.5904	0.111744	0.999738	Pex12	peroxisomal biogenesis factor 12	103737
600	NLRP3_ko - NLRP3_wt	ENSMUSG00000070729	94.8854	0.27131	0.170636	1.59	0.111836	0.999738	ENSMUSG00000070729
601	NLRP3_ko - NLRP3_wt	ENSMUSG00000066487	145.397	-0.750152	0.472167	-1.58874	0.112119	0.999738	Gm5786	ribosomal protein S2 pseudogene	544872
602	NLRP3_ko - NLRP3_wt	ENSMUSG00000006395	317.126	0.161119	0.101491	1.58752	0.112395	0.999738	Hyi	hydroxypyruvate isomerase (putative)	68180
603	NLRP3_ko - NLRP3_wt	ENSMUSG00000062075	5133.98	-0.0697724	0.0439763	-1.58659	0.112605	0.999738	Lmnb2	lamin B2	16907
604	NLRP3_ko - NLRP3_wt	ENSMUSG00000018899	1692.41	-0.0883663	0.0557045	-1.58634	0.112662	0.999738	Irf1	interferon regulatory factor 1	16362
605	NLRP3_ko - NLRP3_wt	ENSMUSG00000012296	1020.33	0.087065	0.0549069	1.58568	0.112811	0.999738	Tjap1	tight junction associated protein 1	74094
606	NLRP3_ko - NLRP3_wt	ENSMUSG00000020134	786.841	-0.105189	0.0664273	-1.58353	0.113302	0.999738	Peli1	pellino 1	67245
607	NLRP3_ko - NLRP3_wt	ENSMUSG00000083282	108.599	0.311899	0.197179	1.5818	0.113694	0.999738	Ctsf	cathepsin F	56464
608	NLRP3_ko - NLRP3_wt	ENSMUSG00000014786	162.037	0.222942	0.141048	1.58061	0.113967	0.999738	Slc9a5	solute carrier family 9 (sodium/hydrogen exchanger), member 5	277973
609	NLRP3_ko - NLRP3_wt	ENSMUSG00000005813	1797.66	-0.0745141	0.0471732	-1.57959	0.114202	0.999738	Metap1	methionyl aminopeptidase 1	75624
610	NLRP3_ko - NLRP3_wt	ENSMUSG00000041126	2615.11	-0.0854876	0.0542175	-1.57675	0.114852	0.999738	H2az2	H2A.Z histone variant 2	77605
611	NLRP3_ko - NLRP3_wt	ENSMUSG00000041219	5896.44	0.061133	0.0387731	1.57669	0.114868	0.999738	Arhgap11a	Rho GTPase activating protein 11A	228482
612	NLRP3_ko - NLRP3_wt	ENSMUSG00000047909	1216.51	0.08081	0.0512728	1.57608	0.115008	0.999738	Ankrd16	ankyrin repeat domain 16	320816
613	NLRP3_ko - NLRP3_wt	ENSMUSG00000032038	1481.19	0.0856757	0.0543866	1.57531	0.115185	0.999738	St3gal4	ST3 beta-galactoside alpha-2,3-sialyltransferase 4	20443
614	NLRP3_ko - NLRP3_wt	ENSMUSG00000040711	995.369	0.117905	0.0748537	1.57513	0.115226	0.999738	Sh3pxd2b	SH3 and PX domains 2B	268396
615	NLRP3_ko - NLRP3_wt	ENSMUSG00000036860	438.997	-0.134395	0.0853315	-1.57498	0.115262	0.999738	Mrpl55	mitochondrial ribosomal protein L55	67212
616	NLRP3_ko - NLRP3_wt	ENSMUSG00000107068	1528.95	-0.119997	0.0762814	-1.57309	0.115699	0.999738	Pagr1a	PAXIP1 associated glutamate rich protein 1A	67278
617	NLRP3_ko - NLRP3_wt	ENSMUSG00000054770	504.869	0.119142	0.075802	1.57175	0.116008	0.999738	Kctd18	potassium channel tetramerisation domain containing 18	51960
618	NLRP3_ko - NLRP3_wt	ENSMUSG00000006127	1253.03	0.100838	0.0642363	1.5698	0.116462	0.999738	Inpp5k	inositol polyphosphate 5-phosphatase K	19062
619	NLRP3_ko - NLRP3_wt	ENSMUSG00000039959	1276.22	0.0985215	0.0628805	1.5668	0.11716	0.999738	Hip1	huntingtin interacting protein 1	215114
620	NLRP3_ko - NLRP3_wt	ENSMUSG00000025450	145.958	0.2117	0.135347	1.56413	0.117788	0.999738	ENSMUSG00000025450
621	NLRP3_ko - NLRP3_wt	ENSMUSG00000056629	1994.22	-0.0836016	0.0534575	-1.56389	0.117843	0.999738	Fkbp2;!Gm51400	FK506 binding protein 2;!predicted gene, 51400	14227;!114841036
622	NLRP3_ko - NLRP3_wt	ENSMUSG00000031504	74.6364	-0.279967	0.179274	-1.56167	0.118366	0.999738	Rab20	RAB20, member RAS oncogene family	19332
623	NLRP3_ko - NLRP3_wt	ENSMUSG00000050891	87.516	0.276416	0.17708	1.56097	0.118531	0.999738	Tatdn1	TatD DNase domain containing 1	69694
624	NLRP3_ko - NLRP3_wt	ENSMUSG00000058013	5191.65	0.0620889	0.0398126	1.55953	0.118872	0.999738	Septin11	septin 11	52398
625	NLRP3_ko - NLRP3_wt	ENSMUSG00000033983	480.243	0.13281	0.0852166	1.5585	0.119115	0.999738	Coil	coilin	12812
626	NLRP3_ko - NLRP3_wt	ENSMUSG00000021281	2673.88	-0.0776763	0.049868	-1.55764	0.119319	0.999738	Tnfaip2	tumor necrosis factor, alpha-induced protein 2	21928
627	NLRP3_ko - NLRP3_wt	ENSMUSG00000028567	1415.03	0.0806195	0.051814	1.55594	0.119723	0.999738	Txndc12	thioredoxin domain containing 12 (endoplasmic reticulum)	66073
628	NLRP3_ko - NLRP3_wt	ENSMUSG00000031431	2103.42	-0.298583	0.192001	-1.55511	0.11992	0.999738	Tsc22d3	TSC22 domain family, member 3	14605
629	NLRP3_ko - NLRP3_wt	ENSMUSG00000025226	121.444	-0.239938	0.154364	-1.55437	0.120096	0.999738	Fbxl15	F-box and leucine-rich repeat protein 15	68431
630	NLRP3_ko - NLRP3_wt	ENSMUSG00000031486	73.5081	0.33049	0.212661	1.55407	0.120169	0.999738	Adgra2	adhesion G protein-coupled receptor A2	78560
631	NLRP3_ko - NLRP3_wt	ENSMUSG00000005198	12466.3	0.0545101	0.0350799	1.55389	0.120212	0.999738	Polr2a	polymerase (RNA) II (DNA directed) polypeptide A	20020
632	NLRP3_ko - NLRP3_wt	ENSMUSG00000026896	454.878	-0.144742	0.093174	-1.55346	0.120314	0.999738	Ifih1	interferon induced with helicase C domain 1	71586
633	NLRP3_ko - NLRP3_wt	ENSMUSG00000033526	657.936	0.119458	0.0769296	1.55282	0.120466	0.999738	Ppip5k1	diphosphoinositol pentakisphosphate kinase 1	327655
634	NLRP3_ko - NLRP3_wt	ENSMUSG00000026796	1348.46	-0.138448	0.0892976	-1.55041	0.121042	0.999738	Niban2	niban apoptosis regulator 2	227737
635	NLRP3_ko - NLRP3_wt	ENSMUSG00000098090	258.737	0.168497	0.108727	1.54972	0.121208	0.999738	2700099C18Rik	NDC80 homolog, kinetochore complex component pseudogene	77022
636	NLRP3_ko - NLRP3_wt	ENSMUSG00000034602	2408.05	-0.0656171	0.0423732	-1.54855	0.121489	0.999738	Mon2	MON2 homolog, regulator of endosome to Golgi trafficking	67074
637	NLRP3_ko - NLRP3_wt	ENSMUSG00000045932	483.48	0.144427	0.0933375	1.54736	0.121776	0.999738	Ifit2	interferon-induced protein with tetratricopeptide repeats 2	15958
638	NLRP3_ko - NLRP3_wt	ENSMUSG00000020954	1224.53	-0.0875218	0.0565982	-1.54637	0.122015	0.999738	Strn3	striatin, calmodulin binding protein 3	94186
639	NLRP3_ko - NLRP3_wt	ENSMUSG00000022195	1234.64	0.0846425	0.0547502	1.54598	0.12211	0.999738	6030458C11Rik	RIKEN cDNA 6030458C11 gene	77877
640	NLRP3_ko - NLRP3_wt	ENSMUSG00000062202	1250.91	0.0822632	0.053213	1.54592	0.122123	0.999738	Btbd9	BTB (POZ) domain containing 9	224671
641	NLRP3_ko - NLRP3_wt	ENSMUSG00000028700	736.611	0.10689	0.069151	1.54575	0.122165	0.999738	Pomgnt1;!2510003B16Rik	protein O-linked mannose beta 1,2-N-acetylglucosaminyltransferase;!RIKEN cDNA 2510003B16 gene	68273;!76786
642	NLRP3_ko - NLRP3_wt	ENSMUSG00000015488	821.613	-0.0983832	0.0637819	-1.54249	0.122954	0.999738	Cacfd1	calcium channel flower domain containing 1	381356
643	NLRP3_ko - NLRP3_wt	ENSMUSG00000061414	126.388	-0.232959	0.151028	-1.54249	0.122955	0.999738	Cracr2a	calcium release activated channel regulator 2A	381812
644	NLRP3_ko - NLRP3_wt	ENSMUSG00000046434	26574	0.0652428	0.0423045	1.54222	0.12302	0.999738	Hnrnpa1	heterogeneous nuclear ribonucleoprotein A1	15382
645	NLRP3_ko - NLRP3_wt	ENSMUSG00000036615	652.922	-0.102619	0.066561	-1.54173	0.123139	0.999738	Rfxap	regulatory factor X-associated protein	170767
646	NLRP3_ko - NLRP3_wt	ENSMUSG00000070705	131.417	0.232014	0.150563	1.54097	0.123324	0.999738	Eid2b	EP300 interacting inhibitor of differentiation 2B	434156
647	NLRP3_ko - NLRP3_wt	ENSMUSG00000024247	72.6201	0.317	0.205809	1.54026	0.123496	0.999738	Pkdcc	protein kinase domain containing, cytoplasmic	106522
648	NLRP3_ko - NLRP3_wt	ENSMUSG00000037572	3578.55	0.0669683	0.0435085	1.5392	0.123755	0.999738	Wdhd1	WD repeat and HMG-box DNA binding protein 1	218973
649	NLRP3_ko - NLRP3_wt	ENSMUSG00000000562	71.815	0.308902	0.200823	1.53818	0.124005	0.999738	Adora3;!Tmigd3	adenosine A3 receptor;!transmembrane and immunoglobulin domain containing 3	11542;!69296
650	NLRP3_ko - NLRP3_wt	ENSMUSG00000106825	188.199	0.173843	0.113054	1.53771	0.12412	0.999738	ENSMUSG00000106825
651	NLRP3_ko - NLRP3_wt	ENSMUSG00000040370	250.795	0.160198	0.104248	1.5367	0.124366	0.999738	Etfrf1	electron transfer flavoprotein regulatory factor 1	67636
652	NLRP3_ko - NLRP3_wt	ENSMUSG00000030220	29379.6	-0.053371	0.0347512	-1.5358	0.124587	0.999738	Arhgdib	Rho, GDP dissociation inhibitor (GDI) beta	11857
653	NLRP3_ko - NLRP3_wt	ENSMUSG00000032515	474.79	-0.118382	0.0771148	-1.53514	0.124749	0.999738	Csrnp1	cysteine-serine-rich nuclear protein 1	215418
654	NLRP3_ko - NLRP3_wt	ENSMUSG00000020564	2141.99	0.0693211	0.0451776	1.53441	0.124928	0.999738	Atxn7l1	ataxin 7-like 1	380753
655	NLRP3_ko - NLRP3_wt	ENSMUSG00000030685	626.815	0.115941	0.0756108	1.53339	0.125179	0.999738	Kctd13	potassium channel tetramerisation domain containing 13	233877
656	NLRP3_ko - NLRP3_wt	ENSMUSG00000025816	264.603	0.16693	0.108864	1.53339	0.125181	0.999738	Sec61a2	Sec61, alpha subunit 2 (S. cerevisiae)	57743
657	NLRP3_ko - NLRP3_wt	ENSMUSG00000026806	647.663	-0.102671	0.0669755	-1.53297	0.125284	0.999738	Ddx31	DEAD/H box helicase 31	227674
658	NLRP3_ko - NLRP3_wt	ENSMUSG00000028086	590.206	0.11167	0.0728498	1.53287	0.125307	0.999738	Fbxw7	F-box and WD-40 domain protein 7	50754
659	NLRP3_ko - NLRP3_wt	ENSMUSG00000027765	368.528	-0.127572	0.0832629	-1.53216	0.125484	0.999738	P2ry1	purinergic receptor P2Y, G-protein coupled 1	18441
660	NLRP3_ko - NLRP3_wt	ENSMUSG00000049076	2795.81	-0.0741777	0.048496	-1.52956	0.126125	0.999738	Acap2	ArfGAP with coiled-coil, ankyrin repeat and PH domains 2	78618
661	NLRP3_ko - NLRP3_wt	ENSMUSG00000053835	189.015	-0.206516	0.135021	-1.5295	0.12614	0.999738	H2-T24	histocompatibility 2, T region locus 24	15042
662	NLRP3_ko - NLRP3_wt	ENSMUSG00000031907	255.658	0.157341	0.102913	1.52887	0.126296	0.999738	Zfp90	zinc finger protein 90	22751
663	NLRP3_ko - NLRP3_wt	ENSMUSG00000021704	680.954	0.102889	0.0672984	1.52885	0.126301	0.999738	Mtx3	metaxin 3	382793
664	NLRP3_ko - NLRP3_wt	ENSMUSG00000020782	212.505	-0.168882	0.110469	-1.52878	0.12632	0.999738	Llgl2	LLGL2 scribble cell polarity complex component	217325
665	NLRP3_ko - NLRP3_wt	ENSMUSG00000037022	129.347	-0.243346	0.159205	-1.52851	0.126387	0.999738	Mmaa	methylmalonic aciduria (cobalamin deficiency) type A	109136
666	NLRP3_ko - NLRP3_wt	ENSMUSG00000046808	533.509	-0.132299	0.0866185	-1.52738	0.126667	0.999738	Atp10d	ATPase, class V, type 10D	231287
667	NLRP3_ko - NLRP3_wt	ENSMUSG00000021908	262.102	0.185737	0.121669	1.52658	0.126866	0.999738	ENSMUSG00000021908
668	NLRP3_ko - NLRP3_wt	ENSMUSG00000005470	1947.6	-0.0802099	0.0525473	-1.52643	0.126902	0.999738	Asf1b	anti-silencing function 1B histone chaperone	66929
669	NLRP3_ko - NLRP3_wt	ENSMUSG00000074634	101.973	-0.29169	0.191183	-1.52571	0.127082	0.999738	Tmem267	transmembrane protein 267	633640
670	NLRP3_ko - NLRP3_wt	ENSMUSG00000039917	581.554	0.104177	0.0682951	1.5254	0.12716	0.999738	Rhbdd2	rhomboid domain containing 2	215160
671	NLRP3_ko - NLRP3_wt	ENSMUSG00000031586	191.167	0.208709	0.136951	1.52397	0.127517	0.999738	Rbpms	RNA binding protein gene with multiple splicing	19663
672	NLRP3_ko - NLRP3_wt	ENSMUSG00000010751	209.917	0.163754	0.107542	1.52269	0.127835	0.999738	Tnfrsf22	tumor necrosis factor receptor superfamily, member 22	79202
673	NLRP3_ko - NLRP3_wt	ENSMUSG00000027459	687.972	-0.101586	0.0667239	-1.52249	0.127887	0.999738	Fam110a	family with sequence similarity 110, member A	73847
674	NLRP3_ko - NLRP3_wt	ENSMUSG00000029178	865.381	-0.120916	0.0794395	-1.52212	0.127979	0.999738	Klf3	Kruppel-like factor 3 (basic)	16599
675	NLRP3_ko - NLRP3_wt	ENSMUSG00000019970	113.71	-0.261829	0.172046	-1.52186	0.128045	0.999738	Sgk1	serum/glucocorticoid regulated kinase 1	20393
676	NLRP3_ko - NLRP3_wt	ENSMUSG00000038023	1884.6	-0.0808811	0.053147	-1.52184	0.12805	0.999738	Atp6v0a2	ATPase, H+ transporting, lysosomal V0 subunit A2	21871
677	NLRP3_ko - NLRP3_wt	ENSMUSG00000097439	79.3232	-0.266306	0.174999	-1.52176	0.12807	0.999738	ENSMUSG00000097439
678	NLRP3_ko - NLRP3_wt	ENSMUSG00000020873	1837.68	-0.0779863	0.0513192	-1.51963	0.128603	0.999738	Slc35b1	solute carrier family 35, member B1	110172
679	NLRP3_ko - NLRP3_wt	ENSMUSG00000020105	61.9429	-0.319948	0.211023	-1.51617	0.129475	0.999738	Lrig3	leucine-rich repeats and immunoglobulin-like domains 3	320398
680	NLRP3_ko - NLRP3_wt	ENSMUSG00000069305	78.4283	-0.314462	0.207519	-1.51534	0.129686	0.999738	H4c18	H4 clustered histone 18	319161
681	NLRP3_ko - NLRP3_wt	ENSMUSG00000032640	2047.6	0.0742569	0.0490039	1.51533	0.129689	0.999738	Chsy1	chondroitin sulfate synthase 1	269941
682	NLRP3_ko - NLRP3_wt	ENSMUSG00000041607	1881.78	0.0786845	0.0519266	1.5153	0.129696	0.999738	Mbp	myelin basic protein	17196
683	NLRP3_ko - NLRP3_wt	ENSMUSG00000035493	2234.31	-0.0836231	0.0551914	-1.51515	0.129735	0.999738	Tgfbi	transforming growth factor, beta induced	21810
684	NLRP3_ko - NLRP3_wt	ENSMUSG00000051721	325.846	0.140436	0.0926893	1.51513	0.12974	0.999738	Wdcp	WD repeat and coiled coil containing	238037
685	NLRP3_ko - NLRP3_wt	ENSMUSG00000038539	624.56	-0.121299	0.0800644	-1.51502	0.129768	0.999738	Atf5	activating transcription factor 5	107503
686	NLRP3_ko - NLRP3_wt	ENSMUSG00000026773	3114.9	-0.0695911	0.0459532	-1.51439	0.129927	0.999738	Pfkfb3	6-phosphofructo-2-kinase/fructose-2,6-biphosphatase 3	170768
687	NLRP3_ko - NLRP3_wt	ENSMUSG00000036327	657.162	-0.102003	0.067366	-1.51416	0.129985	0.999738	Qsox2	quiescin Q6 sulfhydryl oxidase 2	227638
688	NLRP3_ko - NLRP3_wt	ENSMUSG00000034480	1573.99	-0.0915003	0.0604497	-1.51366	0.130112	0.999738	Diaph2	diaphanous related formin 2	54004
689	NLRP3_ko - NLRP3_wt	ENSMUSG00000047777	295.217	-0.162247	0.107219	-1.51324	0.13022	0.999738	Phf13	PHD finger protein 13	230936
690	NLRP3_ko - NLRP3_wt	ENSMUSG00000027694	123.66	-0.308646	0.203976	-1.51315	0.130242	0.999738	ENSMUSG00000027694
691	NLRP3_ko - NLRP3_wt	ENSMUSG00000018537	217.031	0.208494	0.137943	1.51145	0.130674	0.999738	Pcgf2	polycomb group ring finger 2	22658
692	NLRP3_ko - NLRP3_wt	ENSMUSG00000051674	280	-0.148834	0.0984745	-1.51139	0.130688	0.999738	Dcun1d4	DCN1, defective in cullin neddylation 1, domain containing 4 (S. cerevisiae)	100737
693	NLRP3_ko - NLRP3_wt	ENSMUSG00000070461	182.676	0.2068	0.136882	1.51079	0.130842	0.999738	ENSMUSG00000070461
694	NLRP3_ko - NLRP3_wt	ENSMUSG00000043542	130.825	0.203861	0.134977	1.51034	0.130956	0.999738	Zc2hc1a	zinc finger, C2HC-type containing 1A	67306
695	NLRP3_ko - NLRP3_wt	ENSMUSG00000015656	113005	-0.150289	0.0995847	-1.50916	0.131258	0.999738	Hspa8	heat shock protein 8	15481
696	NLRP3_ko - NLRP3_wt	ENSMUSG00000020807	566.438	0.109185	0.0723493	1.50913	0.131265	0.999738	4933427D14Rik	RIKEN cDNA 4933427D14 gene	74477
697	NLRP3_ko - NLRP3_wt	ENSMUSG00000025212	474.67	0.123986	0.0821857	1.50861	0.131399	0.999738	Sfxn3	sideroflexin 3	94280
698	NLRP3_ko - NLRP3_wt	ENSMUSG00000030154	618.555	0.143514	0.0951317	1.50858	0.131406	0.999738	Klrb1f	killer cell lectin-like receptor subfamily B member 1F	232408
699	NLRP3_ko - NLRP3_wt	ENSMUSG00000045817	18212.5	-0.0930117	0.0617175	-1.50706	0.131796	0.999738	Zfp36l2	zinc finger protein 36, C3H type-like 2	12193
700	NLRP3_ko - NLRP3_wt	ENSMUSG00000032739	1070.04	0.251359	0.166847	1.50653	0.131931	0.999738	Pram1	PML-RAR alpha-regulated adaptor molecule 1	378460
701	NLRP3_ko - NLRP3_wt	ENSMUSG00000059970	548.616	-0.136426	0.0906202	-1.50547	0.132204	0.999738	Hspa2	heat shock protein 2	15512
702	NLRP3_ko - NLRP3_wt	ENSMUSG00000014503	83.8546	-0.312415	0.20763	-1.50467	0.132408	0.999738	Pkd2l2	polycystic kidney disease 2-like 2	53871
703	NLRP3_ko - NLRP3_wt	ENSMUSG00000027580	1275.03	-0.140427	0.0933453	-1.50439	0.132482	0.999738	Helz2	helicase with zinc finger 2, transcriptional coactivator	229003
704	NLRP3_ko - NLRP3_wt	ENSMUSG00000026019	2428.15	0.0671129	0.0446174	1.50419	0.132534	0.999738	Wdr12	WD repeat domain 12	57750
705	NLRP3_ko - NLRP3_wt	ENSMUSG00000062627	1059.01	0.0827313	0.0550012	1.50417	0.132537	0.999738	Mysm1	myb-like, SWIRM and MPN domains 1	320713
706	NLRP3_ko - NLRP3_wt	ENSMUSG00000040363	3675.85	0.078842	0.052422	1.50399	0.132585	0.999738	Bcor	BCL6 interacting corepressor	71458
707	NLRP3_ko - NLRP3_wt	ENSMUSG00000022350	1794.1	-0.0721621	0.0480413	-1.50209	0.133075	0.999738	Washc5	WASH complex subunit 5	223593
708	NLRP3_ko - NLRP3_wt	ENSMUSG00000006191	445.066	-0.117273	0.0781061	-1.50146	0.133236	0.999738	Cdkal1	CDK5 regulatory subunit associated protein 1-like 1	68916
709	NLRP3_ko - NLRP3_wt	ENSMUSG00000059479	871.948	0.119071	0.0794141	1.49937	0.133777	0.999738	B3gnt8	UDP-GlcNAc:betaGal beta-1,3-N-acetylglucosaminyltransferase 8	232984
710	NLRP3_ko - NLRP3_wt	ENSMUSG00000048120	259.626	-0.168093	0.112138	-1.49898	0.133878	0.999738	Entpd1	ectonucleoside triphosphate diphosphohydrolase 1	12495
711	NLRP3_ko - NLRP3_wt	ENSMUSG00000041264	1602.26	-0.0790757	0.0527984	-1.49769	0.134214	0.999738	Uspl1	ubiquitin specific peptidase like 1	231915
712	NLRP3_ko - NLRP3_wt	ENSMUSG00000043284	1523.68	0.0919665	0.0614077	1.49764	0.134227	0.999738	Tmem11	transmembrane protein 11	216821
713	NLRP3_ko - NLRP3_wt	ENSMUSG00000024228	121.908	0.215359	0.143799	1.49764	0.134228	0.999738	Nudt12	nudix (nucleoside diphosphate linked moiety X)-type motif 12	67993
714	NLRP3_ko - NLRP3_wt	ENSMUSG00000050592	1490.63	-0.0797006	0.0532554	-1.49657	0.134504	0.999738	Fam78a	family with sequence similarity 78, member A	241303
715	NLRP3_ko - NLRP3_wt	ENSMUSG00000099481	1395.92	0.0809583	0.0541165	1.496	0.134653	0.999738	Xndc1	Xrcc1 N-terminal domain containing 1	102443350
716	NLRP3_ko - NLRP3_wt	ENSMUSG00000037214	351.604	-0.127071	0.0849634	-1.49559	0.13476	0.999738	Thap1	THAP domain containing, apoptosis associated protein 1	73754
717	NLRP3_ko - NLRP3_wt	ENSMUSG00000040158	333.262	-0.131267	0.0877758	-1.49548	0.134789	0.999738	Tax1bp3	Tax1 (human T cell leukemia virus type I) binding protein 3	76281
718	NLRP3_ko - NLRP3_wt	ENSMUSG00000069919	405.111	0.643104	0.430153	1.49506	0.134899	0.999738	Hba-a1	hemoglobin alpha, adult chain 1	15122
719	NLRP3_ko - NLRP3_wt	ENSMUSG00000095123	142.175	0.232553	0.155734	1.49326	0.135368	0.999738	ENSMUSG00000095123
720	NLRP3_ko - NLRP3_wt	ENSMUSG00000047603	175.859	-0.186842	0.12517	-1.4927	0.135516	0.999738	Zfp235	zinc finger protein 235	56525
721	NLRP3_ko - NLRP3_wt	ENSMUSG00000052435	2274.95	-0.122849	0.082368	-1.49147	0.135839	0.999738	Cebpe	CCAAT/enhancer binding protein (C/EBP), epsilon	110794
722	NLRP3_ko - NLRP3_wt	ENSMUSG00000024423	564.702	0.129884	0.0870978	1.49125	0.135897	0.999738	Impact	impact, RWD domain protein	16210
723	NLRP3_ko - NLRP3_wt	ENSMUSG00000018334	870.557	-0.110839	0.0743371	-1.49104	0.135952	0.999738	Ksr1	kinase suppressor of ras 1	16706
724	NLRP3_ko - NLRP3_wt	ENSMUSG00000067713	1822.15	-0.0748874	0.0502282	-1.49094	0.135976	0.999738	Prkag1	protein kinase, AMP-activated, gamma 1 non-catalytic subunit	19082
725	NLRP3_ko - NLRP3_wt	ENSMUSG00000003484	566.086	0.13716	0.092	1.49087	0.135995	0.999738	Cyp4f18	cytochrome P450, family 4, subfamily f, polypeptide 18	72054
726	NLRP3_ko - NLRP3_wt	ENSMUSG00000089810	209.471	0.169597	0.113774	1.49065	0.136053	0.999738	ENSMUSG00000089810
727	NLRP3_ko - NLRP3_wt	ENSMUSG00000089756	202.106	0.194033	0.130181	1.49049	0.136095	0.999738	Zfp966	zinc finger protein 966	667962
728	NLRP3_ko - NLRP3_wt	ENSMUSG00000102340	190.373	0.171699	0.115237	1.48996	0.136235	0.999738	ENSMUSG00000102340
729	NLRP3_ko - NLRP3_wt	ENSMUSG00000042121	317.086	0.141551	0.0950127	1.48981	0.136274	0.999738	Ssh1	slingshot protein phosphatase 1	231637
730	NLRP3_ko - NLRP3_wt	ENSMUSG00000024538	418.5	-0.12687	0.0851799	-1.48944	0.136371	0.999738	Ppic	peptidylprolyl isomerase C	19038
731	NLRP3_ko - NLRP3_wt	ENSMUSG00000029787	1072.95	-0.100757	0.0676951	-1.48839	0.136647	0.999738	Avl9	AVL9 cell migration associated	78937
732	NLRP3_ko - NLRP3_wt	ENSMUSG00000072647	83.018	0.254454	0.170999	1.48804	0.136741	0.999738	Adam1a	a disintegrin and metallopeptidase domain 1a	280668
733	NLRP3_ko - NLRP3_wt	ENSMUSG00000029319	2001.77	0.0746345	0.0502153	1.48629	0.137202	0.999738	Coq2	coenzyme Q2 4-hydroxybenzoate polyprenyltransferase	71883
734	NLRP3_ko - NLRP3_wt	ENSMUSG00000022575	1709.35	-0.0703869	0.0474067	-1.48474	0.137612	0.999738	Gsdmd	gasdermin D	69146
735	NLRP3_ko - NLRP3_wt	ENSMUSG00000025492	1215.82	-0.113778	0.0766373	-1.48463	0.137643	0.999738	Ifitm3	interferon induced transmembrane protein 3	66141
736	NLRP3_ko - NLRP3_wt	ENSMUSG00000105509	161.752	-0.197064	0.13274	-1.48458	0.137654	0.999738	ENSMUSG00000105509
737	NLRP3_ko - NLRP3_wt	ENSMUSG00000062929	316.414	0.149142	0.100495	1.48408	0.137789	0.999738	Cfl2	cofilin 2, muscle	12632
738	NLRP3_ko - NLRP3_wt	ENSMUSG00000020787	323.469	0.151816	0.102326	1.48364	0.137904	0.999738	P2rx1	purinergic receptor P2X, ligand-gated ion channel, 1	18436
739	NLRP3_ko - NLRP3_wt	ENSMUSG00000078894	285.7	-0.722131	0.4868	-1.48342	0.137962	0.999738	2210418O10Rik	RIKEN cDNA 2210418O10 gene	100504263
740	NLRP3_ko - NLRP3_wt	ENSMUSG00000025372	545.946	0.127369	0.0858684	1.4833	0.137994	0.999738	Baiap2	brain-specific angiogenesis inhibitor 1-associated protein 2	108100
741	NLRP3_ko - NLRP3_wt	ENSMUSG00000039963	198.637	0.19625	0.132338	1.48295	0.138088	0.999738	Ccdc40	coiled-coil domain containing 40	207607
742	NLRP3_ko - NLRP3_wt	ENSMUSG00000035248	2499.66	-0.0741222	0.0500118	-1.48209	0.138315	0.999738	Tut7	terminal uridylyl transferase 7	214290
743	NLRP3_ko - NLRP3_wt	ENSMUSG00000049588	484.192	0.118444	0.0799334	1.48178	0.138398	0.999738	Ccdc69	coiled-coil domain containing 69	52570
744	NLRP3_ko - NLRP3_wt	ENSMUSG00000030216	5626.18	0.0593307	0.0400588	1.48109	0.138582	0.999738	Wbp11	WW domain binding protein 11	60321
745	NLRP3_ko - NLRP3_wt	ENSMUSG00000032593	188.002	0.186976	0.1263	1.48042	0.138762	0.999738	Amigo3	adhesion molecule with Ig like domain 3	320844
746	NLRP3_ko - NLRP3_wt	ENSMUSG00000019996	978.308	-0.0860558	0.058135	-1.48028	0.138799	0.999738	Map7	microtubule-associated protein 7	17761
747	NLRP3_ko - NLRP3_wt	ENSMUSG00000015247	1418.92	-0.0826703	0.0558781	-1.47947	0.139014	0.999738	Nipsnap3b	nipsnap homolog 3B	66536
748	NLRP3_ko - NLRP3_wt	ENSMUSG00000008153	361.445	-0.138171	0.0934088	-1.47921	0.139084	0.999738	Clstn3	calsyntenin 3	232370
749	NLRP3_ko - NLRP3_wt	ENSMUSG00000078651	205.296	0.173073	0.11714	1.4775	0.139543	0.999738	Aoc2	amine oxidase, copper containing 2 (retina-specific)	237940
750	NLRP3_ko - NLRP3_wt	ENSMUSG00000029290	1129.7	0.0853125	0.0577697	1.47677	0.139737	0.999738	Zfp326	zinc finger protein 326	54367
751	NLRP3_ko - NLRP3_wt	ENSMUSG00000020638	993.076	-0.101089	0.0684643	-1.47652	0.139805	0.999738	Cmpk2	cytidine monophosphate (UMP-CMP) kinase 2, mitochondrial	22169
752	NLRP3_ko - NLRP3_wt	ENSMUSG00000028329	309.556	0.131707	0.0892659	1.47544	0.140094	0.999738	Xpa	xeroderma pigmentosum, complementation group A	22590
753	NLRP3_ko - NLRP3_wt	ENSMUSG00000026072	117.28	-0.210628	0.14289	-1.47406	0.140466	0.999738	Il1r1	interleukin 1 receptor, type I	16177
754	NLRP3_ko - NLRP3_wt	ENSMUSG00000027428	239.158	0.158786	0.107751	1.47365	0.140576	0.999738	Rbbp9	retinoblastoma binding protein 9, serine hydrolase	26450
755	NLRP3_ko - NLRP3_wt	ENSMUSG00000018572	1660.42	-0.0851766	0.0578134	-1.4733	0.14067	0.999738	Phf23	PHD finger protein 23	78246
756	NLRP3_ko - NLRP3_wt	ENSMUSG00000070348	519.029	0.147287	0.0999727	1.47327	0.140678	0.999738	Ccnd1	cyclin D1	12443
757	NLRP3_ko - NLRP3_wt	ENSMUSG00000052310	1502.49	-0.0729157	0.0495172	-1.47253	0.140877	0.999738	Slc39a1	solute carrier family 39 (zinc transporter), member 1	30791
758	NLRP3_ko - NLRP3_wt	ENSMUSG00000037239	72.8935	0.282227	0.19185	1.47108	0.141268	0.999738	Spred3	sprouty-related EVH1 domain containing 3	101809
759	NLRP3_ko - NLRP3_wt	ENSMUSG00000057706	193.563	0.172412	0.11721	1.47097	0.1413	0.999738	Mex3b	mex3 RNA binding family member B	108797
760	NLRP3_ko - NLRP3_wt	ENSMUSG00000018160	3368.04	0.0619928	0.0421684	1.47012	0.141529	0.999738	Med1	mediator complex subunit 1	19014
761	NLRP3_ko - NLRP3_wt	ENSMUSG00000027076	426.173	-0.146017	0.0993679	-1.46946	0.141707	0.999738	Timm10	translocase of inner mitochondrial membrane 10	30059
762	NLRP3_ko - NLRP3_wt	ENSMUSG00000008348	5436.93	0.066347	0.0451596	1.46917	0.141787	0.999738	Ubc	ubiquitin C	22190
763	NLRP3_ko - NLRP3_wt	ENSMUSG00000045382	10497.7	-0.074997	0.0510739	-1.4684	0.141995	0.999738	Cxcr4	chemokine (C-X-C motif) receptor 4	12767
764	NLRP3_ko - NLRP3_wt	ENSMUSG00000040928	933.707	0.101368	0.0691554	1.4658	0.142702	0.999738	S100pbp	S100P binding protein	74648
765	NLRP3_ko - NLRP3_wt	ENSMUSG00000034575	983.085	-0.0893625	0.0609662	-1.46577	0.142711	0.999738	Tent4a	terminal nucleotidyltransferase 4A	210106
766	NLRP3_ko - NLRP3_wt	ENSMUSG00000041920	2135.22	0.0744988	0.0508359	1.46547	0.142791	0.999738	Slc16a6	solute carrier family 16 (monocarboxylic acid transporters), member 6	104681
767	NLRP3_ko - NLRP3_wt	ENSMUSG00000037085	292.165	0.161709	0.110351	1.46541	0.14281	0.999738	Trmt12	tRNA methyltransferase 12	68260
768	NLRP3_ko - NLRP3_wt	ENSMUSG00000046721	886.711	0.0986577	0.0673299	1.46529	0.142843	0.999738	Rpl14-ps1	ribosomal protein L14, pseudogene 1	100040970
769	NLRP3_ko - NLRP3_wt	ENSMUSG00000025648	458.505	-0.143121	0.0976918	-1.46503	0.142913	0.999738	Pfkfb4	6-phosphofructo-2-kinase/fructose-2,6-biphosphatase 4	270198
770	NLRP3_ko - NLRP3_wt	ENSMUSG00000044442	456.156	0.117772	0.0803894	1.46503	0.142914	0.999738	N6amt1	N-6 adenine-specific DNA methyltransferase 1 (putative)	67768
771	NLRP3_ko - NLRP3_wt	ENSMUSG00000090273	81.2375	0.284695	0.194614	1.46287	0.143504	0.999738	Prr22	proline rich 22	100504446
772	NLRP3_ko - NLRP3_wt	ENSMUSG00000045268	136.681	-0.200796	0.137271	-1.46277	0.143529	0.999738	Zfp691	zinc finger protein 691	195522
773	NLRP3_ko - NLRP3_wt	ENSMUSG00000015942	886.407	0.0869715	0.0594617	1.46265	0.143564	0.999738	Gtf2ird2	GTF2I repeat domain containing 2	114674
774	NLRP3_ko - NLRP3_wt	ENSMUSG00000062646	1029.29	-0.0975216	0.0667095	-1.46188	0.143773	0.999738	Ganc	glucosidase, alpha; neutral C	76051
775	NLRP3_ko - NLRP3_wt	ENSMUSG00000032827	135.862	-0.219546	0.150252	-1.46119	0.143964	0.999738	Ppp1r9a	protein phosphatase 1, regulatory subunit 9A	243725
776	NLRP3_ko - NLRP3_wt	ENSMUSG00000042015	1141.47	-0.0802114	0.0549085	-1.46082	0.144065	0.999738	Wdr41	WD repeat domain 41	218460
777	NLRP3_ko - NLRP3_wt	ENSMUSG00000066952	404.711	-0.141689	0.0969936	-1.46081	0.144067	0.999738	Myo1h	myosin 1H	231646
778	NLRP3_ko - NLRP3_wt	ENSMUSG00000069266	80.0525	-0.279616	0.191445	-1.46056	0.144137	0.999738	H4c2	H4 clustered histone 2	326620
779	NLRP3_ko - NLRP3_wt	ENSMUSG00000097554	525.536	-0.128906	0.0882659	-1.46043	0.144171	0.999738	ENSMUSG00000097554
780	NLRP3_ko - NLRP3_wt	ENSMUSG00000024135	1052.11	0.078262	0.0535889	1.46041	0.144176	0.999738	Srbd1	S1 RNA binding domain 1	78586
781	NLRP3_ko - NLRP3_wt	ENSMUSG00000060708	549.73	-0.113542	0.0778152	-1.45912	0.144531	0.999738	Bloc1s4	biogenesis of lysosomal organelles complex-1, subunit 4, cappuccino	117197
782	NLRP3_ko - NLRP3_wt	ENSMUSG00000052889	596.092	-0.158266	0.108478	-1.45897	0.144573	0.999738	Prkcb	protein kinase C, beta	18751
783	NLRP3_ko - NLRP3_wt	ENSMUSG00000007777	394.856	-0.122153	0.0837301	-1.45889	0.144596	0.999738	0610009B22Rik	RIKEN cDNA 0610009B22 gene	66050
784	NLRP3_ko - NLRP3_wt	ENSMUSG00000028995	936.968	-0.0839695	0.0575783	-1.45835	0.144743	0.999738	Fam126a	family with sequence similarity 126, member A	84652
785	NLRP3_ko - NLRP3_wt	ENSMUSG00000097221	184.788	0.177846	0.121979	1.458	0.144839	0.999738	ENSMUSG00000097221
786	NLRP3_ko - NLRP3_wt	ENSMUSG00000021916	576.253	0.104929	0.0720211	1.45693	0.145137	0.999738	Glt8d1	glycosyltransferase 8 domain containing 1	76485
787	NLRP3_ko - NLRP3_wt	ENSMUSG00000062101	66.6385	0.276557	0.18983	1.45687	0.145153	0.999738	Zfp119b	zinc finger protein 119b	240120
788	NLRP3_ko - NLRP3_wt	ENSMUSG00000024805	896.038	-0.089024	0.0611816	-1.45508	0.145648	0.999738	Pcgf5	polycomb group ring finger 5	76073
789	NLRP3_ko - NLRP3_wt	ENSMUSG00000013997	901.731	-0.0861206	0.059226	-1.4541	0.145918	0.999738	Nit1	nitrilase 1	27045
790	NLRP3_ko - NLRP3_wt	ENSMUSG00000015749	10492.9	0.064778	0.0445592	1.45375	0.146015	0.999738	Anp32e	acidic (leucine-rich) nuclear phosphoprotein 32 family, member E	66471
791	NLRP3_ko - NLRP3_wt	ENSMUSG00000053411	235.866	0.174448	0.120008	1.45364	0.146045	0.999738	Cbx7	chromobox 7	52609
792	NLRP3_ko - NLRP3_wt	ENSMUSG00000074873	209.175	0.180079	0.123904	1.45338	0.146119	0.999738	ENSMUSG00000074873
793	NLRP3_ko - NLRP3_wt	ENSMUSG00000021476	168.185	0.200976	0.138326	1.45292	0.146247	0.999738	Habp4	hyaluronic acid binding protein 4	56541
794	NLRP3_ko - NLRP3_wt	ENSMUSG00000028458	662.96	-0.131234	0.0903746	-1.45211	0.146471	0.999738	Tesk1	testis specific protein kinase 1	21754
795	NLRP3_ko - NLRP3_wt	ENSMUSG00000044231	101.695	0.242634	0.167155	1.45155	0.146627	0.999738	Nhlrc1	NHL repeat containing 1	105193
796	NLRP3_ko - NLRP3_wt	ENSMUSG00000059498	6062.01	0.090335	0.0622356	1.4515	0.14664	0.999738	Fcgr3	Fc receptor, IgG, low affinity III	14131
797	NLRP3_ko - NLRP3_wt	ENSMUSG00000073176	65.6905	0.295346	0.203504	1.45131	0.146695	0.999738	Zfp449	zinc finger protein 449	78619
798	NLRP3_ko - NLRP3_wt	ENSMUSG00000018398	205.697	0.173213	0.119382	1.45092	0.146803	0.999738	Septin8	septin 8	20362
799	NLRP3_ko - NLRP3_wt	ENSMUSG00000026784	570.967	0.102644	0.0707831	1.45012	0.147024	0.999738	Pdss1	prenyl (solanesyl) diphosphate synthase, subunit 1	56075
800	NLRP3_ko - NLRP3_wt	ENSMUSG00000036432	632.472	-0.10584	0.0729959	-1.44994	0.147076	0.999738	Siah2	siah E3 ubiquitin protein ligase 2	20439
801	NLRP3_ko - NLRP3_wt	ENSMUSG00000079605	715.653	-0.100727	0.0694954	-1.44941	0.147223	0.999738	Zbtb9	zinc finger and BTB domain containing 9	474156
802	NLRP3_ko - NLRP3_wt	ENSMUSG00000024083	1463.16	-0.0884091	0.06101	-1.44909	0.147312	0.999738	Pja2	praja ring finger ubiquitin ligase 2	224938
803	NLRP3_ko - NLRP3_wt	ENSMUSG00000037573	167.692	-0.184781	0.127577	-1.44839	0.147508	0.999738	Tob1	transducer of ErbB-2.1	22057
804	NLRP3_ko - NLRP3_wt	ENSMUSG00000088185	98.5364	-0.25173	0.173901	-1.44755	0.147743	0.999738	ENSMUSG00000088185
805	NLRP3_ko - NLRP3_wt	ENSMUSG00000028950	131.525	-0.212505	0.146877	-1.44682	0.147946	0.999738	Tas1r1	taste receptor, type 1, member 1	110326
806	NLRP3_ko - NLRP3_wt	ENSMUSG00000045639	1223.86	-0.0815175	0.0563615	-1.44633	0.148084	0.999738	Zfp629	zinc finger protein 629	320683
807	NLRP3_ko - NLRP3_wt	ENSMUSG00000040721	353.612	0.178762	0.123599	1.44631	0.148091	0.999738	Zfhx2	zinc finger homeobox 2	239102
808	NLRP3_ko - NLRP3_wt	ENSMUSG00000016308	1269.59	-0.0790458	0.0546593	-1.44615	0.148134	0.999738	Ube2a	ubiquitin-conjugating enzyme E2A	22209
809	NLRP3_ko - NLRP3_wt	ENSMUSG00000060419	658.696	0.105514	0.0730438	1.44454	0.148588	0.999738	ENSMUSG00000060419
810	NLRP3_ko - NLRP3_wt	ENSMUSG00000034006	872.239	-0.0960543	0.0665008	-1.44441	0.148624	0.999738	Slc66a2	solute carrier family 66 member 2	66943
811	NLRP3_ko - NLRP3_wt	ENSMUSG00000084911	137.839	0.205037	0.142029	1.44363	0.148842	0.999738	ENSMUSG00000084911
812	NLRP3_ko - NLRP3_wt	ENSMUSG00000017774	1921.16	-0.073805	0.0511281	-1.44353	0.148871	0.999738	Myo1c	myosin IC	17913
813	NLRP3_ko - NLRP3_wt	ENSMUSG00000058690	454.396	0.117413	0.0813717	1.44292	0.149042	0.999738	Ccser2	coiled-coil serine rich 2	72972
814	NLRP3_ko - NLRP3_wt	ENSMUSG00000021501	729.496	-0.0947356	0.0657216	-1.44147	0.149452	0.999738	Caml	calcium modulating ligand	12328
815	NLRP3_ko - NLRP3_wt	ENSMUSG00000034116	8938.36	-0.0511332	0.0354956	-1.44055	0.149712	0.999738	Vav1	vav 1 oncogene	22324
816	NLRP3_ko - NLRP3_wt	ENSMUSG00000045975	715.42	-0.101771	0.0706606	-1.44028	0.149789	0.999738	C2cd2	C2 calcium-dependent domain containing 2	207781
817	NLRP3_ko - NLRP3_wt	ENSMUSG00000003378	326.888	0.15125	0.105042	1.4399	0.149894	0.999738	Grik5	glutamate receptor, ionotropic, kainate 5 (gamma 2)	14809
818	NLRP3_ko - NLRP3_wt	ENSMUSG00000052396	229.562	-0.235865	0.163808	-1.43988	0.1499	0.999738	Mogat2	monoacylglycerol O-acyltransferase 2	233549
819	NLRP3_ko - NLRP3_wt	ENSMUSG00000024617	542.29	0.117842	0.0818756	1.43928	0.150072	0.999738	Camk2a	calcium/calmodulin-dependent protein kinase II alpha	12322
820	NLRP3_ko - NLRP3_wt	ENSMUSG00000044080	867.42	-0.115819	0.0805081	-1.4386	0.150264	0.999738	S100a1	S100 calcium binding protein A1	20193
821	NLRP3_ko - NLRP3_wt	ENSMUSG00000079215	909.682	-0.0881714	0.0613076	-1.43818	0.150383	0.999738	Zfp664	zinc finger protein 664	269704
822	NLRP3_ko - NLRP3_wt	ENSMUSG00000097242	71.7757	0.295905	0.20578	1.43797	0.150443	0.999738	ENSMUSG00000097242
823	NLRP3_ko - NLRP3_wt	ENSMUSG00000020849	16657.6	0.0617638	0.0429835	1.43692	0.150741	0.999738	Ywhae	tyrosine 3-monooxygenase/tryptophan 5-monooxygenase activation protein, epsilon polypeptide	22627
824	NLRP3_ko - NLRP3_wt	ENSMUSG00000026034	4813.68	-0.0803581	0.0559529	-1.43617	0.150953	0.999738	Clk1	CDC-like kinase 1	12747
825	NLRP3_ko - NLRP3_wt	ENSMUSG00000085687	113.702	0.232257	0.161753	1.43587	0.151038	0.999738	ENSMUSG00000085687
826	NLRP3_ko - NLRP3_wt	ENSMUSG00000039914	312.574	-0.13385	0.0932402	-1.43554	0.151132	0.999738	Coq10a	coenzyme Q10A	210582
827	NLRP3_ko - NLRP3_wt	ENSMUSG00000024187	657.361	0.103719	0.0722537	1.43548	0.151149	0.999738	Fam234a	family with sequence similarity 234, member A	106581
828	NLRP3_ko - NLRP3_wt	ENSMUSG00000078440	1906.52	0.0874449	0.0609176	1.43546	0.151156	0.999738	Dohh	deoxyhypusine hydroxylase/monooxygenase	102115
829	NLRP3_ko - NLRP3_wt	ENSMUSG00000034883	382.113	-0.13319	0.0928261	-1.43483	0.151336	0.999738	Lrr1	leucine rich repeat protein 1	69706
830	NLRP3_ko - NLRP3_wt	ENSMUSG00000051469	1947.54	-0.074762	0.0521772	-1.43285	0.151901	0.999738	Zfp24	zinc finger protein 24	59057
831	NLRP3_ko - NLRP3_wt	ENSMUSG00000030763	838.088	-0.0909915	0.0635361	-1.43212	0.152109	0.999738	Lcmt1	leucine carboxyl methyltransferase 1	30949
832	NLRP3_ko - NLRP3_wt	ENSMUSG00000030882	87.1647	0.264736	0.184875	1.43198	0.152151	0.999738	Dnhd1	dynein heavy chain domain 1	77505
833	NLRP3_ko - NLRP3_wt	ENSMUSG00000020843	838.737	0.0957242	0.0668494	1.43194	0.152161	0.999738	Timm22	translocase of inner mitochondrial membrane 22	56322
834	NLRP3_ko - NLRP3_wt	ENSMUSG00000041773	286.655	-0.139949	0.0978243	-1.43061	0.152541	0.999738	Enc1	ectodermal-neural cortex 1	13803
835	NLRP3_ko - NLRP3_wt	ENSMUSG00000009292	237.751	0.187533	0.131108	1.43037	0.15261	0.999738	Trpm2	transient receptor potential cation channel, subfamily M, member 2	28240
836	NLRP3_ko - NLRP3_wt	ENSMUSG00000048406	96.2033	-0.228825	0.160095	-1.42931	0.152917	0.999738	ENSMUSG00000048406
837	NLRP3_ko - NLRP3_wt	ENSMUSG00000024975	11208.8	0.0612487	0.0428582	1.4291	0.152975	0.999738	Pdcd4	programmed cell death 4	18569
838	NLRP3_ko - NLRP3_wt	ENSMUSG00000034007	241.292	0.154675	0.108291	1.42832	0.153199	0.999738	Scaper	S phase cyclin A-associated protein in the ER	244891
839	NLRP3_ko - NLRP3_wt	ENSMUSG00000030172	332.992	-0.141283	0.0989285	-1.42814	0.153252	0.999738	Erc1	ELKS/RAB6-interacting/CAST family member 1	111173
840	NLRP3_ko - NLRP3_wt	ENSMUSG00000043467	531.747	0.11294	0.0791533	1.42685	0.153624	0.999738	Zbtb37	zinc finger and BTB domain containing 37	240869
841	NLRP3_ko - NLRP3_wt	ENSMUSG00000022858	8752.84	-0.0603768	0.0423384	-1.42605	0.153853	0.999738	Tra2b	transformer 2 beta	20462
842	NLRP3_ko - NLRP3_wt	ENSMUSG00000046879	794.583	-0.10989	0.0771034	-1.42523	0.154092	0.999738	Irgm1	immunity-related GTPase family M member 1	15944
843	NLRP3_ko - NLRP3_wt	ENSMUSG00000028060	2107.17	-0.0663805	0.0466064	-1.42428	0.154366	0.999738	Khdc4	KH domain containing 4, pre-mRNA splicing factor	74200
844	NLRP3_ko - NLRP3_wt	ENSMUSG00000093577	73.471	0.309775	0.21752	1.42412	0.154411	0.999738	ENSMUSG00000093577
845	NLRP3_ko - NLRP3_wt	ENSMUSG00000019826	546.644	0.0999118	0.0701604	1.42405	0.154432	0.999738	Zbtb24	zinc finger and BTB domain containing 24	268294
846	NLRP3_ko - NLRP3_wt	ENSMUSG00000072082	2526.4	-0.0755816	0.053091	-1.42362	0.154555	0.999738	Ccnf	cyclin F	12449
847	NLRP3_ko - NLRP3_wt	ENSMUSG00000032554	2355.8	-0.0795803	0.0559297	-1.42286	0.154775	0.999738	Trf	transferrin	22041
848	NLRP3_ko - NLRP3_wt	ENSMUSG00000025225	753.202	-0.102474	0.0720216	-1.42282	0.154789	0.999738	Nfkb2	nuclear factor of kappa light polypeptide gene enhancer in B cells 2, p49/p100	18034
849	NLRP3_ko - NLRP3_wt	ENSMUSG00000003680	1462.71	0.0819229	0.0575992	1.42229	0.154941	0.999738	Taf6l;!Gm2518	TATA-box binding protein associated factor 6 like;!interferon induced transmembrane protein 2 pseudogene	225895;!100039957
850	NLRP3_ko - NLRP3_wt	ENSMUSG00000004768	170.604	0.168453	0.11844	1.42226	0.15495	0.999738	Rab23	RAB23, member RAS oncogene family	19335
851	NLRP3_ko - NLRP3_wt	ENSMUSG00000044340	130.757	0.217545	0.153018	1.4217	0.155115	0.999738	Phlpp1	PH domain and leucine rich repeat protein phosphatase 1	98432
852	NLRP3_ko - NLRP3_wt	ENSMUSG00000059273	4957.61	0.0698367	0.0491497	1.4209	0.155346	0.999738	Zc3h4	zinc finger CCCH-type containing 4	330474
853	NLRP3_ko - NLRP3_wt	ENSMUSG00000079083	379.064	0.141704	0.099732	1.42084	0.155362	0.999738	Jrkl	Jrk-like	77532
854	NLRP3_ko - NLRP3_wt	ENSMUSG00000073437	196.229	0.192422	0.135455	1.42056	0.155443	0.999738	D330041H03Rik	RIKEN cDNA D330041H03 gene	654822
855	NLRP3_ko - NLRP3_wt	ENSMUSG00000063801	1511.98	0.0735587	0.0518021	1.41999	0.155609	0.999738	Ap3s2	adaptor-related protein complex 3, sigma 2 subunit	11778
856	NLRP3_ko - NLRP3_wt	ENSMUSG00000039646	537.719	0.142397	0.100373	1.41869	0.15599	0.999738	Vasn	vasorin	246154
857	NLRP3_ko - NLRP3_wt	ENSMUSG00000039182	587.649	-0.0965941	0.068091	-1.4186	0.156015	0.999738	AW209491	expressed sequence AW209491	105351
858	NLRP3_ko - NLRP3_wt	ENSMUSG00000101335	74.301	0.266106	0.187648	1.41811	0.156159	0.999738	ENSMUSG00000101335
859	NLRP3_ko - NLRP3_wt	ENSMUSG00000006800	219.18	0.378802	0.267341	1.41693	0.156505	0.999738	Sulf2	sulfatase 2	72043
860	NLRP3_ko - NLRP3_wt	ENSMUSG00000100235	111.101	-0.221527	0.156373	-1.41666	0.156583	0.999738	ENSMUSG00000100235
861	NLRP3_ko - NLRP3_wt	ENSMUSG00000025571	3393.81	0.0649763	0.0458694	1.41655	0.156615	0.999738	Tnrc6c	trinucleotide repeat containing 6C	217351
862	NLRP3_ko - NLRP3_wt	ENSMUSG00000098912	348.048	0.160198	0.113097	1.41646	0.156639	0.999738	1500004A13Rik	RIKEN cDNA 1500004A13 gene	319830
863	NLRP3_ko - NLRP3_wt	ENSMUSG00000046056	101.428	0.235183	0.166087	1.41603	0.156768	0.999738	Sbsn	suprabasin	282619
864	NLRP3_ko - NLRP3_wt	ENSMUSG00000021939	10505	-0.0590532	0.0417367	-1.4149	0.157098	0.999738	Ctsb	cathepsin B	13030
865	NLRP3_ko - NLRP3_wt	ENSMUSG00000030706	1344.28	-0.0761988	0.0538685	-1.41453	0.157206	0.999738	Mrpl48	mitochondrial ribosomal protein L48	52443
866	NLRP3_ko - NLRP3_wt	ENSMUSG00000053706	194.801	-0.246894	0.174545	-1.4145	0.157216	0.999738	ENSMUSG00000053706
867	NLRP3_ko - NLRP3_wt	ENSMUSG00000053038	94.0881	0.225763	0.159634	1.41425	0.157288	0.999738	ENSMUSG00000053038
868	NLRP3_ko - NLRP3_wt	ENSMUSG00000056185	117.134	0.201027	0.142171	1.41398	0.157367	0.999738	Snx32	sorting nexin 32	225861
869	NLRP3_ko - NLRP3_wt	ENSMUSG00000035011	4845.9	-0.0580293	0.0410578	-1.41336	0.157551	0.999738	Zbtb7a	zinc finger and BTB domain containing 7a	16969
870	NLRP3_ko - NLRP3_wt	ENSMUSG00000047714	1560.88	-0.0696533	0.0492907	-1.41311	0.157623	0.999738	Ppp1r2	protein phosphatase 1, regulatory inhibitor subunit 2	66849
871	NLRP3_ko - NLRP3_wt	ENSMUSG00000104950	89.5102	0.24234	0.171565	1.41252	0.157796	0.999738	ENSMUSG00000104950
872	NLRP3_ko - NLRP3_wt	ENSMUSG00000056054	2199.66	-0.405657	0.287291	-1.41201	0.157947	0.999738	S100a8	S100 calcium binding protein A8 (calgranulin A)	20201
873	NLRP3_ko - NLRP3_wt	ENSMUSG00000048807	376.596	-0.134529	0.0953005	-1.41163	0.158058	0.999738	Slc35e4	solute carrier family 35, member E4	103710
874	NLRP3_ko - NLRP3_wt	ENSMUSG00000070858	73.7422	0.331512	0.234877	1.41143	0.158119	0.999738	Gm1673	predicted gene 1673	381633
875	NLRP3_ko - NLRP3_wt	ENSMUSG00000070803	137.702	0.2371	0.168022	1.41113	0.158207	0.999738	Cited4	Cbp/p300-interacting transactivator, with Glu/Asp-rich carboxy-terminal domain, 4	56222
876	NLRP3_ko - NLRP3_wt	ENSMUSG00000016194	807.187	-0.131183	0.092986	-1.41079	0.158308	0.999738	Hsd11b1	hydroxysteroid 11-beta dehydrogenase 1	15483
877	NLRP3_ko - NLRP3_wt	ENSMUSG00000052684	2843.06	-0.178625	0.126713	-1.40968	0.158634	0.999738	Jun	jun proto-oncogene	16476
878	NLRP3_ko - NLRP3_wt	ENSMUSG00000082536	1966.33	0.0643476	0.0456566	1.40938	0.158722	0.999738	ENSMUSG00000082536
879	NLRP3_ko - NLRP3_wt	ENSMUSG00000022534	2396.94	-0.0755393	0.0536511	-1.40797	0.159139	0.999738	Mefv	Mediterranean fever	54483
880	NLRP3_ko - NLRP3_wt	ENSMUSG00000047719	697.927	-0.0954176	0.0677704	-1.40795	0.159145	0.999738	Ubiad1	UbiA prenyltransferase domain containing 1	71707
881	NLRP3_ko - NLRP3_wt	ENSMUSG00000000568	13752.9	0.0607021	0.0431211	1.40771	0.159216	0.999738	Hnrnpd	heterogeneous nuclear ribonucleoprotein D	11991
882	NLRP3_ko - NLRP3_wt	ENSMUSG00000041945	72.7436	0.298493	0.212187	1.40675	0.159502	0.999738	Mfsd9	major facilitator superfamily domain containing 9	211798
883	NLRP3_ko - NLRP3_wt	ENSMUSG00000027333	450.467	0.136369	0.0969434	1.40669	0.15952	0.999738	Smox	spermine oxidase	228608
884	NLRP3_ko - NLRP3_wt	ENSMUSG00000057132	791.343	0.108354	0.0770382	1.4065	0.159576	0.999738	Rpgrip1	retinitis pigmentosa GTPase regulator interacting protein 1	77945
885	NLRP3_ko - NLRP3_wt	ENSMUSG00000025804	162.1	0.190541	0.13549	1.40631	0.159631	0.999738	Ccr1	chemokine (C-C motif) receptor 1	12768
886	NLRP3_ko - NLRP3_wt	ENSMUSG00000020069	1700.64	0.0725384	0.0516216	1.4052	0.159963	0.999738	Hnrnph3	heterogeneous nuclear ribonucleoprotein H3	432467
887	NLRP3_ko - NLRP3_wt	ENSMUSG00000022453	2129.62	-0.0654913	0.0466209	-1.40476	0.160092	0.999738	Naga	N-acetyl galactosaminidase, alpha	17939
888	NLRP3_ko - NLRP3_wt	ENSMUSG00000020806	727.523	0.0954001	0.0679208	1.40458	0.160147	0.999738	Rhbdf2	rhomboid 5 homolog 2	217344
889	NLRP3_ko - NLRP3_wt	ENSMUSG00000029512	1523.96	0.0788025	0.0561049	1.40456	0.160153	0.999738	Ulk1	unc-51 like kinase 1	22241
890	NLRP3_ko - NLRP3_wt	ENSMUSG00000060038	662.291	0.103067	0.0733898	1.40437	0.160208	0.999738	Dhps	deoxyhypusine synthase	330817
891	NLRP3_ko - NLRP3_wt	ENSMUSG00000015970	10605.8	0.0781715	0.0556742	1.40409	0.160293	0.999738	Chdh	choline dehydrogenase	218865
892	NLRP3_ko - NLRP3_wt	ENSMUSG00000069301	107.674	0.237365	0.16911	1.40361	0.160435	0.999738	H2ac11	H2A clustered histone 11	319167
893	NLRP3_ko - NLRP3_wt	ENSMUSG00000042670	502.059	-0.110479	0.0787377	-1.40313	0.160579	0.999738	Immp1l	IMP1 inner mitochondrial membrane peptidase-like (S. cerevisiae)	66541
894	NLRP3_ko - NLRP3_wt	ENSMUSG00000039178	241.011	0.155256	0.110662	1.40297	0.160626	0.999738	Tbc1d19	TBC1 domain family, member 19	67249
895	NLRP3_ko - NLRP3_wt	ENSMUSG00000002803	384.658	0.132123	0.0941809	1.40287	0.160657	0.999738	Btbd6	BTB (POZ) domain containing 6	399566
896	NLRP3_ko - NLRP3_wt	ENSMUSG00000024384	1903.45	0.0706906	0.0503964	1.40269	0.160709	0.999738	Iws1	IWS1, SUPT6 interacting protein	73473
897	NLRP3_ko - NLRP3_wt	ENSMUSG00000046341	165.808	0.179476	0.128011	1.40204	0.160903	0.999738	ENSMUSG00000046341
898	NLRP3_ko - NLRP3_wt	ENSMUSG00000025337	1665.19	-0.0707018	0.0504422	-1.40164	0.161023	0.999738	Sbds	SBDS ribosome maturation factor	66711
899	NLRP3_ko - NLRP3_wt	ENSMUSG00000002227	486.206	-0.123511	0.0881414	-1.40128	0.16113	0.999738	Mov10	Mov10 RISC complex RNA helicase	17454
900	NLRP3_ko - NLRP3_wt	ENSMUSG00000020642	1063.65	0.0810788	0.0578606	1.40128	0.161131	0.999738	Rnf144a	ring finger protein 144A	108089
901	NLRP3_ko - NLRP3_wt	ENSMUSG00000096188	167.842	-0.178975	0.127858	-1.39979	0.161575	0.999738	Cmtm4	CKLF-like MARVEL transmembrane domain containing 4	97487
902	NLRP3_ko - NLRP3_wt	ENSMUSG00000017801	1446.93	-0.0707543	0.0505601	-1.39941	0.16169	0.999738	Mlx	MAX-like protein X	21428
903	NLRP3_ko - NLRP3_wt	ENSMUSG00000039873	130.777	-0.208263	0.148868	-1.39898	0.16182	0.999738	Neurl2	neuralized E3 ubiquitin protein ligase 2	415115
904	NLRP3_ko - NLRP3_wt	ENSMUSG00000031101	3543.62	-0.0588969	0.0421167	-1.39842	0.161987	0.999738	Sash3	SAM and SH3 domain containing 3	74131
905	NLRP3_ko - NLRP3_wt	ENSMUSG00000029771	1530.81	0.10559	0.0755286	1.39801	0.16211	0.999738	Irf5	interferon regulatory factor 5	27056
906	NLRP3_ko - NLRP3_wt	ENSMUSG00000021038	1171.26	-0.0743525	0.0531925	-1.3978	0.162173	0.999738	Vipas39	VPS33B interacting protein, apical-basolateral polarity regulator, spe-39 homolog	104799
907	NLRP3_ko - NLRP3_wt	ENSMUSG00000030704	2292.57	-0.0649434	0.0464613	-1.39779	0.162175	0.999738	Rab6a	RAB6A, member RAS oncogene family	19346
908	NLRP3_ko - NLRP3_wt	ENSMUSG00000062580	1068.63	0.0808782	0.0578706	1.39757	0.162242	0.999738	Timm17a	translocase of inner mitochondrial membrane 17a	21854
909	NLRP3_ko - NLRP3_wt	ENSMUSG00000036052	177.29	-0.195799	0.140115	-1.39741	0.16229	0.999738	Dnajb5	DnaJ heat shock protein family (Hsp40) member B5	56323
910	NLRP3_ko - NLRP3_wt	ENSMUSG00000029673	137.19	-0.19371	0.138624	-1.39738	0.1623	0.999738	Auts2	autism susceptibility candidate 2	319974
911	NLRP3_ko - NLRP3_wt	ENSMUSG00000059436	3728.37	-0.0641486	0.045912	-1.39721	0.162351	0.999738	Max	Max protein	17187
912	NLRP3_ko - NLRP3_wt	ENSMUSG00000041143	1255.56	-0.081099	0.0580841	-1.39623	0.162644	0.999738	Tmco4	transmembrane and coiled-coil domains 4	77056
913	NLRP3_ko - NLRP3_wt	ENSMUSG00000053460	473.219	0.114993	0.0823627	1.39618	0.16266	0.999738	Ggcx	gamma-glutamyl carboxylase	56316
914	NLRP3_ko - NLRP3_wt	ENSMUSG00000059182	2950.86	-0.0554554	0.0397419	-1.39539	0.162899	0.999738	Skap2	src family associated phosphoprotein 2	54353
915	NLRP3_ko - NLRP3_wt	ENSMUSG00000061232	21241.6	-0.0781824	0.056083	-1.39405	0.163303	0.999738	H2-K1	histocompatibility 2, K1, K region	14972
916	NLRP3_ko - NLRP3_wt	ENSMUSG00000020801	247.688	0.154698	0.111093	1.39251	0.163768	0.999738	Med31	mediator complex subunit 31	67279
917	NLRP3_ko - NLRP3_wt	ENSMUSG00000057596	290.328	-0.170766	0.122693	-1.39181	0.163979	0.999738	Trim30d	tripartite motif-containing 30D	209387
918	NLRP3_ko - NLRP3_wt	ENSMUSG00000095562	3998.03	-0.477793	0.34332	-1.39168	0.164018	0.999738	Erdr1	erythroid differentiation regulator 1	170942
919	NLRP3_ko - NLRP3_wt	ENSMUSG00000031913	1531.93	-0.0693318	0.0498676	-1.39032	0.164432	0.999738	Vps4a	vacuolar protein sorting 4A	116733
920	NLRP3_ko - NLRP3_wt	ENSMUSG00000078502	243.869	-0.153106	0.110134	-1.39018	0.164474	0.999738	Zfp268	zinc finger protein 268	433801
921	NLRP3_ko - NLRP3_wt	ENSMUSG00000040877	144.61	0.190638	0.13721	1.38939	0.164715	0.999738	Wdr25	WD repeat domain 25	212198
922	NLRP3_ko - NLRP3_wt	ENSMUSG00000003721	403.428	0.123175	0.0886593	1.38931	0.164738	0.999738	Insig2	insulin induced gene 2	72999
923	NLRP3_ko - NLRP3_wt	ENSMUSG00000071350	498.072	0.104253	0.0750645	1.38885	0.164878	0.999738	Setdb2	SET domain, bifurcated 2	239122
924	NLRP3_ko - NLRP3_wt	ENSMUSG00000040785	2061.42	0.0681865	0.0491437	1.38749	0.165292	0.999738	Ttc3	tetratricopeptide repeat domain 3	22129
925	NLRP3_ko - NLRP3_wt	ENSMUSG00000040128	1162.8	-0.0818473	0.0589991	-1.38726	0.165361	0.999738	Pnrc1	proline-rich nuclear receptor coactivator 1	108767
926	NLRP3_ko - NLRP3_wt	ENSMUSG00000053205	113.653	-0.205114	0.147895	-1.38689	0.165477	0.999738	Styx	serine/threonine/tyrosine interaction protein	56291
927	NLRP3_ko - NLRP3_wt	ENSMUSG00000031166	1754.91	0.074948	0.0540559	1.38649	0.165597	0.999738	Wdr13	WD repeat domain 13	73447
928	NLRP3_ko - NLRP3_wt	ENSMUSG00000027429	3797.25	-0.0634772	0.0458221	-1.3853	0.165962	0.999738	Sec23b	SEC23 homolog B, COPII coat complex component	27054
929	NLRP3_ko - NLRP3_wt	ENSMUSG00000068732	964.537	-0.0763413	0.0551248	-1.38488	0.166089	0.999738	Tmem167b	transmembrane protein 167B	67495
930	NLRP3_ko - NLRP3_wt	ENSMUSG00000021147	992.652	-0.0787002	0.0569011	-1.38311	0.166633	0.999738	Wdr37	WD repeat domain 37	207615
931	NLRP3_ko - NLRP3_wt	ENSMUSG00000046862	403.063	0.119465	0.0863836	1.38296	0.166677	0.999738	Pramel12	PRAME like 12	242736
932	NLRP3_ko - NLRP3_wt	ENSMUSG00000039242	1469.01	-0.0754085	0.0545315	-1.38284	0.166713	0.999738	B3galnt2	UDP-GalNAc:betaGlcNAc beta 1,3-galactosaminyltransferase, polypeptide 2	97884
933	NLRP3_ko - NLRP3_wt	ENSMUSG00000043131	6382.06	-0.0581713	0.0421051	-1.38157	0.167103	0.999738	Mob1a	MOB kinase activator 1A	232157
934	NLRP3_ko - NLRP3_wt	ENSMUSG00000032014	732.169	0.103222	0.0747245	1.38136	0.167167	0.999738	Oaf	out at first homolog	102644
935	NLRP3_ko - NLRP3_wt	ENSMUSG00000042742	432.664	0.116818	0.084594	1.38093	0.167301	0.999738	Bmt2	base methyltransferase of 25S rRNA 2	101148
936	NLRP3_ko - NLRP3_wt	ENSMUSG00000038069	699.885	-0.0956842	0.0692964	-1.3808	0.167342	0.999738	Cdkn2aip	CDKN2A interacting protein	70925
937	NLRP3_ko - NLRP3_wt	ENSMUSG00000020086	96.6427	0.275825	0.199759	1.38079	0.167345	0.999738	Macroh2a2	macroH2A.2 histone	404634
938	NLRP3_ko - NLRP3_wt	ENSMUSG00000020522	1881.35	-0.0609475	0.0441535	-1.38036	0.167477	0.999738	Mfap3	microfibrillar-associated protein 3	216760
939	NLRP3_ko - NLRP3_wt	ENSMUSG00000103527	153.925	0.198547	0.143883	1.37992	0.167611	0.999738	ENSMUSG00000103527
940	NLRP3_ko - NLRP3_wt	ENSMUSG00000024273	241.776	0.141538	0.102605	1.37944	0.167758	0.999738	2700062C07Rik	RIKEN cDNA 2700062C07 gene	68046
941	NLRP3_ko - NLRP3_wt	ENSMUSG00000103928	93.3547	0.236017	0.171178	1.37878	0.167964	0.999738	ENSMUSG00000103928
942	NLRP3_ko - NLRP3_wt	ENSMUSG00000042363	202.895	0.170365	0.123627	1.37805	0.168186	0.999738	Lgalsl	lectin, galactoside binding-like	216551
943	NLRP3_ko - NLRP3_wt	ENSMUSG00000067787	512.705	-0.0999935	0.0725855	-1.3776	0.168328	0.999738	Blcap	bladder cancer associated protein	53619
944	NLRP3_ko - NLRP3_wt	ENSMUSG00000041695	641.143	0.125929	0.0914199	1.37747	0.168366	0.999738	Kcnj2	potassium inwardly-rectifying channel, subfamily J, member 2	16518
945	NLRP3_ko - NLRP3_wt	ENSMUSG00000050565	2371.35	-0.0655463	0.0475954	-1.37716	0.168464	0.999738	Tor1aip2	torsin A interacting protein 2	240832
946	NLRP3_ko - NLRP3_wt	ENSMUSG00000032666	566.736	-0.0964279	0.0700506	-1.37655	0.168653	0.999738	1700025G04Rik	RIKEN cDNA 1700025G04 gene	69399
947	NLRP3_ko - NLRP3_wt	ENSMUSG00000009145	183.337	0.166708	0.121118	1.3764	0.168697	0.999738	Dqx1	DEAQ RNA-dependent ATPase	93838
948	NLRP3_ko - NLRP3_wt	ENSMUSG00000031939	1392.24	-0.0716205	0.0520372	-1.37633	0.168719	0.999738	Taf1d	TATA-box binding protein associated factor, RNA polymerase I, D	75316
949	NLRP3_ko - NLRP3_wt	ENSMUSG00000052837	1701.67	-0.117971	0.0857161	-1.3763	0.16873	0.999738	Junb	jun B proto-oncogene	16477
950	NLRP3_ko - NLRP3_wt	ENSMUSG00000062098	202.487	-0.155686	0.113148	-1.37595	0.168836	0.999738	Btbd3	BTB (POZ) domain containing 3	228662
951	NLRP3_ko - NLRP3_wt	ENSMUSG00000025747	2446.72	-0.0643868	0.0468312	-1.37487	0.169171	0.999738	Tyms	thymidylate synthase	22171
952	NLRP3_ko - NLRP3_wt	ENSMUSG00000038241	4132.31	0.064222	0.0467267	1.37442	0.169312	0.999738	Cep250	centrosomal protein 250	16328
953	NLRP3_ko - NLRP3_wt	ENSMUSG00000095427	65.7603	-0.265614	0.193329	-1.3739	0.169474	0.999738	Rps2-ps6	ribosomal protein S2, pseudogene 6	100043752
954	NLRP3_ko - NLRP3_wt	ENSMUSG00000022601	1649.58	-0.0805801	0.0586552	-1.37379	0.169506	0.999738	Zbtb11	zinc finger and BTB domain containing 11	271377
955	NLRP3_ko - NLRP3_wt	ENSMUSG00000074039	247.599	0.166996	0.12165	1.37276	0.169826	0.999738	4930520O04Rik	RIKEN cDNA 4930520O04 gene	75116
956	NLRP3_ko - NLRP3_wt	ENSMUSG00000061689	738.944	0.100377	0.0731896	1.37147	0.17023	0.999738	Dlgap4	DLG associated protein 4	228836
957	NLRP3_ko - NLRP3_wt	ENSMUSG00000033931	786.608	0.10258	0.0747979	1.37143	0.170241	0.999738	Rbm34	RNA binding motif protein 34	52202
958	NLRP3_ko - NLRP3_wt	ENSMUSG00000032507	151.343	0.189379	0.13826	1.36973	0.170771	0.999738	Fbxl2	F-box and leucine-rich repeat protein 2	72179
959	NLRP3_ko - NLRP3_wt	ENSMUSG00000032180	514.49	-0.114703	0.0837443	-1.36969	0.170785	0.999738	Tmed1	transmembrane p24 trafficking protein 1	17083
960	NLRP3_ko - NLRP3_wt	ENSMUSG00000022519	257.537	0.162103	0.11838	1.36934	0.170892	0.999738	Srl	sarcalumenin	106393
961	NLRP3_ko - NLRP3_wt	ENSMUSG00000018377	1644.07	-0.073887	0.0539896	-1.36854	0.171143	0.999738	Vezf1	vascular endothelial zinc finger 1	22344
962	NLRP3_ko - NLRP3_wt	ENSMUSG00000032265	3935.81	-0.0906972	0.066278	-1.36844	0.171176	0.999738	Tent5a	terminal nucleotidyltransferase 5A	212943
963	NLRP3_ko - NLRP3_wt	ENSMUSG00000021670	2384.92	-0.0577862	0.0422532	-1.36762	0.171432	0.999738	Hmgcr	3-hydroxy-3-methylglutaryl-Coenzyme A reductase	15357
964	NLRP3_ko - NLRP3_wt	ENSMUSG00000075528	1982.7	0.0621985	0.0454956	1.36713	0.171584	0.999738	Aarsd1	alanyl-tRNA synthetase domain containing 1	69684
965	NLRP3_ko - NLRP3_wt	ENSMUSG00000020868	548.475	0.110221	0.0806456	1.36674	0.171707	0.999738	Xylt2	xylosyltransferase II	217119
966	NLRP3_ko - NLRP3_wt	ENSMUSG00000092627	159.341	-0.223486	0.163583	-1.36619	0.171879	0.999738	ENSMUSG00000092627
967	NLRP3_ko - NLRP3_wt	ENSMUSG00000033209	158.69	0.170163	0.124641	1.36522	0.172183	0.999738	Ttc28	tetratricopeptide repeat domain 28	209683
968	NLRP3_ko - NLRP3_wt	ENSMUSG00000097287	153.148	0.210417	0.154265	1.364	0.172568	0.999738	ENSMUSG00000097287
969	NLRP3_ko - NLRP3_wt	ENSMUSG00000069094	854.589	0.0866791	0.0635633	1.36367	0.172673	0.999738	Pde7a	phosphodiesterase 7A	18583
970	NLRP3_ko - NLRP3_wt	ENSMUSG00000045098	1598.18	-0.0731058	0.0536693	-1.36215	0.173149	0.999738	Kmt5b	lysine methyltransferase 5B	225888
971	NLRP3_ko - NLRP3_wt	ENSMUSG00000069769	944.736	0.0922006	0.0676931	1.36204	0.173186	0.999738	Msi2	musashi RNA-binding protein 2	76626
972	NLRP3_ko - NLRP3_wt	ENSMUSG00000033149	58.2675	-0.278037	0.204265	-1.36115	0.173465	0.999738	Phldb2	pleckstrin homology like domain, family B, member 2	208177
973	NLRP3_ko - NLRP3_wt	ENSMUSG00000026944	7599.92	0.0619758	0.0455387	1.36095	0.17353	0.999738	Abca2	ATP-binding cassette, sub-family A (ABC1), member 2	11305
974	NLRP3_ko - NLRP3_wt	ENSMUSG00000035770	1495.87	0.066415	0.0488058	1.3608	0.173577	0.999738	Dync1li2	dynein, cytoplasmic 1 light intermediate chain 2	234663
975	NLRP3_ko - NLRP3_wt	ENSMUSG00000056116	1023.76	-0.094092	0.0691541	-1.36061	0.173636	0.999738	H2-T22;!H2-T9	histocompatibility 2, T region locus 22;!histocompatibility 2, T region locus 9	15039;!15051
976	NLRP3_ko - NLRP3_wt	ENSMUSG00000024525	3422.06	-0.0554413	0.0407573	-1.36028	0.173742	0.999738	Impa2	inositol monophosphatase 2	114663
977	NLRP3_ko - NLRP3_wt	ENSMUSG00000041375	1698.57	0.0781692	0.0575221	1.35894	0.174165	0.999738	Ccdc9	coiled-coil domain containing 9	243846
978	NLRP3_ko - NLRP3_wt	ENSMUSG00000069893	220.595	-0.22118	0.162787	-1.35871	0.174239	0.999738	9930111J21Rik1	RIKEN cDNA 9930111J21 gene 1	667214
979	NLRP3_ko - NLRP3_wt	ENSMUSG00000038642	1112.59	-0.0982219	0.0723104	-1.35834	0.174357	0.999738	Ctss	cathepsin S	13040
980	NLRP3_ko - NLRP3_wt	ENSMUSG00000035929	1642.52	-0.0947417	0.0697698	-1.35792	0.17449	0.999738	H2-Q4	histocompatibility 2, Q region locus 4	15015
981	NLRP3_ko - NLRP3_wt	ENSMUSG00000030774	2467.92	-0.0632284	0.0465643	-1.35787	0.174505	0.999738	Pak1	p21 (RAC1) activated kinase 1	18479
982	NLRP3_ko - NLRP3_wt	ENSMUSG00000005800	92.5706	-0.244715	0.180237	-1.35774	0.174548	0.999738	Mmp8	matrix metallopeptidase 8	17394
983	NLRP3_ko - NLRP3_wt	ENSMUSG00000083563	404.258	0.146457	0.107891	1.35745	0.174637	0.999738	ENSMUSG00000083563
984	NLRP3_ko - NLRP3_wt	ENSMUSG00000046207	1274.77	0.0903529	0.0665797	1.35706	0.174761	0.999738	Pik3r6	phosphoinositide-3-kinase regulatory subunit 5	104709
985	NLRP3_ko - NLRP3_wt	ENSMUSG00000024644	2684.54	-0.0684092	0.0504598	-1.35572	0.17519	0.999738	Cndp2	CNDP dipeptidase 2 (metallopeptidase M20 family)	66054
986	NLRP3_ko - NLRP3_wt	ENSMUSG00000056214	110.154	0.216574	0.159762	1.3556	0.175225	0.999738	Pard6g	par-6 family cell polarity regulator gamma	93737
987	NLRP3_ko - NLRP3_wt	ENSMUSG00000030380	76.4325	0.262196	0.193521	1.35487	0.175459	0.999738	Mzf1	myeloid zinc finger 1	109889
988	NLRP3_ko - NLRP3_wt	ENSMUSG00000072772	2235.42	-0.08862	0.0654262	-1.3545	0.175576	0.999738	Grcc10	gene rich cluster, C10 gene	14790
989	NLRP3_ko - NLRP3_wt	ENSMUSG00000024400	3234.92	0.0572984	0.0423094	1.35427	0.17565	0.999738	Wdr33	WD repeat domain 33	74320
990	NLRP3_ko - NLRP3_wt	ENSMUSG00000004040	3947.36	-0.0628981	0.0464624	-1.35374	0.175819	0.999738	Stat3	signal transducer and activator of transcription 3	20848
991	NLRP3_ko - NLRP3_wt	ENSMUSG00000051550	233.378	0.153568	0.11349	1.35314	0.176011	0.999738	Zfp579	zinc finger protein 579	68490
992	NLRP3_ko - NLRP3_wt	ENSMUSG00000033166	1671.33	-0.078197	0.0578073	-1.35272	0.176146	0.999738	Dis3	DIS3 homolog, exosome endoribonuclease and 3'-5' exoribonuclease	72662
993	NLRP3_ko - NLRP3_wt	ENSMUSG00000038650	3586.9	-0.0600735	0.0444153	-1.35254	0.176202	0.999738	Rnh1	ribonuclease/angiogenin inhibitor 1	107702
994	NLRP3_ko - NLRP3_wt	ENSMUSG00000074342	921.941	0.0876718	0.0648402	1.35212	0.176336	0.999738	I830077J02Rik	RIKEN cDNA I830077J02 gene	433638
995	NLRP3_ko - NLRP3_wt	ENSMUSG00000048371	578.401	-0.104925	0.0776068	-1.35201	0.176374	0.999738	Pdp2	pyruvate dehyrogenase phosphatase catalytic subunit 2	382051
996	NLRP3_ko - NLRP3_wt	ENSMUSG00000037536	1058.26	-0.0731096	0.0541002	-1.35137	0.176576	0.999738	Fbxo34	F-box protein 34	78938
997	NLRP3_ko - NLRP3_wt	ENSMUSG00000022136	7868.25	-0.0515031	0.0381196	-1.35109	0.176665	0.999738	Dnajc3	DnaJ heat shock protein family (Hsp40) member C3	100037258
998	NLRP3_ko - NLRP3_wt	ENSMUSG00000048439	349.053	0.127939	0.0946943	1.35108	0.176671	0.999738	Nupl2	nucleoporin like 2	231042
999	NLRP3_ko - NLRP3_wt	ENSMUSG00000028016	779.5	-0.0822995	0.0609306	-1.35071	0.176789	0.999738	Ints12	integrator complex subunit 12	71793
1000	NLRP3_ko - NLRP3_wt	ENSMUSG00000031667	307.033	0.155327	0.115012	1.35053	0.176847	0.999738	Aktip	AKT interacting protein	14339
1001	NLRP3_ko - NLRP3_wt	ENSMUSG00000027519	1267.49	-0.0686215	0.0508223	-1.35022	0.176944	0.999738	Rab22a	RAB22A, member RAS oncogene family	19334
1002	NLRP3_ko - NLRP3_wt	ENSMUSG00000051351	756.002	-0.0948198	0.0702302	-1.35013	0.176975	0.999738	Zfp46	zinc finger protein 46	22704
1003	NLRP3_ko - NLRP3_wt	ENSMUSG00000042473	415.821	-0.113681	0.0842106	-1.34996	0.17703	0.999738	Tbc1d8b	TBC1 domain family, member 8B	245638
1004	NLRP3_ko - NLRP3_wt	ENSMUSG00000040359	1462.73	-0.0741847	0.055018	-1.34837	0.177539	0.999738	Ufl1	UFM1 specific ligase 1	67490
1005	NLRP3_ko - NLRP3_wt	ENSMUSG00000039007	769.895	-0.0979813	0.072679	-1.34814	0.177614	0.999738	Cpq	carboxypeptidase Q	54381
1006	NLRP3_ko - NLRP3_wt	ENSMUSG00000060450	1233.22	-0.114382	0.0848459	-1.34811	0.177622	0.999738	Rnf14	ring finger protein 14	56736
1007	NLRP3_ko - NLRP3_wt	ENSMUSG00000030403	3912.6	-0.0650483	0.0482515	-1.34811	0.177623	0.999738	Vasp	vasodilator-stimulated phosphoprotein	22323
1008	NLRP3_ko - NLRP3_wt	ENSMUSG00000026715	81.3582	0.242172	0.179648	1.34804	0.177646	0.999738	Serpinc1	serine (or cysteine) peptidase inhibitor, clade C (antithrombin), member 1	11905
1009	NLRP3_ko - NLRP3_wt	ENSMUSG00000055839	2221.64	0.0655787	0.0486649	1.34756	0.177801	0.999738	Elob	elongin B	67673
1010	NLRP3_ko - NLRP3_wt	ENSMUSG00000053040	141.976	0.197363	0.146473	1.34743	0.177842	0.999738	Aph1c	aph1 homolog C, gamma secretase subunit	68318
1011	NLRP3_ko - NLRP3_wt	ENSMUSG00000097971	33209.8	-0.25524	0.189531	-1.3467	0.178078	0.999738	ENSMUSG00000097971
1012	NLRP3_ko - NLRP3_wt	ENSMUSG00000036775	268.782	0.13574	0.100803	1.34658	0.178116	0.999738	Decr2	2-4-dienoyl-Coenzyme A reductase 2, peroxisomal	26378
1013	NLRP3_ko - NLRP3_wt	ENSMUSG00000032519	461.331	-0.101043	0.0750524	-1.3463	0.178204	0.999738	Slc25a38	solute carrier family 25, member 38	208638
1014	NLRP3_ko - NLRP3_wt	ENSMUSG00000027215	1273.06	-0.0837623	0.0622174	-1.34628	0.178211	0.999738	Cd82	CD82 antigen	12521
1015	NLRP3_ko - NLRP3_wt	ENSMUSG00000029401	1508.26	0.0719367	0.0534638	1.34552	0.178457	0.999738	Rilpl2	Rab interacting lysosomal protein-like 2	80291
1016	NLRP3_ko - NLRP3_wt	ENSMUSG00000023905	63.3902	0.258747	0.192487	1.34423	0.178874	0.999738	Tnfrsf12a	tumor necrosis factor receptor superfamily, member 12a	27279
1017	NLRP3_ko - NLRP3_wt	ENSMUSG00000036273	740.968	-0.132505	0.0985809	-1.34412	0.178908	0.999738	Lrrk2	leucine-rich repeat kinase 2	66725
1018	NLRP3_ko - NLRP3_wt	ENSMUSG00000001665	211.26	0.174864	0.130095	1.34412	0.178909	0.999738	Gstt3	glutathione S-transferase, theta 3	103140
1019	NLRP3_ko - NLRP3_wt	ENSMUSG00000036968	1147.51	0.08961	0.0667072	1.34333	0.179164	0.999738	Cnpy4	canopy FGF signaling regulator 4	66455
1020	NLRP3_ko - NLRP3_wt	ENSMUSG00000028523	121.21	-0.20677	0.154002	-1.34264	0.179388	0.999738	Dynlt5	dynein light chain Tctex-type 5	67344
1021	NLRP3_ko - NLRP3_wt	ENSMUSG00000035513	309.034	0.144761	0.107853	1.3422	0.17953	0.999738	Ntng2	netrin G2	171171
1022	NLRP3_ko - NLRP3_wt	ENSMUSG00000035521	750.555	-0.0824697	0.0614561	-1.34193	0.179619	0.999738	Gnptg	N-acetylglucosamine-1-phosphotransferase, gamma subunit	214505
1023	NLRP3_ko - NLRP3_wt	ENSMUSG00000064109	169.501	-0.160667	0.119733	-1.34187	0.179637	0.999738	Hcst	hematopoietic cell signal transducer	23900
1024	NLRP3_ko - NLRP3_wt	ENSMUSG00000038206	225.448	0.139745	0.104194	1.3412	0.179856	0.999738	Fbxo8	F-box protein 8	50753
1025	NLRP3_ko - NLRP3_wt	ENSMUSG00000051735	2255.8	-0.0693415	0.0517066	-1.34106	0.179902	0.999738	Rinl	Ras and Rab interactor-like	320435
1026	NLRP3_ko - NLRP3_wt	ENSMUSG00000031767	248.511	0.139756	0.104303	1.3399	0.180277	0.999738	Nudt7	nudix (nucleoside diphosphate linked moiety X)-type motif 7	67528
1027	NLRP3_ko - NLRP3_wt	ENSMUSG00000022018	2229.39	-0.0701401	0.0523535	-1.33974	0.18033	0.999738	Rgcc	regulator of cell cycle	66214
1028	NLRP3_ko - NLRP3_wt	ENSMUSG00000018509	177.124	0.185831	0.138719	1.33962	0.18037	0.999738	Cenpv	centromere protein V	73139
1029	NLRP3_ko - NLRP3_wt	ENSMUSG00000008206	188.345	0.17914	0.133878	1.33809	0.180868	0.999738	Cers4	ceramide synthase 4	67260
1030	NLRP3_ko - NLRP3_wt	ENSMUSG00000100455	104.466	0.222494	0.16631	1.33782	0.180954	0.999738	ENSMUSG00000100455
1031	NLRP3_ko - NLRP3_wt	ENSMUSG00000000276	311.353	0.130162	0.0973652	1.33684	0.181275	0.999738	Dgke	diacylglycerol kinase, epsilon	56077
1032	NLRP3_ko - NLRP3_wt	ENSMUSG00000036067	335.244	0.148755	0.111284	1.33671	0.181316	0.999738	Slc2a6	solute carrier family 2 (facilitated glucose transporter), member 6	227659
1033	NLRP3_ko - NLRP3_wt	ENSMUSG00000097164	285.672	0.132518	0.0991609	1.33639	0.181422	0.999738	ENSMUSG00000097164
1034	NLRP3_ko - NLRP3_wt	ENSMUSG00000064339	16138.3	-0.263564	0.197249	-1.3362	0.181483	0.999738	ENSMUSG00000064339
1035	NLRP3_ko - NLRP3_wt	ENSMUSG00000029720	2187.84	0.0752327	0.0563082	1.33609	0.181521	0.999738	ENSMUSG00000029720
1036	NLRP3_ko - NLRP3_wt	ENSMUSG00000002307	1688.29	-0.0648614	0.048559	-1.33572	0.18164	0.999738	Daxx	Fas death domain-associated protein	13163
1037	NLRP3_ko - NLRP3_wt	ENSMUSG00000022309	380.556	0.125338	0.0939221	1.33448	0.182045	0.999738	Angpt1	angiopoietin 1	11600
1038	NLRP3_ko - NLRP3_wt	ENSMUSG00000030137	681.816	-0.124197	0.0930714	-1.33442	0.182065	0.999738	Tuba8	tubulin, alpha 8	53857
1039	NLRP3_ko - NLRP3_wt	ENSMUSG00000020640	3071.43	-0.0664215	0.0497864	-1.33413	0.182161	0.999738	Itsn2	intersectin 2	20403
1040	NLRP3_ko - NLRP3_wt	ENSMUSG00000024659	5600.25	-0.0669172	0.0501705	-1.3338	0.182271	0.999738	Anxa1	annexin A1	16952
1041	NLRP3_ko - NLRP3_wt	ENSMUSG00000032425	252.241	0.142162	0.1066	1.3336	0.182333	0.999738	Zfp949	zinc finger protein 949	71640
1042	NLRP3_ko - NLRP3_wt	ENSMUSG00000041712	2628.98	-0.0545949	0.0409671	-1.33265	0.182646	0.999738	Ubr7	ubiquitin protein ligase E3 component n-recognin 7 (putative)	66622
1043	NLRP3_ko - NLRP3_wt	ENSMUSG00000051817	737.255	0.127221	0.0954718	1.33255	0.182681	0.999738	Sox12	SRY (sex determining region Y)-box 12	20667
1044	NLRP3_ko - NLRP3_wt	ENSMUSG00000051727	253.641	0.1419	0.106508	1.33229	0.182766	0.999738	Kctd14	potassium channel tetramerisation domain containing 14	233529
1045	NLRP3_ko - NLRP3_wt	ENSMUSG00000024680	978.385	0.116606	0.0875357	1.3321	0.182828	0.999738	Ms4a2	membrane-spanning 4-domains, subfamily A, member 2	14126
1046	NLRP3_ko - NLRP3_wt	ENSMUSG00000036057	1552.56	0.080891	0.0607269	1.33205	0.182845	0.999738	Ptpn23	protein tyrosine phosphatase, non-receptor type 23	104831
1047	NLRP3_ko - NLRP3_wt	ENSMUSG00000034055	270.501	0.132195	0.0993112	1.33112	0.183151	0.999738	Phka1	phosphorylase kinase alpha 1	18679
1048	NLRP3_ko - NLRP3_wt	ENSMUSG00000027339	4249.71	-0.0500699	0.0376309	-1.33055	0.183336	0.999738	Rassf2	Ras association (RalGDS/AF-6) domain family member 2	215653
1049	NLRP3_ko - NLRP3_wt	ENSMUSG00000022587	37229	0.0520446	0.0391196	1.3304	0.183388	0.999738	Ly6e	lymphocyte antigen 6 complex, locus E	17069
1050	NLRP3_ko - NLRP3_wt	ENSMUSG00000102918	236.232	-0.213287	0.160324	-1.33035	0.183404	0.999738	Pcdhgc3	protocadherin gamma subfamily C, 3	93706
1051	NLRP3_ko - NLRP3_wt	ENSMUSG00000039634	219.355	-0.146795	0.110349	-1.33027	0.183428	0.999738	Zfp189	zinc finger protein 189	230162
1052	NLRP3_ko - NLRP3_wt	ENSMUSG00000063696	406.325	0.10572	0.0794753	1.33023	0.183443	0.999738	Gm8730	ribosomal protein, large, P0 pseudogene	667618
1053	NLRP3_ko - NLRP3_wt	ENSMUSG00000025035	262.612	0.132092	0.0993345	1.32977	0.183594	0.999738	Arl3	ADP-ribosylation factor-like 3	56350
1054	NLRP3_ko - NLRP3_wt	ENSMUSG00000024050	2558.38	0.0724525	0.0544948	1.32953	0.183673	0.999738	Wiz	widely-interspaced zinc finger motifs	22404
1055	NLRP3_ko - NLRP3_wt	ENSMUSG00000019731	3019	-0.0558926	0.0420776	-1.32832	0.184072	0.999738	Slc35e1	solute carrier family 35, member E1	270066
1056	NLRP3_ko - NLRP3_wt	ENSMUSG00000097414	132.274	0.196801	0.148214	1.32782	0.184238	0.999738	ENSMUSG00000097414
1057	NLRP3_ko - NLRP3_wt	ENSMUSG00000029621	1910.18	-0.0611446	0.0460609	-1.32747	0.184352	0.999738	Arpc1a	actin related protein 2/3 complex, subunit 1A	56443
1058	NLRP3_ko - NLRP3_wt	ENSMUSG00000048174	222.566	0.146473	0.110345	1.32741	0.184372	0.999738	Tmem81	transmembrane protein 81	74626
1059	NLRP3_ko - NLRP3_wt	ENSMUSG00000032370	1251.16	-0.0675384	0.0508871	-1.32722	0.184436	0.999738	Lactb	lactamase, beta	80907
1060	NLRP3_ko - NLRP3_wt	ENSMUSG00000032609	83.9311	0.229475	0.172901	1.3272	0.184441	0.999738	Klhdc8b	kelch domain containing 8B	78267
1061	NLRP3_ko - NLRP3_wt	ENSMUSG00000045039	1455.71	0.084379	0.0635878	1.32697	0.184519	0.999738	Megf8	multiple EGF-like-domains 8	269878
1062	NLRP3_ko - NLRP3_wt	ENSMUSG00000022404	1140.26	-0.087463	0.0659134	-1.32694	0.184529	0.999738	Slc25a17	solute carrier family 25 (mitochondrial carrier, peroxisomal membrane protein), member 17	20524
1063	NLRP3_ko - NLRP3_wt	ENSMUSG00000034165	6443.31	-0.0634759	0.0478732	-1.32592	0.184867	0.999738	Ccnd3	cyclin D3	12445
1064	NLRP3_ko - NLRP3_wt	ENSMUSG00000028497	161.328	0.188947	0.142592	1.32509	0.185143	0.999738	Hacd4	3-hydroxyacyl-CoA dehydratase 4	66775
1065	NLRP3_ko - NLRP3_wt	ENSMUSG00000057147	641.609	-0.107894	0.0814301	-1.325	0.185173	0.999738	Dph6	diphthamine biosynthesis 6	66632
1066	NLRP3_ko - NLRP3_wt	ENSMUSG00000026568	1050.23	-0.0748432	0.0565285	-1.32399	0.185507	0.999738	Mpc2	mitochondrial pyruvate carrier 2	70456
1067	NLRP3_ko - NLRP3_wt	ENSMUSG00000060260	333.319	-0.151537	0.114469	-1.32382	0.185562	0.999738	Pwwp2b	PWWP domain containing 2B	101631
1068	NLRP3_ko - NLRP3_wt	ENSMUSG00000050382	168.618	0.16242	0.122705	1.32367	0.185614	0.999738	Kif7	kinesin family member 7	16576
1069	NLRP3_ko - NLRP3_wt	ENSMUSG00000024180	392.979	0.141425	0.106954	1.3223	0.186068	0.999738	Pgap6	post-glycosylphosphatidylinositol attachment to proteins 6	60455
1070	NLRP3_ko - NLRP3_wt	ENSMUSG00000010663	688.559	0.145114	0.109776	1.32191	0.186199	0.999738	Fads1	fatty acid desaturase 1	76267
1071	NLRP3_ko - NLRP3_wt	ENSMUSG00000030681	1229.96	-0.0723781	0.0547531	-1.3219	0.186202	0.999738	Mvp	major vault protein	78388
1072	NLRP3_ko - NLRP3_wt	ENSMUSG00000024989	993.301	0.0857947	0.0649196	1.32155	0.186317	0.999738	Cep55	centrosomal protein 55	74107
1073	NLRP3_ko - NLRP3_wt	ENSMUSG00000106943	98.5921	0.286904	0.217248	1.32063	0.186625	0.999738	Dancr	differentiation antagonizing non-protein coding RNA	70036
1074	NLRP3_ko - NLRP3_wt	ENSMUSG00000047881	640.893	-0.0998425	0.0756211	-1.3203	0.186735	0.999738	Rell1	RELT-like 1	100532
1075	NLRP3_ko - NLRP3_wt	ENSMUSG00000018651	620.846	0.091183	0.0691451	1.31872	0.187263	0.999738	Tada2a	transcriptional adaptor 2A	217031
1076	NLRP3_ko - NLRP3_wt	ENSMUSG00000021460	772.375	0.0796806	0.0604228	1.31872	0.187263	0.999738	Auh	AU RNA binding protein/enoyl-coenzyme A hydratase	11992
1077	NLRP3_ko - NLRP3_wt	ENSMUSG00000022159	100.988	-0.2226	0.168824	-1.31853	0.187327	0.999738	Rab2b	RAB2B, member RAS oncogene family	76338
1078	NLRP3_ko - NLRP3_wt	ENSMUSG00000026433	458.849	-0.101774	0.0771929	-1.31844	0.187356	0.999738	Rab29	RAB29, member RAS oncogene family	226422
1079	NLRP3_ko - NLRP3_wt	ENSMUSG00000050192	92.1608	0.234356	0.177768	1.31832	0.187396	0.999738	Eif5a2	eukaryotic translation initiation factor 5A2	208691
1080	NLRP3_ko - NLRP3_wt	ENSMUSG00000072770	280.865	0.144249	0.109586	1.31631	0.18807	0.999738	Acrbp	proacrosin binding protein	54137
1081	NLRP3_ko - NLRP3_wt	ENSMUSG00000066037	4900.63	0.0604471	0.0459405	1.31577	0.188251	0.999738	Hnrnpr	heterogeneous nuclear ribonucleoprotein R	74326
1082	NLRP3_ko - NLRP3_wt	ENSMUSG00000019794	962.726	-0.087574	0.0665607	-1.3157	0.188275	0.999738	Katna1	katanin p60 (ATPase-containing) subunit A1	23924
1083	NLRP3_ko - NLRP3_wt	ENSMUSG00000024646	988.504	-0.0736091	0.0559547	-1.31551	0.188338	0.999738	Cyb5a	cytochrome b5 type A (microsomal)	109672
1084	NLRP3_ko - NLRP3_wt	ENSMUSG00000032382	3472.13	-0.0499491	0.0379795	-1.31516	0.188457	0.999738	Snx1	sorting nexin 1	56440
1085	NLRP3_ko - NLRP3_wt	ENSMUSG00000002204	6973.87	-0.0548764	0.0417324	-1.31496	0.188524	0.999738	Napsa	napsin A aspartic peptidase	16541
1086	NLRP3_ko - NLRP3_wt	ENSMUSG00000069805	221.497	-0.156405	0.118948	-1.3149	0.188545	0.999738	Fbp1	fructose bisphosphatase 1	14121
1087	NLRP3_ko - NLRP3_wt	ENSMUSG00000036181	818.912	0.0966251	0.0734915	1.31478	0.188584	0.999738	H1f2	H1.2 linker histone, cluster member	50708
1088	NLRP3_ko - NLRP3_wt	ENSMUSG00000029366	1644.5	-0.0692497	0.0527055	-1.3139	0.18888	0.999738	Dck	deoxycytidine kinase	13178
1089	NLRP3_ko - NLRP3_wt	ENSMUSG00000026556	192.06	0.167363	0.127582	1.3118	0.189588	0.999738	Vangl2	VANGL planar cell polarity 2	93840
1090	NLRP3_ko - NLRP3_wt	ENSMUSG00000030890	3881.32	-0.0555334	0.0423558	-1.31112	0.189819	0.999738	Ilk	integrin linked kinase	16202
1091	NLRP3_ko - NLRP3_wt	ENSMUSG00000041481	316.674	-0.152958	0.116677	-1.31095	0.189874	0.999738	Serpina3g	serine (or cysteine) peptidase inhibitor, clade A, member 3G	20715
1092	NLRP3_ko - NLRP3_wt	ENSMUSG00000039616	178.129	-0.171711	0.130987	-1.3109	0.189893	0.999738	Mocos	molybdenum cofactor sulfurase	68591
1093	NLRP3_ko - NLRP3_wt	ENSMUSG00000032198	210.874	0.152656	0.116467	1.31073	0.189949	0.999738	Dock6	dedicator of cytokinesis 6	319899
1094	NLRP3_ko - NLRP3_wt	ENSMUSG00000023977	5327.78	0.046898	0.0357998	1.31001	0.190194	0.999738	Ubr2	ubiquitin protein ligase E3 component n-recognin 2	224826
1095	NLRP3_ko - NLRP3_wt	ENSMUSG00000001017	5479.09	-0.0453249	0.0346069	-1.30971	0.190295	0.999738	Chtop	chromatin target of PRMT1	66511
1096	NLRP3_ko - NLRP3_wt	ENSMUSG00000059439	596.355	-0.0925553	0.0706824	-1.30945	0.190381	0.999738	Bcas3	breast carcinoma amplified sequence 3	192197
1097	NLRP3_ko - NLRP3_wt	ENSMUSG00000084416	777.212	0.0873804	0.0667318	1.30943	0.19039	0.999738	Rpl10a-ps1	ribosomal protein L10A, pseudogene 1	100043141
1098	NLRP3_ko - NLRP3_wt	ENSMUSG00000029389	931.245	0.0807893	0.0617023	1.30934	0.190419	0.999738	Ddx55	DEAD box helicase 55	67848
1099	NLRP3_ko - NLRP3_wt	ENSMUSG00000075702	482.227	0.144614	0.110449	1.30933	0.190423	0.999738	Selenom	selenoprotein M	114679
1100	NLRP3_ko - NLRP3_wt	ENSMUSG00000034675	83.023	0.237536	0.181641	1.30772	0.190969	0.999738	Dbn1	drebrin 1	56320
1101	NLRP3_ko - NLRP3_wt	ENSMUSG00000025192	1032.89	0.0797852	0.0610227	1.30747	0.191054	0.999738	Entpd7	ectonucleoside triphosphate diphosphohydrolase 7	93685
1102	NLRP3_ko - NLRP3_wt	ENSMUSG00000056071	519.363	-0.565486	0.433051	-1.30582	0.191614	0.999738	S100a9	S100 calcium binding protein A9 (calgranulin B)	20202
1103	NLRP3_ko - NLRP3_wt	ENSMUSG00000098178	181925	-0.331328	0.253733	-1.30582	0.191615	0.999738	ENSMUSG00000098178
1104	NLRP3_ko - NLRP3_wt	ENSMUSG00000039048	1392.75	0.0692465	0.0530488	1.30533	0.191779	0.999738	Foxred1	FAD-dependent oxidoreductase domain containing 1	235169
1105	NLRP3_ko - NLRP3_wt	ENSMUSG00000015363	3639.63	-0.0580044	0.0444424	-1.30516	0.191839	0.999738	Trabd	TraB domain containing	67976
1106	NLRP3_ko - NLRP3_wt	ENSMUSG00000035623	1783.94	0.0668875	0.051253	1.30505	0.191877	0.999738	Rsf1	remodeling and spacing factor 1	233532
1107	NLRP3_ko - NLRP3_wt	ENSMUSG00000053565	5846.36	-0.0646798	0.0496014	-1.30399	0.192237	0.999738	Eif3k	eukaryotic translation initiation factor 3, subunit K	73830
1108	NLRP3_ko - NLRP3_wt	ENSMUSG00000097636	333.581	0.144038	0.11046	1.30398	0.19224	0.999738	ENSMUSG00000097636
1109	NLRP3_ko - NLRP3_wt	ENSMUSG00000022358	57.8085	0.286843	0.219975	1.30398	0.192241	0.999738	Fbxo32	F-box protein 32	67731
1110	NLRP3_ko - NLRP3_wt	ENSMUSG00000009406	409.056	0.112436	0.0862269	1.30395	0.192251	0.999738	Elk1	ELK1, member of ETS oncogene family	13712
1111	NLRP3_ko - NLRP3_wt	ENSMUSG00000021596	1195.18	-0.0901054	0.069122	-1.30357	0.19238	0.999738	Mctp1	multiple C2 domains, transmembrane 1	78771
1112	NLRP3_ko - NLRP3_wt	ENSMUSG00000097769	662.728	0.124365	0.0954199	1.30334	0.192459	0.999738	ENSMUSG00000097769
1113	NLRP3_ko - NLRP3_wt	ENSMUSG00000002504	98.2775	-0.228598	0.175554	-1.30215	0.192866	0.999738	Slc9a3r2	solute carrier family 9 (sodium/hydrogen exchanger), member 3 regulator 2	65962
1114	NLRP3_ko - NLRP3_wt	ENSMUSG00000028800	5392	-0.0575535	0.0442058	-1.30194	0.192936	0.999738	Hdac1	histone deacetylase 1	433759
1115	NLRP3_ko - NLRP3_wt	ENSMUSG00000086216	162.647	0.164179	0.126124	1.30173	0.193008	0.999738	ENSMUSG00000086216
1116	NLRP3_ko - NLRP3_wt	ENSMUSG00000031609	1303.12	-0.0838746	0.0644433	-1.30153	0.193079	0.999738	Sap30	sin3 associated polypeptide	60406
1117	NLRP3_ko - NLRP3_wt	ENSMUSG00000079469	1001.2	0.0821194	0.0631053	1.30131	0.193153	0.999738	Pigb	phosphatidylinositol glycan anchor biosynthesis, class B	55981
1118	NLRP3_ko - NLRP3_wt	ENSMUSG00000026012	62.7652	0.286727	0.220368	1.30113	0.193214	0.999738	Cd28	CD28 antigen	12487
1119	NLRP3_ko - NLRP3_wt	ENSMUSG00000050188	359.336	-0.12518	0.0962892	-1.30005	0.193585	0.999738	Lsm10	U7 snRNP-specific Sm-like protein LSM10	116748
1120	NLRP3_ko - NLRP3_wt	ENSMUSG00000040220	240.24	0.135259	0.104046	1.29998	0.193606	0.999738	Gas8	growth arrest specific 8	104346
1121	NLRP3_ko - NLRP3_wt	ENSMUSG00000032020	885.668	-0.084212	0.0647857	-1.29985	0.193651	0.999738	Ubash3b	ubiquitin associated and SH3 domain containing, B	72828
1122	NLRP3_ko - NLRP3_wt	ENSMUSG00000085492	266.09	0.133299	0.102568	1.29962	0.193732	0.999738	Trmt61b	tRNA methyltransferase 61B	68789
1123	NLRP3_ko - NLRP3_wt	ENSMUSG00000029213	927.983	0.077168	0.0593844	1.29947	0.193784	0.999738	Commd8	COMM domain containing 8	27784
1124	NLRP3_ko - NLRP3_wt	ENSMUSG00000030530	2595.3	0.0687828	0.0529343	1.2994	0.193807	0.999738	Furin	furin (paired basic amino acid cleaving enzyme)	18550
1125	NLRP3_ko - NLRP3_wt	ENSMUSG00000035268	1422.05	0.0853997	0.0657395	1.29906	0.193923	0.999738	Pkig	protein kinase inhibitor, gamma	18769
1126	NLRP3_ko - NLRP3_wt	ENSMUSG00000016253	2164.71	-0.0596802	0.0459754	-1.29809	0.194257	0.999738	Nelfcd	negative elongation factor complex member C/D, Th1l	57314
1127	NLRP3_ko - NLRP3_wt	ENSMUSG00000039745	436.648	0.117406	0.0904561	1.29793	0.194312	0.999738	Htatip2	HIV-1 Tat interactive protein 2	53415
1128	NLRP3_ko - NLRP3_wt	ENSMUSG00000041736	6944.86	-0.0678124	0.0522494	-1.29786	0.194336	0.999738	Tspo	translocator protein	12257
1129	NLRP3_ko - NLRP3_wt	ENSMUSG00000001909	3842.83	0.0579436	0.0446572	1.29752	0.194452	0.999738	Trmt1	tRNA methyltransferase 1	212528
1130	NLRP3_ko - NLRP3_wt	ENSMUSG00000044475	964.104	-0.0719613	0.0554654	-1.29741	0.194491	0.999738	Ascc1	activating signal cointegrator 1 complex subunit 1	69090
1131	NLRP3_ko - NLRP3_wt	ENSMUSG00000026663	2751.67	-0.0661424	0.0509899	-1.29717	0.194574	0.999738	Atf6	activating transcription factor 6	226641
1132	NLRP3_ko - NLRP3_wt	ENSMUSG00000039294	2801.98	-0.0622265	0.0479973	-1.29646	0.194817	0.999738	Cybc1	cytochrome b 245 chaperone 1	217370
1133	NLRP3_ko - NLRP3_wt	ENSMUSG00000017639	286.945	0.16483	0.127157	1.29627	0.194882	0.999738	Rab11fip4	RAB11 family interacting protein 4 (class II)	268451
1134	NLRP3_ko - NLRP3_wt	ENSMUSG00000026083	6123.87	0.0550304	0.0424678	1.29582	0.195039	0.999738	Eif5b	eukaryotic translation initiation factor 5B	226982
1135	NLRP3_ko - NLRP3_wt	ENSMUSG00000026127	2809.39	0.0616858	0.0476178	1.29543	0.19517	0.999738	Imp4	IMP4, U3 small nucleolar ribonucleoprotein	27993
1136	NLRP3_ko - NLRP3_wt	ENSMUSG00000028527	1125.85	-0.104367	0.0805799	-1.2952	0.195251	0.999738	Ak4	adenylate kinase 4	11639
1137	NLRP3_ko - NLRP3_wt	ENSMUSG00000054889	110.733	0.247227	0.190936	1.29482	0.195383	0.999738	Dsp	desmoplakin	109620
1138	NLRP3_ko - NLRP3_wt	ENSMUSG00000024052	1370.86	-0.0780646	0.060354	-1.29345	0.195857	0.999738	Lpin2	lipin 2	64898
1139	NLRP3_ko - NLRP3_wt	ENSMUSG00000046574	3974.73	0.0790654	0.0611375	1.29324	0.195929	0.999738	Prr12	proline rich 12	233210
1140	NLRP3_ko - NLRP3_wt	ENSMUSG00000091183	122.127	0.202174	0.15638	1.29284	0.196067	0.999738	Gm5141	predicted gene 5141	380850
1141	NLRP3_ko - NLRP3_wt	ENSMUSG00000097779	77.6298	0.232059	0.179517	1.29269	0.196119	0.999738	4833407H14Rik	RIKEN cDNA 4833407H14 gene	73899
1142	NLRP3_ko - NLRP3_wt	ENSMUSG00000060244	237.938	0.130091	0.10065	1.29251	0.196181	0.999738	Alyref2	Aly/REF export factor 2	56009
1143	NLRP3_ko - NLRP3_wt	ENSMUSG00000012609	944.269	-0.0774825	0.0599561	-1.29232	0.196246	0.999738	Ttll5	tubulin tyrosine ligase-like family, member 5	320244
1144	NLRP3_ko - NLRP3_wt	ENSMUSG00000034731	73.6079	-0.236469	0.183038	-1.29191	0.196389	0.999738	Dgkh	diacylglycerol kinase, eta	380921
1145	NLRP3_ko - NLRP3_wt	ENSMUSG00000073557	592.557	-0.107899	0.0835759	-1.29103	0.196694	0.999738	Ppp1r12b	protein phosphatase 1, regulatory subunit 12B	329251
1146	NLRP3_ko - NLRP3_wt	ENSMUSG00000030652	580.723	0.107931	0.0837058	1.2894	0.197258	0.999738	Coq7	demethyl-Q 7	12850
1147	NLRP3_ko - NLRP3_wt	ENSMUSG00000030340	577.496	0.125613	0.0974472	1.28904	0.197384	0.999738	Scnn1a	sodium channel, nonvoltage-gated 1 alpha	20276
1148	NLRP3_ko - NLRP3_wt	ENSMUSG00000028291	977.758	-0.0798292	0.0619293	-1.28904	0.197385	0.999738	Akirin2	akirin 2	433693
1149	NLRP3_ko - NLRP3_wt	ENSMUSG00000043017	208.03	-0.162374	0.125981	-1.28888	0.19744	0.999738	Ptgir	prostaglandin I receptor (IP)	19222
1150	NLRP3_ko - NLRP3_wt	ENSMUSG00000049184	72.4603	-0.255677	0.198379	-1.28883	0.197457	0.999738	Purg	purine-rich element binding protein G	75029
1151	NLRP3_ko - NLRP3_wt	ENSMUSG00000060743	13703.7	-0.0456808	0.0354733	-1.28775	0.197833	0.999738	H3f3a	H3.3 histone A	15078
1152	NLRP3_ko - NLRP3_wt	ENSMUSG00000038213	991.511	-0.0746515	0.0579921	-1.28727	0.198	0.999738	Tapbpl	TAP binding protein-like	213233
1153	NLRP3_ko - NLRP3_wt	ENSMUSG00000044937	81.0447	0.23735	0.184521	1.28631	0.198337	0.999738	Ttc41	tetratricopeptide repeat domain 41	103220
1154	NLRP3_ko - NLRP3_wt	ENSMUSG00000023473	969.915	-0.0886497	0.0689404	-1.28589	0.198482	0.999738	Celsr3	cadherin, EGF LAG seven-pass G-type receptor 3	107934
1155	NLRP3_ko - NLRP3_wt	ENSMUSG00000007682	1808.99	-0.0748103	0.0582127	-1.28512	0.19875	0.999738	Dio2	deiodinase, iodothyronine, type II	13371
1156	NLRP3_ko - NLRP3_wt	ENSMUSG00000048191	134.082	-0.220776	0.171815	-1.28497	0.198804	0.999738	ENSMUSG00000048191
1157	NLRP3_ko - NLRP3_wt	ENSMUSG00000040435	477.449	-0.132808	0.10337	-1.28479	0.198867	0.999738	Ppp1r15a	protein phosphatase 1, regulatory subunit 15A	17872
1158	NLRP3_ko - NLRP3_wt	ENSMUSG00000001018	874.642	0.0824029	0.0641406	1.28472	0.198889	0.999738	Snapin	SNAP-associated protein	20615
1159	NLRP3_ko - NLRP3_wt	ENSMUSG00000025888	1229.52	-0.06424	0.0500174	-1.28435	0.199019	0.999738	Casp1	caspase 1	12362
1160	NLRP3_ko - NLRP3_wt	ENSMUSG00000046096	387.13	0.106858	0.0832284	1.28391	0.199174	0.999738	Mosmo	modulator of smoothened	233812
1161	NLRP3_ko - NLRP3_wt	ENSMUSG00000042851	70.9719	0.235859	0.183737	1.28368	0.199255	0.999738	Zc3h6	zinc finger CCCH type containing 6	78751
1162	NLRP3_ko - NLRP3_wt	ENSMUSG00000047371	534.601	-0.0972773	0.0757858	-1.28358	0.199288	0.999738	Zfp768	zinc finger protein 768	233890
1163	NLRP3_ko - NLRP3_wt	ENSMUSG00000044030	2292.35	-0.067854	0.052882	-1.28312	0.19945	0.999738	Irf2bp1	interferon regulatory factor 2 binding protein 1	272359
1164	NLRP3_ko - NLRP3_wt	ENSMUSG00000032508	1552.27	-0.0757019	0.058999	-1.28311	0.199455	0.999738	Myd88	myeloid differentiation primary response gene 88	17874
1165	NLRP3_ko - NLRP3_wt	ENSMUSG00000022635	954.928	-0.0741296	0.0577928	-1.28268	0.199604	0.999738	Zcrb1	zinc finger CCHC-type and RNA binding motif 1	67197
1166	NLRP3_ko - NLRP3_wt	ENSMUSG00000020780	6751.93	-0.0460762	0.0359273	-1.28249	0.199672	0.999738	Srp68	signal recognition particle 68	217337
1167	NLRP3_ko - NLRP3_wt	ENSMUSG00000034614	2496.77	-0.0893322	0.0696855	-1.28193	0.199866	0.999738	Pik3ip1	phosphoinositide-3-kinase interacting protein 1	216505
1168	NLRP3_ko - NLRP3_wt	ENSMUSG00000024533	166.539	0.187214	0.146097	1.28143	0.200041	0.999738	Spire1	spire type actin nucleation factor 1	68166
1169	NLRP3_ko - NLRP3_wt	ENSMUSG00000054400	275.596	0.122986	0.0960475	1.28047	0.200381	0.999738	Cklf	chemokine-like factor	75458
1170	NLRP3_ko - NLRP3_wt	ENSMUSG00000102425	303.166	-0.128677	0.100509	-1.28025	0.200456	0.999738	ENSMUSG00000102425
1171	NLRP3_ko - NLRP3_wt	ENSMUSG00000046034	1350.51	-0.0680149	0.0531281	-1.28021	0.200473	0.999738	Otulin	OTU deubiquitinase with linear linkage specificity	432940
1172	NLRP3_ko - NLRP3_wt	ENSMUSG00000025579	4545.31	0.0632372	0.0494608	1.27853	0.201062	0.999738	Gaa	glucosidase, alpha, acid	14387
1173	NLRP3_ko - NLRP3_wt	ENSMUSG00000062944	291.393	0.128773	0.100776	1.27781	0.201315	0.999738	9130023H24Rik	RIKEN cDNA 9130023H24 gene	100043133
1174	NLRP3_ko - NLRP3_wt	ENSMUSG00000085396	156.525	-0.181141	0.141819	-1.27728	0.201505	0.999738	Firre	functional intergenic repeating RNA element	103012
1175	NLRP3_ko - NLRP3_wt	ENSMUSG00000026187	125.381	-0.199988	0.156577	-1.27725	0.201515	0.999738	Xrcc5	X-ray repair complementing defective repair in Chinese hamster cells 5	22596
1176	NLRP3_ko - NLRP3_wt	ENSMUSG00000001785	1987.42	-0.0583735	0.0457036	-1.27722	0.201525	0.999738	Pwp1	PWP1 homolog, endonuclein	103136
1177	NLRP3_ko - NLRP3_wt	ENSMUSG00000075053	68.6036	0.2478	0.194032	1.27711	0.201564	0.999738	ENSMUSG00000075053
1178	NLRP3_ko - NLRP3_wt	ENSMUSG00000001751	1298.74	0.0809278	0.0633691	1.27709	0.201572	0.999738	Naglu	alpha-N-acetylglucosaminidase (Sanfilippo disease IIIB)	27419
1179	NLRP3_ko - NLRP3_wt	ENSMUSG00000024420	135.445	-0.184563	0.144625	-1.27614	0.201904	0.999738	Zfp521	zinc finger protein 521	225207
1180	NLRP3_ko - NLRP3_wt	ENSMUSG00000028331	345.605	-0.110339	0.0865145	-1.27538	0.202175	0.999738	Trmo	tRNA methyltransferase O	74753
1181	NLRP3_ko - NLRP3_wt	ENSMUSG00000020038	1424.07	-0.0692859	0.0543555	-1.27468	0.202422	0.999738	Cry1	cryptochrome 1 (photolyase-like)	12952
1182	NLRP3_ko - NLRP3_wt	ENSMUSG00000034118	330.1	0.114773	0.090054	1.27449	0.202489	0.999738	Tpst1	protein-tyrosine sulfotransferase 1	22021
1183	NLRP3_ko - NLRP3_wt	ENSMUSG00000064337	10830.4	-0.282933	0.22206	-1.27413	0.202618	0.999738	ENSMUSG00000064337
1184	NLRP3_ko - NLRP3_wt	ENSMUSG00000063659	4518.97	0.0495099	0.0389326	1.27168	0.203486	0.999738	Zbtb18	zinc finger and BTB domain containing 18	30928
1185	NLRP3_ko - NLRP3_wt	ENSMUSG00000037913	152.677	0.185715	0.146085	1.27128	0.20363	0.999738	Tmem156	transmembrane protein 156	243025
1186	NLRP3_ko - NLRP3_wt	ENSMUSG00000046603	210.035	0.148764	0.117037	1.27109	0.203697	0.999738	Tcaim	T cell activation inhibitor, mitochondrial	382117
1187	NLRP3_ko - NLRP3_wt	ENSMUSG00000032478	573.92	-0.0865886	0.0681258	-1.27101	0.203725	0.999738	Nme6	NME/NM23 nucleoside diphosphate kinase 6	54369
1188	NLRP3_ko - NLRP3_wt	ENSMUSG00000031570	1981.13	-0.0566454	0.0445694	-1.27095	0.203747	0.999738	Plpp5	phospholipid phosphatase 5	71910
1189	NLRP3_ko - NLRP3_wt	ENSMUSG00000020323	4918.86	-0.0625221	0.0492088	-1.27055	0.20389	0.999738	Prss57	protease, serine 57	73106
1190	NLRP3_ko - NLRP3_wt	ENSMUSG00000035199	2758.07	0.0593669	0.0467527	1.26981	0.204153	0.999738	Arl6ip5	ADP-ribosylation factor-like 6 interacting protein 5	65106
1191	NLRP3_ko - NLRP3_wt	ENSMUSG00000026088	326.645	-0.124392	0.0979663	-1.26974	0.204177	0.999738	Mitd1	MIT, microtubule interacting and transport, domain containing 1	69028
1192	NLRP3_ko - NLRP3_wt	ENSMUSG00000027378	199.868	0.15801	0.12447	1.26946	0.204276	0.999738	Nphp1	nephronophthisis 1 (juvenile) homolog (human)	53885
1193	NLRP3_ko - NLRP3_wt	ENSMUSG00000098369	180.354	0.760531	0.599517	1.26857	0.204593	0.999738	ENSMUSG00000098369
1194	NLRP3_ko - NLRP3_wt	ENSMUSG00000027782	3717.03	-0.0542693	0.0427837	-1.26846	0.204635	0.999738	Kpna4	karyopherin (importin) alpha 4	16649
1195	NLRP3_ko - NLRP3_wt	ENSMUSG00000037474	3627.79	0.0547033	0.0431477	1.26782	0.204864	0.999738	Dtl	denticleless E3 ubiquitin protein ligase	76843
1196	NLRP3_ko - NLRP3_wt	ENSMUSG00000003184	2342.11	-0.0721352	0.0568982	-1.26779	0.204872	0.999738	Irf3	interferon regulatory factor 3	54131
1197	NLRP3_ko - NLRP3_wt	ENSMUSG00000042694	154.251	0.175978	0.138826	1.26762	0.204935	0.999738	Stn1	STN1, CST complex subunit	108689
1198	NLRP3_ko - NLRP3_wt	ENSMUSG00000106588	94.666	0.252126	0.199001	1.26696	0.20517	0.999738	ENSMUSG00000106588
1199	NLRP3_ko - NLRP3_wt	ENSMUSG00000023052	114.309	0.213818	0.168776	1.26687	0.2052	0.999738	Npff	neuropeptide FF-amide peptide precursor	54615
1200	NLRP3_ko - NLRP3_wt	ENSMUSG00000041718	393.544	0.106115	0.0837651	1.26682	0.205219	0.999738	Alg13	asparagine-linked glycosylation 13	67574
1201	NLRP3_ko - NLRP3_wt	ENSMUSG00000033972	330.757	0.136878	0.108075	1.26651	0.20533	0.999738	Zfp944	zinc finger protein 944	319615
1202	NLRP3_ko - NLRP3_wt	ENSMUSG00000033964	490.321	-0.09479	0.0748481	-1.26643	0.205359	0.999738	Zbtb41	zinc finger and BTB domain containing 41	226470
1203	NLRP3_ko - NLRP3_wt	ENSMUSG00000021716	621.593	-0.0907113	0.0716466	-1.26609	0.205479	0.999738	Srek1ip1	splicing regulatory glutamine/lysine-rich protein 1interacting protein 1	67288
1204	NLRP3_ko - NLRP3_wt	ENSMUSG00000032399	65871.4	-0.0438818	0.034667	-1.26581	0.205581	0.999738	Rpl4	ribosomal protein L4	67891
1205	NLRP3_ko - NLRP3_wt	ENSMUSG00000054452	7730.07	0.0504443	0.0398639	1.26541	0.205723	0.999738	Tle5	TLE family member 5, transcriptional modulator	14797
1206	NLRP3_ko - NLRP3_wt	ENSMUSG00000052212	183.872	-0.199627	0.157793	-1.26512	0.205829	0.999738	Cd177	CD177 antigen	68891
1207	NLRP3_ko - NLRP3_wt	ENSMUSG00000011114	853.923	-0.0776837	0.0614096	-1.26501	0.205868	0.999738	Tbrg1	transforming growth factor beta regulated gene 1	21376
1208	NLRP3_ko - NLRP3_wt	ENSMUSG00000031843	612.656	0.0910424	0.0719733	1.26495	0.205891	0.999738	Mphosph6	M phase phosphoprotein 6	68533
1209	NLRP3_ko - NLRP3_wt	ENSMUSG00000097923	109.801	0.238337	0.188454	1.2647	0.20598	0.999738	ENSMUSG00000097923
1210	NLRP3_ko - NLRP3_wt	ENSMUSG00000021144	4950.95	0.0602966	0.0477017	1.26403	0.206218	0.999738	Mta1	metastasis associated 1	116870
1211	NLRP3_ko - NLRP3_wt	ENSMUSG00000031858	2400.19	-0.0637359	0.0504338	-1.26375	0.206318	0.999738	Mau2	MAU2 sister chromatid cohesion factor	74549
1212	NLRP3_ko - NLRP3_wt	ENSMUSG00000042787	743.543	-0.0871044	0.068938	-1.26352	0.206403	0.999738	Exog	endo/exonuclease (5'-3'), endonuclease G-like	208194
1213	NLRP3_ko - NLRP3_wt	ENSMUSG00000030532	61.2114	0.266359	0.210863	1.26318	0.206523	0.999738	Hddc3	HD domain containing 3	68695
1214	NLRP3_ko - NLRP3_wt	ENSMUSG00000030337	881.757	0.0811914	0.0642785	1.26312	0.206546	0.999738	Vamp1;!E130112N10Rik	vesicle-associated membrane protein 1;!RIKEN cDNA E130112N10 gene	22317;!78668
1215	NLRP3_ko - NLRP3_wt	ENSMUSG00000075010	111.235	-0.2219	0.175829	-1.26202	0.206942	0.999738	AW112010	expressed sequence AW112010	107350
1216	NLRP3_ko - NLRP3_wt	ENSMUSG00000051034	127.376	0.195768	0.155295	1.26062	0.207445	0.999738	Zfp11	zinc finger protein 11	22648
1217	NLRP3_ko - NLRP3_wt	ENSMUSG00000010911	551.106	-0.0932841	0.0740687	-1.25943	0.207876	0.999738	Apip	APAF1 interacting protein	56369
1218	NLRP3_ko - NLRP3_wt	ENSMUSG00000039005	339.451	-0.118539	0.0941326	-1.25928	0.207929	0.999738	Tlr4	toll-like receptor 4	21898
1219	NLRP3_ko - NLRP3_wt	ENSMUSG00000032840	266.78	-0.13289	0.105528	-1.25928	0.207929	0.999738	Spring1	SREBF pathway regulator in golgi 1	76792
1220	NLRP3_ko - NLRP3_wt	ENSMUSG00000025200	740.167	0.083746	0.0665099	1.25915	0.207976	0.999738	Cwf19l1	CWF19-like 1, cell cycle control (S. pombe)	72502
1221	NLRP3_ko - NLRP3_wt	ENSMUSG00000039117	1738.23	0.0615987	0.0489401	1.25865	0.208156	0.999738	Taf4	TATA-box binding protein associated factor 4	228980
1222	NLRP3_ko - NLRP3_wt	ENSMUSG00000083061	114.046	0.226939	0.180305	1.25864	0.208159	0.999738	ENSMUSG00000083061
1223	NLRP3_ko - NLRP3_wt	ENSMUSG00000033400	1503.61	-0.0705667	0.0560908	-1.25808	0.208363	0.999738	Agl	amylo-1,6-glucosidase, 4-alpha-glucanotransferase	77559
1224	NLRP3_ko - NLRP3_wt	ENSMUSG00000036223	449.945	-0.101421	0.0806305	-1.25785	0.208447	0.999738	Ska1	spindle and kinetochore associated complex subunit 1	66468
1225	NLRP3_ko - NLRP3_wt	ENSMUSG00000051224	138.56	0.168008	0.13369	1.2567	0.208861	0.999738	Tceanc	transcription elongation factor A (SII) N-terminal and central domain containing	245695
1226	NLRP3_ko - NLRP3_wt	ENSMUSG00000032097	7664.05	0.0456023	0.0362971	1.25636	0.208985	0.999738	Ddx6	DEAD (Asp-Glu-Ala-Asp) box polypeptide 6	13209
1227	NLRP3_ko - NLRP3_wt	ENSMUSG00000019579	2844.58	-0.0691599	0.0550558	-1.25618	0.209051	0.999738	Mydgf	myeloid derived growth factor	28106
1228	NLRP3_ko - NLRP3_wt	ENSMUSG00000030265	1199.49	0.0762351	0.0606947	1.25604	0.209101	0.999738	Kras	Kirsten rat sarcoma viral oncogene homolog	16653
1229	NLRP3_ko - NLRP3_wt	ENSMUSG00000047264	529.076	-0.0934789	0.0744267	-1.25599	0.209121	0.999738	Zfp358	zinc finger protein 358	140482
1230	NLRP3_ko - NLRP3_wt	ENSMUSG00000037341	160.21	-0.166278	0.132409	-1.2558	0.209189	0.999738	Slc9a7	solute carrier family 9 (sodium/hydrogen exchanger), member 7	236727
1231	NLRP3_ko - NLRP3_wt	ENSMUSG00000101655	77.9745	-0.240559	0.191593	-1.25557	0.20927	0.999738	2310040G24Rik	RIKEN cDNA 2310040G24 gene	381792
1232	NLRP3_ko - NLRP3_wt	ENSMUSG00000029920	1443.14	0.0611787	0.0487408	1.25518	0.209412	0.999738	Smarcad1	SWI/SNF-related, matrix-associated actin-dependent regulator of chromatin, subfamily a, containing DEAD/H box 1	13990
1233	NLRP3_ko - NLRP3_wt	ENSMUSG00000032126	1491.7	-0.0691536	0.0551099	-1.25483	0.20954	0.999738	Hmbs	hydroxymethylbilane synthase	15288
1234	NLRP3_ko - NLRP3_wt	ENSMUSG00000006010	986.535	0.078824	0.0628277	1.2546	0.209622	0.999738	Odr4	odr4 GPCR localization factor homolog	226499
1235	NLRP3_ko - NLRP3_wt	ENSMUSG00000029198	2098.62	-0.0610007	0.048649	-1.25389	0.209881	0.999738	Grpel1	GrpE-like 1, mitochondrial	17713
1236	NLRP3_ko - NLRP3_wt	ENSMUSG00000053560	2462.02	-0.0711787	0.0567927	-1.25331	0.210094	0.999738	Ier2	immediate early response 2	15936
1237	NLRP3_ko - NLRP3_wt	ENSMUSG00000029135	2340.86	0.0771908	0.0615926	1.25325	0.210116	0.999738	Fosl2	fos-like antigen 2	14284
1238	NLRP3_ko - NLRP3_wt	ENSMUSG00000074513	811.226	-0.0802808	0.0640597	-1.25322	0.210126	0.999738	Arfip1	ADP-ribosylation factor interacting protein 1	99889
1239	NLRP3_ko - NLRP3_wt	ENSMUSG00000039234	2663.62	-0.0760945	0.0607549	-1.25248	0.210394	0.999738	Sec24d	Sec24 related gene family, member D (S. cerevisiae)	69608
1240	NLRP3_ko - NLRP3_wt	ENSMUSG00000017561	3281.12	-0.0504016	0.0402417	-1.25247	0.210398	0.999738	Crlf3	cytokine receptor-like factor 3	54394
1241	NLRP3_ko - NLRP3_wt	ENSMUSG00000020883	1545.74	0.0764057	0.0610056	1.25244	0.210411	0.999738	Fbxl20	F-box and leucine-rich repeat protein 20	72194
1242	NLRP3_ko - NLRP3_wt	ENSMUSG00000078630	86.6315	0.224227	0.179066	1.2522	0.210496	0.999738	Tomt	transmembrane O-methyltransferase	791260
1243	NLRP3_ko - NLRP3_wt	ENSMUSG00000040414	1273.72	0.0667246	0.053292	1.25205	0.21055	0.999738	Slc25a28	solute carrier family 25, member 28	246696
1244	NLRP3_ko - NLRP3_wt	ENSMUSG00000027598	2829.53	-0.0564893	0.0451218	-1.25193	0.210596	0.999738	Itch	itchy, E3 ubiquitin protein ligase	16396
1245	NLRP3_ko - NLRP3_wt	ENSMUSG00000003269	1112.37	-0.0756225	0.060405	-1.25193	0.210597	0.999738	Cyth2	cytohesin 2	19158
1246	NLRP3_ko - NLRP3_wt	ENSMUSG00000061474	832.074	0.0762776	0.0609811	1.25084	0.210993	0.999738	Mrps36	mitochondrial ribosomal protein S36	66128
1247	NLRP3_ko - NLRP3_wt	ENSMUSG00000038178	1868.62	0.0750345	0.0599938	1.25071	0.211042	0.999738	Slc43a2	solute carrier family 43, member 2	215113
1248	NLRP3_ko - NLRP3_wt	ENSMUSG00000029048	2641.39	-0.0609813	0.0487588	-1.25067	0.211054	0.999738	Rer1	retention in endoplasmic reticulum sorting receptor 1	67830
1249	NLRP3_ko - NLRP3_wt	ENSMUSG00000015968	138.952	0.167914	0.134261	1.25065	0.211063	0.999738	Cacna1d	calcium channel, voltage-dependent, L type, alpha 1D subunit	12289
1250	NLRP3_ko - NLRP3_wt	ENSMUSG00000032123	2038.71	-0.0569847	0.0455707	-1.25047	0.211129	0.999738	Dpagt1	dolichyl-phosphate (UDP-N-acetylglucosamine) acetylglucosaminephosphotransferase 1 (GlcNAc-1-P transferase)	13478
1251	NLRP3_ko - NLRP3_wt	ENSMUSG00000053693	114.41	0.24592	0.196719	1.25011	0.211261	0.999738	Mast1	microtubule associated serine/threonine kinase 1	56527
1252	NLRP3_ko - NLRP3_wt	ENSMUSG00000040859	953.466	-0.0777487	0.0622128	-1.24972	0.211401	0.999738	Bsdc1	BSD domain containing 1	100383
1253	NLRP3_ko - NLRP3_wt	ENSMUSG00000025609	1943.66	0.0596037	0.0477018	1.24951	0.21148	0.999738	Mkln1	muskelin 1, intracellular mediator containing kelch motifs	27418
1254	NLRP3_ko - NLRP3_wt	ENSMUSG00000022529	1870.02	-0.057385	0.0459366	-1.24922	0.211584	0.999738	Zfp263	zinc finger protein 263	74120
1255	NLRP3_ko - NLRP3_wt	ENSMUSG00000097061	252.447	0.139528	0.11177	1.24835	0.211904	0.999738	9330151L19Rik	RIKEN cDNA 9330151L19 gene	414085
1256	NLRP3_ko - NLRP3_wt	ENSMUSG00000047242	82.0519	0.208451	0.167018	1.24807	0.212004	0.999738	Taf9b	TATA-box binding protein associated factor 9B	407786
1257	NLRP3_ko - NLRP3_wt	ENSMUSG00000019795	2131.2	-0.0570986	0.0457514	-1.24802	0.212024	0.999738	Pcmt1	protein-L-isoaspartate (D-aspartate) O-methyltransferase 1	18537
1258	NLRP3_ko - NLRP3_wt	ENSMUSG00000027618	1430.11	-0.0619683	0.0496708	-1.24758	0.212186	0.999738	Nfs1	nitrogen fixation gene 1 (S. cerevisiae)	18041
1259	NLRP3_ko - NLRP3_wt	ENSMUSG00000017679	821.619	-0.0777183	0.062356	-1.24636	0.21263	0.999738	Ttpal	tocopherol (alpha) transfer protein-like	76080
1260	NLRP3_ko - NLRP3_wt	ENSMUSG00000028607	764.564	0.0797794	0.0640276	1.24602	0.212759	0.999738	Cpt2	carnitine palmitoyltransferase 2	12896
1261	NLRP3_ko - NLRP3_wt	ENSMUSG00000037270	2687.3	-0.0677352	0.0543729	-1.24575	0.212855	0.999738	4932438A13Rik	RIKEN cDNA 4932438A13 gene	229227
1262	NLRP3_ko - NLRP3_wt	ENSMUSG00000057230	368.739	-0.108893	0.0874567	-1.24511	0.213092	0.999738	Aak1	AP2 associated kinase 1	269774
1263	NLRP3_ko - NLRP3_wt	ENSMUSG00000034252	3338.41	0.0500207	0.0402024	1.24422	0.213417	0.999738	Senp6	SUMO/sentrin specific peptidase 6	215351
1264	NLRP3_ko - NLRP3_wt	ENSMUSG00000039824	151.947	0.171482	0.137877	1.24373	0.213599	0.999738	Myl6b	myosin, light polypeptide 6B	216459
1265	NLRP3_ko - NLRP3_wt	ENSMUSG00000035455	2911.55	0.0541954	0.0435793	1.2436	0.213646	0.999738	Fignl1	fidgetin-like 1	60530
1266	NLRP3_ko - NLRP3_wt	ENSMUSG00000024424	767.673	-0.0800777	0.0643918	-1.2436	0.213647	0.999738	Ttc39c	tetratricopeptide repeat domain 39C	72747
1267	NLRP3_ko - NLRP3_wt	ENSMUSG00000001552	186.954	-0.160128	0.12877	-1.24352	0.213677	0.999738	Jup	junction plakoglobin	16480
1268	NLRP3_ko - NLRP3_wt	ENSMUSG00000104156	176.64	0.16074	0.129367	1.24251	0.214049	0.999738	ENSMUSG00000104156
1269	NLRP3_ko - NLRP3_wt	ENSMUSG00000065037	1615.76	-0.203667	0.164016	-1.24175	0.214328	0.999738	ENSMUSG00000065037
1270	NLRP3_ko - NLRP3_wt	ENSMUSG00000027104	1829.83	-0.068028	0.0547863	-1.2417	0.214348	0.999738	Atf2	activating transcription factor 2	11909
1271	NLRP3_ko - NLRP3_wt	ENSMUSG00000005980	134.223	0.176887	0.142508	1.24124	0.214517	0.999738	Dnase1	deoxyribonuclease I	13419
1272	NLRP3_ko - NLRP3_wt	ENSMUSG00000070000	5232.36	0.0521032	0.0420065	1.24036	0.214842	0.999738	Fcho1	FCH domain only 1	74015
1273	NLRP3_ko - NLRP3_wt	ENSMUSG00000020604	65.0819	0.257433	0.207601	1.24004	0.214961	0.999738	Arsg	arylsulfatase G	74008
1274	NLRP3_ko - NLRP3_wt	ENSMUSG00000002741	3071.84	-0.0507765	0.0409559	-1.23979	0.215054	0.999738	Ykt6	YKT6 v-SNARE homolog (S. cerevisiae)	56418
1275	NLRP3_ko - NLRP3_wt	ENSMUSG00000003153	349.492	0.131247	0.105873	1.23967	0.215099	0.999738	Slc2a3	solute carrier family 2 (facilitated glucose transporter), member 3	20527
1276	NLRP3_ko - NLRP3_wt	ENSMUSG00000028702	2731.82	0.0507415	0.0409727	1.23842	0.215559	0.999738	Rad54l	RAD54 like (S. cerevisiae)	19366
1277	NLRP3_ko - NLRP3_wt	ENSMUSG00000046985	1385.86	-0.0815123	0.0658433	-1.23797	0.215726	0.999738	Tapt1	transmembrane anterior posterior transformation 1	231225
1278	NLRP3_ko - NLRP3_wt	ENSMUSG00000040667	3208.98	-0.0493527	0.0398817	-1.23748	0.21591	0.999738	Nup88	nucleoporin 88	19069
1279	NLRP3_ko - NLRP3_wt	ENSMUSG00000037742	319439	-0.0391604	0.031654	-1.23714	0.216036	0.999738	Eef1a1	eukaryotic translation elongation factor 1 alpha 1	13627
1280	NLRP3_ko - NLRP3_wt	ENSMUSG00000101970	819.388	-0.0813294	0.0657492	-1.23696	0.2161	0.999738	Chaserr	CHD2 adjacent suppressive regulatory RNA	69170
1281	NLRP3_ko - NLRP3_wt	ENSMUSG00000094942	117.564	0.212204	0.171566	1.23687	0.216137	0.999738	Gm3604	predicted gene 3604	100041979
1282	NLRP3_ko - NLRP3_wt	ENSMUSG00000061607	4389.02	0.0491706	0.0397548	1.23685	0.216143	0.999738	Mdc1	mediator of DNA damage checkpoint 1	240087
1283	NLRP3_ko - NLRP3_wt	ENSMUSG00000037720	2323.93	-0.0659054	0.0533127	-1.23621	0.216382	0.999738	Tmem33	transmembrane protein 33	67878
1284	NLRP3_ko - NLRP3_wt	ENSMUSG00000034427	260.348	0.136177	0.110168	1.23608	0.216428	0.999738	Myo15b	myosin XVB	217328
1285	NLRP3_ko - NLRP3_wt	ENSMUSG00000025602	191.821	0.143602	0.116177	1.23606	0.216435	0.999738	Zfp202	zinc finger protein 202	80902
1286	NLRP3_ko - NLRP3_wt	ENSMUSG00000021022	851.899	0.0846399	0.068496	1.23569	0.216573	0.999738	Ppp2r3c	protein phosphatase 2, regulatory subunit B'', gamma	59032
1287	NLRP3_ko - NLRP3_wt	ENSMUSG00000061119	1993.69	0.0630433	0.0510787	1.23424	0.217115	0.999738	Prcp	prolylcarboxypeptidase (angiotensinase C)	72461
1288	NLRP3_ko - NLRP3_wt	ENSMUSG00000003283	529.36	-0.12262	0.0993718	-1.23395	0.217223	0.999738	Hck	hemopoietic cell kinase	15162
1289	NLRP3_ko - NLRP3_wt	ENSMUSG00000025047	3917.75	0.0589738	0.0478065	1.23359	0.217354	0.999738	Pdcd11	programmed cell death 11	18572
1290	NLRP3_ko - NLRP3_wt	ENSMUSG00000035828	823.854	-0.0993638	0.0805528	-1.23352	0.21738	0.999738	Pim3	proviral integration site 3	223775
1291	NLRP3_ko - NLRP3_wt	ENSMUSG00000002799	68.686	0.270061	0.219015	1.23307	0.217549	0.999738	Jag2	jagged 2	16450
1292	NLRP3_ko - NLRP3_wt	ENSMUSG00000039536	2684	-0.0501301	0.0406563	-1.23302	0.217568	0.999738	Stau1	staufen double-stranded RNA binding protein 1	20853
1293	NLRP3_ko - NLRP3_wt	ENSMUSG00000046806	248.994	0.128891	0.104544	1.23288	0.21762	0.999738	Cyren	cell cycle regulator of NHEJ	78412
1294	NLRP3_ko - NLRP3_wt	ENSMUSG00000072640	434.396	0.114059	0.0925281	1.2327	0.217688	0.999738	Lyrm9	LYR motif containing 9	66274
1295	NLRP3_ko - NLRP3_wt	ENSMUSG00000007041	6938.31	-0.045545	0.0369643	-1.23213	0.217899	0.999738	Clic1	chloride intracellular channel 1	114584
1296	NLRP3_ko - NLRP3_wt	ENSMUSG00000030446	121.488	0.170633	0.138572	1.23137	0.218184	0.999738	Zfp273	zinc finger protein 273	212569
1297	NLRP3_ko - NLRP3_wt	ENSMUSG00000023106	2283.91	0.0827149	0.0671989	1.2309	0.218362	0.999738	Denr	density-regulated protein	68184
1298	NLRP3_ko - NLRP3_wt	ENSMUSG00000015745	870.389	0.0870338	0.0707285	1.23053	0.218497	0.999738	Plekho1	pleckstrin homology domain containing, family O member 1	67220
1299	NLRP3_ko - NLRP3_wt	ENSMUSG00000090272	1200.66	-0.0885014	0.0719245	-1.23048	0.218518	0.999738	Mndal	myeloid nuclear differentiation antigen like	100040462
1300	NLRP3_ko - NLRP3_wt	ENSMUSG00000020921	648.134	0.0867788	0.0705411	1.23019	0.218627	0.999738	Tmem101	transmembrane protein 101	76547
1301	NLRP3_ko - NLRP3_wt	ENSMUSG00000020717	2969.31	0.0598656	0.0486689	1.23006	0.218675	0.999738	Pecam1	platelet/endothelial cell adhesion molecule 1	18613
1302	NLRP3_ko - NLRP3_wt	ENSMUSG00000040659	5118.73	-0.0531022	0.0431777	-1.22985	0.218752	0.999738	Efhd2	EF hand domain containing 2	27984
1303	NLRP3_ko - NLRP3_wt	ENSMUSG00000025104	276.818	0.147274	0.119789	1.22945	0.218904	0.999738	Hdgfl3	HDGF like 3	29877
1304	NLRP3_ko - NLRP3_wt	ENSMUSG00000037134	801.2	-0.0885361	0.0720172	-1.22937	0.218932	0.999738	Prmt9	protein arginine methyltransferase 9	102182
1305	NLRP3_ko - NLRP3_wt	ENSMUSG00000035370	367.731	0.107295	0.0872798	1.22932	0.21895	0.999738	ENSMUSG00000035370
1306	NLRP3_ko - NLRP3_wt	ENSMUSG00000000958	255.275	0.154319	0.12576	1.2271	0.219786	0.999738	Slc7a7	solute carrier family 7 (cationic amino acid transporter, y+ system), member 7	20540
1307	NLRP3_ko - NLRP3_wt	ENSMUSG00000034473	283.403	-0.116602	0.0950239	-1.22708	0.219794	0.999738	Sec22a	SEC22 homolog A, vesicle trafficking protein	317717
1308	NLRP3_ko - NLRP3_wt	ENSMUSG00000039307	343.853	0.107902	0.0879758	1.22649	0.220014	0.999738	Hexdc	hexosaminidase (glycosyl hydrolase family 20, catalytic domain) containing	238023
1309	NLRP3_ko - NLRP3_wt	ENSMUSG00000028229	109.905	0.197447	0.161009	1.22632	0.22008	0.999738	Rmdn1	regulator of microtubule dynamics 1	66302
1310	NLRP3_ko - NLRP3_wt	ENSMUSG00000097412	180.156	0.147424	0.12022	1.22629	0.22009	0.999738	1810014B01Rik	RIKEN cDNA 1810014B01 gene	66263
1311	NLRP3_ko - NLRP3_wt	ENSMUSG00000028069	1619.74	0.0860517	0.07021	1.22563	0.220337	0.999738	Gpatch4	G patch domain containing 4	66614
1312	NLRP3_ko - NLRP3_wt	ENSMUSG00000028988	174.041	0.158103	0.128999	1.22561	0.220345	0.999738	Ctnnbip1	catenin beta interacting protein 1	67087
1313	NLRP3_ko - NLRP3_wt	ENSMUSG00000022389	462.198	-0.0998816	0.0815202	-1.22524	0.220486	0.999738	Tef	thyrotroph embryonic factor	21685
1314	NLRP3_ko - NLRP3_wt	ENSMUSG00000030047	711.048	-0.101053	0.0825218	-1.22457	0.220739	0.999738	Arhgap25	Rho GTPase activating protein 25	232201
1315	NLRP3_ko - NLRP3_wt	ENSMUSG00000052459	3712.04	-0.0621521	0.0507707	-1.22417	0.220887	0.999738	Atp6v1a	ATPase, H+ transporting, lysosomal V1 subunit A	11964
1316	NLRP3_ko - NLRP3_wt	ENSMUSG00000073436	729.375	0.0816027	0.0666763	1.22386	0.221004	0.999738	Eme2	essential meiotic structure-specific endonuclease subunit 2	193838
1317	NLRP3_ko - NLRP3_wt	ENSMUSG00000038332	1024.87	0.077206	0.0630889	1.22376	0.221041	0.999738	Sesn1	sestrin 1	140742
1318	NLRP3_ko - NLRP3_wt	ENSMUSG00000019338	2065.5	-0.064245	0.0524983	-1.22375	0.221046	0.999738	Zfp687	zinc finger protein 687	78266
1319	NLRP3_ko - NLRP3_wt	ENSMUSG00000002781	529.073	-0.0920402	0.075226	-1.22352	0.221135	0.999738	Tmem143	transmembrane protein 143	70209
1320	NLRP3_ko - NLRP3_wt	ENSMUSG00000086083	78.7997	0.249596	0.204053	1.22319	0.221258	0.999738	ENSMUSG00000086083
1321	NLRP3_ko - NLRP3_wt	ENSMUSG00000013236	5591.24	0.0744075	0.060848	1.22284	0.22139	0.999738	Ptprs	protein tyrosine phosphatase, receptor type, S	19280
1322	NLRP3_ko - NLRP3_wt	ENSMUSG00000036377	101.657	-0.218051	0.178429	-1.22206	0.221683	0.999738	Cracd	capping protein inhibiting regulator of actin	320827
1323	NLRP3_ko - NLRP3_wt	ENSMUSG00000029681	1143.98	-0.0742131	0.0607671	-1.22127	0.221983	0.999738	Bcl7b	B cell CLL/lymphoma 7B	12054
1324	NLRP3_ko - NLRP3_wt	ENSMUSG00000032469	997.722	-0.0679509	0.0556581	-1.22086	0.222138	0.999738	Dbr1	debranching RNA lariats 1	83703
1325	NLRP3_ko - NLRP3_wt	ENSMUSG00000052146	21649.8	-0.0522011	0.0427742	-1.22039	0.222319	0.999738	Rps10	ribosomal protein S10	67097
1326	NLRP3_ko - NLRP3_wt	ENSMUSG00000073684	611.581	-0.0872321	0.0715137	-1.2198	0.222542	0.999738	Faap20	Fanconi anemia core complex associated protein 20	67513
1327	NLRP3_ko - NLRP3_wt	ENSMUSG00000066632	317.439	0.153048	0.125512	1.21939	0.222697	0.999738	ENSMUSG00000066632
1328	NLRP3_ko - NLRP3_wt	ENSMUSG00000022205	6267.71	0.0480765	0.0394377	1.21905	0.222825	0.999738	Sub1	SUB1 homolog, transcriptional regulator	20024
1329	NLRP3_ko - NLRP3_wt	ENSMUSG00000021384	113.221	0.184424	0.151502	1.2173	0.223491	0.999738	Susd3	sushi domain containing 3	66329
1330	NLRP3_ko - NLRP3_wt	ENSMUSG00000038527	416.263	0.108827	0.089448	1.21665	0.223739	0.999738	C1rl	complement component 1, r subcomponent-like	232371
1331	NLRP3_ko - NLRP3_wt	ENSMUSG00000014767	1348.52	-0.0632387	0.0520116	-1.21586	0.224039	0.999738	Tbp	TATA box binding protein	21374
1332	NLRP3_ko - NLRP3_wt	ENSMUSG00000031016	1549.6	-0.0588145	0.0483888	-1.21546	0.224192	0.999738	Wee1	WEE 1 homolog 1 (S. pombe)	22390
1333	NLRP3_ko - NLRP3_wt	ENSMUSG00000029484	7278.52	-0.0469892	0.0386734	-1.21503	0.224356	0.999738	Anxa3	annexin A3	11745
1334	NLRP3_ko - NLRP3_wt	ENSMUSG00000032280	3449.43	0.0679773	0.05595	1.21496	0.22438	0.999738	Tle3	transducin-like enhancer of split 3	21887
1335	NLRP3_ko - NLRP3_wt	ENSMUSG00000048720	79.1718	0.227327	0.187167	1.21457	0.224532	0.999738	Tbc1d12	TBC1D12: TBC1 domain family, member 12	209478
1336	NLRP3_ko - NLRP3_wt	ENSMUSG00000008429	1245.19	-0.0647813	0.053349	-1.21429	0.224636	0.999738	Herpud2	HERPUD family member 2	80517
1337	NLRP3_ko - NLRP3_wt	ENSMUSG00000022876	845.261	0.0890824	0.0733785	1.21401	0.224743	0.999738	Samsn1	SAM domain, SH3 domain and nuclear localization signals, 1	67742
1338	NLRP3_ko - NLRP3_wt	ENSMUSG00000073940	207.292	0.562589	0.463472	1.21386	0.224802	0.999738	Hbb-bt	hemoglobin, beta adult t chain	101488143
1339	NLRP3_ko - NLRP3_wt	ENSMUSG00000030619	2070.73	-0.05885	0.0484857	-1.21376	0.22484	0.999738	Eed	embryonic ectoderm development	13626
1340	NLRP3_ko - NLRP3_wt	ENSMUSG00000027293	3367.94	-0.0521068	0.0429608	-1.21289	0.225171	0.999738	Ehd4	EH-domain containing 4	98878
1341	NLRP3_ko - NLRP3_wt	ENSMUSG00000060519	1949.39	-0.06542	0.0539463	-1.21269	0.225249	0.999738	Tor3a	torsin family 3, member A	30935
1342	NLRP3_ko - NLRP3_wt	ENSMUSG00000030970	1683.86	-0.0672776	0.05548	-1.21265	0.225265	0.999738	Ctbp2	C-terminal binding protein 2	13017
1343	NLRP3_ko - NLRP3_wt	ENSMUSG00000026339	1833.96	-0.0618875	0.0510382	-1.21257	0.225293	0.999738	Ccdc93	coiled-coil domain containing 93	70829
1344	NLRP3_ko - NLRP3_wt	ENSMUSG00000057315	113.923	-0.192468	0.158734	-1.21252	0.225315	0.999738	Arhgap24	Rho GTPase activating protein 24	231532
1345	NLRP3_ko - NLRP3_wt	ENSMUSG00000039671	4014.77	0.0511811	0.0422186	1.21229	0.225402	0.999738	Zmynd8	zinc finger, MYND-type containing 8	228880
1346	NLRP3_ko - NLRP3_wt	ENSMUSG00000022462	8162.31	-0.0527297	0.0435022	-1.21212	0.225468	0.999738	Slc38a2	solute carrier family 38, member 2	67760
1347	NLRP3_ko - NLRP3_wt	ENSMUSG00000091845	109.207	0.192326	0.158692	1.21194	0.225535	0.999738	Rpl36-ps12	ribosomal protein L36, pseudogene 12	100043718
1348	NLRP3_ko - NLRP3_wt	ENSMUSG00000089715	2037.69	0.0832316	0.0687056	1.21142	0.225733	0.999738	Cbx6	chromobox 6	494448
1349	NLRP3_ko - NLRP3_wt	ENSMUSG00000028849	3674.34	-0.0626239	0.0517221	-1.21078	0.225981	0.999738	Map7d1	MAP7 domain containing 1	245877
1350	NLRP3_ko - NLRP3_wt	ENSMUSG00000025993	419.368	-0.256054	0.211516	-1.21057	0.226062	0.999738	Slc40a1	solute carrier family 40 (iron-regulated transporter), member 1	53945
1351	NLRP3_ko - NLRP3_wt	ENSMUSG00000004263	2312.52	0.076633	0.063311	1.21042	0.226117	0.999738	Atn1	atrophin 1	13498
1352	NLRP3_ko - NLRP3_wt	ENSMUSG00000007570	723.641	0.0823436	0.0680335	1.21034	0.226149	0.999738	Fance	Fanconi anemia, complementation group E	72775
1353	NLRP3_ko - NLRP3_wt	ENSMUSG00000086700	81.4	0.214654	0.177352	1.21033	0.226153	0.999738	ENSMUSG00000086700
1354	NLRP3_ko - NLRP3_wt	ENSMUSG00000027115	467.475	-0.103227	0.0852888	-1.21033	0.226153	0.999738	Kif18a	kinesin family member 18A	228421
1355	NLRP3_ko - NLRP3_wt	ENSMUSG00000029426	2301.53	0.0623294	0.0515139	1.20995	0.226297	0.999738	Scarb2	scavenger receptor class B, member 2	12492
1356	NLRP3_ko - NLRP3_wt	ENSMUSG00000025743	61.5815	-0.26715	0.220844	-1.20968	0.226403	0.999738	Sdc3	syndecan 3	20970
1357	NLRP3_ko - NLRP3_wt	ENSMUSG00000038072	734.811	0.0953673	0.0788431	1.20958	0.226439	0.999738	Galnt11	polypeptide N-acetylgalactosaminyltransferase 11	231050
1358	NLRP3_ko - NLRP3_wt	ENSMUSG00000022292	268.129	-0.118974	0.0983718	-1.20944	0.226495	0.999738	Rrm2b	ribonucleotide reductase M2 B (TP53 inducible)	382985
1359	NLRP3_ko - NLRP3_wt	ENSMUSG00000057522	6879.18	0.0569094	0.047055	1.20942	0.226501	0.999738	Spop	speckle-type BTB/POZ protein	20747
1360	NLRP3_ko - NLRP3_wt	ENSMUSG00000075227	863.139	0.0990911	0.0819677	1.2089	0.2267	0.999738	Znhit2	zinc finger, HIT domain containing 2	29805
1361	NLRP3_ko - NLRP3_wt	ENSMUSG00000021250	2900.9	-0.157506	0.130316	-1.20864	0.2268	0.999738	Fos	FBJ osteosarcoma oncogene	14281
1362	NLRP3_ko - NLRP3_wt	ENSMUSG00000022094	211.474	-0.161437	0.133736	-1.20713	0.227383	0.999738	Slc39a14	solute carrier family 39 (zinc transporter), member 14	213053
1363	NLRP3_ko - NLRP3_wt	ENSMUSG00000038872	196.953	0.157509	0.130508	1.2069	0.227472	0.999738	Zfhx3	zinc finger homeobox 3	11906
1364	NLRP3_ko - NLRP3_wt	ENSMUSG00000039686	1563.64	0.0675752	0.0559958	1.20679	0.227513	0.999738	Zer1	zyg-11 related, cell cycle regulator	227693
1365	NLRP3_ko - NLRP3_wt	ENSMUSG00000020572	2620.45	-0.0656999	0.0544496	-1.20662	0.227579	0.999738	Nampt	nicotinamide phosphoribosyltransferase	59027
1366	NLRP3_ko - NLRP3_wt	ENSMUSG00000020493	1253.26	-0.0804386	0.0666821	-1.2063	0.227702	0.999738	Prr11	proline rich 11	270906
1367	NLRP3_ko - NLRP3_wt	ENSMUSG00000046432	1919.44	0.0658801	0.0546212	1.20613	0.227769	0.999738	Bex3	brain expressed X-linked 3	12070
1368	NLRP3_ko - NLRP3_wt	ENSMUSG00000037287	1049.47	0.0744464	0.0617354	1.20589	0.227858	0.999738	Tbcel	tubulin folding cofactor E-like	272589
1369	NLRP3_ko - NLRP3_wt	ENSMUSG00000031652	2945.48	-0.0479635	0.0397868	-1.20551	0.228005	0.999738	N4bp1	NEDD4 binding protein 1	80750
1370	NLRP3_ko - NLRP3_wt	ENSMUSG00000058126	355.799	0.108048	0.0896317	1.20546	0.228025	0.999738	Tpm3-rs7	tropomyosin 3, related sequence 7	621054
1371	NLRP3_ko - NLRP3_wt	ENSMUSG00000044461	92.5042	-0.198448	0.164629	-1.20543	0.228039	0.999738	Shisa2	shisa family member 2	219134
1372	NLRP3_ko - NLRP3_wt	ENSMUSG00000030822	2205.42	0.0575141	0.047719	1.20527	0.2281	0.999738	Prr14	proline rich 14	233895
1373	NLRP3_ko - NLRP3_wt	ENSMUSG00000039737	583.366	-0.100939	0.0837571	-1.20514	0.22815	0.999738	Prkrip1	Prkr interacting protein 1 (IL11 inducible)	66801
1374	NLRP3_ko - NLRP3_wt	ENSMUSG00000028847	1516.92	-0.0644502	0.0535043	-1.20458	0.228366	0.999738	Trappc3	trafficking protein particle complex 3	27096
1375	NLRP3_ko - NLRP3_wt	ENSMUSG00000031934	1009.23	-0.0740917	0.0615174	-1.2044	0.228434	0.999738	Panx1	pannexin 1	55991
1376	NLRP3_ko - NLRP3_wt	ENSMUSG00000027300	374.131	0.116804	0.0970265	1.20383	0.228654	0.999738	Ubox5	U box domain containing 5	140629
1377	NLRP3_ko - NLRP3_wt	ENSMUSG00000106106	216830	-0.386412	0.321176	-1.20312	0.228932	0.999738	ENSMUSG00000106106
1378	NLRP3_ko - NLRP3_wt	ENSMUSG00000027854	1134.45	0.0744676	0.0619431	1.20219	0.229289	0.999738	Sike1	suppressor of IKBKE 1	66641
1379	NLRP3_ko - NLRP3_wt	ENSMUSG00000037966	2304.89	0.0892406	0.0742578	1.20177	0.229454	0.999738	Ninj1	ninjurin 1	18081
1380	NLRP3_ko - NLRP3_wt	ENSMUSG00000021665	1290.39	-0.0876561	0.0729446	-1.20168	0.229487	0.999738	Hexb	hexosaminidase B	15212
1381	NLRP3_ko - NLRP3_wt	ENSMUSG00000043091	4170.92	-0.0486844	0.0405305	-1.20118	0.229682	0.999738	Tuba1c	tubulin, alpha 1C	22146
1382	NLRP3_ko - NLRP3_wt	ENSMUSG00000028383	1302.69	-0.0667747	0.0556101	-1.20077	0.229842	0.999738	Hsdl2	hydroxysteroid dehydrogenase like 2	72479
1383	NLRP3_ko - NLRP3_wt	ENSMUSG00000044408	3366.29	-0.065974	0.054953	-1.20055	0.229924	0.999738	Sptssa	serine palmitoyltransferase, small subunit A	104725
1384	NLRP3_ko - NLRP3_wt	ENSMUSG00000034570	85.7876	0.251596	0.209587	1.20043	0.22997	0.999738	Inpp5j	inositol polyphosphate 5-phosphatase J	170835
1385	NLRP3_ko - NLRP3_wt	ENSMUSG00000056962	1579.46	-0.0697712	0.0581423	-1.20001	0.230136	0.999738	Jmjd6	jumonji domain containing 6	107817
1386	NLRP3_ko - NLRP3_wt	ENSMUSG00000022770	1644.99	-0.0603237	0.0502838	-1.19967	0.230269	0.999738	Dlg1	discs large MAGUK scaffold protein 1	13383
1387	NLRP3_ko - NLRP3_wt	ENSMUSG00000056537	2727.8	0.0685617	0.0571757	1.19914	0.230473	0.999738	Rlim	ring finger protein, LIM domain interacting	19820
1388	NLRP3_ko - NLRP3_wt	ENSMUSG00000107002	1126.41	-0.0764715	0.0637968	-1.19867	0.230655	0.999738	0610012G03Rik	RIKEN cDNA 0610012G03 gene	106264
1389	NLRP3_ko - NLRP3_wt	ENSMUSG00000059554	144.759	0.165152	0.137779	1.19867	0.230657	0.999738	Ccdc28a	coiled-coil domain containing 28A	215814
1390	NLRP3_ko - NLRP3_wt	ENSMUSG00000042605	1361.45	0.0780145	0.0650869	1.19862	0.230675	0.999738	Atxn2	ataxin 2	20239
1391	NLRP3_ko - NLRP3_wt	ENSMUSG00000019978	1274.27	0.0620095	0.0517459	1.19834	0.230783	0.999738	Epb41l2	erythrocyte membrane protein band 4.1 like 2	13822
1392	NLRP3_ko - NLRP3_wt	ENSMUSG00000062421	794.098	-0.0778702	0.0649866	-1.19825	0.23082	0.999738	Arf2	ADP-ribosylation factor 2	11841
1393	NLRP3_ko - NLRP3_wt	ENSMUSG00000020964	5020.26	-0.0492395	0.0410941	-1.19821	0.230833	0.999738	Sel1l	sel-1 suppressor of lin-12-like (C. elegans)	20338
1394	NLRP3_ko - NLRP3_wt	ENSMUSG00000003038	25016.1	-0.0498548	0.0416148	-1.19801	0.230914	0.999738	Hmgn2	high mobility group nucleosomal binding domain 2	15331
1395	NLRP3_ko - NLRP3_wt	ENSMUSG00000025742	2267.52	-0.0682346	0.0569581	-1.19798	0.230925	0.999738	Prps2	phosphoribosyl pyrophosphate synthetase 2	110639
1396	NLRP3_ko - NLRP3_wt	ENSMUSG00000038784	1147.11	-0.0653051	0.0545549	-1.19705	0.231285	0.999738	Cnot4	CCR4-NOT transcription complex, subunit 4	53621
1397	NLRP3_ko - NLRP3_wt	ENSMUSG00000055541	1071.49	-0.0976666	0.0816137	-1.19669	0.231426	0.999738	Lair1	leukocyte-associated Ig-like receptor 1	52855
1398	NLRP3_ko - NLRP3_wt	ENSMUSG00000070372	9744.53	-0.0478516	0.0399884	-1.19664	0.231448	0.999738	Capza1	capping protein (actin filament) muscle Z-line, alpha 1	12340
1399	NLRP3_ko - NLRP3_wt	ENSMUSG00000026956	1800.25	-0.0699133	0.0584543	-1.19603	0.231683	0.999738	Uap1l1	UDP-N-acteylglucosamine pyrophosphorylase 1-like 1	227620
1400	NLRP3_ko - NLRP3_wt	ENSMUSG00000022843	127.794	0.168938	0.141288	1.1957	0.231814	0.999738	Clcn2	chloride channel, voltage-sensitive 2	12724
1401	NLRP3_ko - NLRP3_wt	ENSMUSG00000021054	2688.18	-0.0602621	0.0504031	-1.1956	0.231852	0.999738	Sgpp1	sphingosine-1-phosphate phosphatase 1	81535
1402	NLRP3_ko - NLRP3_wt	ENSMUSG00000042213	519.507	0.103426	0.0865365	1.19517	0.232019	0.999738	Zfand4	zinc finger, AN1-type domain 4	67492
1403	NLRP3_ko - NLRP3_wt	ENSMUSG00000037638	121.641	0.179734	0.150427	1.19482	0.232156	0.999738	Zbtb42	zinc finger and BTB domain containing 42	382639
1404	NLRP3_ko - NLRP3_wt	ENSMUSG00000030246	1175.65	0.0813537	0.0681219	1.19424	0.232385	0.999738	Ldhb	lactate dehydrogenase B	16832
1405	NLRP3_ko - NLRP3_wt	ENSMUSG00000021483	145.341	-0.162639	0.13619	-1.19421	0.232395	0.999738	Cdk20	cyclin-dependent kinase 20	105278
1406	NLRP3_ko - NLRP3_wt	ENSMUSG00000066878	185.973	0.148475	0.124358	1.19393	0.232505	0.999738	Gm10184	karyopherin (importin) alpha 2 pseudogene	100043906
1407	NLRP3_ko - NLRP3_wt	ENSMUSG00000006360	784.594	-0.088125	0.0738199	-1.19378	0.232563	0.999738	Crip1	cysteine-rich protein 1 (intestinal)	12925
1408	NLRP3_ko - NLRP3_wt	ENSMUSG00000066892	450.377	0.098453	0.0824883	1.19354	0.232658	0.999738	Fbxl12	F-box and leucine-rich repeat protein 12	30843
1409	NLRP3_ko - NLRP3_wt	ENSMUSG00000015804	1274.97	-0.06702	0.0561951	-1.19263	0.233014	0.999738	Med28	mediator complex subunit 28	66999
1410	NLRP3_ko - NLRP3_wt	ENSMUSG00000022272	218.445	0.146189	0.122613	1.19228	0.233153	0.999738	Myo10	myosin X	17909
1411	NLRP3_ko - NLRP3_wt	ENSMUSG00000001211	94.3685	-0.237008	0.198833	-1.19199	0.233264	0.999738	Agpat3	1-acylglycerol-3-phosphate O-acyltransferase 3	28169
1412	NLRP3_ko - NLRP3_wt	ENSMUSG00000028184	346.563	-0.105484	0.0884961	-1.19196	0.233277	0.999738	Adgrl2	adhesion G protein-coupled receptor L2	99633
1413	NLRP3_ko - NLRP3_wt	ENSMUSG00000029458	2005.19	-0.0510482	0.0428321	-1.19182	0.233331	0.999738	Brap	BRCA1 associated protein	72399
1414	NLRP3_ko - NLRP3_wt	ENSMUSG00000107355	398.831	0.108771	0.0912767	1.19167	0.233392	0.999738	ENSMUSG00000107355
1415	NLRP3_ko - NLRP3_wt	ENSMUSG00000037553	2270.53	-0.0697059	0.058497	-1.19162	0.233412	0.999738	Zdhhc18	zinc finger, DHHC domain containing 18	503610
1416	NLRP3_ko - NLRP3_wt	ENSMUSG00000005362	646.125	-0.0855595	0.0718268	-1.19119	0.233578	0.999738	Crbn	cereblon	58799
1417	NLRP3_ko - NLRP3_wt	ENSMUSG00000019738	752.489	-0.0868328	0.0729652	-1.19006	0.234024	0.999738	Polr2i	polymerase (RNA) II (DNA directed) polypeptide I	69920
1418	NLRP3_ko - NLRP3_wt	ENSMUSG00000096145	902.363	-0.0818175	0.0687606	-1.18989	0.23409	0.999738	Vkorc1	vitamin K epoxide reductase complex, subunit 1	27973
1419	NLRP3_ko - NLRP3_wt	ENSMUSG00000028124	1733.63	0.0732448	0.0615736	1.18955	0.234224	0.999738	Gclm	glutamate-cysteine ligase, modifier subunit	14630
1420	NLRP3_ko - NLRP3_wt	ENSMUSG00000049624	428.013	0.0986057	0.0828962	1.18951	0.234239	0.999738	Slc17a5	solute carrier family 17 (anion/sugar transporter), member 5	235504
1421	NLRP3_ko - NLRP3_wt	ENSMUSG00000030786	1456.86	-0.0970169	0.0815628	-1.18947	0.234253	0.999738	Itgam	integrin alpha M	16409
1422	NLRP3_ko - NLRP3_wt	ENSMUSG00000012405	28056.1	-0.038092	0.0320318	-1.18919	0.234363	0.999738	Rpl15	ribosomal protein L15	66480
1423	NLRP3_ko - NLRP3_wt	ENSMUSG00000000365	61.0281	0.247118	0.207851	1.18892	0.234471	0.999738	Rnf17	ring finger protein 17	30054
1424	NLRP3_ko - NLRP3_wt	ENSMUSG00000059183	849.327	-0.0732419	0.061605	-1.1889	0.234481	0.999738	Mtfmt	mitochondrial methionyl-tRNA formyltransferase	69606
1425	NLRP3_ko - NLRP3_wt	ENSMUSG00000027435	14620.5	0.0654392	0.0550432	1.18887	0.234491	0.999738	Cd93	CD93 antigen	17064
1426	NLRP3_ko - NLRP3_wt	ENSMUSG00000001289	2153.49	-0.0550952	0.0463431	-1.18885	0.234497	0.999738	Pfdn5	prefoldin 5	56612
1427	NLRP3_ko - NLRP3_wt	ENSMUSG00000096210	910.15	0.212168	0.17852	1.18848	0.234643	0.999738	H1f0	H1.0 linker histone	14958
1428	NLRP3_ko - NLRP3_wt	ENSMUSG00000079737	291.7	-0.110405	0.0929191	-1.18818	0.234762	0.999738	Bfar	bifunctional apoptosis regulator	67118
1429	NLRP3_ko - NLRP3_wt	ENSMUSG00000097234	123.073	0.166879	0.140451	1.18817	0.234768	0.999738	ENSMUSG00000097234
1430	NLRP3_ko - NLRP3_wt	ENSMUSG00000022387	4320.64	-0.0466244	0.0392558	-1.18771	0.234948	0.999738	Brd1	bromodomain containing 1	223770
1431	NLRP3_ko - NLRP3_wt	ENSMUSG00000024610	237.813	-0.563225	0.47458	-1.18679	0.235312	0.999738	Cd74	CD74 antigen (invariant polypeptide of major histocompatibility complex, class II antigen-associated)	16149
1432	NLRP3_ko - NLRP3_wt	ENSMUSG00000053746	98.0309	0.194355	0.163799	1.18654	0.235408	0.999738	Ptrh1	peptidyl-tRNA hydrolase 1 homolog	329384
1433	NLRP3_ko - NLRP3_wt	ENSMUSG00000024856	2348.43	-0.0491726	0.0414522	-1.18625	0.235524	0.999738	Cdk2ap2	CDK2-associated protein 2	52004
1434	NLRP3_ko - NLRP3_wt	ENSMUSG00000092417	573.987	0.0867874	0.0731638	1.18621	0.235541	0.999738	Gpank1	G patch domain and ankyrin repeats 1	81845
1435	NLRP3_ko - NLRP3_wt	ENSMUSG00000045822	254.886	-0.12994	0.109582	-1.18578	0.235708	0.999738	Zswim3	zinc finger SWIM-type containing 3	67538
1436	NLRP3_ko - NLRP3_wt	ENSMUSG00000039852	6456.39	0.0481072	0.0405904	1.18519	0.235944	0.999738	Rere	arginine glutamic acid dipeptide (RE) repeats	68703
1437	NLRP3_ko - NLRP3_wt	ENSMUSG00000053581	733.281	-0.0744639	0.0628547	-1.1847	0.236137	0.999738	Zfand2a	zinc finger, AN1-type domain 2A	100494
1438	NLRP3_ko - NLRP3_wt	ENSMUSG00000031671	579.032	0.0855085	0.0721971	1.18438	0.236264	0.999738	Setd6	SET domain containing 6	66083
1439	NLRP3_ko - NLRP3_wt	ENSMUSG00000022614	1638.11	0.0658978	0.055643	1.18429	0.236296	0.999738	Lmf2	lipase maturation factor 2	105847
1440	NLRP3_ko - NLRP3_wt	ENSMUSG00000026064	3036.78	-0.0681127	0.0575305	-1.18394	0.236437	0.999738	Ptp4a1	protein tyrosine phosphatase 4a1	19243
1441	NLRP3_ko - NLRP3_wt	ENSMUSG00000029715	492.26	-0.0895305	0.0756307	-1.18378	0.236498	0.999738	Pop7	processing of precursor 7, ribonuclease P family, (S. cerevisiae)	74097
1442	NLRP3_ko - NLRP3_wt	ENSMUSG00000040710	4084.27	0.0687867	0.0581254	1.18342	0.236643	0.999738	St8sia4	ST8 alpha-N-acetyl-neuraminide alpha-2,8-sialyltransferase 4	20452
1443	NLRP3_ko - NLRP3_wt	ENSMUSG00000033760	798.235	0.0848945	0.0717389	1.18338	0.236658	0.999738	Rbm4b	RNA binding motif protein 4B	66704
1444	NLRP3_ko - NLRP3_wt	ENSMUSG00000038302	135.298	-0.165215	0.139631	-1.18323	0.23672	0.999738	Afg1l	AFG1 like ATPase	215951
1445	NLRP3_ko - NLRP3_wt	ENSMUSG00000026478	322.09	0.126855	0.107224	1.18308	0.236776	0.999738	Lamc1	laminin, gamma 1	226519
1446	NLRP3_ko - NLRP3_wt	ENSMUSG00000063455	129.158	0.166208	0.140561	1.18247	0.237021	0.999738	D630045J12Rik	RIKEN cDNA D630045J12 gene	330286
1447	NLRP3_ko - NLRP3_wt	ENSMUSG00000028454	1148.15	0.0790932	0.0668993	1.18227	0.237098	0.999738	Pigo	phosphatidylinositol glycan anchor biosynthesis, class O	56703
1448	NLRP3_ko - NLRP3_wt	ENSMUSG00000025545	269.057	0.12427	0.105186	1.18143	0.23743	0.999738	Clybl	citrate lyase beta like	69634
1449	NLRP3_ko - NLRP3_wt	ENSMUSG00000049686	1841.34	-0.0685272	0.0580052	-1.1814	0.237445	0.999738	Orai1	ORAI calcium release-activated calcium modulator 1	109305
1450	NLRP3_ko - NLRP3_wt	ENSMUSG00000027427	838.74	0.080093	0.0678067	1.1812	0.237525	0.999738	Polr3f	polymerase (RNA) III (DNA directed) polypeptide F	70408
1451	NLRP3_ko - NLRP3_wt	ENSMUSG00000026696	667.164	-0.0858728	0.0727295	-1.18071	0.237716	0.999738	Vamp4	vesicle-associated membrane protein 4	53330
1452	NLRP3_ko - NLRP3_wt	ENSMUSG00000027447	10683.4	-0.0505911	0.0428487	-1.18069	0.237725	0.999738	Cst3	cystatin C	13010
1453	NLRP3_ko - NLRP3_wt	ENSMUSG00000051378	1470.44	-0.058469	0.0495358	-1.18034	0.237866	0.999738	Kif18b	kinesin family member 18B	70218
1454	NLRP3_ko - NLRP3_wt	ENSMUSG00000078572	450.542	-0.103898	0.0880901	-1.17945	0.23822	0.999738	Ndufaf8	NADH:ubiquinone oxidoreductase complex assembly factor 8	208501
1455	NLRP3_ko - NLRP3_wt	ENSMUSG00000042148	945.76	0.0749543	0.0635742	1.179	0.238397	0.999738	Cox10	heme A:farnesyltransferase cytochrome c oxidase assembly factor 10	70383
1456	NLRP3_ko - NLRP3_wt	ENSMUSG00000001999	626.066	0.088945	0.0754949	1.17816	0.238733	0.999738	Blvra	biliverdin reductase A	109778
1457	NLRP3_ko - NLRP3_wt	ENSMUSG00000014353	788.85	0.0847195	0.0719149	1.17805	0.238776	0.999738	Tmem87b	transmembrane protein 87B	72477
1458	NLRP3_ko - NLRP3_wt	ENSMUSG00000022191	2767.02	0.055278	0.0469314	1.17785	0.238858	0.999738	Drosha	drosha, ribonuclease type III	14000
1459	NLRP3_ko - NLRP3_wt	ENSMUSG00000010914	852.269	-0.0754389	0.064063	-1.17757	0.238967	0.999738	Pdhx	pyruvate dehydrogenase complex, component X	27402
1460	NLRP3_ko - NLRP3_wt	ENSMUSG00000009995	1333.37	0.0660837	0.0561287	1.17736	0.239052	0.999738	Taz	tafazzin	66826
1461	NLRP3_ko - NLRP3_wt	ENSMUSG00000038884	864.554	0.086354	0.073352	1.17725	0.239094	0.999738	Shfl	shiftless antiviral inhibitor of ribosomal frameshifting	319278
1462	NLRP3_ko - NLRP3_wt	ENSMUSG00000000295	318.463	-0.115471	0.098089	-1.17721	0.239112	0.999738	Hddc2	HD domain containing 2	69692
1463	NLRP3_ko - NLRP3_wt	ENSMUSG00000029913	169.73	-0.160178	0.136078	-1.17711	0.239153	0.999738	Prdm5	PR domain containing 5	70779
1464	NLRP3_ko - NLRP3_wt	ENSMUSG00000103975	218.799	-0.146502	0.1245	-1.17673	0.239305	0.999738	ENSMUSG00000103975
1465	NLRP3_ko - NLRP3_wt	ENSMUSG00000041966	816.936	0.0744312	0.0633498	1.17492	0.240025	0.999738	Dcaf17	DDB1 and CUL4 associated factor 17	75763
1466	NLRP3_ko - NLRP3_wt	ENSMUSG00000001911	2659.93	0.063714	0.0542354	1.17477	0.240088	0.999738	Nfix	nuclear factor I/X	18032
1467	NLRP3_ko - NLRP3_wt	ENSMUSG00000036743	106.769	-0.244834	0.208446	-1.17457	0.240167	0.999738	Psma8	proteasome subunit alpha 8	73677
1468	NLRP3_ko - NLRP3_wt	ENSMUSG00000021423	2501.25	0.062766	0.0534473	1.17435	0.240253	0.999738	Ly86	lymphocyte antigen 86	17084
1469	NLRP3_ko - NLRP3_wt	ENSMUSG00000018567	4098.28	-0.0420291	0.0357947	-1.17417	0.240326	0.999738	Gabarap	gamma-aminobutyric acid receptor associated protein	56486
1470	NLRP3_ko - NLRP3_wt	ENSMUSG00000020300	440.461	-0.118781	0.101169	-1.17409	0.240359	0.999738	Cpeb4	cytoplasmic polyadenylation element binding protein 4	67579
1471	NLRP3_ko - NLRP3_wt	ENSMUSG00000022337	1182.68	-0.0758157	0.0645948	-1.17371	0.24051	0.999738	Emc2	ER membrane protein complex subunit 2	66736
1472	NLRP3_ko - NLRP3_wt	ENSMUSG00000027496	2099.52	0.0581224	0.0495234	1.17363	0.240542	0.999738	Aurka	aurora kinase A	20878
1473	NLRP3_ko - NLRP3_wt	ENSMUSG00000024681	13238.3	-0.0612922	0.0522465	-1.17313	0.240742	0.999738	Ms4a3	membrane-spanning 4-domains, subfamily A, member 3	170813
1474	NLRP3_ko - NLRP3_wt	ENSMUSG00000019777	3760.53	-0.0523153	0.0446123	-1.17266	0.240931	0.999738	Hdac2	histone deacetylase 2	15182
1475	NLRP3_ko - NLRP3_wt	ENSMUSG00000026437	166.866	-0.159231	0.1358	-1.17254	0.24098	0.999738	Cdk18	cyclin-dependent kinase 18	18557
1476	NLRP3_ko - NLRP3_wt	ENSMUSG00000000056	1098.55	-0.089892	0.0766782	-1.17233	0.241065	0.999738	Narf	nuclear prelamin A recognition factor	67608
1477	NLRP3_ko - NLRP3_wt	ENSMUSG00000015776	2086.41	-0.0587969	0.0501632	-1.17211	0.241152	0.999738	Med22	mediator complex subunit 22	20933
1478	NLRP3_ko - NLRP3_wt	ENSMUSG00000004980	45200.8	0.0524564	0.0447616	1.17191	0.241235	0.999738	Hnrnpa2b1	heterogeneous nuclear ribonucleoprotein A2/B1	53379
1479	NLRP3_ko - NLRP3_wt	ENSMUSG00000107176	470.397	0.103897	0.088659	1.17187	0.241249	0.999738	Gm9794	predicted pseudogene 9794	100042008
1480	NLRP3_ko - NLRP3_wt	ENSMUSG00000022856	273.842	0.113238	0.0966617	1.17149	0.241403	0.999738	Tmem41a	transmembrane protein 41a	66664
1481	NLRP3_ko - NLRP3_wt	ENSMUSG00000070808	1186.25	0.0742652	0.0634029	1.17132	0.241469	0.999738	Bicra	BRD4 interacting chromatin remodeling complex associated protein	243842
1482	NLRP3_ko - NLRP3_wt	ENSMUSG00000092341	27734	0.0771393	0.0658575	1.17131	0.241475	0.999738	Malat1	metastasis associated lung adenocarcinoma transcript 1 (non-coding RNA)	72289
1483	NLRP3_ko - NLRP3_wt	ENSMUSG00000023452	2872.36	0.0540599	0.046157	1.17122	0.241511	0.999738	Pisd	phosphatidylserine decarboxylase	320951
1484	NLRP3_ko - NLRP3_wt	ENSMUSG00000022965	1570.29	-0.0609525	0.0521421	-1.16897	0.242416	0.999738	Ifngr2	interferon gamma receptor 2	15980
1485	NLRP3_ko - NLRP3_wt	ENSMUSG00000075054	243.021	-0.13105	0.112108	-1.16896	0.242421	0.999738	Yae1d1	Yae1 domain containing 1	67008
1486	NLRP3_ko - NLRP3_wt	ENSMUSG00000079197	3665.12	-0.0487487	0.0417094	-1.16877	0.242496	0.999738	Psme2	proteasome (prosome, macropain) activator subunit 2 (PA28 beta)	19188
1487	NLRP3_ko - NLRP3_wt	ENSMUSG00000003355	438.684	0.13338	0.114143	1.16853	0.242592	0.999738	Fkbp11	FK506 binding protein 11	66120
1488	NLRP3_ko - NLRP3_wt	ENSMUSG00000063382	511.125	-0.1013	0.0867061	-1.16832	0.242678	0.999738	Bcl9l	B cell CLL/lymphoma 9-like	80288
1489	NLRP3_ko - NLRP3_wt	ENSMUSG00000056268	864.776	-0.0706259	0.0604609	-1.16813	0.242756	0.999738	Dennd1b	DENN/MADD domain containing 1B	329260
1490	NLRP3_ko - NLRP3_wt	ENSMUSG00000021025	1192.9	-0.183255	0.156907	-1.16792	0.242839	0.999738	Nfkbia	nuclear factor of kappa light polypeptide gene enhancer in B cells inhibitor, alpha	18035
1491	NLRP3_ko - NLRP3_wt	ENSMUSG00000030304	1405.3	-0.0713476	0.0610986	-1.16775	0.242909	0.999738	Ergic2	ERGIC and golgi 2	67456
1492	NLRP3_ko - NLRP3_wt	ENSMUSG00000001288	552.09	0.100358	0.0859486	1.16765	0.242946	0.999738	Rarg	retinoic acid receptor, gamma	19411
1493	NLRP3_ko - NLRP3_wt	ENSMUSG00000074925	166.567	-0.152282	0.130509	-1.16683	0.243278	0.999738	Ptar1	protein prenyltransferase alpha subunit repeat containing 1	72351
1494	NLRP3_ko - NLRP3_wt	ENSMUSG00000063652	66.7049	0.225725	0.19346	1.16678	0.2433	0.999738	Slc22a21	solute carrier family 22 (organic cation transporter), member 21	56517
1495	NLRP3_ko - NLRP3_wt	ENSMUSG00000051278	1150.76	0.0683491	0.0585857	1.16665	0.243351	0.999738	Zgrf1	zinc finger, GRF-type containing 1	71643
1496	NLRP3_ko - NLRP3_wt	ENSMUSG00000080268	1756.83	-0.0661414	0.0567074	-1.16636	0.243467	0.999738	Brms1	breast cancer metastasis-suppressor 1	107392
1497	NLRP3_ko - NLRP3_wt	ENSMUSG00000022971	3996.17	0.049585	0.0425127	1.16636	0.243471	0.999738	Ifnar2	interferon (alpha and beta) receptor 2	15976
1498	NLRP3_ko - NLRP3_wt	ENSMUSG00000003541	165.553	-0.149685	0.128408	-1.1657	0.243736	0.999738	Ier3	immediate early response 3	15937
1499	NLRP3_ko - NLRP3_wt	ENSMUSG00000001403	2491.29	-0.0637203	0.0546858	-1.16521	0.243935	0.999738	Ube2c	ubiquitin-conjugating enzyme E2C	68612
1500	NLRP3_ko - NLRP3_wt	ENSMUSG00000029175	524.664	0.0931709	0.0799661	1.16513	0.243966	0.999738	Slc35f6	solute carrier family 35, member F6	74919
1501	NLRP3_ko - NLRP3_wt	ENSMUSG00000034748	812.154	0.0863698	0.0741406	1.16495	0.244041	0.999738	Sirt6	sirtuin 6	50721
1502	NLRP3_ko - NLRP3_wt	ENSMUSG00000064354	35332.1	0.069051	0.059279	1.16485	0.244081	0.999738	COX2	cytochrome c oxidase subunit II	17709
1503	NLRP3_ko - NLRP3_wt	ENSMUSG00000023032	431.421	-0.093007	0.0799125	-1.16386	0.244481	0.999738	Slc4a8	solute carrier family 4 (anion exchanger), member 8	59033
1504	NLRP3_ko - NLRP3_wt	ENSMUSG00000015027	2209.35	-0.0542665	0.0466478	-1.16332	0.244698	0.999738	Galns	galactosamine (N-acetyl)-6-sulfate sulfatase	50917
1505	NLRP3_ko - NLRP3_wt	ENSMUSG00000025735	109.804	0.188441	0.162017	1.16309	0.244792	0.999738	Rhbdl1	rhomboid like 1	214951
1506	NLRP3_ko - NLRP3_wt	ENSMUSG00000027742	946.784	-0.0751807	0.064659	-1.16273	0.244941	0.999738	Cog6	component of oligomeric golgi complex 6	67542
1507	NLRP3_ko - NLRP3_wt	ENSMUSG00000024835	6380.43	-0.0476283	0.0409633	-1.16271	0.244948	0.999738	Coro1b	coronin, actin binding protein 1B	23789
1508	NLRP3_ko - NLRP3_wt	ENSMUSG00000029623	4003.44	0.0649154	0.0558514	1.16229	0.245118	0.999738	Pdap1	PDGFA associated protein 1	231887
1509	NLRP3_ko - NLRP3_wt	ENSMUSG00000028890	1660.16	-0.0697315	0.0600076	-1.16204	0.245218	0.999738	Mtf1	metal response element binding transcription factor 1	17764
1510	NLRP3_ko - NLRP3_wt	ENSMUSG00000050567	1367.77	-0.065756	0.0565889	-1.16199	0.245238	0.999738	Maml1	mastermind like transcriptional coactivator 1	103806
1511	NLRP3_ko - NLRP3_wt	ENSMUSG00000096990	95.0415	0.189465	0.163057	1.16196	0.245253	0.999738	ENSMUSG00000096990
1512	NLRP3_ko - NLRP3_wt	ENSMUSG00000020385	2622.28	-0.0697673	0.0600436	-1.16195	0.245258	0.999738	Clk4	CDC like kinase 4	12750
1513	NLRP3_ko - NLRP3_wt	ENSMUSG00000031304	653.65	-0.0978466	0.0842228	-1.16176	0.245333	0.999738	Il2rg	interleukin 2 receptor, gamma chain	16186
1514	NLRP3_ko - NLRP3_wt	ENSMUSG00000050377	291.236	-0.12692	0.109301	-1.16119	0.245563	0.999738	Il31ra	interleukin 31 receptor A	218624
1515	NLRP3_ko - NLRP3_wt	ENSMUSG00000025958	3650.56	-0.0475348	0.0409507	-1.16078	0.24573	0.999738	Creb1	cAMP responsive element binding protein 1	12912
1516	NLRP3_ko - NLRP3_wt	ENSMUSG00000026111	1056.65	-0.065712	0.0566127	-1.16073	0.245752	0.999738	Unc50	unc-50 homolog	67387
1517	NLRP3_ko - NLRP3_wt	ENSMUSG00000090000	1421.72	0.0640923	0.0552447	1.16015	0.245987	0.999738	Ier3ip1	immediate early response 3 interacting protein 1	66191
1518	NLRP3_ko - NLRP3_wt	ENSMUSG00000046324	4421.41	-0.0573841	0.0494786	-1.15978	0.24614	0.999738	Ermp1	endoplasmic reticulum metallopeptidase 1	226090
1519	NLRP3_ko - NLRP3_wt	ENSMUSG00000025366	13546.4	0.048423	0.0417634	1.15946	0.246269	0.999738	Esyt1	extended synaptotagmin-like protein 1	23943
1520	NLRP3_ko - NLRP3_wt	ENSMUSG00000020689	709.389	0.12756	0.110018	1.15945	0.246274	0.999738	Itgb3	integrin beta 3	16416
1521	NLRP3_ko - NLRP3_wt	ENSMUSG00000106702	90.0924	-0.217914	0.187951	-1.15942	0.246286	0.999738	ENSMUSG00000106702
1522	NLRP3_ko - NLRP3_wt	ENSMUSG00000053769	308.092	-0.105365	0.0908793	-1.1594	0.246294	0.999738	Lysmd1	LysM, putative peptidoglycan-binding, domain containing 1	217779
1523	NLRP3_ko - NLRP3_wt	ENSMUSG00000020255	1785.63	-0.0506435	0.0437207	-1.15834	0.246724	0.999738	Nopchap1	NOP protein chaperone 1	28109
1524	NLRP3_ko - NLRP3_wt	ENSMUSG00000079139	1797.05	0.0583921	0.0504249	1.158	0.246863	0.999738	Gm4204	nucleosome assembly protein 1-like 1 pseudogene	100043064
1525	NLRP3_ko - NLRP3_wt	ENSMUSG00000063052	909.105	0.0858053	0.0741169	1.1577	0.246986	0.999738	Lrrc40	leucine rich repeat containing 40	67144
1526	NLRP3_ko - NLRP3_wt	ENSMUSG00000014905	1065.32	-0.0788729	0.0681507	-1.15733	0.247137	0.999738	Dnajb9	DnaJ heat shock protein family (Hsp40) member B9	27362
1527	NLRP3_ko - NLRP3_wt	ENSMUSG00000028688	1076.72	0.0799622	0.0690951	1.15728	0.247159	0.999738	Toe1	target of EGR1, member 1 (nuclear)	68276
1528	NLRP3_ko - NLRP3_wt	ENSMUSG00000057778	125.908	0.17421	0.150547	1.15718	0.2472	0.999738	Cyb5d2	cytochrome b5 domain containing 2	192986
1529	NLRP3_ko - NLRP3_wt	ENSMUSG00000027540	3359.36	-0.0547214	0.0472973	-1.15697	0.247286	0.999738	Ptpn1	protein tyrosine phosphatase, non-receptor type 1	19246
1530	NLRP3_ko - NLRP3_wt	ENSMUSG00000029449	68.331	-0.253267	0.218921	-1.15689	0.247318	0.999738	Rhof	ras homolog family member F (in filopodia)	23912
1531	NLRP3_ko - NLRP3_wt	ENSMUSG00000008682	38701.3	-0.0432466	0.0373853	-1.15678	0.247362	0.999738	Rpl10	ribosomal protein L10	110954
1532	NLRP3_ko - NLRP3_wt	ENSMUSG00000093954	686.448	-0.207951	0.179882	-1.15604	0.247665	0.999738	Gm16867	predicted gene, 16867	100862085
1533	NLRP3_ko - NLRP3_wt	ENSMUSG00000036752	10229.1	-0.0479557	0.0414888	-1.15587	0.247734	0.999738	Tubb4b	tubulin, beta 4B class IVB	227613
1534	NLRP3_ko - NLRP3_wt	ENSMUSG00000026946	439.902	-0.0893827	0.0773632	-1.15537	0.247941	0.999738	Nmi	N-myc (and STAT) interactor	64685
1535	NLRP3_ko - NLRP3_wt	ENSMUSG00000036430	489.837	-0.0880138	0.0761826	-1.1553	0.247968	0.999738	Tbcc	tubulin-specific chaperone C	72726
1536	NLRP3_ko - NLRP3_wt	ENSMUSG00000055093	200.445	0.154374	0.133646	1.1551	0.248049	0.999738	Rps27a-ps3	ribosomal protein S27A, pseudogene 3	667035
1537	NLRP3_ko - NLRP3_wt	ENSMUSG00000028743	689.07	-0.0748326	0.0647902	-1.155	0.248091	0.999738	Akr7a5	aldo-keto reductase family 7, member A5 (aflatoxin aldehyde reductase)	110198
1538	NLRP3_ko - NLRP3_wt	ENSMUSG00000029146	3023.91	-0.0513444	0.0444549	-1.15498	0.2481	0.999738	Snx17	sorting nexin 17	266781
1539	NLRP3_ko - NLRP3_wt	ENSMUSG00000014776	66.8381	0.221008	0.191435	1.15448	0.248303	0.999738	Nol3	nucleolar protein 3 (apoptosis repressor with CARD domain)	78688
1540	NLRP3_ko - NLRP3_wt	ENSMUSG00000027465	2288.33	-0.0529231	0.0458427	-1.15445	0.248316	0.999738	Tbc1d20	TBC1 domain family, member 20	67231
1541	NLRP3_ko - NLRP3_wt	ENSMUSG00000020901	1098.34	-0.0704621	0.0610381	-1.1544	0.248338	0.999738	Pik3r5	phosphoinositide-3-kinase regulatory subunit 5	320207
1542	NLRP3_ko - NLRP3_wt	ENSMUSG00000002058	811.775	-0.0814095	0.0705252	-1.15433	0.248364	0.999738	Unc119	unc-119 lipid binding chaperone	22248
1543	NLRP3_ko - NLRP3_wt	ENSMUSG00000041426	858.575	-0.079031	0.0684793	-1.15409	0.248465	0.999738	Hibch	3-hydroxyisobutyryl-Coenzyme A hydrolase	227095
1544	NLRP3_ko - NLRP3_wt	ENSMUSG00000000439	662.123	-0.0794201	0.0688302	-1.15386	0.248559	0.999738	Mkrn2	makorin, ring finger protein, 2	67027
1545	NLRP3_ko - NLRP3_wt	ENSMUSG00000020955	407.484	-0.101421	0.0879037	-1.15378	0.248592	0.999738	Ap4s1	adaptor-related protein complex AP-4, sigma 1	11782
1546	NLRP3_ko - NLRP3_wt	ENSMUSG00000030680	81.9637	1.99364	1.72794	1.15376	0.248597	0.999738	ENSMUSG00000030680
1547	NLRP3_ko - NLRP3_wt	ENSMUSG00000022204	1305.27	-0.0669976	0.0580809	-1.15352	0.248697	0.999738	Ngdn	neuroguidin, EIF4E binding protein	68966
1548	NLRP3_ko - NLRP3_wt	ENSMUSG00000053644	410.44	0.0965144	0.0836775	1.15341	0.248743	0.999738	Aldh7a1	aldehyde dehydrogenase family 7, member A1	110695
1549	NLRP3_ko - NLRP3_wt	ENSMUSG00000034442	478.012	0.0927493	0.080427	1.15321	0.248824	0.999738	Trmt5	TRM5 tRNA methyltransferase 5	76357
1550	NLRP3_ko - NLRP3_wt	ENSMUSG00000057069	1783.29	-0.0655065	0.0568095	-1.15309	0.248873	0.999738	Ero1b	endoplasmic reticulum oxidoreductase 1 beta	67475
1551	NLRP3_ko - NLRP3_wt	ENSMUSG00000026458	636.411	0.092356	0.0801095	1.15287	0.248963	0.999738	Ppfia4	protein tyrosine phosphatase, receptor type, f polypeptide (PTPRF), interacting protein (liprin), alpha 4	68507
1552	NLRP3_ko - NLRP3_wt	ENSMUSG00000025085	367.657	-0.0999953	0.0867512	-1.15267	0.249047	0.999738	Ablim1	actin-binding LIM protein 1	226251
1553	NLRP3_ko - NLRP3_wt	ENSMUSG00000042770	104.678	-0.185847	0.16125	-1.15254	0.249099	0.999738	Hebp1	heme binding protein 1	15199
1554	NLRP3_ko - NLRP3_wt	ENSMUSG00000032366	899.111	0.0687113	0.0596176	1.15253	0.249102	0.999738	Tpm1	tropomyosin 1, alpha	22003
1555	NLRP3_ko - NLRP3_wt	ENSMUSG00000036989	370.297	-0.109925	0.095389	-1.15239	0.249162	0.999738	Trim3	tripartite motif-containing 3	55992
1556	NLRP3_ko - NLRP3_wt	ENSMUSG00000094595	80.1602	0.204483	0.177511	1.15195	0.249342	0.999738	Fsbp	fibrinogen silencer binding protein	100503583
1557	NLRP3_ko - NLRP3_wt	ENSMUSG00000026669	3011.27	0.045971	0.0399109	1.15184	0.249387	0.999738	Mcm10	minichromosome maintenance 10 replication initiation factor	70024
1558	NLRP3_ko - NLRP3_wt	ENSMUSG00000020064	1579.33	-0.0749343	0.0650662	-1.15166	0.249459	0.999738	Herc4	hect domain and RLD 4	67345
1559	NLRP3_ko - NLRP3_wt	ENSMUSG00000093803	575.621	0.082901	0.0719955	1.15147	0.249537	0.999738	Ppp2r3d	protein phosphatase 2 (formerly 2A), regulatory subunit B'', delta	19054
1560	NLRP3_ko - NLRP3_wt	ENSMUSG00000029510	556.078	0.0918407	0.079779	1.15119	0.249654	0.999738	Gpc2	glypican 2 (cerebroglycan)	71951
1561	NLRP3_ko - NLRP3_wt	ENSMUSG00000025269	391.644	-0.0925833	0.0804447	-1.15089	0.249776	0.999738	Apex2	apurinic/apyrimidinic endonuclease 2	77622
1562	NLRP3_ko - NLRP3_wt	ENSMUSG00000032553	2619.21	-0.0682294	0.0593381	-1.14984	0.250209	0.999738	Srprb	signal recognition particle receptor, B subunit	20818
1563	NLRP3_ko - NLRP3_wt	ENSMUSG00000056673	1003.84	0.0632115	0.0549836	1.14964	0.250291	0.999738	Kdm5d	lysine (K)-specific demethylase 5D	20592
1564	NLRP3_ko - NLRP3_wt	ENSMUSG00000075327	685.92	-0.0799751	0.0695664	-1.14962	0.2503	0.999738	Zbtb2	zinc finger and BTB domain containing 2	381990
1565	NLRP3_ko - NLRP3_wt	ENSMUSG00000022849	167.05	0.143436	0.124815	1.14918	0.25048	0.999738	Hspbap1	Hspb associated protein 1	66667
1566	NLRP3_ko - NLRP3_wt	ENSMUSG00000027304	3297.83	0.0439398	0.0382572	1.14854	0.250747	0.999738	Rtf1	RTF1, Paf1/RNA polymerase II complex component	76246
1567	NLRP3_ko - NLRP3_wt	ENSMUSG00000039697	719.013	-0.0991092	0.0863333	-1.14798	0.250975	0.999738	Ncoa7	nuclear receptor coactivator 7	211329
1568	NLRP3_ko - NLRP3_wt	ENSMUSG00000033392	1658.63	0.0544075	0.0473988	1.14787	0.251023	0.999738	Clasp2	CLIP associating protein 2	76499
1569	NLRP3_ko - NLRP3_wt	ENSMUSG00000029438	2062.18	0.0565876	0.0493218	1.14731	0.251252	0.999738	Bcl7a	B cell CLL/lymphoma 7A	77045
1570	NLRP3_ko - NLRP3_wt	ENSMUSG00000096944	451.611	0.112828	0.0983413	1.14731	0.251254	0.999738	ENSMUSG00000096944
1571	NLRP3_ko - NLRP3_wt	ENSMUSG00000022540	1234.46	0.0598553	0.0521918	1.14683	0.25145	0.999738	Rogdi	rogdi homolog	66049
1572	NLRP3_ko - NLRP3_wt	ENSMUSG00000041859	14278.4	0.0392517	0.0342329	1.14661	0.251544	0.999738	Mcm3	minichromosome maintenance complex component 3	17215
1573	NLRP3_ko - NLRP3_wt	ENSMUSG00000026637	156.533	0.155423	0.135602	1.14618	0.251722	0.999738	Traf5	TNF receptor-associated factor 5	22033
1574	NLRP3_ko - NLRP3_wt	ENSMUSG00000027775	3785.34	-0.0437736	0.0381999	-1.14591	0.251833	0.999738	Mfsd1	major facilitator superfamily domain containing 1	66868
1575	NLRP3_ko - NLRP3_wt	ENSMUSG00000105868	77.5286	0.243191	0.212269	1.14568	0.251929	0.999738	ENSMUSG00000105868
1576	NLRP3_ko - NLRP3_wt	ENSMUSG00000026005	1884.09	-0.0672953	0.0587589	-1.14528	0.252093	0.999738	Rpe	ribulose-5-phosphate-3-epimerase	66646
1577	NLRP3_ko - NLRP3_wt	ENSMUSG00000073125	170.303	0.618786	0.540587	1.14466	0.252352	0.999738	Xlr3b	X-linked lymphocyte-regulated 3B	574437
1578	NLRP3_ko - NLRP3_wt	ENSMUSG00000026209	1388.22	-0.0646874	0.0565302	-1.1443	0.252501	0.999738	Dnpep	aspartyl aminopeptidase	13437
1579	NLRP3_ko - NLRP3_wt	ENSMUSG00000024143	227.28	0.142076	0.124207	1.14387	0.252679	0.999738	Rhoq	ras homolog family member Q	104215
1580	NLRP3_ko - NLRP3_wt	ENSMUSG00000022772	850.796	-0.0674319	0.0589514	-1.14386	0.252683	0.999738	Senp5	SUMO/sentrin specific peptidase 5	320213
1581	NLRP3_ko - NLRP3_wt	ENSMUSG00000006315	1932.61	0.0627059	0.0548269	1.14371	0.252745	0.999738	Tmem147	transmembrane protein 147	69804
1582	NLRP3_ko - NLRP3_wt	ENSMUSG00000022312	9723.83	-0.0387612	0.0338991	-1.14343	0.25286	0.999738	Eif3h	eukaryotic translation initiation factor 3, subunit H	68135
1583	NLRP3_ko - NLRP3_wt	ENSMUSG00000074813	162.976	0.143564	0.125582	1.14319	0.25296	0.999738	Morrbid	myeloid RNA regulator of BCL2L11 induced cell death	100043424
1584	NLRP3_ko - NLRP3_wt	ENSMUSG00000010057	425.713	-0.0981086	0.0858269	-1.1431	0.252998	0.999738	Nprl2	NPR2 like, GATOR1 complex subunit	56032
1585	NLRP3_ko - NLRP3_wt	ENSMUSG00000026632	115.527	0.181257	0.15858	1.143	0.253039	0.999738	Tatdn3	TatD DNase domain containing 3	68972
1586	NLRP3_ko - NLRP3_wt	ENSMUSG00000029204	563.024	-0.0822952	0.0720015	-1.14297	0.253053	0.999738	Rhoh	ras homolog family member H	74734
1587	NLRP3_ko - NLRP3_wt	ENSMUSG00000022756	115.827	0.177081	0.154968	1.14269	0.253167	0.999738	Slc7a4	solute carrier family 7 (cationic amino acid transporter, y+ system), member 4	224022
1588	NLRP3_ko - NLRP3_wt	ENSMUSG00000059474	2483.46	0.0572398	0.0500946	1.14263	0.25319	0.999738	Mbtd1	mbt domain containing 1	103537
1589	NLRP3_ko - NLRP3_wt	ENSMUSG00000002416	1098.66	-0.0705191	0.0617293	-1.14239	0.253291	0.999738	Ndufb2	NADH:ubiquinone oxidoreductase subunit B2	68198
1590	NLRP3_ko - NLRP3_wt	ENSMUSG00000095325	190.261	0.148046	0.129596	1.14236	0.253304	0.999738	Zfp870	zinc finger protein 870	240066
1591	NLRP3_ko - NLRP3_wt	ENSMUSG00000059689	393.185	-0.09638	0.0843833	-1.14217	0.253384	0.999738	Zfp637	zinc finger protein 637	232337
1592	NLRP3_ko - NLRP3_wt	ENSMUSG00000081272	213.746	0.126547	0.110828	1.14183	0.253525	0.999738	ENSMUSG00000081272
1593	NLRP3_ko - NLRP3_wt	ENSMUSG00000024066	3068.58	0.0725293	0.0635378	1.14151	0.253656	0.999738	Xdh	xanthine dehydrogenase	22436
1594	NLRP3_ko - NLRP3_wt	ENSMUSG00000017765	701.656	0.0851959	0.0746474	1.14131	0.253741	0.999738	Slc12a4	solute carrier family 12, member 4	20498
1595	NLRP3_ko - NLRP3_wt	ENSMUSG00000099966	185.982	0.13646	0.119566	1.1413	0.253746	0.999738	ENSMUSG00000099966
1596	NLRP3_ko - NLRP3_wt	ENSMUSG00000073062	318.761	0.109659	0.0960913	1.14119	0.253789	0.999738	Zxdb	zinc finger, X-linked, duplicated B	668166
1597	NLRP3_ko - NLRP3_wt	ENSMUSG00000058407	1473.63	-0.0685224	0.0600536	-1.14102	0.253861	0.999738	Txndc9	thioredoxin domain containing 9	98258
1598	NLRP3_ko - NLRP3_wt	ENSMUSG00000023186	1385.86	-0.0690355	0.0605213	-1.14068	0.254003	0.999738	Vwa5a	von Willebrand factor A domain containing 5A	67776
1599	NLRP3_ko - NLRP3_wt	ENSMUSG00000026509	428.95	-0.108859	0.095457	-1.1404	0.25412	0.999738	Capn2	calpain 2	12334
1600	NLRP3_ko - NLRP3_wt	ENSMUSG00000041360	3465.91	-0.050675	0.0444372	-1.14037	0.254131	0.999738	Pum3	pumilio RNA-binding family member 3	52874
1601	NLRP3_ko - NLRP3_wt	ENSMUSG00000044786	1402.35	-0.0854445	0.0749642	-1.1398	0.254368	0.999738	Zfp36	zinc finger protein 36	22695
1602	NLRP3_ko - NLRP3_wt	ENSMUSG00000022216	5486.37	-0.0562525	0.0493622	-1.13959	0.254459	0.999738	Psme1	proteasome (prosome, macropain) activator subunit 1 (PA28 alpha)	19186
1603	NLRP3_ko - NLRP3_wt	ENSMUSG00000023965	705.032	-0.0816677	0.0716857	-1.13925	0.2546	0.999738	Fbxl17	F-box and leucine-rich repeat protein 17	50758
1604	NLRP3_ko - NLRP3_wt	ENSMUSG00000019806	229.327	-0.139269	0.12229	-1.13884	0.25477	0.999738	Aig1	androgen-induced 1	66253
1605	NLRP3_ko - NLRP3_wt	ENSMUSG00000095677	1072.91	0.0719825	0.0632136	1.13872	0.25482	0.999738	Dynlt1f	dynein light chain Tctex-type 1F	100040531
1606	NLRP3_ko - NLRP3_wt	ENSMUSG00000051391	8443.89	0.0431815	0.0379281	1.13851	0.254908	0.999738	Ywhag	tyrosine 3-monooxygenase/tryptophan 5-monooxygenase activation protein, gamma polypeptide	22628
1607	NLRP3_ko - NLRP3_wt	ENSMUSG00000024259	1467.53	-0.0593986	0.052177	-1.13841	0.254951	0.999738	Slc25a46	solute carrier family 25, member 46	67453
1608	NLRP3_ko - NLRP3_wt	ENSMUSG00000063888	4960.48	-0.0487558	0.0428348	-1.13823	0.255024	0.999738	Rpl7l1	ribosomal protein L7-like 1	66229
1609	NLRP3_ko - NLRP3_wt	ENSMUSG00000025283	2623.02	-0.0741917	0.0651935	-1.13802	0.25511	0.999738	Sat1	spermidine/spermine N1-acetyl transferase 1	20229
1610	NLRP3_ko - NLRP3_wt	ENSMUSG00000059900	303.359	-0.112954	0.0992879	-1.13764	0.255269	0.999738	Tmem40	transmembrane protein 40	94346
1611	NLRP3_ko - NLRP3_wt	ENSMUSG00000029735	117.898	-0.177395	0.156021	-1.13699	0.255541	0.999738	Tpk1	thiamine pyrophosphokinase	29807
1612	NLRP3_ko - NLRP3_wt	ENSMUSG00000068129	6119.52	-0.0454761	0.0400101	-1.13662	0.255699	0.999738	Cst7	cystatin F (leukocystatin)	13011
1613	NLRP3_ko - NLRP3_wt	ENSMUSG00000040314	59891.8	-0.0499664	0.043967	-1.13645	0.255767	0.999738	Ctsg	cathepsin G	13035
1614	NLRP3_ko - NLRP3_wt	ENSMUSG00000034321	1271.28	0.0653553	0.0575922	1.13479	0.256461	0.999738	Exosc1	exosome component 1	66583
1615	NLRP3_ko - NLRP3_wt	ENSMUSG00000045316	356.78	0.105132	0.0926498	1.13472	0.256492	0.999738	Fahd1	fumarylacetoacetate hydrolase domain containing 1	68636
1616	NLRP3_ko - NLRP3_wt	ENSMUSG00000036376	695.816	0.0894377	0.0788232	1.13466	0.256517	0.999738	Abt1	activator of basal transcription 1	30946
1617	NLRP3_ko - NLRP3_wt	ENSMUSG00000047123	683.444	-0.0771074	0.0679808	-1.13425	0.256689	0.999738	Ticam1	toll-like receptor adaptor molecule 1	106759
1618	NLRP3_ko - NLRP3_wt	ENSMUSG00000080875	165.85	0.141488	0.124763	1.13406	0.25677	0.999738	ENSMUSG00000080875
1619	NLRP3_ko - NLRP3_wt	ENSMUSG00000044465	1935.35	-0.0759837	0.0670153	-1.13383	0.256867	0.999738	Fam160a2	family with sequence similarity 160, member A2	74349
1620	NLRP3_ko - NLRP3_wt	ENSMUSG00000047221	491.783	0.0861919	0.076059	1.13322	0.25712	0.999738	Fam185a	family with sequence similarity 185, member A	330050
1621	NLRP3_ko - NLRP3_wt	ENSMUSG00000020718	320.276	0.113255	0.0999542	1.13307	0.257186	0.999738	Polg2	polymerase (DNA directed), gamma 2, accessory subunit	50776
1622	NLRP3_ko - NLRP3_wt	ENSMUSG00000060475	3097.57	-0.0493119	0.0435312	-1.13279	0.257301	0.999738	Wtap	Wilms tumour 1-associating protein	60532
1623	NLRP3_ko - NLRP3_wt	ENSMUSG00000026176	4938.74	-0.0464566	0.0410156	-1.13266	0.257358	0.999738	Ctdsp1	CTD (carboxy-terminal domain, RNA polymerase II, polypeptide A) small phosphatase 1	227292
1624	NLRP3_ko - NLRP3_wt	ENSMUSG00000025757	1064.05	-0.0943699	0.0833258	-1.13254	0.257407	0.999738	Hspa4l	heat shock protein 4 like	18415
1625	NLRP3_ko - NLRP3_wt	ENSMUSG00000003812	2184.12	0.0599452	0.0529522	1.13206	0.257608	0.999738	Dnase2a;!Gm38426	deoxyribonuclease II alpha;!predicted gene, 38426	13423;!100503676
1626	NLRP3_ko - NLRP3_wt	ENSMUSG00000080935	61.3867	-0.223871	0.197811	-1.13174	0.257744	0.999738	ENSMUSG00000080935
1627	NLRP3_ko - NLRP3_wt	ENSMUSG00000034109	2291.57	-0.0567274	0.0501463	-1.13124	0.257955	0.999738	Golim4	golgi integral membrane protein 4	73124
1628	NLRP3_ko - NLRP3_wt	ENSMUSG00000026932	131.283	0.173013	0.153064	1.13033	0.258338	0.999738	Nacc2	nucleus accumbens associated 2, BEN and BTB (POZ) domain containing	67991
1629	NLRP3_ko - NLRP3_wt	ENSMUSG00000024970	456.521	0.0921639	0.0815381	1.13032	0.258342	0.999738	Spindoc	spindlin interactor and repressor of chromatin binding	68229
1630	NLRP3_ko - NLRP3_wt	ENSMUSG00000015839	2272.04	-0.0482547	0.0426976	-1.13015	0.258412	0.999738	Nfe2l2	nuclear factor, erythroid derived 2, like 2	18024
1631	NLRP3_ko - NLRP3_wt	ENSMUSG00000096433	232.361	0.128291	0.113522	1.13009	0.258438	0.999738	Zfp994	zinc finger protein 994	240038
1632	NLRP3_ko - NLRP3_wt	ENSMUSG00000032231	4956.87	-0.0497339	0.0440111	-1.13003	0.258463	0.999738	Anxa2	annexin A2	12306
1633	NLRP3_ko - NLRP3_wt	ENSMUSG00000048546	3646.86	-0.0531951	0.0470823	-1.12983	0.258547	0.999738	Tob2	transducer of ERBB2, 2	57259
1634	NLRP3_ko - NLRP3_wt	ENSMUSG00000069743	89.2542	0.188974	0.167581	1.12765	0.259466	0.999738	Zfp820	zinc finger protein 820	75424
1635	NLRP3_ko - NLRP3_wt	ENSMUSG00000037029	2119.84	-0.049595	0.04399	-1.12742	0.259566	0.999738	Zfp146	zinc finger protein 146	26465
1636	NLRP3_ko - NLRP3_wt	ENSMUSG00000068267	3923.45	0.0672517	0.059664	1.12717	0.259669	0.999738	Cenpb	centromere protein B	12616
1637	NLRP3_ko - NLRP3_wt	ENSMUSG00000028099	1921.99	0.051068	0.0453488	1.12612	0.260116	0.999738	Polr3c	polymerase (RNA) III (DNA directed) polypeptide C	74414
1638	NLRP3_ko - NLRP3_wt	ENSMUSG00000097743	320.707	-0.101516	0.0901553	-1.12601	0.26016	0.999738	Gm16973	predicted gene, 16973	100503823
1639	NLRP3_ko - NLRP3_wt	ENSMUSG00000022723	988.598	0.0708463	0.0629229	1.12592	0.260198	0.999738	Crybg3	beta-gamma crystallin domain containing 3	224273
1640	NLRP3_ko - NLRP3_wt	ENSMUSG00000021900	577.835	0.0760714	0.0676044	1.12524	0.260486	0.999738	Btd	biotinidase	26363
1641	NLRP3_ko - NLRP3_wt	ENSMUSG00000028848	684.775	-0.0761705	0.0677175	-1.12483	0.260662	0.999738	Gpn2	GPN-loop GTPase 2	100210
1642	NLRP3_ko - NLRP3_wt	ENSMUSG00000021886	1263.17	-0.0960283	0.0854147	-1.12426	0.260903	0.999738	Gpr65	G-protein coupled receptor 65	14744
1643	NLRP3_ko - NLRP3_wt	ENSMUSG00000067038	1038.02	0.0813661	0.0723803	1.12415	0.26095	0.999738	Rps12-ps3	ribosomal protein S12, pseudogene 3	100034727
1644	NLRP3_ko - NLRP3_wt	ENSMUSG00000035891	4274.72	-0.0575173	0.0511867	-1.12368	0.26115	0.999738	Cerk	ceramide kinase	223753
1645	NLRP3_ko - NLRP3_wt	ENSMUSG00000005225	111.598	-0.24426	0.217395	-1.12358	0.261192	0.999738	Plekha8	pleckstrin homology domain containing, family A (phosphoinositide binding specific) member 8	231999
1646	NLRP3_ko - NLRP3_wt	ENSMUSG00000038351	754.352	0.0722588	0.064312	1.12357	0.261197	0.999738	Sgsm2	small G protein signaling modulator 2	97761
1647	NLRP3_ko - NLRP3_wt	ENSMUSG00000078941	3483.88	-0.0638844	0.0568725	-1.12329	0.261314	0.999738	Taf9;!Ak6	TATA-box binding protein associated factor 9;!adenylate kinase 6	108143;!102216272
1648	NLRP3_ko - NLRP3_wt	ENSMUSG00000022217	76.4993	0.211266	0.188082	1.12327	0.261323	0.999738	Emc9	ER membrane protein complex subunit 9	85308
1649	NLRP3_ko - NLRP3_wt	ENSMUSG00000050299	696.347	0.0754323	0.0671604	1.12317	0.261367	0.999738	ENSMUSG00000050299
1650	NLRP3_ko - NLRP3_wt	ENSMUSG00000023277	4292.49	-0.0587747	0.0523392	-1.12296	0.261455	0.999738	Twf2	twinfilin actin binding protein 2	23999
1651	NLRP3_ko - NLRP3_wt	ENSMUSG00000020152	14369.9	-0.0400955	0.0357098	-1.12282	0.261516	0.999738	Actr2	ARP2 actin-related protein 2	66713
1652	NLRP3_ko - NLRP3_wt	ENSMUSG00000056749	746.658	-0.0852722	0.0759632	-1.12255	0.26163	0.999738	Nfil3	nuclear factor, interleukin 3, regulated	18030
1653	NLRP3_ko - NLRP3_wt	ENSMUSG00000028959	1835.61	-0.0534182	0.0475971	-1.1223	0.261736	0.999738	Fastk	Fas-activated serine/threonine kinase	66587
1654	NLRP3_ko - NLRP3_wt	ENSMUSG00000005312	4338.67	-0.0425016	0.0378739	-1.12219	0.261783	0.999738	Ubqln1	ubiquilin 1	56085
1655	NLRP3_ko - NLRP3_wt	ENSMUSG00000037416	1130.62	-0.0679544	0.0605656	-1.122	0.261863	0.999738	Dmxl1	Dmx-like 1	240283
1656	NLRP3_ko - NLRP3_wt	ENSMUSG00000044948	1891.34	-0.060708	0.0541107	-1.12192	0.261896	0.999738	Cfap43	cilia and flagella associated protein 43	100048534
1657	NLRP3_ko - NLRP3_wt	ENSMUSG00000021028	202.753	0.126909	0.11312	1.12189	0.261907	0.999738	Mbip	MAP3K12 binding inhibitory protein 1	217588
1658	NLRP3_ko - NLRP3_wt	ENSMUSG00000047654	288.37	0.142683	0.127194	1.12177	0.26196	0.999738	Tssk6	testis-specific serine kinase 6	83984
1659	NLRP3_ko - NLRP3_wt	ENSMUSG00000037946	1022.33	-0.0946241	0.0843746	-1.12148	0.262085	0.999738	Fgd3	FYVE, RhoGEF and PH domain containing 3	30938
1660	NLRP3_ko - NLRP3_wt	ENSMUSG00000051671	408.69	-0.0909187	0.0810897	-1.12121	0.262198	0.999738	Coa6	cytochrome c oxidase assembly factor 6	67892
1661	NLRP3_ko - NLRP3_wt	ENSMUSG00000105881	350.325	0.09628	0.0859112	1.12069	0.262419	0.999738	ENSMUSG00000105881
1662	NLRP3_ko - NLRP3_wt	ENSMUSG00000102602	316.115	0.105724	0.0943734	1.12028	0.262596	0.999738	ENSMUSG00000102602
1663	NLRP3_ko - NLRP3_wt	ENSMUSG00000038250	1654.64	-0.0678246	0.0605445	-1.12024	0.26261	0.999738	Usp38	ubiquitin specific peptidase 38	74841
1664	NLRP3_ko - NLRP3_wt	ENSMUSG00000044715	518.722	-0.0835069	0.0745795	-1.1197	0.26284	0.999738	Gskip	GSK3B interacting protein	66787
1665	NLRP3_ko - NLRP3_wt	ENSMUSG00000000340	771.226	-0.0751553	0.067154	-1.11915	0.263076	0.999738	Dbt	dihydrolipoamide branched chain transacylase E2	13171
1666	NLRP3_ko - NLRP3_wt	ENSMUSG00000029111	2176.52	-0.0503468	0.0450224	-1.11826	0.263456	0.999738	Nelfa	negative elongation factor complex member A, Whsc2	24116
1667	NLRP3_ko - NLRP3_wt	ENSMUSG00000007035	79.2433	0.204562	0.182929	1.11826	0.263457	0.999738	Msh5	mutS homolog 5	17687
1668	NLRP3_ko - NLRP3_wt	ENSMUSG00000052676	151.678	-0.154294	0.137979	-1.11825	0.263462	0.999738	Zmat1	zinc finger, matrin type 1	215693
1669	NLRP3_ko - NLRP3_wt	ENSMUSG00000026812	1362.76	0.0604345	0.0540508	1.1181	0.263522	0.999738	Tsc1	TSC complex subunit 1	64930
1670	NLRP3_ko - NLRP3_wt	ENSMUSG00000043323	1430.24	0.0661211	0.05914	1.11804	0.263549	0.999738	Fbrsl1	fibrosin-like 1	381668
1671	NLRP3_ko - NLRP3_wt	ENSMUSG00000031988	3230.57	-0.0520963	0.0466193	-1.11748	0.263787	0.999738	Vps26b	VPS26 retromer complex component B	69091
1672	NLRP3_ko - NLRP3_wt	ENSMUSG00000042105	648.938	0.0774891	0.0693807	1.11687	0.264051	0.999738	Inpp5f	inositol polyphosphate-5-phosphatase F	101490
1673	NLRP3_ko - NLRP3_wt	ENSMUSG00000097536	84.2339	0.203684	0.182391	1.11674	0.264105	0.999738	ENSMUSG00000097536
1674	NLRP3_ko - NLRP3_wt	ENSMUSG00000073716	62.1644	0.233971	0.209579	1.11638	0.264258	0.999738	ENSMUSG00000073716
1675	NLRP3_ko - NLRP3_wt	ENSMUSG00000048106	626.733	-0.074742	0.06696	-1.11622	0.264328	0.999738	ENSMUSG00000048106
1676	NLRP3_ko - NLRP3_wt	ENSMUSG00000025507	1811.07	0.0591356	0.0530111	1.11553	0.264623	0.999738	Pidd1	p53 induced death domain protein 1	57913
1677	NLRP3_ko - NLRP3_wt	ENSMUSG00000038365	226.973	0.137461	0.123235	1.11543	0.264666	0.999738	Fbxo25	F-box protein 25	66822
1678	NLRP3_ko - NLRP3_wt	ENSMUSG00000020225	1771.73	-0.0551189	0.0494192	-1.11533	0.264708	0.999738	Tmbim4	transmembrane BAX inhibitor motif containing 4	68212
1679	NLRP3_ko - NLRP3_wt	ENSMUSG00000029007	2341.89	0.0556174	0.0498677	1.1153	0.264722	0.999738	Agtrap	angiotensin II, type I receptor-associated protein	11610
1680	NLRP3_ko - NLRP3_wt	ENSMUSG00000020629	1682.95	0.0506996	0.0454764	1.11486	0.264912	0.999738	Adi1	acireductone dioxygenase 1	104923
1681	NLRP3_ko - NLRP3_wt	ENSMUSG00000075704	588.988	0.0834389	0.0748481	1.11478	0.264947	0.999738	Txnrd2	thioredoxin reductase 2	26462
1682	NLRP3_ko - NLRP3_wt	ENSMUSG00000028793	1920.67	-0.0557355	0.0500051	-1.1146	0.265024	0.999738	Rnf19b	ring finger protein 19B	75234
1683	NLRP3_ko - NLRP3_wt	ENSMUSG00000089857	125.391	0.168033	0.1508	1.11427	0.265163	0.999738	Zfp882	zinc finger protein 882	382019
1684	NLRP3_ko - NLRP3_wt	ENSMUSG00000033707	557.951	0.0792307	0.071117	1.11409	0.26524	0.999738	Lrrc24	leucine rich repeat containing 24	378937
1685	NLRP3_ko - NLRP3_wt	ENSMUSG00000048379	1711.99	-0.0701199	0.0629489	-1.11392	0.265314	0.999738	Socs4	suppressor of cytokine signaling 4	67296
1686	NLRP3_ko - NLRP3_wt	ENSMUSG00000043085	73.4131	0.212059	0.190388	1.11382	0.265355	0.999738	Tmem82	transmembrane protein 82	213989
1687	NLRP3_ko - NLRP3_wt	ENSMUSG00000021830	723.998	-0.0832227	0.0747184	-1.11382	0.265357	0.999738	Txndc16	thioredoxin domain containing 16	70561
1688	NLRP3_ko - NLRP3_wt	ENSMUSG00000028617	372.136	-0.107827	0.0968689	-1.11312	0.265656	0.999738	Lrrc42	leucine rich repeat containing 42	77809
1689	NLRP3_ko - NLRP3_wt	ENSMUSG00000056131	871.079	-0.0657331	0.0590532	-1.11312	0.265658	0.999738	Pgm3	phosphoglucomutase 3	109785
1690	NLRP3_ko - NLRP3_wt	ENSMUSG00000067653	207.362	0.13151	0.1182	1.11261	0.265877	0.999738	Ankrd23	ankyrin repeat domain 23	78321
1691	NLRP3_ko - NLRP3_wt	ENSMUSG00000043895	723.894	-0.0801696	0.0720898	-1.11208	0.266104	0.999738	S1pr2	sphingosine-1-phosphate receptor 2	14739
1692	NLRP3_ko - NLRP3_wt	ENSMUSG00000016552	1295.54	-0.0653021	0.0587231	-1.11203	0.266123	0.999738	Foxred2	FAD-dependent oxidoreductase domain containing 2	239554
1693	NLRP3_ko - NLRP3_wt	ENSMUSG00000051439	208.954	0.136516	0.12279	1.11178	0.266232	0.999738	Cd14	CD14 antigen	12475
1694	NLRP3_ko - NLRP3_wt	ENSMUSG00000024335	11257.8	-0.0350153	0.0314975	-1.11169	0.266273	0.999738	Brd2	bromodomain containing 2	14312
1695	NLRP3_ko - NLRP3_wt	ENSMUSG00000021549	1180.94	-0.0669946	0.0602646	-1.11167	0.266279	0.999738	Rasa1	RAS p21 protein activator 1	218397
1696	NLRP3_ko - NLRP3_wt	ENSMUSG00000035944	389.736	0.0948993	0.0854571	1.11049	0.266788	0.999738	Ttc38	tetratricopeptide repeat domain 38	239570
1697	NLRP3_ko - NLRP3_wt	ENSMUSG00000022022	309.018	-0.103384	0.0931018	-1.11044	0.266809	0.999738	Mtrf1	mitochondrial translational release factor 1	211253
1698	NLRP3_ko - NLRP3_wt	ENSMUSG00000026435	167.018	-0.189348	0.170535	-1.11032	0.266861	0.999738	Slc45a3	solute carrier family 45, member 3	212980
1699	NLRP3_ko - NLRP3_wt	ENSMUSG00000028228	1876.58	-0.0706312	0.0636262	-1.1101	0.266958	0.999738	Cpne3	copine III	70568
1700	NLRP3_ko - NLRP3_wt	ENSMUSG00000038855	2006.33	-0.0664663	0.0599183	-1.10928	0.267309	0.999738	Itpkb	inositol 1,4,5-trisphosphate 3-kinase B	320404
1701	NLRP3_ko - NLRP3_wt	ENSMUSG00000021037	6537.11	-0.0633925	0.0571945	-1.10837	0.267703	0.999738	Ahsa1	AHA1, activator of heat shock protein ATPase 1	217737
1702	NLRP3_ko - NLRP3_wt	ENSMUSG00000022179	339.293	0.0960397	0.086688	1.10788	0.267914	0.999738	4931414P19Rik	RIKEN cDNA 4931414P19 gene	74359
1703	NLRP3_ko - NLRP3_wt	ENSMUSG00000032440	500.733	0.101273	0.0914257	1.10771	0.267988	0.999738	Tgfbr2	transforming growth factor, beta receptor II	21813
1704	NLRP3_ko - NLRP3_wt	ENSMUSG00000022808	2527.78	-0.0504271	0.0455372	-1.10738	0.268129	0.999738	Snx4	sorting nexin 4	69150
1705	NLRP3_ko - NLRP3_wt	ENSMUSG00000049307	1082.49	0.0656961	0.0593498	1.10693	0.268323	0.999738	Fut4	fucosyltransferase 4	14345
1706	NLRP3_ko - NLRP3_wt	ENSMUSG00000028434	98.3704	0.175903	0.15892	1.10687	0.26835	0.999738	Epb41l4b	erythrocyte membrane protein band 4.1 like 4b	54357
1707	NLRP3_ko - NLRP3_wt	ENSMUSG00000072437	102.704	-0.17544	0.158587	-1.10627	0.268608	0.999738	Nanos1	nanos C2HC-type zinc finger 1	332397
1708	NLRP3_ko - NLRP3_wt	ENSMUSG00000022817	562.233	0.115682	0.104581	1.10614	0.268665	0.999738	Itgb5	integrin beta 5	16419
1709	NLRP3_ko - NLRP3_wt	ENSMUSG00000089764	310.061	0.104463	0.0944552	1.10596	0.268746	0.999738	Gm16580	poly(A) binding protein, cytoplasmic 1 pseudogene	100417756
1710	NLRP3_ko - NLRP3_wt	ENSMUSG00000036712	1677.44	-0.061581	0.0556972	-1.10564	0.268883	0.999738	Cyld	CYLD lysine 63 deubiquitinase	74256
1711	NLRP3_ko - NLRP3_wt	ENSMUSG00000018909	4132.37	-0.0456811	0.0413195	-1.10556	0.268919	0.999738	Arrb1	arrestin, beta 1	109689
1712	NLRP3_ko - NLRP3_wt	ENSMUSG00000034709	2632.32	-0.048406	0.0437875	-1.10548	0.268954	0.999738	Ppp1r21	protein phosphatase 1, regulatory subunit 21	73825
1713	NLRP3_ko - NLRP3_wt	ENSMUSG00000045237	256.596	-0.109418	0.0989921	-1.10532	0.269023	0.999738	Eola1	endothelium and lymphocyte associated ASCH domain 1	68618
1714	NLRP3_ko - NLRP3_wt	ENSMUSG00000033987	112.818	0.174381	0.157794	1.10512	0.269108	0.999738	Dnah17	dynein, axonemal, heavy chain 17	69926
1715	NLRP3_ko - NLRP3_wt	ENSMUSG00000030336	764.035	-0.104842	0.0948724	-1.10509	0.269122	0.999738	Cd27	CD27 antigen	21940
1716	NLRP3_ko - NLRP3_wt	ENSMUSG00000098650	598.297	0.497048	0.449856	1.1049	0.269201	0.999738	ENSMUSG00000098650
1717	NLRP3_ko - NLRP3_wt	ENSMUSG00000055319	3375.04	-0.0406099	0.036755	-1.10488	0.269211	0.999738	Sec23ip	Sec23 interacting protein	207352
1718	NLRP3_ko - NLRP3_wt	ENSMUSG00000027329	155.846	0.147067	0.133155	1.10448	0.269386	0.999738	Spef1	sperm flagellar 1	70997
1719	NLRP3_ko - NLRP3_wt	ENSMUSG00000003190	1002.46	0.0794387	0.0719442	1.10417	0.269519	0.999738	Bcl2l12	BCL2-like 12 (proline rich)	75736
1720	NLRP3_ko - NLRP3_wt	ENSMUSG00000017830	383.568	-0.122448	0.1109	-1.10412	0.26954	0.999738	Dhx58	DEXH (Asp-Glu-X-His) box polypeptide 58	80861
1721	NLRP3_ko - NLRP3_wt	ENSMUSG00000000555	2202.66	-0.0563104	0.0510046	-1.10403	0.269582	0.999738	Itga5	integrin alpha 5 (fibronectin receptor alpha)	16402
1722	NLRP3_ko - NLRP3_wt	ENSMUSG00000000811	253.719	-0.144689	0.131115	-1.10353	0.269798	0.999738	Txnrd3	thioredoxin reductase 3	232223
1723	NLRP3_ko - NLRP3_wt	ENSMUSG00000025439	3170.42	-0.0454292	0.0412069	-1.10247	0.270259	0.999738	Clns1a	chloride channel, nucleotide-sensitive, 1A	12729
1724	NLRP3_ko - NLRP3_wt	ENSMUSG00000020794	1638.67	-0.053008	0.0480817	-1.10246	0.270264	0.999738	Ube2g1	ubiquitin-conjugating enzyme E2G 1	67128
1725	NLRP3_ko - NLRP3_wt	ENSMUSG00000049881	549.236	0.104937	0.0952007	1.10228	0.270342	0.999738	2810025M15Rik	RIKEN cDNA 2810025M15 gene	69953
1726	NLRP3_ko - NLRP3_wt	ENSMUSG00000070003	2499.84	0.0649272	0.0589112	1.10212	0.27041	0.999738	Ssbp4	single stranded DNA binding protein 4	76900
1727	NLRP3_ko - NLRP3_wt	ENSMUSG00000090213	1254.54	-0.0603656	0.0548111	-1.10134	0.270749	0.999738	Tmem189	transmembrane protein 189	407243
1728	NLRP3_ko - NLRP3_wt	ENSMUSG00000024127	946.019	-0.0796008	0.0723334	-1.10047	0.271127	0.999738	Prepl	prolyl endopeptidase-like	213760
1729	NLRP3_ko - NLRP3_wt	ENSMUSG00000027708	2756.23	0.0534264	0.0485507	1.10042	0.271147	0.999738	Dcun1d1	DCN1, defective in cullin neddylation 1, domain containing 1 (S. cerevisiae)	114893
1730	NLRP3_ko - NLRP3_wt	ENSMUSG00000098973	914.919	-0.296075	0.2691	-1.10024	0.271227	0.999738	Mir6236	microRNA 6236	102465959
1731	NLRP3_ko - NLRP3_wt	ENSMUSG00000025510	533.331	-0.088122	0.0801122	-1.09998	0.27134	0.999738	Cd151	CD151 antigen	12476
1732	NLRP3_ko - NLRP3_wt	ENSMUSG00000026281	3798.41	-0.043384	0.0394528	-1.09964	0.271488	0.999738	Dtymk	deoxythymidylate kinase	21915
1733	NLRP3_ko - NLRP3_wt	ENSMUSG00000066682	62.7802	-0.239548	0.21787	-1.0995	0.271549	0.999738	Pilrb2	paired immunoglobin-like type 2 receptor beta 2	545812
1734	NLRP3_ko - NLRP3_wt	ENSMUSG00000037197	4356.03	0.0422512	0.0384298	1.09944	0.271576	0.999738	Rbm17	RNA binding motif protein 17	76938
1735	NLRP3_ko - NLRP3_wt	ENSMUSG00000040043	569.165	0.0833631	0.0758405	1.09919	0.271685	0.999738	Rbms2	RNA binding motif, single stranded interacting protein 2	56516
1736	NLRP3_ko - NLRP3_wt	ENSMUSG00000030671	554.987	-0.0792597	0.0721233	-1.09895	0.271791	0.999738	Pde3b	phosphodiesterase 3B, cGMP-inhibited	18576
1737	NLRP3_ko - NLRP3_wt	ENSMUSG00000085786	135.064	0.165716	0.150859	1.09848	0.271994	0.999738	ENSMUSG00000085786
1738	NLRP3_ko - NLRP3_wt	ENSMUSG00000029283	1541.16	0.0637036	0.0580198	1.09796	0.272221	0.999738	Cdc7	cell division cycle 7 (S. cerevisiae)	12545
1739	NLRP3_ko - NLRP3_wt	ENSMUSG00000028630	468.01	0.0906519	0.082578	1.09777	0.272304	0.999738	Dyrk2	dual-specificity tyrosine-(Y)-phosphorylation regulated kinase 2	69181
1740	NLRP3_ko - NLRP3_wt	ENSMUSG00000023030	792.768	-0.0752703	0.0686337	-1.0967	0.272775	0.999738	Slc11a2	solute carrier family 11 (proton-coupled divalent metal ion transporters), member 2	18174
1741	NLRP3_ko - NLRP3_wt	ENSMUSG00000105263	1033.77	0.0962479	0.0877699	1.09659	0.272819	0.999738	ENSMUSG00000105263
1742	NLRP3_ko - NLRP3_wt	ENSMUSG00000097589	624.787	0.0771645	0.0704021	1.09605	0.273056	0.999738	Dleu2	deleted in lymphocytic leukemia, 2	668253
1743	NLRP3_ko - NLRP3_wt	ENSMUSG00000027175	184.696	0.13086	0.119428	1.09573	0.273198	0.999738	Tcp11l1	t-complex 11 like 1	320554
1744	NLRP3_ko - NLRP3_wt	ENSMUSG00000070476	443.945	-0.0856158	0.0781658	-1.09531	0.27338	0.999738	Fam217b	family with sequence similarity 217, member B	71532
1745	NLRP3_ko - NLRP3_wt	ENSMUSG00000039747	2031.33	-0.0568459	0.0518997	-1.09531	0.273383	0.999738	Orai2	ORAI calcium release-activated calcium modulator 2	269717
1746	NLRP3_ko - NLRP3_wt	ENSMUSG00000013495	766.728	0.0677892	0.0618975	1.09519	0.273436	0.999738	Tmem175	transmembrane protein 175	72392
1747	NLRP3_ko - NLRP3_wt	ENSMUSG00000020752	1341.27	0.0596434	0.0544682	1.09501	0.27351	0.999738	Recql5	RecQ protein-like 5	170472
1748	NLRP3_ko - NLRP3_wt	ENSMUSG00000001445	1598.71	-0.050986	0.0465633	-1.09498	0.273524	0.999738	Mrpl10	mitochondrial ribosomal protein L10	107732
1749	NLRP3_ko - NLRP3_wt	ENSMUSG00000020903	489.23	-0.0869768	0.0794352	-1.09494	0.273543	0.999738	Stx8	syntaxin 8	55943
1750	NLRP3_ko - NLRP3_wt	ENSMUSG00000001482	3534.61	0.0459938	0.0420311	1.09428	0.273831	0.999738	Def8	differentially expressed in FDCP 8	23854
1751	NLRP3_ko - NLRP3_wt	ENSMUSG00000034429	340.443	0.098128	0.0896908	1.09407	0.273925	0.999738	Zfp707	zinc finger protein 707	69020
1752	NLRP3_ko - NLRP3_wt	ENSMUSG00000042165	93.5297	0.177097	0.161917	1.09375	0.274063	0.999738	Gm9774	adhesion regulating molecule 1 pseudogene	100043022
1753	NLRP3_ko - NLRP3_wt	ENSMUSG00000024766	382.263	-0.0977644	0.0894111	-1.09343	0.274207	0.999738	Lipo3	lipase, member O3	381236
1754	NLRP3_ko - NLRP3_wt	ENSMUSG00000037958	1029.74	0.0694414	0.0635125	1.09335	0.27424	0.999738	Nsrp1	nuclear speckle regulatory protein 1	237859
1755	NLRP3_ko - NLRP3_wt	ENSMUSG00000079685	314.384	-0.116007	0.106102	-1.09335	0.274241	0.999738	Ulbp1	UL16 binding protein 1	77777
1756	NLRP3_ko - NLRP3_wt	ENSMUSG00000033055	1093.32	-0.0609896	0.0557835	-1.09333	0.27425	0.999738	Ankrd54	ankyrin repeat domain 54	223690
1757	NLRP3_ko - NLRP3_wt	ENSMUSG00000022114	467.028	-0.086657	0.0792638	-1.09327	0.274273	0.999738	Spry2	sprouty RTK signaling antagonist 2	24064
1758	NLRP3_ko - NLRP3_wt	ENSMUSG00000075701	2281.71	-0.0506956	0.0464397	-1.09164	0.27499	0.999738	Selenos	selenoprotein S	109815
1759	NLRP3_ko - NLRP3_wt	ENSMUSG00000031785	4907.34	0.0636244	0.0582841	1.09163	0.274997	0.999738	Adgrg1	adhesion G protein-coupled receptor G1	14766
1760	NLRP3_ko - NLRP3_wt	ENSMUSG00000034274	1556.08	-0.0536583	0.0491684	-1.09132	0.275133	0.999738	Thoc5	THO complex 5	107829
1761	NLRP3_ko - NLRP3_wt	ENSMUSG00000097099	133.359	0.168788	0.154675	1.09124	0.275167	0.999738	Gm9917	predicted gene 9917	100038755
1762	NLRP3_ko - NLRP3_wt	ENSMUSG00000022707	1027.72	-0.0802827	0.0735903	-1.09094	0.275299	0.999738	Gbe1	glucan (1,4-alpha-), branching enzyme 1	74185
1763	NLRP3_ko - NLRP3_wt	ENSMUSG00000003464	1391.12	-0.0553467	0.0507705	-1.09014	0.275653	0.999738	Pex19	peroxisomal biogenesis factor 19	19298
1764	NLRP3_ko - NLRP3_wt	ENSMUSG00000071203	1491.99	0.0923352	0.0847068	1.09006	0.275688	0.999738	Naip5	NLR family, apoptosis inhibitory protein 5	17951
1765	NLRP3_ko - NLRP3_wt	ENSMUSG00000029234	3875.4	-0.0423444	0.0388582	-1.08972	0.275838	0.999738	Tmem165	transmembrane protein 165	21982
1766	NLRP3_ko - NLRP3_wt	ENSMUSG00000031755	271.13	-0.117101	0.107568	-1.08862	0.27632	0.999738	Bbs2	Bardet-Biedl syndrome 2 (human)	67378
1767	NLRP3_ko - NLRP3_wt	ENSMUSG00000097889	310.73	-0.125056	0.114906	-1.08833	0.27645	0.999738	ENSMUSG00000097889
1768	NLRP3_ko - NLRP3_wt	ENSMUSG00000019832	3168.46	-0.0493545	0.0453549	-1.08818	0.276514	0.999738	Rab32	RAB32, member RAS oncogene family	67844
1769	NLRP3_ko - NLRP3_wt	ENSMUSG00000030691	1229.57	-0.0561228	0.0515821	-1.08803	0.276583	0.999738	Fchsd2	FCH and double SH3 domains 2	207278
1770	NLRP3_ko - NLRP3_wt	ENSMUSG00000029552	1269.4	-0.0754792	0.0693747	-1.08799	0.276598	0.999738	Tes	testin LIM domain protein	21753
1771	NLRP3_ko - NLRP3_wt	ENSMUSG00000020311	604.4	0.0857827	0.0789179	1.08699	0.277043	0.999738	Erlec1	endoplasmic reticulum lectin 1	66753
1772	NLRP3_ko - NLRP3_wt	ENSMUSG00000055991	438.24	0.0849769	0.0781835	1.08689	0.277085	0.999738	Zkscan5	zinc finger with KRAB and SCAN domains 5	22757
1773	NLRP3_ko - NLRP3_wt	ENSMUSG00000030894	2030.89	0.0540617	0.0497612	1.08642	0.277292	0.999738	Tpp1	tripeptidyl peptidase I	12751
1774	NLRP3_ko - NLRP3_wt	ENSMUSG00000021990	2854.41	0.0505076	0.0465007	1.08617	0.277404	0.999738	Spata13	spermatogenesis associated 13	219140
1775	NLRP3_ko - NLRP3_wt	ENSMUSG00000024339	4349.71	0.0509737	0.0469471	1.08577	0.277581	0.999738	Tap2	transporter 2, ATP-binding cassette, sub-family B (MDR/TAP)	21355
1776	NLRP3_ko - NLRP3_wt	ENSMUSG00000087153	725.66	0.0813937	0.0749733	1.08564	0.27764	0.999738	ENSMUSG00000087153
1777	NLRP3_ko - NLRP3_wt	ENSMUSG00000071180	877.729	-0.0685489	0.0631554	-1.0854	0.277744	0.999738	Smim15	small integral membrane protein 15	75616
1778	NLRP3_ko - NLRP3_wt	ENSMUSG00000036372	2396.12	-0.0492071	0.0453389	-1.08532	0.277781	0.999738	Tmem258	transmembrane protein 258	69038
1779	NLRP3_ko - NLRP3_wt	ENSMUSG00000051184	319.264	-0.103029	0.0949305	-1.08531	0.277784	0.999738	Zfp524	zinc finger protein 524	66056
1780	NLRP3_ko - NLRP3_wt	ENSMUSG00000063410	4503.34	-0.0385568	0.0355278	-1.08526	0.277807	0.999738	Stk24	serine/threonine kinase 24	223255
1781	NLRP3_ko - NLRP3_wt	ENSMUSG00000053656	81.2625	-0.210488	0.193987	-1.08506	0.277894	0.999738	ENSMUSG00000053656
1782	NLRP3_ko - NLRP3_wt	ENSMUSG00000074582	2591.58	0.0455036	0.0419389	1.085	0.277923	0.999738	Arfgef2	ADP-ribosylation factor guanine nucleotide-exchange factor 2 (brefeldin A-inhibited)	99371
1783	NLRP3_ko - NLRP3_wt	ENSMUSG00000048109	1480.22	-0.0640343	0.0590234	-1.0849	0.277967	0.999738	Rbm15	RNA binding motif protein 15	229700
1784	NLRP3_ko - NLRP3_wt	ENSMUSG00000039270	1536.12	-0.0751675	0.0692857	-1.08489	0.277969	0.999738	Megf9	multiple EGF-like-domains 9	230316
1785	NLRP3_ko - NLRP3_wt	ENSMUSG00000039577	128.47	0.154739	0.14264	1.08482	0.277999	0.999738	Nphp4	nephronophthisis 4 (juvenile) homolog (human)	260305
1786	NLRP3_ko - NLRP3_wt	ENSMUSG00000058799	16785.3	0.0470201	0.0433621	1.08436	0.278206	0.999738	Nap1l1	nucleosome assembly protein 1-like 1	53605
1787	NLRP3_ko - NLRP3_wt	ENSMUSG00000028149	2359.07	-0.0532094	0.0490918	-1.08387	0.27842	0.999738	Rap1gds1	RAP1, GTP-GDP dissociation stimulator 1	229877
1788	NLRP3_ko - NLRP3_wt	ENSMUSG00000072825	133.589	0.164581	0.151883	1.08361	0.278539	0.999738	Cep170b	centrosomal protein 170B	217882
1789	NLRP3_ko - NLRP3_wt	ENSMUSG00000003161	2631.21	-0.0486613	0.0449279	-1.0831	0.278765	0.999738	Sri	sorcin	109552
1790	NLRP3_ko - NLRP3_wt	ENSMUSG00000059447	2693.46	-0.059117	0.0545898	-1.08293	0.278839	0.999738	Hadhb	hydroxyacyl-CoA dehydrogenase trifunctional multienzyme complex subunit beta	231086
1791	NLRP3_ko - NLRP3_wt	ENSMUSG00000009293	2704.33	-0.0531368	0.0490684	-1.08291	0.278847	0.999738	Ube2g2	ubiquitin-conjugating enzyme E2G 2	22213
1792	NLRP3_ko - NLRP3_wt	ENSMUSG00000062232	1468.86	-0.0665509	0.0614857	-1.08238	0.279083	0.999738	Rapgef2	Rap guanine nucleotide exchange factor (GEF) 2	76089
1793	NLRP3_ko - NLRP3_wt	ENSMUSG00000024583	2811.64	-0.0505639	0.0467199	-1.08228	0.279129	0.999738	Txnl1	thioredoxin-like 1	53382
1794	NLRP3_ko - NLRP3_wt	ENSMUSG00000027199	3877.09	-0.072224	0.0667364	-1.08223	0.279152	0.999738	Gatm	glycine amidinotransferase (L-arginine:glycine amidinotransferase)	67092
1795	NLRP3_ko - NLRP3_wt	ENSMUSG00000055204	5530.91	-0.0432084	0.0399264	-1.0822	0.279163	0.999738	Ankrd17	ankyrin repeat domain 17	81702
1796	NLRP3_ko - NLRP3_wt	ENSMUSG00000063358	6537.34	-0.039381	0.0363939	-1.08208	0.279217	0.999738	Mapk1	mitogen-activated protein kinase 1	26413
1797	NLRP3_ko - NLRP3_wt	ENSMUSG00000107169	66.8009	0.277463	0.256435	1.082	0.279251	0.999738	ENSMUSG00000107169
1798	NLRP3_ko - NLRP3_wt	ENSMUSG00000025001	4045.34	0.0553877	0.0512159	1.08146	0.279494	0.999738	Hells	helicase, lymphoid specific	15201
1799	NLRP3_ko - NLRP3_wt	ENSMUSG00000016409	826.769	-0.0771881	0.0713762	-1.08143	0.279507	0.999738	Nkap	NFKB activating protein	67050
1800	NLRP3_ko - NLRP3_wt	ENSMUSG00000049422	404.601	0.111794	0.103397	1.08121	0.279602	0.999738	Chchd10	coiled-coil-helix-coiled-coil-helix domain containing 10	103172
1801	NLRP3_ko - NLRP3_wt	ENSMUSG00000015733	6016.43	-0.0586624	0.0542579	-1.08118	0.279618	0.999738	Capza2	capping protein (actin filament) muscle Z-line, alpha 2	12343
1802	NLRP3_ko - NLRP3_wt	ENSMUSG00000032299	854.966	0.0737051	0.0681736	1.08114	0.279635	0.999738	Commd4	COMM domain containing 4	66199
1803	NLRP3_ko - NLRP3_wt	ENSMUSG00000022554	1048.01	-0.0756024	0.0699603	-1.08065	0.279854	0.999738	Hgh1	HGH1 homolog	59053
1804	NLRP3_ko - NLRP3_wt	ENSMUSG00000061461	675.98	0.0850617	0.0787233	1.08051	0.279913	0.999738	Smim20	small integral membrane protein 20	66278
1805	NLRP3_ko - NLRP3_wt	ENSMUSG00000031808	398.357	0.100304	0.0928811	1.07992	0.280177	0.999738	Slc27a1	solute carrier family 27 (fatty acid transporter), member 1	26457
1806	NLRP3_ko - NLRP3_wt	ENSMUSG00000021482	183.892	0.127742	0.118307	1.07975	0.280254	0.999738	Prxl2c	peroxiredoxin like 2C	66129
1807	NLRP3_ko - NLRP3_wt	ENSMUSG00000002107	7547.64	0.0482132	0.044689	1.07886	0.28065	0.999738	Celf2	CUGBP, Elav-like family member 2	14007
1808	NLRP3_ko - NLRP3_wt	ENSMUSG00000004105	72.9449	0.237624	0.220405	1.07813	0.280978	0.999738	Angptl2	angiopoietin-like 2	26360
1809	NLRP3_ko - NLRP3_wt	ENSMUSG00000021843	934.698	0.0842557	0.0781727	1.07782	0.281116	0.999738	Ktn1	kinectin 1	16709
1810	NLRP3_ko - NLRP3_wt	ENSMUSG00000031539	143.601	-0.147659	0.13714	-1.0767	0.281614	0.999738	Ap3m2	adaptor-related protein complex 3, mu 2 subunit	64933
1811	NLRP3_ko - NLRP3_wt	ENSMUSG00000038886	5591.37	0.0476163	0.0442317	1.07652	0.281696	0.999738	Man2a2	mannosidase 2, alpha 2	140481
1812	NLRP3_ko - NLRP3_wt	ENSMUSG00000034853	540.994	-0.0864813	0.0803357	-1.0765	0.281704	0.999738	Acot11	acyl-CoA thioesterase 11	329910
1813	NLRP3_ko - NLRP3_wt	ENSMUSG00000084106	905.683	-0.0740576	0.0688205	-1.0761	0.281883	0.999738	Gm6136	ribosomal protein L6 pseudogene	620213
1814	NLRP3_ko - NLRP3_wt	ENSMUSG00000025408	275.722	-0.117742	0.109419	-1.07606	0.281902	0.999738	Ddit3	DNA-damage inducible transcript 3	13198
1815	NLRP3_ko - NLRP3_wt	ENSMUSG00000032344	1808.23	-0.0509627	0.0473661	-1.07593	0.281958	0.999738	Cgas	cyclic GMP-AMP synthase	214763
1816	NLRP3_ko - NLRP3_wt	ENSMUSG00000028873	3587.77	-0.0475845	0.0442313	-1.07581	0.282012	0.999738	Cdca8	cell division cycle associated 8	52276
1817	NLRP3_ko - NLRP3_wt	ENSMUSG00000054814	690.785	-0.0726643	0.0675703	-1.07539	0.282201	0.999738	Usp46	ubiquitin specific peptidase 46	69727
1818	NLRP3_ko - NLRP3_wt	ENSMUSG00000027198	2991.68	-0.0544132	0.0506022	-1.07531	0.282234	0.999738	Ext2	exostosin glycosyltransferase 2	14043
1819	NLRP3_ko - NLRP3_wt	ENSMUSG00000066068	88.7368	0.196098	0.182558	1.07417	0.282749	0.999738	Gm13611	60S ribosomal protein L36 pseudogene	100504319
1820	NLRP3_ko - NLRP3_wt	ENSMUSG00000024381	1376.75	-0.0600099	0.0558747	-1.07401	0.282819	0.999738	Bin1	bridging integrator 1	30948
1821	NLRP3_ko - NLRP3_wt	ENSMUSG00000020283	949.261	-0.0715309	0.066614	-1.07381	0.282907	0.999738	Pex13	peroxisomal biogenesis factor 13	72129
1822	NLRP3_ko - NLRP3_wt	ENSMUSG00000024146	600.219	-0.075415	0.0702335	-1.07378	0.282923	0.999738	Cript	cysteine-rich PDZ-binding protein	56724
1823	NLRP3_ko - NLRP3_wt	ENSMUSG00000036882	624.683	0.0819182	0.0763485	1.07295	0.283293	0.999738	Arhgap33	Rho GTPase activating protein 33	233071
1824	NLRP3_ko - NLRP3_wt	ENSMUSG00000042111	1956.08	-0.0543226	0.0506489	-1.07253	0.283481	0.999738	Ccdc115	coiled-coil domain containing 115	69668
1825	NLRP3_ko - NLRP3_wt	ENSMUSG00000031442	1637.27	0.0913449	0.0851853	1.07231	0.283581	0.999738	Mcf2l	mcf.2 transforming sequence-like	17207
1826	NLRP3_ko - NLRP3_wt	ENSMUSG00000035845	542.125	-0.0900852	0.0840583	-1.0717	0.283855	0.999738	Alg12	asparagine-linked glycosylation 12 (alpha-1,6-mannosyltransferase)	223774
1827	NLRP3_ko - NLRP3_wt	ENSMUSG00000049999	118.258	-0.150406	0.140368	-1.07151	0.28394	0.999738	Ppp1r3d	protein phosphatase 1, regulatory subunit 3D	228966
1828	NLRP3_ko - NLRP3_wt	ENSMUSG00000025130	46876.7	-0.0314201	0.0293382	-1.07096	0.284187	0.999738	P4hb	prolyl 4-hydroxylase, beta polypeptide	18453
1829	NLRP3_ko - NLRP3_wt	ENSMUSG00000041238	1411.84	-0.0643394	0.0600918	-1.07068	0.284311	0.999738	Rbbp8	retinoblastoma binding protein 8, endonuclease	225182
1830	NLRP3_ko - NLRP3_wt	ENSMUSG00000026031	2445.75	0.0484684	0.0452765	1.0705	0.284396	0.999738	Cflar	CASP8 and FADD-like apoptosis regulator	12633
1831	NLRP3_ko - NLRP3_wt	ENSMUSG00000003949	191.021	-0.133715	0.124915	-1.07045	0.284419	0.999738	Hlf	hepatic leukemia factor	217082
1832	NLRP3_ko - NLRP3_wt	ENSMUSG00000047090	308.701	0.118019	0.110287	1.07011	0.284571	0.999738	Tmem198b	transmembrane protein 198b	73827
1833	NLRP3_ko - NLRP3_wt	ENSMUSG00000021477	342.639	0.102029	0.0953583	1.06996	0.284638	0.999738	Ctsl	cathepsin L	13039
1834	NLRP3_ko - NLRP3_wt	ENSMUSG00000001323	283.168	-0.116166	0.108605	-1.06962	0.284791	0.999738	Srr	serine racemase	27364
1835	NLRP3_ko - NLRP3_wt	ENSMUSG00000022789	3005.82	-0.0506831	0.0473898	-1.06949	0.284847	0.999738	Dnm1l	dynamin 1-like	74006
1836	NLRP3_ko - NLRP3_wt	ENSMUSG00000024589	841.903	-0.0728427	0.0681389	-1.06903	0.285055	0.999738	Nedd4l	neural precursor cell expressed, developmentally down-regulated gene 4-like	83814
1837	NLRP3_ko - NLRP3_wt	ENSMUSG00000037098	169.245	0.152282	0.142513	1.06855	0.285272	0.999738	Rab11fip3	RAB11 family interacting protein 3 (class II)	215445
1838	NLRP3_ko - NLRP3_wt	ENSMUSG00000030688	703.306	0.113786	0.106513	1.06828	0.285393	0.999738	Stard10	START domain containing 10	56018
1839	NLRP3_ko - NLRP3_wt	ENSMUSG00000031521	432.441	0.0890295	0.0833407	1.06826	0.285403	0.999738	Aga	aspartylglucosaminidase	11593
1840	NLRP3_ko - NLRP3_wt	ENSMUSG00000024287	1413.08	0.0587385	0.0549946	1.06808	0.285485	0.999738	Thoc1	THO complex 1	225160
1841	NLRP3_ko - NLRP3_wt	ENSMUSG00000006941	1630.99	-0.0582257	0.0545275	-1.06782	0.2856	0.999738	Eif1b	eukaryotic translation initiation factor 1B	68969
1842	NLRP3_ko - NLRP3_wt	ENSMUSG00000039630	12290.7	0.0455911	0.0426974	1.06777	0.285624	0.999738	Hnrnpu	heterogeneous nuclear ribonucleoprotein U	51810
1843	NLRP3_ko - NLRP3_wt	ENSMUSG00000025156	3352.26	-0.0495649	0.0464255	-1.06762	0.285692	0.999738	Gps1	G protein pathway suppressor 1	209318
1844	NLRP3_ko - NLRP3_wt	ENSMUSG00000008393	297.687	0.106222	0.0995017	1.06754	0.285728	0.999738	Carhsp1	calcium regulated heat stable protein 1	52502
1845	NLRP3_ko - NLRP3_wt	ENSMUSG00000025159	2225.62	0.0508625	0.0476719	1.06693	0.286005	0.999738	Mms19	MMS19 cytosolic iron-sulfur assembly component	72199
1846	NLRP3_ko - NLRP3_wt	ENSMUSG00000066595	727.802	0.0755144	0.0707891	1.06675	0.286084	0.999738	Flvcr1	feline leukemia virus subgroup C cellular receptor 1	226844
1847	NLRP3_ko - NLRP3_wt	ENSMUSG00000059195	853.319	0.0963108	0.090302	1.06654	0.286179	0.999738	ENSMUSG00000059195
1848	NLRP3_ko - NLRP3_wt	ENSMUSG00000034152	1315.82	-0.0552257	0.0517857	-1.06643	0.286231	0.999738	Exoc3	exocyst complex component 3	211446
1849	NLRP3_ko - NLRP3_wt	ENSMUSG00000004936	2367.78	-0.0456291	0.0428142	-1.06575	0.286539	0.999738	Map2k1	mitogen-activated protein kinase kinase 1	26395
1850	NLRP3_ko - NLRP3_wt	ENSMUSG00000024002	6784.23	0.0445017	0.0417576	1.06571	0.286553	0.999738	Brd4	bromodomain containing 4	57261
1851	NLRP3_ko - NLRP3_wt	ENSMUSG00000032254	2488.63	-0.054993	0.0516152	-1.06544	0.286676	0.999738	Kif23	kinesin family member 23	71819
1852	NLRP3_ko - NLRP3_wt	ENSMUSG00000028152	1468.12	-0.0514312	0.0482784	-1.06531	0.286738	0.999738	Tspan5	tetraspanin 5	56224
1853	NLRP3_ko - NLRP3_wt	ENSMUSG00000092386	103.145	0.181734	0.170593	1.0653	0.286738	0.999738	ENSMUSG00000092386
1854	NLRP3_ko - NLRP3_wt	ENSMUSG00000021591	2086.93	-0.0687597	0.064561	-1.06503	0.286861	0.999738	Glrx	glutaredoxin	93692
1855	NLRP3_ko - NLRP3_wt	ENSMUSG00000092486	346.188	0.0947053	0.0889463	1.06475	0.286991	0.999738	ENSMUSG00000092486
1856	NLRP3_ko - NLRP3_wt	ENSMUSG00000054808	11326.6	-0.0410606	0.0385707	-1.06455	0.287078	0.999738	Actn4	actinin alpha 4	60595
1857	NLRP3_ko - NLRP3_wt	ENSMUSG00000027628	796.02	-0.0648737	0.0609489	-1.0644	0.28715	0.999738	Aar2	AAR2 splicing factor homolog	68295
1858	NLRP3_ko - NLRP3_wt	ENSMUSG00000022867	4213.43	-0.0484354	0.0455241	-1.06395	0.287351	0.999738	Usp25	ubiquitin specific peptidase 25	30940
1859	NLRP3_ko - NLRP3_wt	ENSMUSG00000056429	3214.89	-0.0466467	0.0438587	-1.06357	0.287524	0.999738	Tgoln1	trans-golgi network protein	22134
1860	NLRP3_ko - NLRP3_wt	ENSMUSG00000022194	4769.96	0.040171	0.0377715	1.06353	0.287544	0.999738	Bcl2l2;!Pabpn1	BCL2-like 2;!poly(A) binding protein, nuclear 1	12050;!54196
1861	NLRP3_ko - NLRP3_wt	ENSMUSG00000023048	1665.07	-0.0515771	0.0485044	-1.06335	0.287624	0.999738	Prr13	proline rich 13	66151
1862	NLRP3_ko - NLRP3_wt	ENSMUSG00000044477	906.958	-0.061538	0.057877	-1.06326	0.287666	0.999738	Zfand3	zinc finger, AN1-type domain 3	21769
1863	NLRP3_ko - NLRP3_wt	ENSMUSG00000036985	773.816	0.0724146	0.0681068	1.06325	0.287669	0.999738	Zdhhc9	zinc finger, DHHC domain containing 9	208884
1864	NLRP3_ko - NLRP3_wt	ENSMUSG00000027998	1676.05	0.0504639	0.0474681	1.06311	0.287732	0.999738	Plrg1	pleiotropic regulator 1	53317
1865	NLRP3_ko - NLRP3_wt	ENSMUSG00000052544	63.4203	0.209255	0.196955	1.06245	0.288031	0.999738	St6galnac3	ST6 (alpha-N-acetyl-neuraminyl-2,3-beta-galactosyl-1,3)-N-acetylgalactosaminide alpha-2,6-sialyltransferase 3	20447
1866	NLRP3_ko - NLRP3_wt	ENSMUSG00000032018	503.613	0.0964369	0.090771	1.06242	0.288045	0.999738	Sc5d	sterol-C5-desaturase	235293
1867	NLRP3_ko - NLRP3_wt	ENSMUSG00000078812	42826.2	0.0491523	0.0463061	1.06147	0.288478	0.999738	Eif5a	eukaryotic translation initiation factor 5A	276770
1868	NLRP3_ko - NLRP3_wt	ENSMUSG00000021007	117.897	0.151455	0.142721	1.0612	0.2886	0.999738	Spata7	spermatogenesis associated 7	104871
1869	NLRP3_ko - NLRP3_wt	ENSMUSG00000039989	3328.38	-0.0509505	0.0480208	-1.06101	0.288685	0.999738	Cbx4	chromobox 4	12418
1870	NLRP3_ko - NLRP3_wt	ENSMUSG00000054099	221.255	0.118418	0.111614	1.06096	0.288709	0.999738	Slc25a40	solute carrier family 25, member 40	319653
1871	NLRP3_ko - NLRP3_wt	ENSMUSG00000029101	885.687	0.0667559	0.0630141	1.05938	0.289427	0.999738	Rgs12	regulator of G-protein signaling 12	71729
1872	NLRP3_ko - NLRP3_wt	ENSMUSG00000041477	557.103	0.0795443	0.0751518	1.05845	0.289851	0.999738	Dcp1b	decapping mRNA 1B	319618
1873	NLRP3_ko - NLRP3_wt	ENSMUSG00000053730	986.529	0.0622198	0.0588223	1.05776	0.290166	0.999738	Tmem39b	transmembrane protein 39b	230770
1874	NLRP3_ko - NLRP3_wt	ENSMUSG00000025289	697.212	-0.0899597	0.0850583	-1.05762	0.290227	0.999738	Prdx4	peroxiredoxin 4	53381
1875	NLRP3_ko - NLRP3_wt	ENSMUSG00000041777	755.809	0.0692783	0.0655376	1.05708	0.290477	0.999738	Cir1	corepressor interacting with RBPJ, 1	66935
1876	NLRP3_ko - NLRP3_wt	ENSMUSG00000090115	750.43	0.0685502	0.0648494	1.05707	0.290481	0.999738	Usp49	ubiquitin specific peptidase 49	224836
1877	NLRP3_ko - NLRP3_wt	ENSMUSG00000021276	993.028	-0.0653403	0.0618228	-1.0569	0.290559	0.999738	Cinp	cyclin-dependent kinase 2 interacting protein	67236
1878	NLRP3_ko - NLRP3_wt	ENSMUSG00000020561	966.86	-0.0747852	0.0708194	-1.056	0.290969	0.999738	Polr1f	RNA polymerase I subunit F	28071
1879	NLRP3_ko - NLRP3_wt	ENSMUSG00000038056	2869.71	-0.0594556	0.0563145	-1.05578	0.29107	0.999738	Kmt2c	lysine (K)-specific methyltransferase 2C	231051
1880	NLRP3_ko - NLRP3_wt	ENSMUSG00000003072	4294.33	-0.0481905	0.045665	-1.05531	0.291286	0.999738	Atp5d	ATP synthase, H+ transporting, mitochondrial F1 complex, delta subunit	66043
1881	NLRP3_ko - NLRP3_wt	ENSMUSG00000052033	397.316	-0.101689	0.0963752	-1.05514	0.291363	0.999738	Pfdn4	prefoldin 4	109054
1882	NLRP3_ko - NLRP3_wt	ENSMUSG00000034163	2255.31	-0.0498078	0.0472171	-1.05487	0.291486	0.999738	Zfc3h1	zinc finger, C3H1-type containing	216345
1883	NLRP3_ko - NLRP3_wt	ENSMUSG00000079144	266.208	0.109507	0.103831	1.05466	0.291579	0.999738	A130010J15Rik	RIKEN cDNA A130010J15 gene	319266
1884	NLRP3_ko - NLRP3_wt	ENSMUSG00000026309	1838.33	0.0544454	0.0516255	1.05462	0.291598	0.999738	Ilkap	integrin-linked kinase-associated serine/threonine phosphatase 2C	67444
1885	NLRP3_ko - NLRP3_wt	ENSMUSG00000028901	1112.74	0.0606044	0.0574671	1.05459	0.291612	0.999738	Gmeb1	glucocorticoid modulatory element binding protein 1	56809
1886	NLRP3_ko - NLRP3_wt	ENSMUSG00000025314	1190.63	0.0664326	0.0630054	1.05439	0.291702	0.999738	Ptprj	protein tyrosine phosphatase, receptor type, J	19271
1887	NLRP3_ko - NLRP3_wt	ENSMUSG00000049339	3294.58	-0.0542824	0.0515067	-1.05389	0.291934	0.999738	Retreg2	reticulophagy regulator family member 2	227298
1888	NLRP3_ko - NLRP3_wt	ENSMUSG00000020232	1594.7	-0.0531707	0.0504539	-1.05385	0.291953	0.999738	Hmg20b	high mobility group 20B	15353
1889	NLRP3_ko - NLRP3_wt	ENSMUSG00000019302	1421.27	0.0670529	0.0636498	1.05347	0.292128	0.999738	Atp6v0a1	ATPase, H+ transporting, lysosomal V0 subunit A1	11975
1890	NLRP3_ko - NLRP3_wt	ENSMUSG00000063245	94.8704	-0.224205	0.212839	-1.0534	0.292157	0.999738	ENSMUSG00000063245
1891	NLRP3_ko - NLRP3_wt	ENSMUSG00000017615	744.09	-0.0775651	0.0736444	-1.05324	0.292231	0.999738	Tnfaip1	tumor necrosis factor, alpha-induced protein 1 (endothelial)	21927
1892	NLRP3_ko - NLRP3_wt	ENSMUSG00000044199	1321.05	-0.0652333	0.0619502	-1.05299	0.292344	0.999738	S1pr4	sphingosine-1-phosphate receptor 4	13611
1893	NLRP3_ko - NLRP3_wt	ENSMUSG00000023951	1294.59	-0.144257	0.137025	-1.05278	0.292441	0.999738	Vegfa	vascular endothelial growth factor A	22339
1894	NLRP3_ko - NLRP3_wt	ENSMUSG00000096687	387.223	-0.0939899	0.0892862	-1.05268	0.292487	0.999738	Mfsd4b4	major facilitator superfamily domain containing 4B4	213332
1895	NLRP3_ko - NLRP3_wt	ENSMUSG00000021069	4819.82	-0.055129	0.0523705	-1.05267	0.292491	0.999738	Pygl	liver glycogen phosphorylase	110095
1896	NLRP3_ko - NLRP3_wt	ENSMUSG00000005983	165.986	0.139964	0.132975	1.05256	0.292545	0.999738	1700037C18Rik;!Gm41410	RIKEN cDNA 1700037C18 gene;!predicted gene, 41410	73261;!105246059
1897	NLRP3_ko - NLRP3_wt	ENSMUSG00000031352	919.894	-0.0682172	0.0648123	-1.05254	0.292554	0.999738	Hccs	holocytochrome c synthetase	15159
1898	NLRP3_ko - NLRP3_wt	ENSMUSG00000032010	224.465	-0.108769	0.103366	-1.05227	0.292676	0.999738	Usp2	ubiquitin specific peptidase 2	53376
1899	NLRP3_ko - NLRP3_wt	ENSMUSG00000040865	3216.24	0.0518634	0.0493189	1.05159	0.292986	0.999738	Ino80d	INO80 complex subunit D	227195
1900	NLRP3_ko - NLRP3_wt	ENSMUSG00000034928	3131.59	0.0555582	0.0528367	1.05151	0.293025	0.999738	Rnf44	ring finger protein 44	105239
1901	NLRP3_ko - NLRP3_wt	ENSMUSG00000042229	879.779	-0.0618727	0.0588762	-1.0509	0.293306	0.999738	Rabif	RAB interacting factor	98710
1902	NLRP3_ko - NLRP3_wt	ENSMUSG00000073489	95.2924	-0.241278	0.229656	-1.05061	0.293439	0.999738	Ifi204	interferon activated gene 204	15951
1903	NLRP3_ko - NLRP3_wt	ENSMUSG00000032583	727.238	-0.0784805	0.0747021	-1.05058	0.293452	0.999738	Mon1a	MON1 homolog A, secretory traffciking associated	72825
1904	NLRP3_ko - NLRP3_wt	ENSMUSG00000051355	1119.37	0.0602849	0.0574118	1.05004	0.293698	0.999738	Commd1	COMM domain containing 1	17846
1905	NLRP3_ko - NLRP3_wt	ENSMUSG00000005667	1520.5	0.065503	0.0623852	1.04998	0.293729	0.999738	Mthfd2	methylenetetrahydrofolate dehydrogenase (NAD+ dependent), methenyltetrahydrofolate cyclohydrolase	17768
1906	NLRP3_ko - NLRP3_wt	ENSMUSG00000012429	731.639	-0.0642596	0.0612218	-1.04962	0.293893	0.999738	Mplkip	M-phase specific PLK1 intereacting protein	66308
1907	NLRP3_ko - NLRP3_wt	ENSMUSG00000039497	78.056	-0.196713	0.187494	-1.04917	0.2941	0.999738	Dse	dermatan sulfate epimerase	212898
1908	NLRP3_ko - NLRP3_wt	ENSMUSG00000054823	3942.47	0.0420939	0.0401444	1.04856	0.29438	0.999738	Nsd3	nuclear receptor binding SET domain protein 3	234135
1909	NLRP3_ko - NLRP3_wt	ENSMUSG00000043019	2665.24	-0.0512206	0.0488572	-1.04837	0.294466	0.999738	Edem3	ER degradation enhancer, mannosidase alpha-like 3	66967
1910	NLRP3_ko - NLRP3_wt	ENSMUSG00000026730	352.551	0.0974915	0.0930014	1.04828	0.29451	0.999738	Pter	phosphotriesterase related	19212
1911	NLRP3_ko - NLRP3_wt	ENSMUSG00000022641	1144.4	-0.0634231	0.0605275	-1.04784	0.294713	0.999738	Bbx	bobby sox HMG box containing	70508
1912	NLRP3_ko - NLRP3_wt	ENSMUSG00000034168	150.041	0.139977	0.133592	1.04779	0.294734	0.999738	Irf2bpl	interferon regulatory factor 2 binding protein-like	238330
1913	NLRP3_ko - NLRP3_wt	ENSMUSG00000045005	202.345	-0.117244	0.111924	-1.04753	0.294856	0.999738	Fzd5	frizzled class receptor 5	14367
1914	NLRP3_ko - NLRP3_wt	ENSMUSG00000070639	1124.25	0.0638111	0.0609363	1.04718	0.295018	0.999738	Lrrc8b	leucine rich repeat containing 8 family, member B	433926
1915	NLRP3_ko - NLRP3_wt	ENSMUSG00000003623	922.807	-0.0733104	0.0700173	-1.04703	0.295085	0.999738	Crot	carnitine O-octanoyltransferase	74114
1916	NLRP3_ko - NLRP3_wt	ENSMUSG00000026536	368.918	-0.150877	0.144104	-1.047	0.2951	0.999738	Ifi211	interferon activated gene 211	381308
1917	NLRP3_ko - NLRP3_wt	ENSMUSG00000033382	2084.06	-0.0528933	0.0505239	-1.0469	0.295148	0.999738	Trappc8	trafficking protein particle complex 8	75964
1918	NLRP3_ko - NLRP3_wt	ENSMUSG00000051343	470.416	0.0844046	0.080639	1.0467	0.295239	0.999738	Rab11fip5	RAB11 family interacting protein 5 (class I)	52055
1919	NLRP3_ko - NLRP3_wt	ENSMUSG00000047945	759.424	-0.0915906	0.0875387	-1.04629	0.295428	0.999738	Marcksl1	MARCKS-like 1	17357
1920	NLRP3_ko - NLRP3_wt	ENSMUSG00000029009	710.398	-0.0703797	0.0672773	-1.04611	0.295509	0.999738	Mthfr	methylenetetrahydrofolate reductase	17769
1921	NLRP3_ko - NLRP3_wt	ENSMUSG00000064368	11093.6	0.0693805	0.066324	1.04608	0.295522	0.999738	ND6	NADH dehydrogenase subunit 6	17722
1922	NLRP3_ko - NLRP3_wt	ENSMUSG00000029209	277.065	-0.0984071	0.0941231	-1.04552	0.295785	0.999738	Gnpda2	glucosamine-6-phosphate deaminase 2	67980
1923	NLRP3_ko - NLRP3_wt	ENSMUSG00000030393	139.242	-0.144265	0.138003	-1.04538	0.295849	0.999738	Zik1	zinc finger protein interacting with K protein 1	22775
1924	NLRP3_ko - NLRP3_wt	ENSMUSG00000072980	363.852	-0.107079	0.102503	-1.04465	0.296184	0.999738	Oip5	Opa interacting protein 5	70645
1925	NLRP3_ko - NLRP3_wt	ENSMUSG00000026851	1962.29	-0.0532657	0.0510074	-1.04427	0.296358	0.999738	BC005624	cDNA sequence BC005624	227707
1926	NLRP3_ko - NLRP3_wt	ENSMUSG00000036537	191.594	0.123571	0.118339	1.04421	0.296387	0.999738	Rnf113a1	ring finger protein 113A1	69942
1927	NLRP3_ko - NLRP3_wt	ENSMUSG00000052395	635.588	0.0705061	0.0675212	1.04421	0.29639	0.999738	Rft1	RFT1 homolog	328370
1928	NLRP3_ko - NLRP3_wt	ENSMUSG00000106415	76.6292	-0.23354	0.223741	-1.0438	0.296579	0.999738	ENSMUSG00000106415
1929	NLRP3_ko - NLRP3_wt	ENSMUSG00000055917	521.458	-0.0859339	0.0823357	-1.0437	0.296624	0.999738	Zfp277	zinc finger protein 277	246196
1930	NLRP3_ko - NLRP3_wt	ENSMUSG00000027288	8330.71	-0.0376126	0.0360482	-1.0434	0.296765	0.999738	Zfp106	zinc finger protein 106	20402
1931	NLRP3_ko - NLRP3_wt	ENSMUSG00000026578	334.518	0.0962149	0.0922144	1.04338	0.296771	0.999738	Ccdc181	coiled-coil domain containing 181	74895
1932	NLRP3_ko - NLRP3_wt	ENSMUSG00000020109	1445.5	0.0516075	0.0494702	1.0432	0.296854	0.999738	Dnajb12	DnaJ heat shock protein family (Hsp40) member B12	56709
1933	NLRP3_ko - NLRP3_wt	ENSMUSG00000032369	487.647	-0.0792526	0.0759752	-1.04314	0.296884	0.999738	Plscr1	phospholipid scramblase 1	22038
1934	NLRP3_ko - NLRP3_wt	ENSMUSG00000013539	386.652	0.0862564	0.0826922	1.0431	0.296901	0.999738	Tango2	transport and golgi organization 2	27883
1935	NLRP3_ko - NLRP3_wt	ENSMUSG00000078249	307.745	0.0974414	0.093479	1.04239	0.297232	0.999738	Hmga1b	high mobility group AT-hook 1B	111241
1936	NLRP3_ko - NLRP3_wt	ENSMUSG00000031358	1929.65	-0.0505726	0.0485287	-1.04212	0.297357	0.999738	Msl3	MSL complex subunit 3	17692
1937	NLRP3_ko - NLRP3_wt	ENSMUSG00000034757	1155.46	-0.0580303	0.055686	-1.0421	0.297366	0.999738	Tmub2	transmembrane and ubiquitin-like domain containing 2	72053
1938	NLRP3_ko - NLRP3_wt	ENSMUSG00000067608	266.596	-0.103405	0.0992649	-1.0417	0.297549	0.999738	ENSMUSG00000067608
1939	NLRP3_ko - NLRP3_wt	ENSMUSG00000048796	543.288	0.0813075	0.0780794	1.04134	0.297716	0.999738	Cyb561d1	cytochrome b-561 domain containing 1	72023
1940	NLRP3_ko - NLRP3_wt	ENSMUSG00000026069	234.986	-0.127444	0.122416	-1.04107	0.297844	0.999738	Il1rl1	interleukin 1 receptor-like 1	17082
1941	NLRP3_ko - NLRP3_wt	ENSMUSG00000017715	2613.5	-0.0541841	0.0520568	-1.04087	0.297938	0.999738	Pgs1	phosphatidylglycerophosphate synthase 1	74451
1942	NLRP3_ko - NLRP3_wt	ENSMUSG00000041852	2530.73	0.0497631	0.047849	1.04	0.298338	0.999738	Tcf20	transcription factor 20	21411
1943	NLRP3_ko - NLRP3_wt	ENSMUSG00000020785	71.4216	0.232767	0.223927	1.03947	0.298585	0.999738	Camkk1	calcium/calmodulin-dependent protein kinase kinase 1, alpha	55984
1944	NLRP3_ko - NLRP3_wt	ENSMUSG00000023348	408.856	0.097179	0.0934949	1.0394	0.298617	0.999738	Trip6	thyroid hormone receptor interactor 6	22051
1945	NLRP3_ko - NLRP3_wt	ENSMUSG00000021671	597.539	0.0722607	0.0695263	1.03933	0.298652	0.999738	Poc5	POC5 centriolar protein	67463
1946	NLRP3_ko - NLRP3_wt	ENSMUSG00000018415	2396.01	-0.0432468	0.0416181	-1.03913	0.298742	0.999738	Gid4	GID complex subunit 4, VID24 homolog	66771
1947	NLRP3_ko - NLRP3_wt	ENSMUSG00000070942	623.393	-0.0735552	0.0708202	-1.03862	0.298982	0.999738	Il1rl2	interleukin 1 receptor-like 2	107527
1948	NLRP3_ko - NLRP3_wt	ENSMUSG00000008822	390.122	0.0906639	0.0872977	1.03856	0.29901	0.999738	Acyp1	acylphosphatase 1, erythrocyte (common) type	66204
1949	NLRP3_ko - NLRP3_wt	ENSMUSG00000028189	248.576	-0.104486	0.10062	-1.03842	0.299075	0.999738	Ctbs	chitobiase	74245
1950	NLRP3_ko - NLRP3_wt	ENSMUSG00000069539	997.515	-0.0613809	0.0591187	-1.03826	0.299147	0.999738	Scyl2	SCY1-like 2 (S. cerevisiae)	213326
1951	NLRP3_ko - NLRP3_wt	ENSMUSG00000033545	5250.02	0.0436882	0.0420782	1.03826	0.299149	0.999738	Znrf1	zinc and ring finger 1	170737
1952	NLRP3_ko - NLRP3_wt	ENSMUSG00000038352	399.842	0.109151	0.105134	1.0382	0.299175	0.999738	Arl5c	ADP-ribosylation factor-like 5C	217151
1953	NLRP3_ko - NLRP3_wt	ENSMUSG00000045107	154.365	-0.136695	0.131672	-1.03815	0.299202	0.999738	Saysd1	SAYSVFN motif domain containing 1	67509
1954	NLRP3_ko - NLRP3_wt	ENSMUSG00000045799	2501.37	0.0699456	0.0673884	1.03795	0.299295	0.999738	ENSMUSG00000045799
1955	NLRP3_ko - NLRP3_wt	ENSMUSG00000041187	601.16	-0.0780284	0.0751886	-1.03777	0.299378	0.999738	Prkd2	protein kinase D2	101540
1956	NLRP3_ko - NLRP3_wt	ENSMUSG00000034343	1556.46	-0.0536228	0.0516781	-1.03763	0.299441	0.999738	Ube2f	ubiquitin-conjugating enzyme E2F (putative)	67921
1957	NLRP3_ko - NLRP3_wt	ENSMUSG00000028333	20275.7	0.0429212	0.0413676	1.03755	0.299478	0.999738	Anp32b	acidic (leucine-rich) nuclear phosphoprotein 32 family, member B	67628
1958	NLRP3_ko - NLRP3_wt	ENSMUSG00000023806	565.047	-0.0751833	0.0724964	-1.03706	0.299706	0.999738	Rsph3b	radial spoke 3B homolog (Chlamydomonas)	100037282
1959	NLRP3_ko - NLRP3_wt	ENSMUSG00000030407	508.476	-0.0769451	0.0742009	-1.03698	0.299743	0.999738	Qpctl	glutaminyl-peptide cyclotransferase-like	67369
1960	NLRP3_ko - NLRP3_wt	ENSMUSG00000049550	2988.8	0.0430359	0.0415088	1.03679	0.299835	0.999738	Clip1	CAP-GLY domain containing linker protein 1	56430
1961	NLRP3_ko - NLRP3_wt	ENSMUSG00000034413	210.53	0.136622	0.131788	1.03668	0.299886	0.999738	Neurl1b	neuralized E3 ubiquitin protein ligase 1B	240055
1962	NLRP3_ko - NLRP3_wt	ENSMUSG00000090174	136.691	-0.146809	0.141622	-1.03662	0.299912	0.999738	Gm10612	predicted gene 10612	102638502
1963	NLRP3_ko - NLRP3_wt	ENSMUSG00000047180	524.447	0.11334	0.10937	1.03629	0.300066	0.999738	Neurl3	neuralized E3 ubiquitin protein ligase 3	214854
1964	NLRP3_ko - NLRP3_wt	ENSMUSG00000037999	1167.6	-0.0749711	0.0723546	-1.03616	0.300126	0.999738	Arap2	ArfGAP with RhoGAP domain, ankyrin repeat and PH domain 2	212285
1965	NLRP3_ko - NLRP3_wt	ENSMUSG00000058587	2890.73	-0.0405072	0.0391035	-1.0359	0.30025	0.999738	Tmod3	tropomodulin 3	50875
1966	NLRP3_ko - NLRP3_wt	ENSMUSG00000062190	886.697	-0.0712324	0.0687818	-1.03563	0.300376	0.999738	Lancl2	LanC (bacterial lantibiotic synthetase component C)-like 2	71835
1967	NLRP3_ko - NLRP3_wt	ENSMUSG00000023795	344.737	0.128642	0.124248	1.03537	0.300497	0.999738	ENSMUSG00000023795
1968	NLRP3_ko - NLRP3_wt	ENSMUSG00000073889	1033.22	-0.0639469	0.0617804	-1.03507	0.300637	0.999738	Il11ra1	interleukin 11 receptor, alpha chain 1	16157
1969	NLRP3_ko - NLRP3_wt	ENSMUSG00000003037	3414.82	-0.0391286	0.0378104	-1.03486	0.300733	0.999738	Rab8a	RAB8A, member RAS oncogene family	17274
1970	NLRP3_ko - NLRP3_wt	ENSMUSG00000028690	541.979	0.0747003	0.0722194	1.03435	0.300971	0.999738	Mmachc	methylmalonic aciduria cblC type, with homocystinuria	67096
1971	NLRP3_ko - NLRP3_wt	ENSMUSG00000019942	3021.21	-0.0572194	0.0553402	-1.03396	0.301156	0.999738	Cdk1	cyclin-dependent kinase 1	12534
1972	NLRP3_ko - NLRP3_wt	ENSMUSG00000040112	954.324	-0.068935	0.0666793	-1.03383	0.301216	0.999738	Mrps35	mitochondrial ribosomal protein S35	232536
1973	NLRP3_ko - NLRP3_wt	ENSMUSG00000027323	2709.75	-0.042063	0.0406887	-1.03377	0.301242	0.999738	Rad51	RAD51 recombinase	19361
1974	NLRP3_ko - NLRP3_wt	ENSMUSG00000051037	74.7187	-0.210751	0.203868	-1.03376	0.301247	0.999738	Zfp455	zinc finger protein 455	218311
1975	NLRP3_ko - NLRP3_wt	ENSMUSG00000038991	8187.93	0.0469624	0.0454293	1.03375	0.301255	0.999738	Txndc5	thioredoxin domain containing 5	105245
1976	NLRP3_ko - NLRP3_wt	ENSMUSG00000032754	3474.16	0.0509452	0.049284	1.03371	0.301273	0.999738	Slc8b1	solute carrier family 8 (sodium/lithium/calcium exchanger), member B1	170756
1977	NLRP3_ko - NLRP3_wt	ENSMUSG00000016239	509.391	-0.0816716	0.0790214	-1.03354	0.301352	0.999738	Lonrf3	LON peptidase N-terminal domain and ring finger 3	74365
1978	NLRP3_ko - NLRP3_wt	ENSMUSG00000047044	607.8	-0.0810017	0.0783778	-1.03348	0.301381	0.999738	D030056L22Rik	RIKEN cDNA D030056L22 gene	225995
1979	NLRP3_ko - NLRP3_wt	ENSMUSG00000043432	173.096	0.133899	0.129592	1.03324	0.301493	0.999738	Leng9	leukocyte receptor cluster (LRC) member 9	243813
1980	NLRP3_ko - NLRP3_wt	ENSMUSG00000032402	1156.41	0.061785	0.059812	1.03299	0.30161	0.999738	Smad3	SMAD family member 3	17127
1981	NLRP3_ko - NLRP3_wt	ENSMUSG00000016024	4974.39	-0.0407004	0.0394605	-1.03142	0.302343	0.999738	Lbp	lipopolysaccharide binding protein	16803
1982	NLRP3_ko - NLRP3_wt	ENSMUSG00000025324	2013.95	-0.0572938	0.0555536	-1.03133	0.302388	0.999738	Atp10a	ATPase, class V, type 10A	11982
1983	NLRP3_ko - NLRP3_wt	ENSMUSG00000024958	739.493	-0.0694769	0.0673825	-1.03108	0.302503	0.999738	Gpr137	G protein-coupled receptor 137	107173
1984	NLRP3_ko - NLRP3_wt	ENSMUSG00000052102	793.801	-0.0673536	0.0653249	-1.03105	0.302515	0.999738	Gnpda1	glucosamine-6-phosphate deaminase 1	26384
1985	NLRP3_ko - NLRP3_wt	ENSMUSG00000028657	2250.61	-0.0539869	0.0523662	-1.03095	0.302565	0.999738	Ppt1	palmitoyl-protein thioesterase 1	19063
1986	NLRP3_ko - NLRP3_wt	ENSMUSG00000019782	1470.73	-0.0649483	0.0630117	-1.03073	0.302666	0.999738	Rwdd1	RWD domain containing 1	66521
1987	NLRP3_ko - NLRP3_wt	ENSMUSG00000091955	201.386	0.119166	0.115629	1.03059	0.302734	0.999738	Gm9844	thymosin, beta 10 pseudogene	100043712
1988	NLRP3_ko - NLRP3_wt	ENSMUSG00000034083	551.871	0.0752111	0.0729804	1.03057	0.302745	0.999738	Ccdc174	coiled-coil domain containing 174	232236
1989	NLRP3_ko - NLRP3_wt	ENSMUSG00000028671	382.77	0.0945548	0.09176	1.03046	0.302795	0.999738	Gale	galactose-4-epimerase, UDP	74246
1990	NLRP3_ko - NLRP3_wt	ENSMUSG00000058402	153.847	0.143278	0.139057	1.03035	0.302843	0.999738	Zfp420	zinc finger protein 420	233058
1991	NLRP3_ko - NLRP3_wt	ENSMUSG00000083012	557.034	-0.0713464	0.069245	-1.03035	0.302847	0.999738	Fam220a	family with sequence similarity 220, member A	67238
1992	NLRP3_ko - NLRP3_wt	ENSMUSG00000033033	803.065	-0.0680179	0.0660192	-1.03028	0.302881	0.999738	Calhm2	calcium homeostasis modulator family member 2	72691
1993	NLRP3_ko - NLRP3_wt	ENSMUSG00000048731	145.37	0.160337	0.155637	1.0302	0.302915	0.999738	Ggnbp1	gametogenetin binding protein 1	70772
1994	NLRP3_ko - NLRP3_wt	ENSMUSG00000018171	1466.14	0.052118	0.0505979	1.03004	0.30299	0.999738	Vmp1	vacuole membrane protein 1	75909
1995	NLRP3_ko - NLRP3_wt	ENSMUSG00000041846	4055.94	-0.0480296	0.0466381	-1.02984	0.303087	0.999738	Ppp4r3a	protein phosphatase 4 regulatory subunit 3A	68734
1996	NLRP3_ko - NLRP3_wt	ENSMUSG00000028549	133.438	0.144684	0.140505	1.02975	0.303129	0.999738	Itgb3bp	integrin beta 3 binding protein (beta3-endonexin)	67733
1997	NLRP3_ko - NLRP3_wt	ENSMUSG00000003234	1600.99	-0.0588436	0.0571515	-1.02961	0.303194	0.999738	Abcf3	ATP-binding cassette, sub-family F (GCN20), member 3	27406
1998	NLRP3_ko - NLRP3_wt	ENSMUSG00000028403	2535.54	0.0522211	0.0507303	1.02939	0.303298	0.999738	Zdhhc21	zinc finger, DHHC domain containing 21	68268
[truncated: 9,088 more rows]
