# Supplementary material for: Retention of ES cell-derived 129S genome drives NLRP1 hypersensitivity and transcriptional deregulation in Nlrp3tm1Flv mice
Source: Cell Death Differ. 2024 Sep 17;31(12):1717–29. doi: 10.1038/s41418-024-01379-2 (PMC11618613; doi:10.1038/s41418-024-01379-2)
Supplement: Supplementary file 7 — Supplemental Table 6. Nlrp3tm1Flv Microglia RNAseq [file 41418_2024_1379_MOESM7_ESM.xlsx]

## Sheet: Nlrp3_ko.normal...wt.normal
Supplemental Table 6. RNAseq analysis of Nlrp3tm1Flv microglia
Comparison	rank.id	Identifier	baseMean	log2FoldChange	lfcSE	stat	pvalue	padj	SYMBOL	GENENAME	ENTREZID	Conditions
Nlrp3_ko.normal - wt.normal	1	ENSMUSG00000032691	928.815	-9.39941	0.500119	-18.7944	8.3997e-79	1.25298e-74	Nlrp3	NLR family, pyrin domain containing 3	216799	Nlrp3_ko.normal;wt.normal
Nlrp3_ko.normal - wt.normal	2	ENSMUSG00000019505	2216.7	-3.1978	0.260368	-12.2819	1.13356e-34	8.45463e-31	Ubb	ubiquitin B	22187	Nlrp3_ko.normal;wt.normal
Nlrp3_ko.normal - wt.normal	3	ENSMUSG00000093483	133.21	3.90619	0.360499	10.8355	2.33667e-27	1.16187e-23	AA465934	expressed sequence AA465934	613254	Nlrp3_ko.normal;wt.normal
Nlrp3_ko.normal - wt.normal	4	ENSMUSG00000020415	456.54	-1.97683	0.193352	-10.224	1.54842e-24	5.77445e-21	Pttg1	pituitary tumor-transforming gene 1	30939	Nlrp3_ko.normal;wt.normal
Nlrp3_ko.normal - wt.normal	5	ENSMUSG00000040483	194.321	3.5815	0.374931	9.55242	1.267e-21	3.17547e-18	Xaf1	XIAP associated factor 1	327959	Nlrp3_ko.normal;wt.normal
Nlrp3_ko.normal - wt.normal	6	ENSMUSG00000069793	116.032	3.81161	0.399056	9.55159	1.27726e-21	3.17547e-18	Slfn9	schlafen 9	237886	Nlrp3_ko.normal;wt.normal
Nlrp3_ko.normal - wt.normal	7	ENSMUSG00000045287	1589.49	-1.2874	0.169508	-7.59494	3.07927e-14	6.56192e-11	Rtn4rl1	reticulon 4 receptor-like 1	237847	Nlrp3_ko.normal;wt.normal
Nlrp3_ko.normal - wt.normal	8	ENSMUSG00000070390	66.5294	-2.81226	0.401027	-7.01263	2.33877e-12	4.36092e-09	Nlrp1b	NLR family, pyrin domain containing 1B	637515	Nlrp3_ko.normal;wt.normal
Nlrp3_ko.normal - wt.normal	9	ENSMUSG00000025867	136.992	2.79801	0.435536	6.42428	1.32495e-10	2.19603e-07	Cplx2	complexin 2	12890	Nlrp3_ko.normal;wt.normal
Nlrp3_ko.normal - wt.normal	10	ENSMUSG00000015222	253.129	2.7881	0.447336	6.23267	4.58544e-10	6.84011e-07	Map2	microtubule-associated protein 2	17756	Nlrp3_ko.normal;wt.normal
Nlrp3_ko.normal - wt.normal	11	ENSMUSG00000038217	182.588	1.52644	0.255137	5.98283	2.19291e-09	2.97379e-06	Tlcd2	TLC domain containing 2	380712	Nlrp3_ko.normal;wt.normal
Nlrp3_ko.normal - wt.normal	12	ENSMUSG00000027254	238.257	2.57274	0.439237	5.85731	4.70437e-09	5.50995e-06	Map1a	microtubule-associated protein 1 A	17754	Nlrp3_ko.normal;wt.normal
Nlrp3_ko.normal - wt.normal	13	ENSMUSG00000056999	394.386	-1.37879	0.235534	-5.8539	4.80186e-09	5.50995e-06	Ide	insulin degrading enzyme	15925	Nlrp3_ko.normal;wt.normal
Nlrp3_ko.normal - wt.normal	14	ENSMUSG00000038738	131.981	2.90404	0.499333	5.81585	6.03258e-09	6.42771e-06	Shank1	SH3 and multiple ankyrin repeat domains 1	243961	Nlrp3_ko.normal;wt.normal
Nlrp3_ko.normal - wt.normal	15	ENSMUSG00000029120	206.481	2.39404	0.418679	5.71809	1.07731e-08	1.0165e-05	Ppp2r2c	protein phosphatase 2, regulatory subunit B, gamma	269643	Nlrp3_ko.normal;wt.normal
Nlrp3_ko.normal - wt.normal	16	ENSMUSG00000037742	1156.96	-0.996162	0.174275	-5.71605	1.09029e-08	1.0165e-05	Eef1a1	eukaryotic translation elongation factor 1 alpha 1	13627	Nlrp3_ko.normal;wt.normal
Nlrp3_ko.normal - wt.normal	17	ENSMUSG00000022456	137.272	2.19393	0.38534	5.6935	1.24463e-08	1.09212e-05	Septin3	septin 3	24050	Nlrp3_ko.normal;wt.normal
Nlrp3_ko.normal - wt.normal	18	ENSMUSG00000026576	263.859	1.75726	0.309695	5.67414	1.39386e-08	1.15512e-05	Atp1b1	ATPase, Na+/K+ transporting, beta 1 polypeptide	11931	Nlrp3_ko.normal;wt.normal
Nlrp3_ko.normal - wt.normal	19	ENSMUSG00000052572	41.7499	3.81234	0.699693	5.44859	5.07711e-08	3.98607e-05	Dlg2	discs large MAGUK scaffold protein 2	23859	Nlrp3_ko.normal;wt.normal
Nlrp3_ko.normal - wt.normal	20	ENSMUSG00000022055	133.267	2.18729	0.407698	5.36499	8.09544e-08	6.03798e-05	Nefl	neurofilament, light polypeptide	18039	Nlrp3_ko.normal;wt.normal
Nlrp3_ko.normal - wt.normal	21	ENSMUSG00000053310	464.736	1.75716	0.328509	5.34891	8.84867e-08	6.28551e-05	Nrgn	neurogranin	64011	Nlrp3_ko.normal;wt.normal
Nlrp3_ko.normal - wt.normal	22	ENSMUSG00000018930	12009.4	-1.3641	0.255725	-5.33424	9.59447e-08	6.50549e-05	Ccl4	chemokine (C-C motif) ligand 4	20303	Nlrp3_ko.normal;wt.normal
Nlrp3_ko.normal - wt.normal	23	ENSMUSG00000020684	69.9105	2.49097	0.470636	5.29278	1.20472e-07	7.81338e-05	Rasl10b	RAS-like, family 10, member B	276952	Nlrp3_ko.normal;wt.normal
Nlrp3_ko.normal - wt.normal	24	ENSMUSG00000059213	145.363	2.85241	0.541765	5.26502	1.40174e-07	8.71238e-05	Ddn	dendrin	13199	Nlrp3_ko.normal;wt.normal
Nlrp3_ko.normal - wt.normal	25	ENSMUSG00000027624	117.017	1.70869	0.332091	5.14525	2.67165e-07	0.000159412	Epb41l1	erythrocyte membrane protein band 4.1 like 1	13821	Nlrp3_ko.normal;wt.normal
Nlrp3_ko.normal - wt.normal	26	ENSMUSG00000009394	52.609	2.73857	0.534263	5.12589	2.96143e-07	0.000169906	Syn2	synapsin II	20965	Nlrp3_ko.normal;wt.normal
Nlrp3_ko.normal - wt.normal	27	ENSMUSG00000092528	11.9881	-7.21117	1.40999	-5.11434	3.14846e-07	0.000173947	Nlrp1c-ps	NLR family, pyrin domain containing 1C, pseudogene	627984	Nlrp3_ko.normal;wt.normal
Nlrp3_ko.normal - wt.normal	28	ENSMUSG00000037126	100.39	2.82293	0.554969	5.08664	3.64456e-07	0.000194164	Psd	pleckstrin and Sec7 domain containing	73728	Nlrp3_ko.normal;wt.normal
Nlrp3_ko.normal - wt.normal	29	ENSMUSG00000090071	119.837	2.75133	0.543559	5.0617	4.15542e-07	0.000213746	Cdk5r2	cyclin-dependent kinase 5, regulatory subunit 2 (p39)	12570	Nlrp3_ko.normal;wt.normal
Nlrp3_ko.normal - wt.normal	30	ENSMUSG00000032224	85.1135	2.235	0.445116	5.02117	5.1358e-07	0.000255369	Fam81a	family with sequence similarity 81, member A	76886	Nlrp3_ko.normal;wt.normal
Nlrp3_ko.normal - wt.normal	31	ENSMUSG00000028931	85.3015	2.30813	0.462908	4.98616	6.15909e-07	0.000296371	Kcnab2	potassium voltage-gated channel, shaker-related subfamily, beta member 2	16498	Nlrp3_ko.normal;wt.normal
Nlrp3_ko.normal - wt.normal	32	ENSMUSG00000042388	49.4122	2.76522	0.555698	4.97612	6.487e-07	0.000302396	Dlgap3	DLG associated protein 3	242667	Nlrp3_ko.normal;wt.normal
Nlrp3_ko.normal - wt.normal	33	ENSMUSG00000020520	363.867	-1.05083	0.216907	-4.84463	1.2685e-06	0.000573401	Galnt10	polypeptide N-acetylgalactosaminyltransferase 10	171212	Nlrp3_ko.normal;wt.normal
Nlrp3_ko.normal - wt.normal	34	ENSMUSG00000025034	1811.03	-0.94533	0.195864	-4.82647	1.38974e-06	0.000607689	Trim8	tripartite motif-containing 8	93679	Nlrp3_ko.normal;wt.normal
Nlrp3_ko.normal - wt.normal	35	ENSMUSG00000024873	57.8118	2.71937	0.564026	4.82136	1.42583e-06	0.000607689	Cnih2	cornichon family AMPA receptor auxiliary protein 2	12794	Nlrp3_ko.normal;wt.normal
Nlrp3_ko.normal - wt.normal	36	ENSMUSG00000027457	136.776	1.44218	0.301389	4.78511	1.70895e-06	0.000708121	Snph	syntaphilin	241727	Nlrp3_ko.normal;wt.normal
Nlrp3_ko.normal - wt.normal	37	ENSMUSG00000029212	39.0151	2.33773	0.489782	4.773	1.81504e-06	0.000731755	Gabrb1	gamma-aminobutyric acid (GABA) A receptor, subunit beta 1	14400	Nlrp3_ko.normal;wt.normal
Nlrp3_ko.normal - wt.normal	38	ENSMUSG00000037754	53.3972	2.24846	0.472221	4.76146	1.92196e-06	0.000754471	Ppp1r16b	protein phosphatase 1, regulatory subunit 16B	228852	Nlrp3_ko.normal;wt.normal
Nlrp3_ko.normal - wt.normal	39	ENSMUSG00000056486	77.7106	2.27024	0.478623	4.74327	2.10299e-06	0.000804366	Chn1	chimerin 1	108699	Nlrp3_ko.normal;wt.normal
Nlrp3_ko.normal - wt.normal	40	ENSMUSG00000035226	28.1373	3.97837	0.840593	4.73281	2.21432e-06	0.000825773	Rims4	regulating synaptic membrane exocytosis 4	241770	Nlrp3_ko.normal;wt.normal
Nlrp3_ko.normal - wt.normal	41	ENSMUSG00000035864	126.065	2.26204	0.481446	4.69843	2.62173e-06	0.000953861	Syt1	synaptotagmin I	20979	Nlrp3_ko.normal;wt.normal
Nlrp3_ko.normal - wt.normal	42	ENSMUSG00000048978	161.397	1.91662	0.408673	4.68985	2.73407e-06	0.000971049	Nrsn1	neurensin 1	22360	Nlrp3_ko.normal;wt.normal
Nlrp3_ko.normal - wt.normal	43	ENSMUSG00000070570	53.7522	2.77226	0.597205	4.64206	3.44956e-06	0.00119668	Slc17a7	solute carrier family 17 (sodium-dependent inorganic phosphate cotransporter), member 7	72961	Nlrp3_ko.normal;wt.normal
Nlrp3_ko.normal - wt.normal	44	ENSMUSG00000025738	141.876	2.40283	0.521448	4.60799	4.06587e-06	0.00137842	Fbxl16	F-box and leucine-rich repeat protein 16	214931	Nlrp3_ko.normal;wt.normal
Nlrp3_ko.normal - wt.normal	45	ENSMUSG00000033615	105.155	2.25413	0.489728	4.60282	4.16801e-06	0.00138165	Cplx1	complexin 1	12889	Nlrp3_ko.normal;wt.normal
Nlrp3_ko.normal - wt.normal	46	ENSMUSG00000036181	1566.41	-1.02532	0.224734	-4.56235	5.05831e-06	0.00161441	H1f2	H1.2 linker histone, cluster member	50708	Nlrp3_ko.normal;wt.normal
Nlrp3_ko.normal - wt.normal	47	ENSMUSG00000024743	71.5392	2.31181	0.506845	4.56118	5.08664e-06	0.00161441	Syt7	synaptotagmin VII	54525	Nlrp3_ko.normal;wt.normal
Nlrp3_ko.normal - wt.normal	48	ENSMUSG00000022425	2518.7	1.29752	0.285247	4.54876	5.3963e-06	0.00167701	Enpp2	ectonucleotide pyrophosphatase/phosphodiesterase 2	18606	Nlrp3_ko.normal;wt.normal
Nlrp3_ko.normal - wt.normal	49	ENSMUSG00000020340	87.267	2.06598	0.458344	4.50748	6.5602e-06	0.00199711	Cyfip2	cytoplasmic FMR1 interacting protein 2	76884	Nlrp3_ko.normal;wt.normal
Nlrp3_ko.normal - wt.normal	50	ENSMUSG00000034818	26.1221	2.85875	0.637308	4.48567	7.26864e-06	0.00216853	Celf5	CUGBP, Elav-like family member 5	319586	Nlrp3_ko.normal;wt.normal
Nlrp3_ko.normal - wt.normal	51	ENSMUSG00000035390	65.7045	2.61225	0.584558	4.46877	7.86722e-06	0.00230108	Brsk1	BR serine/threonine kinase 1	381979	Nlrp3_ko.normal;wt.normal
Nlrp3_ko.normal - wt.normal	52	ENSMUSG00000048644	90.4897	1.86686	0.41863	4.45947	8.21644e-06	0.00235701	Ctxn1	cortexin 1	330695	Nlrp3_ko.normal;wt.normal
Nlrp3_ko.normal - wt.normal	53	ENSMUSG00000096847	26.5117	3.21372	0.721382	4.45494	8.39168e-06	0.00236186	Tmem151b	transmembrane protein 151B	210573	Nlrp3_ko.normal;wt.normal
Nlrp3_ko.normal - wt.normal	54	ENSMUSG00000026344	17.9042	4.51545	1.02032	4.4255	9.6217e-06	0.0026579	Lypd1	Ly6/Plaur domain containing 1	72585	Nlrp3_ko.normal;wt.normal
Nlrp3_ko.normal - wt.normal	55	ENSMUSG00000045589	49.9276	2.68756	0.609864	4.40682	1.04899e-05	0.00284504	Frrs1l	ferric-chelate reductase 1 like	230235	Nlrp3_ko.normal;wt.normal
Nlrp3_ko.normal - wt.normal	56	ENSMUSG00000078851	313.054	-1.13194	0.259634	-4.35976	1.30203e-05	0.00345189	H2ac25	H2A clustered histone 25	319162	Nlrp3_ko.normal;wt.normal
Nlrp3_ko.normal - wt.normal	57	ENSMUSG00000055022	111.188	1.5902	0.364981	4.35693	1.31902e-05	0.00345189	Cntn1	contactin 1	12805	Nlrp3_ko.normal;wt.normal
Nlrp3_ko.normal - wt.normal	58	ENSMUSG00000003279	157.577	2.12384	0.488473	4.34792	1.37438e-05	0.00353476	Dlgap1	DLG associated protein 1	224997	Nlrp3_ko.normal;wt.normal
Nlrp3_ko.normal - wt.normal	59	ENSMUSG00000059974	122.912	1.73398	0.399318	4.34236	1.40961e-05	0.00356393	Ntm	neurotrimin	235106	Nlrp3_ko.normal;wt.normal
Nlrp3_ko.normal - wt.normal	60	ENSMUSG00000069601	135.223	1.78827	0.41479	4.31126	1.62324e-05	0.0039764	Ank3	ankyrin 3, epithelial	11735	Nlrp3_ko.normal;wt.normal
Nlrp3_ko.normal - wt.normal	61	ENSMUSG00000020524	56.7432	2.3513	0.545435	4.31088	1.62607e-05	0.0039764	Gria1	glutamate receptor, ionotropic, AMPA1 (alpha 1)	14799	Nlrp3_ko.normal;wt.normal
Nlrp3_ko.normal - wt.normal	62	ENSMUSG00000047013	19.0065	4.60083	1.07574	4.27689	1.89525e-05	0.00451469	Fbxo41	F-box protein 41	330369	Nlrp3_ko.normal;wt.normal
Nlrp3_ko.normal - wt.normal	63	ENSMUSG00000042622	413.116	-1.34297	0.31413	-4.27519	1.90974e-05	0.00451469	Maff	v-maf musculoaponeurotic fibrosarcoma oncogene family, protein F (avian)	17133	Nlrp3_ko.normal;wt.normal
Nlrp3_ko.normal - wt.normal	64	ENSMUSG00000104291	1364.65	-0.832667	0.194911	-4.27203	1.93699e-05	0.00451469	ENSMUSG00000104291			Nlrp3_ko.normal;wt.normal
Nlrp3_ko.normal - wt.normal	65	ENSMUSG00000020431	113.604	2.2871	0.536882	4.25996	2.0446e-05	0.0046922	Adcy1	adenylate cyclase 1	432530	Nlrp3_ko.normal;wt.normal
Nlrp3_ko.normal - wt.normal	66	ENSMUSG00000016349	104.598	1.98186	0.469591	4.2204	2.43867e-05	0.00541244	Eef1a2	eukaryotic translation elongation factor 1 alpha 2	13628	Nlrp3_ko.normal;wt.normal
Nlrp3_ko.normal - wt.normal	67	ENSMUSG00000048251	37.5886	2.75528	0.653065	4.219	2.45387e-05	0.00541244	Bcl11b	B cell leukemia/lymphoma 11B	58208	Nlrp3_ko.normal;wt.normal
Nlrp3_ko.normal - wt.normal	68	ENSMUSG00000047261	69.4158	1.82208	0.432	4.21777	2.46729e-05	0.00541244	Gap43	growth associated protein 43	14432	Nlrp3_ko.normal;wt.normal
Nlrp3_ko.normal - wt.normal	69	ENSMUSG00000026049	173.059	-1.1572	0.274578	-4.21447	2.50366e-05	0.00541262	Tex30	testis expressed 30	75623	Nlrp3_ko.normal;wt.normal
Nlrp3_ko.normal - wt.normal	70	ENSMUSG00000013523	278.276	1.77665	0.42214	4.20868	2.56866e-05	0.00547382	Bcas1	brain enriched myelin associated protein 1	76960	Nlrp3_ko.normal;wt.normal
Nlrp3_ko.normal - wt.normal	71	ENSMUSG00000037465	742.087	-1.1646	0.277363	-4.19882	2.68308e-05	0.00556604	Klf10	Kruppel-like factor 10	21847	Nlrp3_ko.normal;wt.normal
Nlrp3_ko.normal - wt.normal	72	ENSMUSG00000061808	14610.4	1.32742	0.316163	4.19853	2.68656e-05	0.00556604	Ttr	transthyretin	22139	Nlrp3_ko.normal;wt.normal
Nlrp3_ko.normal - wt.normal	73	ENSMUSG00000039601	58.3975	2.04163	0.487507	4.18789	2.81558e-05	0.0057002	Rcan2	regulator of calcineurin 2	53901	Nlrp3_ko.normal;wt.normal
Nlrp3_ko.normal - wt.normal	74	ENSMUSG00000037855	96.1194	2.11199	0.504426	4.18691	2.82775e-05	0.0057002	Zfp365	zinc finger protein 365	216049	Nlrp3_ko.normal;wt.normal
Nlrp3_ko.normal - wt.normal	75	ENSMUSG00000016559	12951.1	-0.845853	0.202779	-4.17131	3.02855e-05	0.00602358	H3f3b	H3.3 histone B	15081	Nlrp3_ko.normal;wt.normal
Nlrp3_ko.normal - wt.normal	76	ENSMUSG00000030302	71.8316	1.84454	0.443249	4.1614	3.16303e-05	0.00620828	Atp2b2	ATPase, Ca++ transporting, plasma membrane 2	11941	Nlrp3_ko.normal;wt.normal
Nlrp3_ko.normal - wt.normal	77	ENSMUSG00000020886	370.638	0.906016	0.218461	4.14727	3.36463e-05	0.00642004	Dlg4	discs large MAGUK scaffold protein 4	13385	Nlrp3_ko.normal;wt.normal
Nlrp3_ko.normal - wt.normal	78	ENSMUSG00000024268	337.83	1.50119	0.362002	4.1469	3.3701e-05	0.00642004	Celf4	CUGBP, Elav-like family member 4	108013	Nlrp3_ko.normal;wt.normal
Nlrp3_ko.normal - wt.normal	79	ENSMUSG00000024042	55.5531	-1.61745	0.390229	-4.14487	3.40003e-05	0.00642004	Sik1	salt inducible kinase 1	17691	Nlrp3_ko.normal;wt.normal
Nlrp3_ko.normal - wt.normal	80	ENSMUSG00000020396	23.1773	2.87841	0.696124	4.13492	3.5508e-05	0.00658114	Nefh	neurofilament, heavy polypeptide	380684	Nlrp3_ko.normal;wt.normal
Nlrp3_ko.normal - wt.normal	81	ENSMUSG00000055567	30.1356	3.20295	0.774886	4.13345	3.57359e-05	0.00658114	Unc80	unc-80, NALCN activator	329178	Nlrp3_ko.normal;wt.normal
Nlrp3_ko.normal - wt.normal	82	ENSMUSG00000022840	20.2138	3.45449	0.837094	4.12677	3.6789e-05	0.00669247	Adcy5	adenylate cyclase 5	224129	Nlrp3_ko.normal;wt.normal
Nlrp3_ko.normal - wt.normal	83	ENSMUSG00000020598	54.2686	1.8511	0.449862	4.11482	3.8748e-05	0.0069639	Nrcam	neuronal cell adhesion molecule	319504	Nlrp3_ko.normal;wt.normal
Nlrp3_ko.normal - wt.normal	84	ENSMUSG00000036745	69.8262	1.9941	0.486468	4.09915	4.14678e-05	0.007364	Ttll7	tubulin tyrosine ligase-like family, member 7	70892	Nlrp3_ko.normal;wt.normal
Nlrp3_ko.normal - wt.normal	85	ENSMUSG00000004892	121.49	1.60709	0.392481	4.09468	4.2275e-05	0.00741901	Bcan	brevican	12032	Nlrp3_ko.normal;wt.normal
Nlrp3_ko.normal - wt.normal	86	ENSMUSG00000037331	539.513	-0.848625	0.208696	-4.06632	4.77607e-05	0.00819659	Larp1	La ribonucleoprotein 1, translational regulator	73158	Nlrp3_ko.normal;wt.normal
Nlrp3_ko.normal - wt.normal	87	ENSMUSG00000103427	57.9832	1.62571	0.39982	4.06611	4.78048e-05	0.00819659	ENSMUSG00000103427			Nlrp3_ko.normal;wt.normal
Nlrp3_ko.normal - wt.normal	88	ENSMUSG00000021062	34.3901	2.89459	0.714257	4.05259	5.06527e-05	0.00856892	Rab15	RAB15, member RAS oncogene family	104886	Nlrp3_ko.normal;wt.normal
Nlrp3_ko.normal - wt.normal	89	ENSMUSG00000034413	85.7578	1.38643	0.342293	4.05042	5.11251e-05	0.00856892	Neurl1b	neuralized E3 ubiquitin protein ligase 1B	240055	Nlrp3_ko.normal;wt.normal
Nlrp3_ko.normal - wt.normal	90	ENSMUSG00000043953	1893.29	-0.899292	0.22349	-4.02387	5.72505e-05	0.00938906	Ccrl2	chemokine (C-C motif) receptor-like 2	54199	Nlrp3_ko.normal;wt.normal
Nlrp3_ko.normal - wt.normal	91	ENSMUSG00000006651	127.739	1.77806	0.441891	4.02376	5.72772e-05	0.00938906	Aplp1	amyloid beta (A4) precursor-like protein 1	11803	Nlrp3_ko.normal;wt.normal
Nlrp3_ko.normal - wt.normal	92	ENSMUSG00000109560	93.7878	1.82719	0.45588	4.00806	6.12197e-05	0.00992624	Gm8463	ribosomal protein S8 pseudogene	667112	Nlrp3_ko.normal;wt.normal
Nlrp3_ko.normal - wt.normal	93	ENSMUSG00000042066	113.431	1.36308	0.341092	3.99622	6.43623e-05	0.0102396	Tmcc2	transmembrane and coiled-coil domains 2	68875	Nlrp3_ko.normal;wt.normal
Nlrp3_ko.normal - wt.normal	94	ENSMUSG00000052727	266.933	1.51497	0.379157	3.99562	6.45254e-05	0.0102396	Map1b	microtubule-associated protein 1B	17755	Nlrp3_ko.normal;wt.normal
Nlrp3_ko.normal - wt.normal	95	ENSMUSG00000022490	40.9111	2.13877	0.536008	3.99018	6.60237e-05	0.0102789	Ppp1r1a	protein phosphatase 1, regulatory inhibitor subunit 1A	58200	Nlrp3_ko.normal;wt.normal
Nlrp3_ko.normal - wt.normal	96	ENSMUSG00000030134	86.2468	2.21922	0.556234	3.98972	6.61508e-05	0.0102789	Rasgef1a	RasGEF domain family, member 1A	70727	Nlrp3_ko.normal;wt.normal
Nlrp3_ko.normal - wt.normal	97	ENSMUSG00000026833	344.946	1.44197	0.362577	3.97701	6.97881e-05	0.0107323	Olfm1	olfactomedin 1	56177	Nlrp3_ko.normal;wt.normal
Nlrp3_ko.normal - wt.normal	98	ENSMUSG00000076439	16.9061	3.81565	0.960453	3.97277	7.10431e-05	0.0108138	Mog	myelin oligodendrocyte glycoprotein	17441	Nlrp3_ko.normal;wt.normal
Nlrp3_ko.normal - wt.normal	99	ENSMUSG00000022949	48.7753	1.83004	0.460987	3.96982	7.1926e-05	0.0108325	Clic6	chloride intracellular channel 6	209195	Nlrp3_ko.normal;wt.normal
Nlrp3_ko.normal - wt.normal	100	ENSMUSG00000039542	99.4099	1.68995	0.425944	3.96754	7.26182e-05	0.0108325	Ncam1	neural cell adhesion molecule 1	17967	Nlrp3_ko.normal;wt.normal
Nlrp3_ko.normal - wt.normal	101	ENSMUSG00000005045	45.0811	2.09522	0.529142	3.95965	7.50604e-05	0.0110859	Chd5	chromodomain helicase DNA binding protein 5	269610	Nlrp3_ko.normal;wt.normal
Nlrp3_ko.normal - wt.normal	102	ENSMUSG00000031517	217.028	1.40952	0.356502	3.95374	7.69391e-05	0.011252	Gpm6a	glycoprotein m6a	234267	Nlrp3_ko.normal;wt.normal
Nlrp3_ko.normal - wt.normal	103	ENSMUSG00000104030	508.583	-1.3566	0.343736	-3.94664	7.92554e-05	0.0113823	ENSMUSG00000104030			Nlrp3_ko.normal;wt.normal
Nlrp3_ko.normal - wt.normal	104	ENSMUSG00000024109	126.553	1.52249	0.386337	3.94084	8.11957e-05	0.0113823	Nrxn1	neurexin I	18189	Nlrp3_ko.normal;wt.normal
Nlrp3_ko.normal - wt.normal	105	ENSMUSG00000030905	18.7261	2.88761	0.732803	3.9405	8.13124e-05	0.0113823	Crym	crystallin, mu	12971	Nlrp3_ko.normal;wt.normal
Nlrp3_ko.normal - wt.normal	106	ENSMUSG00000069171	54.9407	1.68528	0.427763	3.93976	8.15629e-05	0.0113823	Nr2f1	nuclear receptor subfamily 2, group F, member 1	13865	Nlrp3_ko.normal;wt.normal
Nlrp3_ko.normal - wt.normal	107	ENSMUSG00000046844	45.4575	1.94403	0.493715	3.93756	8.2313e-05	0.0113823	Vat1l	vesicle amine transport protein 1 like	270097	Nlrp3_ko.normal;wt.normal
Nlrp3_ko.normal - wt.normal	108	ENSMUSG00000078591	35.9411	2.82419	0.717293	3.93729	8.24083e-05	0.0113823	Hs3st4	heparan sulfate (glucosamine) 3-O-sulfotransferase 4	628779	Nlrp3_ko.normal;wt.normal
Nlrp3_ko.normal - wt.normal	109	ENSMUSG00000115783	377.917	1.37932	0.350802	3.9319	8.42756e-05	0.0115334	Bc1	brain cytoplasmic RNA 1	100568459	Nlrp3_ko.normal;wt.normal
Nlrp3_ko.normal - wt.normal	110	ENSMUSG00000061718	61.8255	1.48144	0.377021	3.92932	8.51865e-05	0.0115521	Ppp1r1b	protein phosphatase 1, regulatory inhibitor subunit 1B	19049	Nlrp3_ko.normal;wt.normal
Nlrp3_ko.normal - wt.normal	111	ENSMUSG00000024261	18.1204	3.12801	0.796946	3.92499	8.67325e-05	0.0116111	Syt4	synaptotagmin IV	20983	Nlrp3_ko.normal;wt.normal
Nlrp3_ko.normal - wt.normal	112	ENSMUSG00000029608	125.149	1.80742	0.460635	3.92376	8.7179e-05	0.0116111	Rph3a	rabphilin 3A	19894	Nlrp3_ko.normal;wt.normal
Nlrp3_ko.normal - wt.normal	113	ENSMUSG00000101166	25.1505	2.29156	0.585543	3.91356	9.09443e-05	0.0120055	ENSMUSG00000101166			Nlrp3_ko.normal;wt.normal
Nlrp3_ko.normal - wt.normal	114	ENSMUSG00000041708	27.8685	3.17832	0.813758	3.90573	9.39423e-05	0.0122562	Mpped1	metallophosphoesterase domain containing 1	223726	Nlrp3_ko.normal;wt.normal
Nlrp3_ko.normal - wt.normal	115	ENSMUSG00000104597	26.4008	2.60414	0.666988	3.90433	9.44867e-05	0.0122562	ENSMUSG00000104597			Nlrp3_ko.normal;wt.normal
Nlrp3_ko.normal - wt.normal	116	ENSMUSG00000000982	14981	-0.909243	0.23327	-3.89781	9.70652e-05	0.0124821	Ccl3	chemokine (C-C motif) ligand 3	20302	Nlrp3_ko.normal;wt.normal
Nlrp3_ko.normal - wt.normal	117	ENSMUSG00000032186	143.123	1.8861	0.484642	3.89174	9.95271e-05	0.0126893	Tmod2	tropomodulin 2	50876	Nlrp3_ko.normal;wt.normal
Nlrp3_ko.normal - wt.normal	118	ENSMUSG00000025658	58.1686	2.28731	0.588336	3.88776	0.000101172	0.0127075	Cnksr2	connector enhancer of kinase suppressor of Ras 2	245684	Nlrp3_ko.normal;wt.normal
Nlrp3_ko.normal - wt.normal	119	ENSMUSG00000071753	65.4385	1.8888	0.48591	3.88715	0.000101429	0.0127075	Cdr1os	cerebellar degeneration related antigen 1, opposite strand	331424	Nlrp3_ko.normal;wt.normal
Nlrp3_ko.normal - wt.normal	120	ENSMUSG00000044117	21.6162	3.43656	0.884516	3.88525	0.000102225	0.0127075	Bmerb1	bMERB domain containing 1	67254	Nlrp3_ko.normal;wt.normal
Nlrp3_ko.normal - wt.normal	121	ENSMUSG00000020893	1654.4	-0.972615	0.250891	-3.87665	0.000105905	0.0130561	Per1	period circadian clock 1	18626	Nlrp3_ko.normal;wt.normal
Nlrp3_ko.normal - wt.normal	122	ENSMUSG00000022893	5164.22	-0.763649	0.197172	-3.87301	0.000107497	0.0131438	Adamts1	a disintegrin-like and metallopeptidase (reprolysin type) with thrombospondin type 1 motif, 1	11504	Nlrp3_ko.normal;wt.normal
Nlrp3_ko.normal - wt.normal	123	ENSMUSG00000072825	49.3782	1.80331	0.466855	3.86267	0.000112156	0.0136019	Cep170b	centrosomal protein 170B	217882	Nlrp3_ko.normal;wt.normal
Nlrp3_ko.normal - wt.normal	124	ENSMUSG00000003657	9.68751	5.5793	1.44594	3.85861	0.000114034	0.0137181	Calb2	calbindin 2	12308	Nlrp3_ko.normal;wt.normal
Nlrp3_ko.normal - wt.normal	125	ENSMUSG00000024235	614.698	-0.849122	0.221194	-3.83881	0.000123632	0.0147462	Map3k8	mitogen-activated protein kinase kinase kinase 8	26410	Nlrp3_ko.normal;wt.normal
Nlrp3_ko.normal - wt.normal	126	ENSMUSG00000057897	114.379	1.36335	0.355395	3.83616	0.000124975	0.0147462	Camk2b	calcium/calmodulin-dependent protein kinase II, beta	12323	Nlrp3_ko.normal;wt.normal
Nlrp3_ko.normal - wt.normal	127	ENSMUSG00000033981	95.6999	1.68329	0.438924	3.83504	0.000125546	0.0147462	Gria2	glutamate receptor, ionotropic, AMPA2 (alpha 2)	14800	Nlrp3_ko.normal;wt.normal
Nlrp3_ko.normal - wt.normal	128	ENSMUSG00000039579	11.8041	3.89863	1.0199	3.82256	0.000132075	0.0153919	Grin3a	glutamate receptor ionotropic, NMDA3A	242443	Nlrp3_ko.normal;wt.normal
Nlrp3_ko.normal - wt.normal	129	ENSMUSG00000004187	85.6486	1.55636	0.407904	3.8155	0.000135905	0.0157155	Kifc2	kinesin family member C2	16581	Nlrp3_ko.normal;wt.normal
Nlrp3_ko.normal - wt.normal	130	ENSMUSG00000027399	2094.45	-1.17848	0.309238	-3.81092	0.000138451	0.015858	Il1a	interleukin 1 alpha	16175	Nlrp3_ko.normal;wt.normal
Nlrp3_ko.normal - wt.normal	131	ENSMUSG00000067879	41.2881	2.96173	0.777465	3.80947	0.000139263	0.015858	Vxn	vexin	76982	Nlrp3_ko.normal;wt.normal
Nlrp3_ko.normal - wt.normal	132	ENSMUSG00000029516	81.9811	1.80881	0.476476	3.79622	0.000146919	0.0166029	Cit	citron	12704	Nlrp3_ko.normal;wt.normal
Nlrp3_ko.normal - wt.normal	133	ENSMUSG00000033768	124.015	1.85794	0.489676	3.79422	0.000148106	0.0166113	Nrxn2	neurexin II	18190	Nlrp3_ko.normal;wt.normal
Nlrp3_ko.normal - wt.normal	134	ENSMUSG00000026620	20.8629	2.79935	0.739217	3.78691	0.00015253	0.0169798	Mark1	MAP/microtubule affinity regulating kinase 1	226778	Nlrp3_ko.normal;wt.normal
Nlrp3_ko.normal - wt.normal	135	ENSMUSG00000024617	656.381	2.4277	0.641871	3.78223	0.000155431	0.0171745	Camk2a	calcium/calmodulin-dependent protein kinase II alpha	12322	Nlrp3_ko.normal;wt.normal
Nlrp3_ko.normal - wt.normal	136	ENSMUSG00000057614	33.4219	2.2071	0.584697	3.77478	0.000160146	0.0175291	Gnai1	guanine nucleotide binding protein (G protein), alpha inhibiting 1	14677	Nlrp3_ko.normal;wt.normal
Nlrp3_ko.normal - wt.normal	137	ENSMUSG00000029126	27.4169	2.43858	0.646243	3.77347	0.00016099	0.0175291	Nsg1	neuron specific gene family member 1	18196	Nlrp3_ko.normal;wt.normal
Nlrp3_ko.normal - wt.normal	138	ENSMUSG00000058441	15.1069	3.64003	0.967067	3.76399	0.000167221	0.017994	Panx2	pannexin 2	406218	Nlrp3_ko.normal;wt.normal
Nlrp3_ko.normal - wt.normal	139	ENSMUSG00000039059	13.3421	3.7364	0.992847	3.76332	0.000167672	0.017994	Hrh3	histamine receptor H3	99296	Nlrp3_ko.normal;wt.normal
Nlrp3_ko.normal - wt.normal	140	ENSMUSG00000030495	31.3376	2.04988	0.545992	3.75442	0.000173744	0.0183991	Slc7a10	solute carrier family 7 (cationic amino acid transporter, y+ system), member 10	53896	Nlrp3_ko.normal;wt.normal
Nlrp3_ko.normal - wt.normal	141	ENSMUSG00000025964	15.2927	3.41031	0.908406	3.75417	0.000173914	0.0183991	Adam23	a disintegrin and metallopeptidase domain 23	23792	Nlrp3_ko.normal;wt.normal
Nlrp3_ko.normal - wt.normal	142	ENSMUSG00000034855	922.737	-1.14362	0.305155	-3.74765	0.0001785	0.0187513	Cxcl10	chemokine (C-X-C motif) ligand 10	15945	Nlrp3_ko.normal;wt.normal
Nlrp3_ko.normal - wt.normal	143	ENSMUSG00000034336	40.7001	2.35513	0.628984	3.74434	0.000180867	0.018867	Ina	internexin neuronal intermediate filament protein, alpha	226180	Nlrp3_ko.normal;wt.normal
Nlrp3_ko.normal - wt.normal	144	ENSMUSG00000002341	31.6827	2.13545	0.571204	3.73851	0.000185116	0.0191762	Ncan	neurocan	13004	Nlrp3_ko.normal;wt.normal
Nlrp3_ko.normal - wt.normal	145	ENSMUSG00000014599	586.549	-1.28346	0.343535	-3.73602	0.000186953	0.0192329	Csf1	colony stimulating factor 1 (macrophage)	12977	Nlrp3_ko.normal;wt.normal
Nlrp3_ko.normal - wt.normal	146	ENSMUSG00000067889	76.389	2.51167	0.673839	3.7274	0.000193463	0.0197664	Sptbn2	spectrin beta, non-erythrocytic 2	20743	Nlrp3_ko.normal;wt.normal
Nlrp3_ko.normal - wt.normal	147	ENSMUSG00000003410	108.855	1.72844	0.464078	3.72447	0.000195729	0.0198618	Elavl3	ELAV like RNA binding protein 3	15571	Nlrp3_ko.normal;wt.normal
Nlrp3_ko.normal - wt.normal	148	ENSMUSG00000022054	38.5228	2.20284	0.593797	3.70976	0.000207459	0.0209099	Nefm	neurofilament, medium polypeptide	18040	Nlrp3_ko.normal;wt.normal
Nlrp3_ko.normal - wt.normal	149	ENSMUSG00000048696	140.558	-1.14363	0.308423	-3.70799	0.000208908	0.0209147	Mex3d	mex3 RNA binding family member D	237400	Nlrp3_ko.normal;wt.normal
Nlrp3_ko.normal - wt.normal	150	ENSMUSG00000032060	80.2067	1.75261	0.473827	3.69883	0.000216593	0.0215395	Cryab	crystallin, alpha B	12955	Nlrp3_ko.normal;wt.normal
Nlrp3_ko.normal - wt.normal	151	ENSMUSG00000041380	36.6758	1.85221	0.502314	3.68736	0.000226589	0.0221677	Htr2c	5-hydroxytryptamine (serotonin) receptor 2C	15560	Nlrp3_ko.normal;wt.normal
Nlrp3_ko.normal - wt.normal	152	ENSMUSG00000031770	4404.91	-0.727179	0.197228	-3.68699	0.000226918	0.0221677	Herpud1	homocysteine-inducible, endoplasmic reticulum stress-inducible, ubiquitin-like domain member 1	64209	Nlrp3_ko.normal;wt.normal
Nlrp3_ko.normal - wt.normal	153	ENSMUSG00000038453	47.4309	1.8617	0.505005	3.68649	0.000227369	0.0221677	Srcin1	SRC kinase signaling inhibitor 1	56013	Nlrp3_ko.normal;wt.normal
Nlrp3_ko.normal - wt.normal	154	ENSMUSG00000054728	397.713	1.21227	0.330044	3.67307	0.000239653	0.0231113	Phactr1	phosphatase and actin regulator 1	218194	Nlrp3_ko.normal;wt.normal
Nlrp3_ko.normal - wt.normal	155	ENSMUSG00000017286	261.532	-0.824287	0.224446	-3.67255	0.000240146	0.0231113	Glod4	glyoxalase domain containing 4	67201	Nlrp3_ko.normal;wt.normal
Nlrp3_ko.normal - wt.normal	156	ENSMUSG00000064115	88.3591	1.66394	0.453905	3.66583	0.00024654	0.0235746	Cadm2	cell adhesion molecule 2	239857	Nlrp3_ko.normal;wt.normal
Nlrp3_ko.normal - wt.normal	157	ENSMUSG00000036570	61.3547	1.4948	0.408299	3.66104	0.000251194	0.0238666	Fxyd1	FXYD domain-containing ion transport regulator 1	56188	Nlrp3_ko.normal;wt.normal
Nlrp3_ko.normal - wt.normal	158	ENSMUSG00000026457	1193.42	-0.709794	0.194216	-3.65467	0.000257517	0.0243125	Adipor1	adiponectin receptor 1	72674	Nlrp3_ko.normal;wt.normal
Nlrp3_ko.normal - wt.normal	159	ENSMUSG00000032482	87.4444	1.37725	0.377059	3.6526	0.000259598	0.0243289	Cspg5	chondroitin sulfate proteoglycan 5	29873	Nlrp3_ko.normal;wt.normal
Nlrp3_ko.normal - wt.normal	160	ENSMUSG00000110622	68.4254	1.39542	0.382174	3.65126	0.000260953	0.0243289	Iqcn	IQ motif containing N	637079	Nlrp3_ko.normal;wt.normal
Nlrp3_ko.normal - wt.normal	161	ENSMUSG00000026424	131.366	1.45957	0.400208	3.64703	0.000265288	0.0245795	Gpr37l1	G protein-coupled receptor 37-like 1	171469	Nlrp3_ko.normal;wt.normal
Nlrp3_ko.normal - wt.normal	162	ENSMUSG00000028005	24.4019	2.41712	0.66337	3.6437	0.00026875	0.0247466	Gucy1b1	guanylate cyclase 1, soluble, beta 1	54195	Nlrp3_ko.normal;wt.normal
Nlrp3_ko.normal - wt.normal	163	ENSMUSG00000026628	16931.9	-1.02098	0.28117	-3.63119	0.000282114	0.0257398	Atf3	activating transcription factor 3	11910	Nlrp3_ko.normal;wt.normal
Nlrp3_ko.normal - wt.normal	164	ENSMUSG00000046329	177.973	0.888895	0.244848	3.6304	0.000282987	0.0257398	Slc25a23	solute carrier family 25 (mitochondrial carrier; phosphate carrier), member 23	66972	Nlrp3_ko.normal;wt.normal
Nlrp3_ko.normal - wt.normal	165	ENSMUSG00000075334	10.541	4.7971	1.32286	3.62631	0.000287505	0.0259922	Rprm	reprimo, TP53 dependent G2 arrest mediator candidate	67874	Nlrp3_ko.normal;wt.normal
Nlrp3_ko.normal - wt.normal	166	ENSMUSG00000041020	53.6148	1.92287	0.531844	3.61547	0.0002998	0.0269405	Map7d2	MAP7 domain containing 2	78283	Nlrp3_ko.normal;wt.normal
Nlrp3_ko.normal - wt.normal	167	ENSMUSG00000033307	158.258	-1.01543	0.281346	-3.60919	0.00030716	0.0274072	Mif	macrophage migration inhibitory factor (glycosylation-inhibiting factor)	17319	Nlrp3_ko.normal;wt.normal
Nlrp3_ko.normal - wt.normal	168	ENSMUSG00000043498	17.7507	3.25401	0.901908	3.60791	0.000308669	0.0274072	ENSMUSG00000043498			Nlrp3_ko.normal;wt.normal
Nlrp3_ko.normal - wt.normal	169	ENSMUSG00000050711	24.5822	3.46519	0.961763	3.60295	0.000314627	0.0277709	Scg2	secretogranin II	20254	Nlrp3_ko.normal;wt.normal
Nlrp3_ko.normal - wt.normal	170	ENSMUSG00000027350	46.6773	2.8918	0.804743	3.59345	0.000326334	0.0286348	Chgb	chromogranin B	12653	Nlrp3_ko.normal;wt.normal
Nlrp3_ko.normal - wt.normal	171	ENSMUSG00000040118	24.1833	2.81984	0.786336	3.58604	0.000335734	0.0292874	Cacna2d1	calcium channel, voltage-dependent, alpha2/delta subunit 1	12293	Nlrp3_ko.normal;wt.normal
Nlrp3_ko.normal - wt.normal	172	ENSMUSG00000046093	117.62	3.26131	0.910075	3.58357	0.000338934	0.0293946	Hpcal4	hippocalcin-like 4	170638	Nlrp3_ko.normal;wt.normal
Nlrp3_ko.normal - wt.normal	173	ENSMUSG00000100629	70.8646	1.64295	0.459179	3.57802	0.000346205	0.0298517	ENSMUSG00000100629			Nlrp3_ko.normal;wt.normal
Nlrp3_ko.normal - wt.normal	174	ENSMUSG00000025813	69.1595	1.61278	0.452853	3.56137	0.000368921	0.0313646	Homer2	homer scaffolding protein 2	26557	Nlrp3_ko.normal;wt.normal
Nlrp3_ko.normal - wt.normal	175	ENSMUSG00000035640	57.4116	1.45355	0.408333	3.55971	0.00037126	0.0313646	Cbarp	calcium channel, voltage-dependent, beta subunit associated regulatory protein	100503659	Nlrp3_ko.normal;wt.normal
Nlrp3_ko.normal - wt.normal	176	ENSMUSG00000030683	43.2176	1.84878	0.51943	3.55926	0.000371908	0.0313646	Sez6l2	seizure related 6 homolog like 2	233878	Nlrp3_ko.normal;wt.normal
Nlrp3_ko.normal - wt.normal	177	ENSMUSG00000027210	58.0453	2.26005	0.635063	3.55879	0.000372573	0.0313646	Meis2	Meis homeobox 2	17536	Nlrp3_ko.normal;wt.normal
Nlrp3_ko.normal - wt.normal	178	ENSMUSG00000037541	8.07121	5.30233	1.49043	3.5576	0.000374264	0.0313646	Shank2	SH3 and multiple ankyrin repeat domains 2	210274	Nlrp3_ko.normal;wt.normal
Nlrp3_ko.normal - wt.normal	179	ENSMUSG00000010066	14.2144	3.11811	0.877518	3.55333	0.000380381	0.0316991	Cacna2d2	calcium channel, voltage-dependent, alpha 2/delta subunit 2	56808	Nlrp3_ko.normal;wt.normal
Nlrp3_ko.normal - wt.normal	180	ENSMUSG00000097156	26.6895	1.92807	0.542994	3.55081	0.000384047	0.0317024	Gm3764	predicted gene 3764	100042277	Nlrp3_ko.normal;wt.normal
Nlrp3_ko.normal - wt.normal	181	ENSMUSG00000026385	944.824	0.659551	0.185769	3.55038	0.000384671	0.0317024	Dbi	diazepam binding inhibitor	13167	Nlrp3_ko.normal;wt.normal
Nlrp3_ko.normal - wt.normal	182	ENSMUSG00000001827	74.6532	1.5242	0.429555	3.54832	0.000387696	0.0317761	Folr1	folate receptor 1 (adult)	14275	Nlrp3_ko.normal;wt.normal
Nlrp3_ko.normal - wt.normal	183	ENSMUSG00000037217	40.9773	2.41801	0.681844	3.54629	0.000390703	0.0318476	Syn1	synapsin I	20964	Nlrp3_ko.normal;wt.normal
Nlrp3_ko.normal - wt.normal	184	ENSMUSG00000032936	31.3802	2.67503	0.755144	3.5424	0.000396498	0.0321444	Camkv	CaM kinase-like vesicle-associated	235604	Nlrp3_ko.normal;wt.normal
Nlrp3_ko.normal - wt.normal	185	ENSMUSG00000031840	171.541	0.970997	0.275073	3.52996	0.000415625	0.0335128	Rab3a	RAB3A, member RAS oncogene family	19339	Nlrp3_ko.normal;wt.normal
Nlrp3_ko.normal - wt.normal	186	ENSMUSG00000049130	775.622	-0.95323	0.272306	-3.50058	0.000464239	0.0369978	C5ar1	complement component 5a receptor 1	12273	Nlrp3_ko.normal;wt.normal
Nlrp3_ko.normal - wt.normal	187	ENSMUSG00000031320	74.2689	-1.61709	0.462086	-3.49954	0.000466067	0.0369978	Rps4x	ribosomal protein S4, X-linked	20102	Nlrp3_ko.normal;wt.normal
Nlrp3_ko.normal - wt.normal	188	ENSMUSG00000028782	11.813	3.88495	1.11017	3.49941	0.000466285	0.0369978	Adgrb2	adhesion G protein-coupled receptor B2	230775	Nlrp3_ko.normal;wt.normal
Nlrp3_ko.normal - wt.normal	189	ENSMUSG00000044702	37.8644	1.72394	0.49318	3.49556	0.000473067	0.0373373	Palb2	partner and localizer of BRCA2	233826	Nlrp3_ko.normal;wt.normal
Nlrp3_ko.normal - wt.normal	190	ENSMUSG00000042429	52.0015	1.8401	0.528365	3.48264	0.000496501	0.0389805	Adora1	adenosine A1 receptor	11539	Nlrp3_ko.normal;wt.normal
Nlrp3_ko.normal - wt.normal	191	ENSMUSG00000102964	139.636	-1.02016	0.293612	-3.47451	0.000511789	0.0398602	ENSMUSG00000102964			Nlrp3_ko.normal;wt.normal
Nlrp3_ko.normal - wt.normal	192	ENSMUSG00000025576	93.5792	1.74611	0.502698	3.47349	0.00051374	0.0398602	Rbfox3	RNA binding protein, fox-1 homolog (C. elegans) 3	52897	Nlrp3_ko.normal;wt.normal
Nlrp3_ko.normal - wt.normal	193	ENSMUSG00000041313	367.668	-0.817682	0.235477	-3.47245	0.000515722	0.0398602	Slc7a1	solute carrier family 7 (cationic amino acid transporter, y+ system), member 1	11987	Nlrp3_ko.normal;wt.normal
Nlrp3_ko.normal - wt.normal	194	ENSMUSG00000048388	61.8521	1.53992	0.44369	3.47072	0.000519064	0.0399118	Fam171b	family with sequence similarity 171, member B	241520	Nlrp3_ko.normal;wt.normal
Nlrp3_ko.normal - wt.normal	195	ENSMUSG00000040972	11.8576	3.9092	1.12846	3.46419	0.000531835	0.0406274	Igsf21	immunoglobulin superfamily, member 21	230868	Nlrp3_ko.normal;wt.normal
Nlrp3_ko.normal - wt.normal	196	ENSMUSG00000000078	20755.6	-0.603073	0.174191	-3.46214	0.000535901	0.0406274	Klf6	Kruppel-like factor 6	23849	Nlrp3_ko.normal;wt.normal
Nlrp3_ko.normal - wt.normal	197	ENSMUSG00000032181	89.8747	1.37324	0.396682	3.46182	0.000536542	0.0406274	Scg3	secretogranin III	20255	Nlrp3_ko.normal;wt.normal
Nlrp3_ko.normal - wt.normal	198	ENSMUSG00000044352	23.4382	2.40419	0.695033	3.4591	0.000541993	0.0408329	Sowaha	sosondowah ankyrin repeat domain family member A	237761	Nlrp3_ko.normal;wt.normal
Nlrp3_ko.normal - wt.normal	199	ENSMUSG00000039347	41.3951	1.71823	0.499114	3.44256	0.00057624	0.0431948	Atp6v0e2	ATPase, H+ transporting, lysosomal V0 subunit E2	76252	Nlrp3_ko.normal;wt.normal
Nlrp3_ko.normal - wt.normal	200	ENSMUSG00000001918	128.449	1.09778	0.319482	3.43612	0.0005901	0.0440126	Slc1a5	solute carrier family 1 (neutral amino acid transporter), member 5	20514	Nlrp3_ko.normal;wt.normal
Nlrp3_ko.normal - wt.normal	201	ENSMUSG00000018736	1488.29	-1.02866	0.299679	-3.43255	0.000597929	0.0443746	Ndel1	nudE neurodevelopment protein 1 like 1	83431	Nlrp3_ko.normal;wt.normal
Nlrp3_ko.normal - wt.normal	202	ENSMUSG00000102252	75.1985	1.85896	0.542124	3.42903	0.000605743	0.0445432	Snrpn	small nuclear ribonucleoprotein N	20646	Nlrp3_ko.normal;wt.normal
Nlrp3_ko.normal - wt.normal	203	ENSMUSG00000074357	55.4602	1.39112	0.405712	3.42884	0.000606172	0.0445432	ENSMUSG00000074357			Nlrp3_ko.normal;wt.normal
Nlrp3_ko.normal - wt.normal	204	ENSMUSG00000020120	10294.7	-0.743097	0.216812	-3.42737	0.000609447	0.0445643	Plek	pleckstrin	56193	Nlrp3_ko.normal;wt.normal
Nlrp3_ko.normal - wt.normal	205	ENSMUSG00000085882	11.539	-3.23382	0.944325	-3.42448	0.000615976	0.044822	2610507I01Rik	RIKEN cDNA 2610507I01 gene	72203	Nlrp3_ko.normal;wt.normal
Nlrp3_ko.normal - wt.normal	206	ENSMUSG00000042532	24.1804	2.53184	0.739626	3.42314	0.000619026	0.0448253	Golga7b	golgi autoantigen, golgin subfamily a, 7B	71146	Nlrp3_ko.normal;wt.normal
Nlrp3_ko.normal - wt.normal	207	ENSMUSG00000054013	10.6715	3.73521	1.09175	3.42131	0.000623194	0.0449091	Tmem179	transmembrane protein 179	104885	Nlrp3_ko.normal;wt.normal
Nlrp3_ko.normal - wt.normal	208	ENSMUSG00000021268	171.729	1.54561	0.452029	3.41927	0.000627903	0.0450309	Meg3	maternally expressed 3	17263	Nlrp3_ko.normal;wt.normal
Nlrp3_ko.normal - wt.normal	209	ENSMUSG00000092049	8.35615	-4.71928	1.38121	-3.41677	0.000633697	0.045229	Vmn2r4	vomeronasal 2, receptor 4	637053	Nlrp3_ko.normal;wt.normal
Nlrp3_ko.normal - wt.normal	210	ENSMUSG00000004655	41.9842	1.83207	0.536703	3.41357	0.000641185	0.0454744	Aqp1	aquaporin 1	11826	Nlrp3_ko.normal;wt.normal
Nlrp3_ko.normal - wt.normal	211	ENSMUSG00000026094	1517.71	-0.635804	0.186306	-3.4127	0.000643233	0.0454744	Stk17b	serine/threonine kinase 17b (apoptosis-inducing)	98267	Nlrp3_ko.normal;wt.normal
Nlrp3_ko.normal - wt.normal	212	ENSMUSG00000066640	185.857	0.883732	0.259149	3.41013	0.000649324	0.0456544	Fbxl18	F-box and leucine-rich repeat protein 18	231863	Nlrp3_ko.normal;wt.normal
Nlrp3_ko.normal - wt.normal	213	ENSMUSG00000022037	409.965	1.02919	0.301899	3.40905	0.0006519	0.0456544	Clu	clusterin	12759	Nlrp3_ko.normal;wt.normal
Nlrp3_ko.normal - wt.normal	214	ENSMUSG00000003226	1066.24	-0.613514	0.180176	-3.40508	0.00066144	0.0460577	Ranbp2	RAN binding protein 2	19386	Nlrp3_ko.normal;wt.normal
Nlrp3_ko.normal - wt.normal	215	ENSMUSG00000075318	30.3203	2.33317	0.6854	3.4041	0.000663833	0.0460577	Scn2a	sodium channel, voltage-gated, type II, alpha	110876	Nlrp3_ko.normal;wt.normal
Nlrp3_ko.normal - wt.normal	216	ENSMUSG00000070509	26.2882	2.04787	0.602921	3.39658	0.000682345	0.0470062	Rgma	repulsive guidance molecule family member A	244058	Nlrp3_ko.normal;wt.normal
Nlrp3_ko.normal - wt.normal	217	ENSMUSG00000060882	8.9606	4.53064	1.33411	3.39599	0.000683807	0.0470062	Kcnd2	potassium voltage-gated channel, Shal-related family, member 2	16508	Nlrp3_ko.normal;wt.normal
Nlrp3_ko.normal - wt.normal	218	ENSMUSG00000092557	50.9777	1.7439	0.514296	3.39086	0.000696747	0.047676	ENSMUSG00000092557			Nlrp3_ko.normal;wt.normal
Nlrp3_ko.normal - wt.normal	219	ENSMUSG00000025290	3403.08	-0.653194	0.192783	-3.38823	0.000703442	0.0479133	Rps24	ribosomal protein S24	20088	Nlrp3_ko.normal;wt.normal
Nlrp3_ko.normal - wt.normal	220	ENSMUSG00000040811	53.4119	1.45551	0.429736	3.38699	0.000706638	0.0479133	Eml2	echinoderm microtubule associated protein like 2	72205	Nlrp3_ko.normal;wt.normal
Nlrp3_ko.normal - wt.normal	221	ENSMUSG00000029406	21.7491	2.45209	0.725147	3.38151	0.000720898	0.048659	Pitpnm2	phosphatidylinositol transfer protein, membrane-associated 2	19679	Nlrp3_ko.normal;wt.normal
Nlrp3_ko.normal - wt.normal	222	ENSMUSG00000025318	92.5027	1.21406	0.359291	3.37903	0.000727414	0.0488776	Jph3	junctophilin 3	57340	Nlrp3_ko.normal;wt.normal
Nlrp3_ko.normal - wt.normal	223	ENSMUSG00000027438	170.479	1.05128	0.311251	3.3776	0.000731205	0.048912	Napb	N-ethylmaleimide sensitive fusion protein attachment protein beta	17957	Nlrp3_ko.normal;wt.normal
Nlrp3_ko.normal - wt.normal	224	ENSMUSG00000044786	15556.7	-0.884549	0.262753	-3.36646	0.000761389	0.0507038	Zfp36	zinc finger protein 36	22695	Nlrp3_ko.normal;wt.normal
Nlrp3_ko.normal - wt.normal	225	ENSMUSG00000026883	57.0379	1.49404	0.444313	3.36259	0.000772153	0.051192	Dab2ip	disabled 2 interacting protein	69601	Nlrp3_ko.normal;wt.normal
Nlrp3_ko.normal - wt.normal	226	ENSMUSG00000061601	32.3209	1.84252	0.548807	3.35731	0.000787039	0.051948	Pclo	piccolo (presynaptic cytomatrix protein)	26875	Nlrp3_ko.normal;wt.normal
Nlrp3_ko.normal - wt.normal	227	ENSMUSG00000027581	43.232	2.03757	0.607407	3.35454	0.000794973	0.0522406	Stmn3	stathmin-like 3	20262	Nlrp3_ko.normal;wt.normal
Nlrp3_ko.normal - wt.normal	228	ENSMUSG00000085156	143.912	-1.23476	0.368394	-3.35174	0.000803055	0.0525403	Snhg15	small nucleolar RNA host gene 15	100041286	Nlrp3_ko.normal;wt.normal
Nlrp3_ko.normal - wt.normal	229	ENSMUSG00000040809	64.8612	1.42718	0.426344	3.3475	0.000815453	0.0531184	Chil3	chitinase-like 3	12655	Nlrp3_ko.normal;wt.normal
Nlrp3_ko.normal - wt.normal	230	ENSMUSG00000020889	211.316	-1.36042	0.406614	-3.34572	0.000820678	0.0532264	Nr1d1	nuclear receptor subfamily 1, group D, member 1	217166	Nlrp3_ko.normal;wt.normal
Nlrp3_ko.normal - wt.normal	231	ENSMUSG00000059070	559.219	-0.679068	0.203179	-3.34221	0.000831134	0.053379	Rpl18	ribosomal protein L18	19899	Nlrp3_ko.normal;wt.normal
Nlrp3_ko.normal - wt.normal	232	ENSMUSG00000058589	53.1519	2.04488	0.612082	3.34085	0.000835211	0.053379	Anks1b	ankyrin repeat and sterile alpha motif domain containing 1B	77531	Nlrp3_ko.normal;wt.normal
Nlrp3_ko.normal - wt.normal	233	ENSMUSG00000034463	9.5353	4.64072	1.3902	3.33818	0.000843303	0.053379	Scara3	scavenger receptor class A, member 3	219151	Nlrp3_ko.normal;wt.normal
Nlrp3_ko.normal - wt.normal	234	ENSMUSG00000021495	792.177	0.629389	0.188587	3.33739	0.000845681	0.053379	Fam193b	family with sequence similarity 193, member B	212483	Nlrp3_ko.normal;wt.normal
Nlrp3_ko.normal - wt.normal	235	ENSMUSG00000032262	8.45866	4.4477	1.33283	3.33703	0.000846792	0.053379	Elovl4	elongation of very long chain fatty acids (FEN1/Elo2, SUR4/Elo3, yeast)-like 4	83603	Nlrp3_ko.normal;wt.normal
Nlrp3_ko.normal - wt.normal	236	ENSMUSG00000036062	15.7475	2.4727	0.740996	3.337	0.000846878	0.053379	Phf24	PHD finger protein 24	230085	Nlrp3_ko.normal;wt.normal
Nlrp3_ko.normal - wt.normal	237	ENSMUSG00000087485	117.405	-1.24791	0.374007	-3.33661	0.000848082	0.053379	ENSMUSG00000087485			Nlrp3_ko.normal;wt.normal
Nlrp3_ko.normal - wt.normal	238	ENSMUSG00000050751	16.0773	2.65619	0.798247	3.32752	0.000876211	0.0549178	Pgbd5	piggyBac transposable element derived 5	209966	Nlrp3_ko.normal;wt.normal
Nlrp3_ko.normal - wt.normal	239	ENSMUSG00000031284	21.8372	2.11747	0.638469	3.31648	0.000911578	0.0566143	Pak3	p21 (RAC1) activated kinase 3	18481	Nlrp3_ko.normal;wt.normal
Nlrp3_ko.normal - wt.normal	240	ENSMUSG00000041329	88.1751	1.35475	0.408643	3.31525	0.000915624	0.0566143	Atp1b2	ATPase, Na+/K+ transporting, beta 2 polypeptide	11932	Nlrp3_ko.normal;wt.normal
Nlrp3_ko.normal - wt.normal	241	ENSMUSG00000054863	28.6973	2.13118	0.642885	3.31502	0.000916356	0.0566143	Tafa5	TAFA chemokine like family member 5	106014	Nlrp3_ko.normal;wt.normal
Nlrp3_ko.normal - wt.normal	242	ENSMUSG00000028785	50.3313	1.97174	0.594903	3.31438	0.00091846	0.0566143	Hpca	hippocalcin	15444	Nlrp3_ko.normal;wt.normal
Nlrp3_ko.normal - wt.normal	243	ENSMUSG00000034825	18.0891	2.9889	0.907234	3.29451	0.000985921	0.0605226	Nrip3	nuclear receptor interacting protein 3	78593	Nlrp3_ko.normal;wt.normal
Nlrp3_ko.normal - wt.normal	244	ENSMUSG00000001227	40.6544	1.50332	0.457366	3.28692	0.00101291	0.0619243	Sema6b	sema domain, transmembrane domain (TM), and cytoplasmic domain, (semaphorin) 6B	20359	Nlrp3_ko.normal;wt.normal
Nlrp3_ko.normal - wt.normal	245	ENSMUSG00000065698	66.5354	1.19491	0.363845	3.28412	0.00102303	0.0622879	Gm25409	predicted gene, 25409	115485613	Nlrp3_ko.normal;wt.normal
Nlrp3_ko.normal - wt.normal	246	ENSMUSG00000042688	386.975	-1.02841	0.313435	-3.28109	0.00103408	0.062705	Mapk6	mitogen-activated protein kinase 6	50772	Nlrp3_ko.normal;wt.normal
Nlrp3_ko.normal - wt.normal	247	ENSMUSG00000109787	44.2484	-1.68543	0.515233	-3.2712	0.00107093	0.0646761	ENSMUSG00000109787			Nlrp3_ko.normal;wt.normal
Nlrp3_ko.normal - wt.normal	248	ENSMUSG00000030854	20.8677	3.07505	0.940762	3.26868	0.00108049	0.0649906	Ptpn5	protein tyrosine phosphatase, non-receptor type 5	19259	Nlrp3_ko.normal;wt.normal
Nlrp3_ko.normal - wt.normal	249	ENSMUSG00000002083	1228.27	-0.895673	0.274604	-3.26169	0.00110751	0.0663486	Bbc3	BCL2 binding component 3	170770	Nlrp3_ko.normal;wt.normal
Nlrp3_ko.normal - wt.normal	250	ENSMUSG00000060371	43.9842	2.2026	0.676146	3.25759	0.00112364	0.0670456	Caln1	calneuron 1	140904	Nlrp3_ko.normal;wt.normal
Nlrp3_ko.normal - wt.normal	251	ENSMUSG00000052305	417.504	1.2964	0.398682	3.2517	0.00114716	0.0681759	Hbb-b1;!Hbb-bs	hemoglobin, beta adult major chain;!hemoglobin, beta adult s chain	15129;!100503605	Nlrp3_ko.normal;wt.normal
Nlrp3_ko.normal - wt.normal	252	ENSMUSG00000060036	434.971	-0.881744	0.271582	-3.24669	0.00116755	0.0691124	Rpl3	ribosomal protein L3	27367	Nlrp3_ko.normal;wt.normal
Nlrp3_ko.normal - wt.normal	253	ENSMUSG00000006476	246.861	1.05365	0.325142	3.24058	0.00119286	0.0700627	Nsmf	NMDA receptor synaptonuclear signaling and neuronal migration factor	56876	Nlrp3_ko.normal;wt.normal
Nlrp3_ko.normal - wt.normal	254	ENSMUSG00000040794	20.5695	2.46172	0.75966	3.24055	0.001193	0.0700627	C1qtnf4	C1q and tumor necrosis factor related protein 4	67445	Nlrp3_ko.normal;wt.normal
Nlrp3_ko.normal - wt.normal	255	ENSMUSG00000027223	83.796	1.39479	0.431506	3.23238	0.00122763	0.0718138	Mapk8ip1	mitogen-activated protein kinase 8 interacting protein 1	19099	Nlrp3_ko.normal;wt.normal
Nlrp3_ko.normal - wt.normal	256	ENSMUSG00000038255	24.6141	2.02274	0.626077	3.23082	0.00123436	0.0719257	Neurod2	neurogenic differentiation 2	18013	Nlrp3_ko.normal;wt.normal
Nlrp3_ko.normal - wt.normal	257	ENSMUSG00000037843	8.56069	4.45771	1.38163	3.22641	0.00125353	0.0727584	Vstm2l	V-set and transmembrane domain containing 2-like	277432	Nlrp3_ko.normal;wt.normal
Nlrp3_ko.normal - wt.normal	258	ENSMUSG00000030000	39.1352	1.60319	0.498123	3.21847	0.00128878	0.0743341	Add2	adducin 2 (beta)	11519	Nlrp3_ko.normal;wt.normal
Nlrp3_ko.normal - wt.normal	259	ENSMUSG00000079157	17.6422	3.068	0.953372	3.21805	0.00129064	0.0743341	Nalf1	NALCN channel auxiliary factor 1	270028	Nlrp3_ko.normal;wt.normal
Nlrp3_ko.normal - wt.normal	260	ENSMUSG00000032532	54.8671	1.62285	0.50497	3.21375	0.00131016	0.0751678	Cck	cholecystokinin	12424	Nlrp3_ko.normal;wt.normal
Nlrp3_ko.normal - wt.normal	261	ENSMUSG00000027007	532.658	-0.899733	0.280268	-3.21026	0.00132614	0.0757932	Itprid2	ITPR interacting domain containing 2	70599	Nlrp3_ko.normal;wt.normal
Nlrp3_ko.normal - wt.normal	262	ENSMUSG00000025981	370.615	-0.803567	0.250477	-3.20814	0.00133596	0.0760628	Coq10b	coenzyme Q10B	67876	Nlrp3_ko.normal;wt.normal
Nlrp3_ko.normal - wt.normal	263	ENSMUSG00000031428	31.0837	2.03049	0.633455	3.20542	0.00134865	0.0764938	Zcchc18	zinc finger, CCHC domain containing 18	66995	Nlrp3_ko.normal;wt.normal
Nlrp3_ko.normal - wt.normal	264	ENSMUSG00000044707	25.9375	1.95708	0.610955	3.20332	0.00135854	0.0767628	Ccnjl	cyclin J-like	380694	Nlrp3_ko.normal;wt.normal
Nlrp3_ko.normal - wt.normal	265	ENSMUSG00000085786	4.56651	5.48569	1.71337	3.20169	0.00136624	0.0769066	ENSMUSG00000085786			Nlrp3_ko.normal;wt.normal
Nlrp3_ko.normal - wt.normal	266	ENSMUSG00000015090	355.018	1.10853	0.346374	3.20039	0.00137242	0.0769639	Ptgds	prostaglandin D2 synthase (brain)	19215	Nlrp3_ko.normal;wt.normal
Nlrp3_ko.normal - wt.normal	267	ENSMUSG00000033208	144.633	1.22583	0.383449	3.19685	0.00138938	0.0776231	S100b	S100 protein, beta polypeptide, neural	20203	Nlrp3_ko.normal;wt.normal
Nlrp3_ko.normal - wt.normal	268	ENSMUSG00000027419	26.3495	2.45879	0.76987	3.19377	0.00140426	0.0781033	Pcsk2	proprotein convertase subtilisin/kexin type 2	18549	Nlrp3_ko.normal;wt.normal
Nlrp3_ko.normal - wt.normal	269	ENSMUSG00000060961	91.4547	1.28546	0.402599	3.19291	0.00140845	0.0781033	Slc4a4	solute carrier family 4 (anion exchanger), member 4	54403	Nlrp3_ko.normal;wt.normal
Nlrp3_ko.normal - wt.normal	270	ENSMUSG00000057841	4613.35	-0.614252	0.193244	-3.17864	0.00147969	0.0817503	Rpl32	ribosomal protein L32	19951	Nlrp3_ko.normal;wt.normal
Nlrp3_ko.normal - wt.normal	271	ENSMUSG00000116892	102.311	-1.72789	0.543984	-3.17637	0.00149132	0.0820887	ENSMUSG00000116892			Nlrp3_ko.normal;wt.normal
Nlrp3_ko.normal - wt.normal	272	ENSMUSG00000027499	31.6125	2.26921	0.714684	3.17513	0.00149771	0.0821373	Pkia	protein kinase inhibitor, alpha	18767	Nlrp3_ko.normal;wt.normal
Nlrp3_ko.normal - wt.normal	273	ENSMUSG00000070304	19.2691	2.78724	0.878154	3.17397	0.00150368	0.0821628	Scn2b	sodium channel, voltage-gated, type II, beta	72821	Nlrp3_ko.normal;wt.normal
Nlrp3_ko.normal - wt.normal	274	ENSMUSG00000037225	19.2058	2.07546	0.65434	3.17183	0.0015148	0.0823266	Fgf2	fibroblast growth factor 2	14173	Nlrp3_ko.normal;wt.normal
Nlrp3_ko.normal - wt.normal	275	ENSMUSG00000025885	9.39315	3.5632	1.12377	3.17074	0.00152049	0.0823266	Myo5b	myosin VB	17919	Nlrp3_ko.normal;wt.normal
Nlrp3_ko.normal - wt.normal	276	ENSMUSG00000073680	31.4366	2.30743	0.727953	3.16975	0.00152572	0.0823266	Tmem88b	transmembrane protein 88B	320587	Nlrp3_ko.normal;wt.normal
Nlrp3_ko.normal - wt.normal	277	ENSMUSG00000040606	11.8821	3.01175	0.950329	3.16917	0.00152876	0.0823266	Kazn	kazrin, periplakin interacting protein	71529	Nlrp3_ko.normal;wt.normal
Nlrp3_ko.normal - wt.normal	278	ENSMUSG00000020653	135.768	-1.2387	0.391157	-3.16676	0.00154146	0.0827122	Klf11	Kruppel-like factor 11	194655	Nlrp3_ko.normal;wt.normal
Nlrp3_ko.normal - wt.normal	279	ENSMUSG00000026158	2633.4	-0.549208	0.173619	-3.16329	0.00155998	0.0834058	Ogfrl1	opioid growth factor receptor-like 1	70155	Nlrp3_ko.normal;wt.normal
Nlrp3_ko.normal - wt.normal	280	ENSMUSG00000058756	495.372	0.799506	0.253049	3.1595	0.00158043	0.0841973	Thra	thyroid hormone receptor alpha	21833	Nlrp3_ko.normal;wt.normal
Nlrp3_ko.normal - wt.normal	281	ENSMUSG00000105119	10.2885	3.36395	1.06628	3.15485	0.00160579	0.0851825	ENSMUSG00000105119			Nlrp3_ko.normal;wt.normal
Nlrp3_ko.normal - wt.normal	282	ENSMUSG00000004897	1019	-0.551526	0.174864	-3.15403	0.00161034	0.0851825	Hdgf	heparin binding growth factor	15191	Nlrp3_ko.normal;wt.normal
Nlrp3_ko.normal - wt.normal	283	ENSMUSG00000035929	74.4192	-1.18699	0.376634	-3.15158	0.00162388	0.0855949	H2-Q4	histocompatibility 2, Q region locus 4	15015	Nlrp3_ko.normal;wt.normal
Nlrp3_ko.normal - wt.normal	284	ENSMUSG00000027220	20.1504	2.90314	0.922023	3.14866	0.00164018	0.0859732	Syt13	synaptotagmin XIII	80976	Nlrp3_ko.normal;wt.normal
Nlrp3_ko.normal - wt.normal	285	ENSMUSG00000038357	137.146	1.39387	0.442745	3.14824	0.00164258	0.0859732	Camp	cathelicidin antimicrobial peptide	12796	Nlrp3_ko.normal;wt.normal
Nlrp3_ko.normal - wt.normal	286	ENSMUSG00000061080	35.2423	1.65581	0.528039	3.13577	0.00171404	0.0894	Lsamp	limbic system-associated membrane protein	268890	Nlrp3_ko.normal;wt.normal
Nlrp3_ko.normal - wt.normal	287	ENSMUSG00000046607	19.2468	2.66745	0.85391	3.1238	0.0017853	0.0923188	Hrk	harakiri, BCL2 interacting protein (contains only BH3 domain)	12123	Nlrp3_ko.normal;wt.normal
Nlrp3_ko.normal - wt.normal	288	ENSMUSG00000055148	19659.8	-0.828573	0.265277	-3.12343	0.00178759	0.0923188	Klf2	Kruppel-like factor 2 (lung)	16598	Nlrp3_ko.normal;wt.normal
Nlrp3_ko.normal - wt.normal	289	ENSMUSG00000049411	114.684	0.975214	0.312242	3.12326	0.00178857	0.0923188	Tmem241	transmembrane protein 241	338363	Nlrp3_ko.normal;wt.normal
Nlrp3_ko.normal - wt.normal	290	ENSMUSG00000003352	21.616	3.27757	1.05113	3.11815	0.00181987	0.0936105	Cacnb3	calcium channel, voltage-dependent, beta 3 subunit	12297	Nlrp3_ko.normal;wt.normal
Nlrp3_ko.normal - wt.normal	291	ENSMUSG00000029309	1000.44	0.928713	0.297959	3.11691	0.00182755	0.0936824	Sparcl1	SPARC-like 1	13602	Nlrp3_ko.normal;wt.normal
Nlrp3_ko.normal - wt.normal	292	ENSMUSG00000034275	9.47819	3.22092	1.03409	3.11475	0.001841	0.0940489	Igsf9b	immunoglobulin superfamily, member 9B	235086	Nlrp3_ko.normal;wt.normal
Nlrp3_ko.normal - wt.normal	293	ENSMUSG00000034891	33.8482	1.83526	0.5895	3.11324	0.00185043	0.0941855	Sncb	synuclein, beta	104069	Nlrp3_ko.normal;wt.normal
Nlrp3_ko.normal - wt.normal	294	ENSMUSG00000097312	30.5507	-1.57843	0.507156	-3.11231	0.00185631	0.0941855	ENSMUSG00000097312			Nlrp3_ko.normal;wt.normal
Nlrp3_ko.normal - wt.normal	295	ENSMUSG00000030701	218.265	1.33546	0.429423	3.10989	0.00187155	0.0943802	Plekhb1	pleckstrin homology domain containing, family B (evectins) member 1	27276	Nlrp3_ko.normal;wt.normal
Nlrp3_ko.normal - wt.normal	296	ENSMUSG00000047085	12.6918	2.55744	0.822409	3.1097	0.0018728	0.0943802	Lrrc4b	leucine rich repeat containing 4B	272381	Nlrp3_ko.normal;wt.normal
Nlrp3_ko.normal - wt.normal	297	ENSMUSG00000001687	3656.71	-0.528411	0.16999	-3.10848	0.00188051	0.0944497	Ubl3	ubiquitin-like 3	24109	Nlrp3_ko.normal;wt.normal
Nlrp3_ko.normal - wt.normal	298	ENSMUSG00000021779	19.3031	2.17202	0.699363	3.10572	0.00189818	0.0950175	Thrb	thyroid hormone receptor beta	21834	Nlrp3_ko.normal;wt.normal
Nlrp3_ko.normal - wt.normal	299	ENSMUSG00000069917	64.2823	1.92387	0.620182	3.1021	0.00192155	0.0958161	Hba-a2	hemoglobin alpha, adult chain 2	110257	Nlrp3_ko.normal;wt.normal
Nlrp3_ko.normal - wt.normal	300	ENSMUSG00000056501	1170.07	-0.865292	0.279085	-3.10046	0.0019322	0.0958161	Cebpb	CCAAT/enhancer binding protein (C/EBP), beta	12608	Nlrp3_ko.normal;wt.normal
Nlrp3_ko.normal - wt.normal	301	ENSMUSG00000026421	94.2599	1.22844	0.396237	3.10028	0.00193341	0.0958161	Csrp1	cysteine and glycine-rich protein 1	13007	Nlrp3_ko.normal;wt.normal
Nlrp3_ko.normal - wt.normal	302	ENSMUSG00000042751	19.9582	2.60443	0.841097	3.09646	0.00195845	0.0967356	Nmnat2	nicotinamide nucleotide adenylyltransferase 2	226518	Nlrp3_ko.normal;wt.normal
Nlrp3_ko.normal - wt.normal	303	ENSMUSG00000033295	33.4776	1.77767	0.57437	3.09499	0.00196821	0.0968972	Ptprf	protein tyrosine phosphatase, receptor type, F	19268	Nlrp3_ko.normal;wt.normal
Nlrp3_ko.normal - wt.normal	304	ENSMUSG00000046805	8539.58	-0.552724	0.178732	-3.09247	0.00198498	0.0974014	Mpeg1	macrophage expressed gene 1	17476	Nlrp3_ko.normal;wt.normal
Nlrp3_ko.normal - wt.normal	305	ENSMUSG00000001627	4250.58	-0.868929	0.28109	-3.09128	0.00199297	0.0974728	Ifrd1	interferon-related developmental regulator 1	15982	Nlrp3_ko.normal;wt.normal
Nlrp3_ko.normal - wt.normal	306	ENSMUSG00000051212	2165.96	-0.669237	0.216729	-3.0879	0.00201574	0.0977299	Gpr183	G protein-coupled receptor 183	321019	Nlrp3_ko.normal;wt.normal
Nlrp3_ko.normal - wt.normal	307	ENSMUSG00000027500	49.8413	1.54408	0.50008	3.08767	0.00201733	0.0977299	Stmn2	stathmin-like 2	20257	Nlrp3_ko.normal;wt.normal
Nlrp3_ko.normal - wt.normal	308	ENSMUSG00000072769	14.9409	2.5147	0.814453	3.08759	0.00201789	0.0977299	ENSMUSG00000072769			Nlrp3_ko.normal;wt.normal
Nlrp3_ko.normal - wt.normal	309	ENSMUSG00000032011	44.3041	1.83973	0.596842	3.08243	0.00205316	0.0989004	Thy1	thymus cell antigen 1, theta	21838	Nlrp3_ko.normal;wt.normal
Nlrp3_ko.normal - wt.normal	310	ENSMUSG00000026944	214.216	0.678045	0.219993	3.08212	0.00205531	0.0989004	Abca2	ATP-binding cassette, sub-family A (ABC1), member 2	11305	Nlrp3_ko.normal;wt.normal
Nlrp3_ko.normal - wt.normal	311	ENSMUSG00000038147	1960.42	-0.542045	0.176218	-3.07598	0.00209809	0.100634	Cd84	CD84 antigen	12523	Nlrp3_ko.normal;wt.normal
Nlrp3_ko.normal - wt.normal	312	ENSMUSG00000071658	46.1014	1.90806	0.622017	3.06753	0.00215836	0.103193	Gng3	guanine nucleotide binding protein (G protein), gamma 3	14704	Nlrp3_ko.normal;wt.normal
Nlrp3_ko.normal - wt.normal	313	ENSMUSG00000032875	25.9497	2.2458	0.732671	3.06522	0.00217507	0.103359	Arhgef17	Rho guanine nucleotide exchange factor (GEF) 17	207212	Nlrp3_ko.normal;wt.normal
Nlrp3_ko.normal - wt.normal	314	ENSMUSG00000104235	26.0612	1.65403	0.539819	3.06404	0.00218369	0.103359	ENSMUSG00000104235			Nlrp3_ko.normal;wt.normal
Nlrp3_ko.normal - wt.normal	315	ENSMUSG00000029223	42.798	1.78609	0.582923	3.06402	0.00218386	0.103359	Uchl1	ubiquitin carboxy-terminal hydrolase L1	22223	Nlrp3_ko.normal;wt.normal
Nlrp3_ko.normal - wt.normal	316	ENSMUSG00000074794	1211.31	-0.758417	0.247586	-3.06324	0.00218954	0.103359	Arrdc3	arrestin domain containing 3	105171	Nlrp3_ko.normal;wt.normal
Nlrp3_ko.normal - wt.normal	317	ENSMUSG00000044583	1878.23	-0.505042	0.165386	-3.05372	0.0022602	0.106358	Tlr7	toll-like receptor 7	170743	Nlrp3_ko.normal;wt.normal
Nlrp3_ko.normal - wt.normal	318	ENSMUSG00000046160	41.6137	1.49579	0.490306	3.05073	0.00228289	0.107088	Olig1	oligodendrocyte transcription factor 1	50914	Nlrp3_ko.normal;wt.normal
Nlrp3_ko.normal - wt.normal	319	ENSMUSG00000027525	48.5968	1.6863	0.553108	3.04878	0.00229773	0.107446	Phactr3	phosphatase and actin regulator 3	74189	Nlrp3_ko.normal;wt.normal
Nlrp3_ko.normal - wt.normal	320	ENSMUSG00000022995	91.0992	1.31172	0.430492	3.04703	0.00231118	0.107625	Enah	ENAH actin regulator	13800	Nlrp3_ko.normal;wt.normal
Nlrp3_ko.normal - wt.normal	321	ENSMUSG00000101970	898.103	-0.725965	0.238303	-3.0464	0.002316	0.107625	Chaserr	CHD2 adjacent suppressive regulatory RNA	69170	Nlrp3_ko.normal;wt.normal
Nlrp3_ko.normal - wt.normal	322	ENSMUSG00000030201	586.924	-0.526285	0.172854	-3.04468	0.0023293	0.107907	Lrp6	low density lipoprotein receptor-related protein 6	16974	Nlrp3_ko.normal;wt.normal
Nlrp3_ko.normal - wt.normal	323	ENSMUSG00000033066	130.212	1.00674	0.330881	3.04262	0.0023453	0.108312	Gas7	growth arrest specific 7	14457	Nlrp3_ko.normal;wt.normal
Nlrp3_ko.normal - wt.normal	324	ENSMUSG00000051495	2352.53	-0.493017	0.162252	-3.03858	0.00237698	0.109436	Irf2bp2	interferon regulatory factor 2 binding protein 2	270110	Nlrp3_ko.normal;wt.normal
Nlrp3_ko.normal - wt.normal	325	ENSMUSG00000056596	44.5484	1.74797	0.575599	3.03679	0.00239114	0.10975	Trnp1	TMF1-regulated nuclear protein 1	69539	Nlrp3_ko.normal;wt.normal
Nlrp3_ko.normal - wt.normal	326	ENSMUSG00000018548	146.052	0.896856	0.295846	3.0315	0.00243343	0.11108	Trim37	tripartite motif-containing 37	68729	Nlrp3_ko.normal;wt.normal
Nlrp3_ko.normal - wt.normal	327	ENSMUSG00000079037	164.601	1.04449	0.34457	3.0313	0.00243501	0.11108	Prnp	prion protein	19122	Nlrp3_ko.normal;wt.normal
Nlrp3_ko.normal - wt.normal	328	ENSMUSG00000006599	475.192	-0.616011	0.203603	-3.02556	0.00248175	0.112866	Gtf2h1	general transcription factor II H, polypeptide 1	14884	Nlrp3_ko.normal;wt.normal
Nlrp3_ko.normal - wt.normal	329	ENSMUSG00000016346	16.8034	3.02143	0.999733	3.02224	0.00250914	0.113766	Kcnq2	potassium voltage-gated channel, subfamily Q, member 2	16536	Nlrp3_ko.normal;wt.normal
Nlrp3_ko.normal - wt.normal	330	ENSMUSG00000085311	53.74	-1.2178	0.403597	-3.01737	0.00254982	0.115041	ENSMUSG00000085311			Nlrp3_ko.normal;wt.normal
Nlrp3_ko.normal - wt.normal	331	ENSMUSG00000055421	44.5906	2.09578	0.694689	3.01686	0.00255406	0.115041	Pcdh9	protocadherin 9	211712	Nlrp3_ko.normal;wt.normal
Nlrp3_ko.normal - wt.normal	332	ENSMUSG00000045822	85.0642	1.03011	0.34158	3.01574	0.00256357	0.115041	Zswim3	zinc finger SWIM-type containing 3	67538	Nlrp3_ko.normal;wt.normal
Nlrp3_ko.normal - wt.normal	333	ENSMUSG00000061911	57.8964	1.72434	0.571883	3.0152	0.00256812	0.115041	Myt1l	myelin transcription factor 1-like	17933	Nlrp3_ko.normal;wt.normal
Nlrp3_ko.normal - wt.normal	334	ENSMUSG00000047842	30.2037	2.74946	0.913271	3.01057	0.00260761	0.11646	Diras2	DIRAS family, GTP-binding RAS-like 2	68203	Nlrp3_ko.normal;wt.normal
Nlrp3_ko.normal - wt.normal	335	ENSMUSG00000026051	104.4	1.50996	0.501904	3.00845	0.0026258	0.116803	Ecrg4	ECRG4 augurin precursor	78896	Nlrp3_ko.normal;wt.normal
Nlrp3_ko.normal - wt.normal	336	ENSMUSG00000021752	145.746	-0.924911	0.307498	-3.00786	0.00263094	0.116803	Kctd6	potassium channel tetramerisation domain containing 6	71393	Nlrp3_ko.normal;wt.normal
Nlrp3_ko.normal - wt.normal	337	ENSMUSG00000053693	7.03301	4.17103	1.38763	3.00587	0.00264824	0.117222	Mast1	microtubule associated serine/threonine kinase 1	56527	Nlrp3_ko.normal;wt.normal
Nlrp3_ko.normal - wt.normal	338	ENSMUSG00000039809	38.3104	1.54366	0.513887	3.00389	0.00266549	0.117636	Gabbr2	gamma-aminobutyric acid (GABA) B receptor, 2	242425	Nlrp3_ko.normal;wt.normal
Nlrp3_ko.normal - wt.normal	339	ENSMUSG00000022126	39.6992	-2.41927	0.805691	-3.00273	0.00267573	0.11774	Acod1	aconitate decarboxylase 1	16365	Nlrp3_ko.normal;wt.normal
Nlrp3_ko.normal - wt.normal	340	ENSMUSG00000025427	24.6318	2.59078	0.863153	3.00153	0.00268622	0.117854	Rnf165	ring finger protein 165	225743	Nlrp3_ko.normal;wt.normal
Nlrp3_ko.normal - wt.normal	341	ENSMUSG00000031226	275.465	-0.703849	0.234958	-2.99564	0.00273874	0.119785	Pbdc1	polysaccharide biosynthesis domain containing 1	67683	Nlrp3_ko.normal;wt.normal
Nlrp3_ko.normal - wt.normal	342	ENSMUSG00000021314	17.8695	2.44378	0.816008	2.9948	0.00274629	0.119785	Amph	amphiphysin	218038	Nlrp3_ko.normal;wt.normal
Nlrp3_ko.normal - wt.normal	343	ENSMUSG00000042997	900.597	-0.62978	0.210387	-2.99344	0.00275854	0.119968	Nhlrc3	NHL repeat containing 3	212114	Nlrp3_ko.normal;wt.normal
Nlrp3_ko.normal - wt.normal	344	ENSMUSG00000108621	505.539	0.544455	0.18229	2.98676	0.00281955	0.122265	Gm33989	predicted gene, 33989	102637087	Nlrp3_ko.normal;wt.normal
Nlrp3_ko.normal - wt.normal	345	ENSMUSG00000032773	8.94473	3.45902	1.15859	2.98555	0.00283068	0.122392	Chrm1	cholinergic receptor, muscarinic 1, CNS	12669	Nlrp3_ko.normal;wt.normal
Nlrp3_ko.normal - wt.normal	346	ENSMUSG00000029757	13.0886	2.6137	0.876858	2.98075	0.00287539	0.123966	Dync1i1	dynein cytoplasmic 1 intermediate chain 1	13426	Nlrp3_ko.normal;wt.normal
Nlrp3_ko.normal - wt.normal	347	ENSMUSG00000102808	52.9428	1.30803	0.439058	2.97916	0.00289035	0.124252	ENSMUSG00000102808			Nlrp3_ko.normal;wt.normal
Nlrp3_ko.normal - wt.normal	348	ENSMUSG00000036564	52.9979	1.91303	0.642783	2.97617	0.00291872	0.124823	Ndrg4	N-myc downstream regulated gene 4	234593	Nlrp3_ko.normal;wt.normal
Nlrp3_ko.normal - wt.normal	349	ENSMUSG00000046447	3771.73	0.63871	0.214621	2.976	0.00292037	0.124823	Camk2n1	calcium/calmodulin-dependent protein kinase II inhibitor 1	66259	Nlrp3_ko.normal;wt.normal
Nlrp3_ko.normal - wt.normal	350	ENSMUSG00000028542	19.8583	1.96306	0.660452	2.9723	0.00295578	0.125975	Slc6a9	solute carrier family 6 (neurotransmitter transporter, glycine), member 9	14664	Nlrp3_ko.normal;wt.normal
Nlrp3_ko.normal - wt.normal	351	ENSMUSG00000022504	34.144	1.42864	0.480986	2.97023	0.00297576	0.126141	Ciita	class II transactivator	12265	Nlrp3_ko.normal;wt.normal
Nlrp3_ko.normal - wt.normal	352	ENSMUSG00000032399	5386.42	-0.638329	0.214915	-2.97015	0.00297657	0.126141	Rpl4	ribosomal protein L4	67891	Nlrp3_ko.normal;wt.normal
Nlrp3_ko.normal - wt.normal	353	ENSMUSG00000022296	53.2263	1.70861	0.575491	2.96897	0.00298804	0.126268	Baalc	brain and acute leukemia, cytoplasmic	118452	Nlrp3_ko.normal;wt.normal
Nlrp3_ko.normal - wt.normal	354	ENSMUSG00000062822	541.064	0.524514	0.176738	2.96775	0.00299984	0.126409	4833420G17Rik	RIKEN cDNA 4833420G17 gene	67392	Nlrp3_ko.normal;wt.normal
Nlrp3_ko.normal - wt.normal	355	ENSMUSG00000028488	23.6082	2.60462	0.878189	2.96589	0.00301806	0.126818	Sh3gl2	SH3-domain GRB2-like 2	20404	Nlrp3_ko.normal;wt.normal
Nlrp3_ko.normal - wt.normal	356	ENSMUSG00000000567	83.7732	1.17969	0.398263	2.9621	0.00305551	0.128027	Sox9	SRY (sex determining region Y)-box 9	20682	Nlrp3_ko.normal;wt.normal
Nlrp3_ko.normal - wt.normal	357	ENSMUSG00000015709	34.4512	1.66972	0.563911	2.96097	0.00306677	0.128027	Arnt2	aryl hydrocarbon receptor nuclear translocator 2	11864	Nlrp3_ko.normal;wt.normal
Nlrp3_ko.normal - wt.normal	358	ENSMUSG00000028137	14.1415	2.54634	0.860366	2.95959	0.00308044	0.128027	Celf3	CUGBP, Elav-like family member 3	78784	Nlrp3_ko.normal;wt.normal
Nlrp3_ko.normal - wt.normal	359	ENSMUSG00000068748	111.649	1.21299	0.40986	2.95952	0.00308115	0.128027	Ptprz1	protein tyrosine phosphatase, receptor type Z, polypeptide 1	19283	Nlrp3_ko.normal;wt.normal
Nlrp3_ko.normal - wt.normal	360	ENSMUSG00000031561	5.44608	4.73327	1.60083	2.95676	0.00310887	0.128265	Tenm3	teneurin transmembrane protein 3	23965	Nlrp3_ko.normal;wt.normal
Nlrp3_ko.normal - wt.normal	361	ENSMUSG00000037852	314.556	0.984742	0.333103	2.95627	0.00311388	0.128265	Cpe	carboxypeptidase E	12876	Nlrp3_ko.normal;wt.normal
Nlrp3_ko.normal - wt.normal	362	ENSMUSG00000031266	145.308	-1.18936	0.402408	-2.95561	0.00312048	0.128265	Gla	galactosidase, alpha	11605	Nlrp3_ko.normal;wt.normal
Nlrp3_ko.normal - wt.normal	363	ENSMUSG00000004961	13.4874	2.99034	1.01178	2.95553	0.00312129	0.128265	Syt5	synaptotagmin V	53420	Nlrp3_ko.normal;wt.normal
Nlrp3_ko.normal - wt.normal	364	ENSMUSG00000019232	10.98	2.91761	0.988183	2.9525	0.0031521	0.128989	Etnppl	ethanolamine phosphate phospholyase	71760	Nlrp3_ko.normal;wt.normal
Nlrp3_ko.normal - wt.normal	365	ENSMUSG00000051243	9.58354	2.93048	0.992677	2.9521	0.00315619	0.128989	Islr2	immunoglobulin superfamily containing leucine-rich repeat 2	320563	Nlrp3_ko.normal;wt.normal
Nlrp3_ko.normal - wt.normal	366	ENSMUSG00000028517	295.985	0.988511	0.335077	2.9501	0.00317672	0.129411	Plpp3	phospholipid phosphatase 3	67916	Nlrp3_ko.normal;wt.normal
Nlrp3_ko.normal - wt.normal	367	ENSMUSG00000108616	8.78835	3.45103	1.17018	2.94914	0.00318659	0.129411	ENSMUSG00000108616			Nlrp3_ko.normal;wt.normal
Nlrp3_ko.normal - wt.normal	368	ENSMUSG00000050628	307.975	-0.670802	0.227501	-2.94856	0.00319255	0.129411	Ubald2	UBA-like domain containing 2	319370	Nlrp3_ko.normal;wt.normal
Nlrp3_ko.normal - wt.normal	369	ENSMUSG00000037857	3317.11	0.438504	0.148937	2.94422	0.00323772	0.130597	Nufip2	nuclear FMR1 interacting protein 2	68564	Nlrp3_ko.normal;wt.normal
Nlrp3_ko.normal - wt.normal	370	ENSMUSG00000049775	46676.6	-0.611522	0.207714	-2.94406	0.00323932	0.130597	Tmsb4x	thymosin, beta 4, X chromosome	19241	Nlrp3_ko.normal;wt.normal
Nlrp3_ko.normal - wt.normal	371	ENSMUSG00000029673	51.5886	1.2487	0.424386	2.94236	0.00325718	0.130963	Auts2	autism susceptibility candidate 2	319974	Nlrp3_ko.normal;wt.normal
Nlrp3_ko.normal - wt.normal	372	ENSMUSG00000027030	62.9223	1.27271	0.432853	2.94027	0.00327925	0.13113	Stk39	serine/threonine kinase 39	53416	Nlrp3_ko.normal;wt.normal
Nlrp3_ko.normal - wt.normal	373	ENSMUSG00000035805	57.7777	1.18498	0.403164	2.93921	0.00329051	0.13113	Mlc1	megalencephalic leukoencephalopathy with subcortical cysts 1 homolog (human)	170790	Nlrp3_ko.normal;wt.normal
Nlrp3_ko.normal - wt.normal	374	ENSMUSG00000058248	8.11582	3.30383	1.12411	2.93906	0.00329212	0.13113	Kcnh1	potassium voltage-gated channel, subfamily H (eag-related), member 1	16510	Nlrp3_ko.normal;wt.normal
Nlrp3_ko.normal - wt.normal	375	ENSMUSG00000103041	62.0992	-1.1711	0.398517	-2.93865	0.00329649	0.13113	ENSMUSG00000103041			Nlrp3_ko.normal;wt.normal
Nlrp3_ko.normal - wt.normal	376	ENSMUSG00000043419	111.128	0.866723	0.295374	2.93432	0.00334277	0.132617	Rnf227	ring finger protein 227	80515	Nlrp3_ko.normal;wt.normal
Nlrp3_ko.normal - wt.normal	377	ENSMUSG00000025880	2193.5	-0.464883	0.158683	-2.92964	0.00339352	0.134273	Smad7	SMAD family member 7	17131	Nlrp3_ko.normal;wt.normal
Nlrp3_ko.normal - wt.normal	378	ENSMUSG00000033863	239.832	0.854247	0.291735	2.92816	0.00340979	0.134498	Klf9	Kruppel-like factor 9	16601	Nlrp3_ko.normal;wt.normal
Nlrp3_ko.normal - wt.normal	379	ENSMUSG00000037593	7.93586	3.76274	1.28532	2.92747	0.00341735	0.134498	Rskr	ribosomal protein S6 kinase related	216976	Nlrp3_ko.normal;wt.normal
Nlrp3_ko.normal - wt.normal	380	ENSMUSG00000048240	61.7726	1.64948	0.563722	2.92605	0.00343291	0.134498	Gng7	guanine nucleotide binding protein (G protein), gamma 7	14708	Nlrp3_ko.normal;wt.normal
Nlrp3_ko.normal - wt.normal	381	ENSMUSG00000027706	3108.47	-0.490687	0.167709	-2.92582	0.00343547	0.134498	Sec62	SEC62 homolog (S. cerevisiae)	69276	Nlrp3_ko.normal;wt.normal
Nlrp3_ko.normal - wt.normal	382	ENSMUSG00000003575	152.063	0.846346	0.289411	2.92437	0.00345152	0.134498	Crtc1	CREB regulated transcription coactivator 1	382056	Nlrp3_ko.normal;wt.normal
Nlrp3_ko.normal - wt.normal	383	ENSMUSG00000061603	17.8739	2.45404	0.839213	2.92421	0.00345328	0.134498	Akap6	A kinase (PRKA) anchor protein 6	238161	Nlrp3_ko.normal;wt.normal
Nlrp3_ko.normal - wt.normal	384	ENSMUSG00000105071	194.745	-0.961393	0.330638	-2.90769	0.00364109	0.141429	ENSMUSG00000105071			Nlrp3_ko.normal;wt.normal
Nlrp3_ko.normal - wt.normal	385	ENSMUSG00000029771	2664.34	-0.576425	0.19831	-2.90669	0.00365278	0.141429	Irf5	interferon regulatory factor 5	27056	Nlrp3_ko.normal;wt.normal
Nlrp3_ko.normal - wt.normal	386	ENSMUSG00000060314	5.39197	4.72462	1.62576	2.9061	0.00365969	0.141429	Zfp941	zinc finger protein 941	407812	Nlrp3_ko.normal;wt.normal
Nlrp3_ko.normal - wt.normal	387	ENSMUSG00000018411	147.513	1.12	0.385506	2.90528	0.0036693	0.141434	Mapt	microtubule-associated protein tau	17762	Nlrp3_ko.normal;wt.normal
Nlrp3_ko.normal - wt.normal	388	ENSMUSG00000000149	1264.79	-0.716558	0.246916	-2.90203	0.00370754	0.14254	Gna12	guanine nucleotide binding protein, alpha 12	14673	Nlrp3_ko.normal;wt.normal
Nlrp3_ko.normal - wt.normal	389	ENSMUSG00000040797	24.4776	2.01431	0.694422	2.9007	0.00372329	0.142777	Iqsec3	IQ motif and Sec7 domain 3	243621	Nlrp3_ko.normal;wt.normal
Nlrp3_ko.normal - wt.normal	390	ENSMUSG00000041995	98.0834	-1.18872	0.410148	-2.89826	0.00375244	0.143221	Zbed3	zinc finger, BED type containing 3	72114	Nlrp3_ko.normal;wt.normal
Nlrp3_ko.normal - wt.normal	391	ENSMUSG00000030077	21.2018	2.31165	0.797637	2.89812	0.00375407	0.143221	Chl1	cell adhesion molecule L1-like	12661	Nlrp3_ko.normal;wt.normal
Nlrp3_ko.normal - wt.normal	392	ENSMUSG00000102336	108.154	0.874889	0.302071	2.8963	0.00377591	0.143373	ENSMUSG00000102336			Nlrp3_ko.normal;wt.normal
Nlrp3_ko.normal - wt.normal	393	ENSMUSG00000095635	13.3004	2.6346	0.909679	2.89619	0.00377727	0.143373	ENSMUSG00000095635			Nlrp3_ko.normal;wt.normal
Nlrp3_ko.normal - wt.normal	394	ENSMUSG00000015143	497.502	-0.570135	0.197014	-2.89389	0.00380507	0.143669	Actn1	actinin, alpha 1	109711	Nlrp3_ko.normal;wt.normal
Nlrp3_ko.normal - wt.normal	395	ENSMUSG00000047361	13.1273	2.30656	0.797329	2.89286	0.00381749	0.143669	Gm973	predicted gene 973	381260	Nlrp3_ko.normal;wt.normal
Nlrp3_ko.normal - wt.normal	396	ENSMUSG00000045337	7.11237	4.223	1.46004	2.89238	0.00382332	0.143669	Defb11	defensin beta 11	246081	Nlrp3_ko.normal;wt.normal
Nlrp3_ko.normal - wt.normal	397	ENSMUSG00000022698	705.827	-0.786911	0.272085	-2.89216	0.00382608	0.143669	Naa50	N(alpha)-acetyltransferase 50, NatE catalytic subunit	72117	Nlrp3_ko.normal;wt.normal
Nlrp3_ko.normal - wt.normal	398	ENSMUSG00000030218	66.9114	1.28548	0.444562	2.89157	0.00383323	0.143669	Mgp	matrix Gla protein	17313	Nlrp3_ko.normal;wt.normal
Nlrp3_ko.normal - wt.normal	399	ENSMUSG00000064337	62543.1	0.875591	0.303264	2.88722	0.00388663	0.145305	ENSMUSG00000064337			Nlrp3_ko.normal;wt.normal
Nlrp3_ko.normal - wt.normal	400	ENSMUSG00000022199	773.867	0.578209	0.200669	2.88141	0.00395903	0.147642	Slc22a17	solute carrier family 22 (organic cation transporter), member 17	59049	Nlrp3_ko.normal;wt.normal
Nlrp3_ko.normal - wt.normal	401	ENSMUSG00000021061	26.6133	1.75134	0.608189	2.87961	0.00398171	0.148118	Sptb	spectrin beta, erythrocytic	20741	Nlrp3_ko.normal;wt.normal
Nlrp3_ko.normal - wt.normal	402	ENSMUSG00000109132	66.3844	-1.37288	0.477093	-2.87759	0.00400732	0.148699	ENSMUSG00000109132			Nlrp3_ko.normal;wt.normal
Nlrp3_ko.normal - wt.normal	403	ENSMUSG00000053110	20.2122	2.01136	0.699451	2.87563	0.00403224	0.149249	Yap1	yes-associated protein 1	22601	Nlrp3_ko.normal;wt.normal
Nlrp3_ko.normal - wt.normal	404	ENSMUSG00000001313	83.7765	1.29978	0.45212	2.87485	0.00404214	0.149249	Rnd2	Rho family GTPase 2	11858	Nlrp3_ko.normal;wt.normal
Nlrp3_ko.normal - wt.normal	405	ENSMUSG00000071072	640.768	-0.543989	0.189308	-2.87357	0.00405861	0.149487	Ptges3	prostaglandin E synthase 3	56351	Nlrp3_ko.normal;wt.normal
Nlrp3_ko.normal - wt.normal	406	ENSMUSG00000022122	111.91	0.875369	0.304754	2.87238	0.00407398	0.149684	Ednrb	endothelin receptor type B	13618	Nlrp3_ko.normal;wt.normal
Nlrp3_ko.normal - wt.normal	407	ENSMUSG00000017167	13.9402	2.54132	0.886147	2.86783	0.00413302	0.151142	Cntnap1	contactin associated protein-like 1	53321	Nlrp3_ko.normal;wt.normal
Nlrp3_ko.normal - wt.normal	408	ENSMUSG00000024248	888.852	-0.547875	0.191047	-2.86776	0.00413395	0.151142	Cox7a2l	cytochrome c oxidase subunit 7A2 like	20463	Nlrp3_ko.normal;wt.normal
Nlrp3_ko.normal - wt.normal	409	ENSMUSG00000045994	25.3124	2.61701	0.91383	2.86378	0.0041862	0.152312	B3gat1	beta-1,3-glucuronyltransferase 1 (glucuronosyltransferase P)	76898	Nlrp3_ko.normal;wt.normal
Nlrp3_ko.normal - wt.normal	410	ENSMUSG00000073433	22.237	2.42583	0.84715	2.86352	0.00418968	0.152312	Arhgdig	Rho GDP dissociation inhibitor (GDI) gamma	14570	Nlrp3_ko.normal;wt.normal
Nlrp3_ko.normal - wt.normal	411	ENSMUSG00000109812	381.133	0.633885	0.221406	2.86299	0.00419658	0.152312	ENSMUSG00000109812			Nlrp3_ko.normal;wt.normal
Nlrp3_ko.normal - wt.normal	412	ENSMUSG00000020108	1072.66	0.942334	0.329934	2.85612	0.00428847	0.15527	Ddit4	DNA-damage-inducible transcript 4	74747	Nlrp3_ko.normal;wt.normal
Nlrp3_ko.normal - wt.normal	413	ENSMUSG00000028224	183.439	-0.813816	0.285256	-2.85294	0.00433172	0.156456	Nbn	nibrin	27354	Nlrp3_ko.normal;wt.normal
Nlrp3_ko.normal - wt.normal	414	ENSMUSG00000024571	630.005	-0.576466	0.202229	-2.85056	0.00436425	0.156965	Txnl4a;!Naa12	thioredoxin-like 4A;!N(alpha)-acetyltransferase 12, NatA catalytic subunit	27366;!117903916	Nlrp3_ko.normal;wt.normal
Nlrp3_ko.normal - wt.normal	415	ENSMUSG00000022658	22.2531	2.43835	0.855451	2.85037	0.00436685	0.156965	Tagln3	transgelin 3	56370	Nlrp3_ko.normal;wt.normal
Nlrp3_ko.normal - wt.normal	416	ENSMUSG00000060240	13.5005	2.66152	0.934885	2.8469	0.00441476	0.158305	Cend1	cell cycle exit and neuronal differentiation 1	57754	Nlrp3_ko.normal;wt.normal
Nlrp3_ko.normal - wt.normal	417	ENSMUSG00000039105	154.766	-0.883403	0.310535	-2.84477	0.0044443	0.158982	Atp6v1g1	ATPase, H+ transporting, lysosomal V1 subunit G1	66290	Nlrp3_ko.normal;wt.normal
Nlrp3_ko.normal - wt.normal	418	ENSMUSG00000038872	9374.05	-0.437836	0.154195	-2.8395	0.00451837	0.161245	Zfhx3	zinc finger homeobox 3	11906	Nlrp3_ko.normal;wt.normal
Nlrp3_ko.normal - wt.normal	419	ENSMUSG00000031099	14.5504	2.62117	0.926606	2.82878	0.00467252	0.166348	Smarca1	SWI/SNF related, matrix associated, actin dependent regulator of chromatin, subfamily a, member 1	93761	Nlrp3_ko.normal;wt.normal
Nlrp3_ko.normal - wt.normal	420	ENSMUSG00000031880	593.335	-0.666047	0.235883	-2.82364	0.00474817	0.168639	Rrad	Ras-related associated with diabetes	56437	Nlrp3_ko.normal;wt.normal
Nlrp3_ko.normal - wt.normal	421	ENSMUSG00000067288	655.458	-0.548582	0.194393	-2.82203	0.00477214	0.169088	Rps28	ribosomal protein S28	54127	Nlrp3_ko.normal;wt.normal
Nlrp3_ko.normal - wt.normal	422	ENSMUSG00000018412	1611.86	-0.460632	0.163342	-2.82004	0.00480178	0.169735	Kansl1	KAT8 regulatory NSL complex subunit 1	76719	Nlrp3_ko.normal;wt.normal
Nlrp3_ko.normal - wt.normal	423	ENSMUSG00000064437	44.8019	-1.47997	0.525108	-2.81842	0.00482611	0.169954	Snord49b	small nucleolar RNA, C/D box 49B	100217426	Nlrp3_ko.normal;wt.normal
Nlrp3_ko.normal - wt.normal	424	ENSMUSG00000029778	20.1997	1.90199	0.674917	2.81811	0.00483077	0.169954	Adcyap1r1	adenylate cyclase activating polypeptide 1 receptor 1	11517	Nlrp3_ko.normal;wt.normal
Nlrp3_ko.normal - wt.normal	425	ENSMUSG00000028893	313.849	-0.793408	0.282068	-2.81282	0.00491088	0.17182	Sesn2	sestrin 2	230784	Nlrp3_ko.normal;wt.normal
Nlrp3_ko.normal - wt.normal	426	ENSMUSG00000000740	2857.06	-0.628767	0.223548	-2.81267	0.00491324	0.17182	Rpl13	ribosomal protein L13	270106	Nlrp3_ko.normal;wt.normal
Nlrp3_ko.normal - wt.normal	427	ENSMUSG00000074656	1079.77	-0.558679	0.198695	-2.81174	0.00492748	0.17182	Eif2s2	eukaryotic translation initiation factor 2, subunit 2 (beta)	67204	Nlrp3_ko.normal;wt.normal
Nlrp3_ko.normal - wt.normal	428	ENSMUSG00000064345	35416.6	0.49235	0.175124	2.81145	0.00493194	0.17182	ND2	NADH dehydrogenase subunit 2	17717	Nlrp3_ko.normal;wt.normal
Nlrp3_ko.normal - wt.normal	429	ENSMUSG00000032405	934.453	-0.635592	0.226123	-2.81083	0.0049414	0.17182	Pias1	protein inhibitor of activated STAT 1	56469	Nlrp3_ko.normal;wt.normal
Nlrp3_ko.normal - wt.normal	430	ENSMUSG00000104292	761.088	0.616139	0.219341	2.80904	0.00496888	0.172374	ENSMUSG00000104292			Nlrp3_ko.normal;wt.normal
Nlrp3_ko.normal - wt.normal	431	ENSMUSG00000073600	5.19005	4.639	1.65233	2.80754	0.00499211	0.172469	Prob1	proline rich basic protein 1	381148	Nlrp3_ko.normal;wt.normal
Nlrp3_ko.normal - wt.normal	432	ENSMUSG00000027546	63.1536	1.04114	0.370993	2.80637	0.00501038	0.172469	Atp9a	ATPase, class II, type 9A	11981	Nlrp3_ko.normal;wt.normal
Nlrp3_ko.normal - wt.normal	433	ENSMUSG00000038486	294.725	0.800161	0.285146	2.80615	0.00501379	0.172469	Sv2a	synaptic vesicle glycoprotein 2 a	64051	Nlrp3_ko.normal;wt.normal
Nlrp3_ko.normal - wt.normal	434	ENSMUSG00000046364	426.954	-0.60762	0.21659	-2.80539	0.00502551	0.172469	Rpl27a	ribosomal protein L27A	26451	Nlrp3_ko.normal;wt.normal
Nlrp3_ko.normal - wt.normal	435	ENSMUSG00000116898	6.10402	-4.215	1.5026	-2.80514	0.00502944	0.172469	ENSMUSG00000116898			Nlrp3_ko.normal;wt.normal
Nlrp3_ko.normal - wt.normal	436	ENSMUSG00000023905	84.1945	-1.27737	0.455539	-2.80408	0.00504609	0.172643	Tnfrsf12a	tumor necrosis factor receptor superfamily, member 12a	27279	Nlrp3_ko.normal;wt.normal
Nlrp3_ko.normal - wt.normal	437	ENSMUSG00000023947	270.551	-0.885386	0.31585	-2.80319	0.00506001	0.172723	Nfkbie	nuclear factor of kappa light polypeptide gene enhancer in B cells inhibitor, epsilon	18037	Nlrp3_ko.normal;wt.normal
Nlrp3_ko.normal - wt.normal	438	ENSMUSG00000022351	29.7578	1.44867	0.517011	2.80201	0.00507858	0.172809	Sqle	squalene epoxidase	20775	Nlrp3_ko.normal;wt.normal
Nlrp3_ko.normal - wt.normal	439	ENSMUSG00000026587	10.8577	2.64442	0.943911	2.80156	0.00508567	0.172809	Astn1	astrotactin 1	11899	Nlrp3_ko.normal;wt.normal
Nlrp3_ko.normal - wt.normal	440	ENSMUSG00000035696	477.437	-0.579585	0.207043	-2.79934	0.00512072	0.173277	Rnf38	ring finger protein 38	73469	Nlrp3_ko.normal;wt.normal
Nlrp3_ko.normal - wt.normal	441	ENSMUSG00000031376	49.0839	1.66018	0.593124	2.79904	0.00512549	0.173277	Atp2b3	ATPase, Ca++ transporting, plasma membrane 3	320707	Nlrp3_ko.normal;wt.normal
Nlrp3_ko.normal - wt.normal	442	ENSMUSG00000090125	42.7014	1.22594	0.438072	2.79849	0.00513429	0.173277	Pou3f1	POU domain, class 3, transcription factor 1	18991	Nlrp3_ko.normal;wt.normal
Nlrp3_ko.normal - wt.normal	443	ENSMUSG00000031748	137.127	1.08733	0.389431	2.7921	0.00523669	0.176333	Gnao1	guanine nucleotide binding protein, alpha O	14681	Nlrp3_ko.normal;wt.normal
Nlrp3_ko.normal - wt.normal	444	ENSMUSG00000026235	45.2868	1.37686	0.493955	2.78742	0.00531291	0.178454	Epha4	Eph receptor A4	13838	Nlrp3_ko.normal;wt.normal
Nlrp3_ko.normal - wt.normal	445	ENSMUSG00000024411	35.6669	1.78164	0.639459	2.78617	0.00533354	0.178454	Aqp4	aquaporin 4	11829	Nlrp3_ko.normal;wt.normal
Nlrp3_ko.normal - wt.normal	446	ENSMUSG00000105230	6.44944	4.02326	1.44407	2.78604	0.00533555	0.178454	ENSMUSG00000105230			Nlrp3_ko.normal;wt.normal
Nlrp3_ko.normal - wt.normal	447	ENSMUSG00000058153	18.9443	2.11842	0.761803	2.7808	0.00542255	0.180406	Sez6l	seizure related 6 homolog like	56747	Nlrp3_ko.normal;wt.normal
Nlrp3_ko.normal - wt.normal	448	ENSMUSG00000021913	15.7335	2.46721	0.88726	2.78071	0.005424	0.180406	Ogdhl	oxoglutarate dehydrogenase-like	239017	Nlrp3_ko.normal;wt.normal
Nlrp3_ko.normal - wt.normal	449	ENSMUSG00000104488	28.9743	-2.05889	0.740623	-2.77995	0.00543673	0.180406	ENSMUSG00000104488			Nlrp3_ko.normal;wt.normal
Nlrp3_ko.normal - wt.normal	450	ENSMUSG00000026259	18.9781	2.54187	0.914466	2.77962	0.00544229	0.180406	Ngef	neuronal guanine nucleotide exchange factor	53972	Nlrp3_ko.normal;wt.normal
Nlrp3_ko.normal - wt.normal	451	ENSMUSG00000086040	28.6443	1.81664	0.653941	2.77799	0.00546962	0.180542	Wipf3	WAS/WASL interacting protein family, member 3	330319	Nlrp3_ko.normal;wt.normal
Nlrp3_ko.normal - wt.normal	452	ENSMUSG00000028907	509.264	-0.504415	0.181579	-2.77793	0.00547062	0.180542	Utp11	UTP11 small subunit processome component	67205	Nlrp3_ko.normal;wt.normal
Nlrp3_ko.normal - wt.normal	453	ENSMUSG00000040724	25.9097	1.93575	0.697559	2.77503	0.00551973	0.181634	Kcna2	potassium voltage-gated channel, shaker-related subfamily, member 2	16490	Nlrp3_ko.normal;wt.normal
Nlrp3_ko.normal - wt.normal	454	ENSMUSG00000020297	64.1174	1.31028	0.472566	2.77268	0.00555962	0.181634	Nsg2	neuron specific gene family member 2	18197	Nlrp3_ko.normal;wt.normal
Nlrp3_ko.normal - wt.normal	455	ENSMUSG00000052769	38.2001	-1.31667	0.474945	-2.77225	0.00556703	0.181634	ENSMUSG00000052769			Nlrp3_ko.normal;wt.normal
Nlrp3_ko.normal - wt.normal	456	ENSMUSG00000024091	2226.3	-0.449326	0.162119	-2.77158	0.00557847	0.181634	Vapa	vesicle-associated membrane protein, associated protein A	30960	Nlrp3_ko.normal;wt.normal
Nlrp3_ko.normal - wt.normal	457	ENSMUSG00000038717	72.3425	-0.976901	0.352566	-2.77083	0.00559136	0.181634	Atp5l	ATP synthase, H+ transporting, mitochondrial F0 complex, subunit G	27425	Nlrp3_ko.normal;wt.normal
Nlrp3_ko.normal - wt.normal	458	ENSMUSG00000024401	2707.7	-0.85508	0.308634	-2.77053	0.00559647	0.181634	Tnf	tumor necrosis factor	21926	Nlrp3_ko.normal;wt.normal
Nlrp3_ko.normal - wt.normal	459	ENSMUSG00000046351	170.99	0.711237	0.256735	2.77032	0.00560018	0.181634	Zfp322a	zinc finger protein 322A	218100	Nlrp3_ko.normal;wt.normal
Nlrp3_ko.normal - wt.normal	460	ENSMUSG00000051146	52.3167	1.64464	0.593736	2.76999	0.00560588	0.181634	Camk2n2	calcium/calmodulin-dependent protein kinase II inhibitor 2	73047	Nlrp3_ko.normal;wt.normal
Nlrp3_ko.normal - wt.normal	461	ENSMUSG00000085148	113.206	-0.940325	0.339522	-2.76956	0.00561327	0.181634	Mir22hg	Mir22 host gene (non-protein coding)	100042498	Nlrp3_ko.normal;wt.normal
Nlrp3_ko.normal - wt.normal	462	ENSMUSG00000027620	11924.6	-0.485598	0.175592	-2.76548	0.00568383	0.183352	Rbm39	RNA binding motif protein 39	170791	Nlrp3_ko.normal;wt.normal
Nlrp3_ko.normal - wt.normal	463	ENSMUSG00000043670	9.88381	2.72496	0.985491	2.76508	0.00569096	0.183352	Diras1	DIRAS family, GTP-binding RAS-like 1	208666	Nlrp3_ko.normal;wt.normal
Nlrp3_ko.normal - wt.normal	464	ENSMUSG00000029843	25.4074	1.91229	0.691959	2.76359	0.00571686	0.18376	Slc13a4	solute carrier family 13 (sodium/sulfate symporters), member 4	243755	Nlrp3_ko.normal;wt.normal
Nlrp3_ko.normal - wt.normal	465	ENSMUSG00000004451	1078.39	-0.464561	0.16814	-2.76294	0.00572827	0.18376	Ralb	v-ral simian leukemia viral oncogene B	64143	Nlrp3_ko.normal;wt.normal
Nlrp3_ko.normal - wt.normal	466	ENSMUSG00000048385	41.6776	1.79237	0.649236	2.76074	0.00576714	0.183958	Scrt1	scratch family zinc finger 1	170729	Nlrp3_ko.normal;wt.normal
Nlrp3_ko.normal - wt.normal	467	ENSMUSG00000029614	305.059	-0.606598	0.219727	-2.76069	0.00576793	0.183958	Rpl6	ribosomal protein L6	19988	Nlrp3_ko.normal;wt.normal
Nlrp3_ko.normal - wt.normal	468	ENSMUSG00000020827	115.788	0.934283	0.338448	2.76049	0.00577141	0.183958	Mink1	misshapen-like kinase 1 (zebrafish)	50932	Nlrp3_ko.normal;wt.normal
Nlrp3_ko.normal - wt.normal	469	ENSMUSG00000048960	34.7252	1.52097	0.551116	2.75979	0.00578384	0.183961	Prex2	phosphatidylinositol-3,4,5-trisphosphate-dependent Rac exchange factor 2	109294	Nlrp3_ko.normal;wt.normal
Nlrp3_ko.normal - wt.normal	470	ENSMUSG00000031871	39.6378	-1.2873	0.467067	-2.75613	0.00584891	0.185106	Cdh5	cadherin 5	12562	Nlrp3_ko.normal;wt.normal
Nlrp3_ko.normal - wt.normal	471	ENSMUSG00000033760	208.157	-0.670248	0.243187	-2.7561	0.00584948	0.185106	Rbm4b	RNA binding motif protein 4B	66704	Nlrp3_ko.normal;wt.normal
Nlrp3_ko.normal - wt.normal	472	ENSMUSG00000087444	77.4893	-1.38691	0.503291	-2.75568	0.00585708	0.185106	Gm5475	predicted gene 5475	432982	Nlrp3_ko.normal;wt.normal
Nlrp3_ko.normal - wt.normal	473	ENSMUSG00000021848	40.1409	1.61443	0.586231	2.75392	0.0058887	0.185553	Otx2	orthodenticle homeobox 2	18424	Nlrp3_ko.normal;wt.normal
Nlrp3_ko.normal - wt.normal	474	ENSMUSG00000088208	158.898	1.0349	0.375849	2.7535	0.00589611	0.185553	Gm23751	predicted gene, 23751	115490492	Nlrp3_ko.normal;wt.normal
Nlrp3_ko.normal - wt.normal	475	ENSMUSG00000096054	89.2987	1.23733	0.449556	2.75234	0.00591705	0.185587	Syne1	spectrin repeat containing, nuclear envelope 1	64009	Nlrp3_ko.normal;wt.normal
Nlrp3_ko.normal - wt.normal	476	ENSMUSG00000037731	1001.34	-0.573623	0.208434	-2.75207	0.00592206	0.185587	Themis2	thymocyte selection associated family member 2	230787	Nlrp3_ko.normal;wt.normal
Nlrp3_ko.normal - wt.normal	477	ENSMUSG00000031870	6.23825	3.97888	1.44685	2.75002	0.00595912	0.185958	Pgr	progesterone receptor	18667	Nlrp3_ko.normal;wt.normal
Nlrp3_ko.normal - wt.normal	478	ENSMUSG00000022132	31.8229	1.3677	0.49744	2.74947	0.00596915	0.185958	Cldn10	claudin 10	58187	Nlrp3_ko.normal;wt.normal
Nlrp3_ko.normal - wt.normal	479	ENSMUSG00000013663	1405.38	-0.481991	0.175311	-2.74935	0.0059713	0.185958	Pten	phosphatase and tensin homolog	19211	Nlrp3_ko.normal;wt.normal
Nlrp3_ko.normal - wt.normal	480	ENSMUSG00000074238	212.19	0.652058	0.237244	2.74847	0.00598738	0.18607	Ap1ar	adaptor-related protein complex 1 associated regulatory protein	211556	Nlrp3_ko.normal;wt.normal
Nlrp3_ko.normal - wt.normal	481	ENSMUSG00000025104	76.1817	1.54186	0.561182	2.74752	0.00600471	0.186221	Hdgfl3	HDGF like 3	29877	Nlrp3_ko.normal;wt.normal
Nlrp3_ko.normal - wt.normal	482	ENSMUSG00000099583	740.141	0.879315	0.32012	2.74683	0.00601738	0.186227	H3c4	H3 clustered histone 4	319149	Nlrp3_ko.normal;wt.normal
Nlrp3_ko.normal - wt.normal	483	ENSMUSG00000043388	22.2999	2.31494	0.843075	2.74583	0.00603584	0.186411	Tmem130	transmembrane protein 130	243339	Nlrp3_ko.normal;wt.normal
Nlrp3_ko.normal - wt.normal	484	ENSMUSG00000061898	140.129	0.961117	0.350579	2.74151	0.00611571	0.188219	Rbak	RB-associated KRAB zinc finger	57782	Nlrp3_ko.normal;wt.normal
Nlrp3_ko.normal - wt.normal	485	ENSMUSG00000022208	34.9168	2.07812	0.758076	2.7413	0.0061196	0.188219	Jph4	junctophilin 4	319984	Nlrp3_ko.normal;wt.normal
Nlrp3_ko.normal - wt.normal	486	ENSMUSG00000031906	42.4316	1.44674	0.528401	2.73796	0.00618225	0.189425	Smpd3	sphingomyelin phosphodiesterase 3, neutral	58994	Nlrp3_ko.normal;wt.normal
Nlrp3_ko.normal - wt.normal	487	ENSMUSG00000035992	2629.78	-0.736709	0.269083	-2.73785	0.00618423	0.189425	Fnip1	folliculin interacting protein 1	216742	Nlrp3_ko.normal;wt.normal
Nlrp3_ko.normal - wt.normal	488	ENSMUSG00000026073	34.3872	-1.45797	0.532728	-2.73681	0.00620389	0.189638	Il1r2	interleukin 1 receptor, type II	16178	Nlrp3_ko.normal;wt.normal
Nlrp3_ko.normal - wt.normal	489	ENSMUSG00000066189	7.6768	3.24889	1.18755	2.73578	0.00622317	0.189704	Cacng3	calcium channel, voltage-dependent, gamma subunit 3	54376	Nlrp3_ko.normal;wt.normal
Nlrp3_ko.normal - wt.normal	490	ENSMUSG00000003863	48.8906	1.32365	0.483905	2.73535	0.00623147	0.189704	Ppfia3	protein tyrosine phosphatase, receptor type, f polypeptide (PTPRF), interacting protein (liprin), alpha 3	76787	Nlrp3_ko.normal;wt.normal
Nlrp3_ko.normal - wt.normal	491	ENSMUSG00000058163	38.0762	1.21517	0.444499	2.73379	0.00626102	0.190215	Gm5431	predicted gene 5431	432555	Nlrp3_ko.normal;wt.normal
Nlrp3_ko.normal - wt.normal	492	ENSMUSG00000027787	506.432	-0.605246	0.221651	-2.73062	0.00632148	0.191302	Nmd3	NMD3 ribosome export adaptor	97112	Nlrp3_ko.normal;wt.normal
Nlrp3_ko.normal - wt.normal	493	ENSMUSG00000096146	4.79393	4.52472	1.65744	2.72995	0.00633442	0.191302	Kcnj11	potassium inwardly rectifying channel, subfamily J, member 11	16514	Nlrp3_ko.normal;wt.normal
Nlrp3_ko.normal - wt.normal	494	ENSMUSG00000008683	2127.17	-0.589267	0.215874	-2.72968	0.00633959	0.191302	Rps15a	ribosomal protein S15A	267019	Nlrp3_ko.normal;wt.normal
Nlrp3_ko.normal - wt.normal	495	ENSMUSG00000031543	17.7433	1.84729	0.676854	2.72924	0.00634809	0.191302	Ank1	ankyrin 1, erythroid	11733	Nlrp3_ko.normal;wt.normal
Nlrp3_ko.normal - wt.normal	496	ENSMUSG00000040613	490.859	-0.554481	0.203365	-2.72652	0.00640053	0.192493	Apobec1	apolipoprotein B mRNA editing enzyme, catalytic polypeptide 1	11810	Nlrp3_ko.normal;wt.normal
Nlrp3_ko.normal - wt.normal	497	ENSMUSG00000049100	33.3004	1.58043	0.580228	2.72381	0.00645333	0.193691	Pcdh10	protocadherin 10	18526	Nlrp3_ko.normal;wt.normal
Nlrp3_ko.normal - wt.normal	498	ENSMUSG00000072915	25.3648	1.87077	0.687091	2.72274	0.00647435	0.193931	Gm12258	predicted gene 12258	108167848	Nlrp3_ko.normal;wt.normal
Nlrp3_ko.normal - wt.normal	499	ENSMUSG00000030057	2248.34	-0.491226	0.180519	-2.72118	0.0065049	0.194456	Cnbp	cellular nucleic acid binding protein	12785	Nlrp3_ko.normal;wt.normal
Nlrp3_ko.normal - wt.normal	500	ENSMUSG00000030102	192.875	0.784035	0.28836	2.71894	0.00654908	0.195227	Itpr1	inositol 1,4,5-trisphosphate receptor 1	16438	Nlrp3_ko.normal;wt.normal
Nlrp3_ko.normal - wt.normal	501	ENSMUSG00000007815	3128.31	-0.429075	0.157853	-2.7182	0.00656385	0.195227	Rhoa	ras homolog family member A	11848	Nlrp3_ko.normal;wt.normal
Nlrp3_ko.normal - wt.normal	502	ENSMUSG00000103390	6.76098	3.47859	1.27988	2.71789	0.00656994	0.195227	ENSMUSG00000103390			Nlrp3_ko.normal;wt.normal
Nlrp3_ko.normal - wt.normal	503	ENSMUSG00000028541	18.6653	2.20724	0.812527	2.71652	0.00659724	0.195648	B4galt2	UDP-Gal:betaGlcNAc beta 1,4- galactosyltransferase, polypeptide 2	53418	Nlrp3_ko.normal;wt.normal
Nlrp3_ko.normal - wt.normal	504	ENSMUSG00000023861	91.4424	-1.01318	0.373193	-2.7149	0.00662952	0.196215	Mpc1	mitochondrial pyruvate carrier 1	55951	Nlrp3_ko.normal;wt.normal
Nlrp3_ko.normal - wt.normal	505	ENSMUSG00000007207	76.053	0.90494	0.333839	2.7107	0.00671405	0.197623	Stx1a	syntaxin 1A (brain)	20907	Nlrp3_ko.normal;wt.normal
Nlrp3_ko.normal - wt.normal	506	ENSMUSG00000047230	23.468	1.71185	0.631713	2.70986	0.00673114	0.197623	Cldn2	claudin 2	12738	Nlrp3_ko.normal;wt.normal
Nlrp3_ko.normal - wt.normal	507	ENSMUSG00000017390	337.085	0.962835	0.355349	2.70955	0.00673742	0.197623	Aldoc	aldolase C, fructose-bisphosphate	11676	Nlrp3_ko.normal;wt.normal
Nlrp3_ko.normal - wt.normal	508	ENSMUSG00000022791	63.6963	1.23178	0.454929	2.70763	0.00677659	0.197623	Tnk2	tyrosine kinase, non-receptor, 2	51789	Nlrp3_ko.normal;wt.normal
Nlrp3_ko.normal - wt.normal	509	ENSMUSG00000022285	2119.43	-0.447633	0.165333	-2.70746	0.00677998	0.197623	Ywhaz	tyrosine 3-monooxygenase/tryptophan 5-monooxygenase activation protein, zeta polypeptide	22631	Nlrp3_ko.normal;wt.normal
Nlrp3_ko.normal - wt.normal	510	ENSMUSG00000109279	1017.48	-0.546364	0.201808	-2.70734	0.0067824	0.197623	ENSMUSG00000109279			Nlrp3_ko.normal;wt.normal
Nlrp3_ko.normal - wt.normal	511	ENSMUSG00000030265	1333.44	-0.56164	0.207464	-2.70716	0.00678615	0.197623	Kras	Kirsten rat sarcoma viral oncogene homolog	16653	Nlrp3_ko.normal;wt.normal
Nlrp3_ko.normal - wt.normal	512	ENSMUSG00000009927	225.168	-0.726738	0.268487	-2.70679	0.00679367	0.197623	Rps25	ribosomal protein S25	75617	Nlrp3_ko.normal;wt.normal
Nlrp3_ko.normal - wt.normal	513	ENSMUSG00000013921	50.6887	1.35325	0.500092	2.70601	0.00680965	0.197623	Clip3	CAP-GLY domain containing linker protein 3	76686	Nlrp3_ko.normal;wt.normal
Nlrp3_ko.normal - wt.normal	514	ENSMUSG00000018583	1373.93	-0.732511	0.270718	-2.7058	0.00681392	0.197623	G3bp1	GTPase activating protein (SH3 domain) binding protein 1	27041	Nlrp3_ko.normal;wt.normal
Nlrp3_ko.normal - wt.normal	515	ENSMUSG00000027423	6373.09	-0.416846	0.154081	-2.70537	0.00682279	0.197623	Snx5	sorting nexin 5	69178	Nlrp3_ko.normal;wt.normal
Nlrp3_ko.normal - wt.normal	516	ENSMUSG00000063146	320.038	-0.681437	0.252321	-2.70068	0.00691983	0.200045	Clip2	CAP-GLY domain containing linker protein 2	269713	Nlrp3_ko.normal;wt.normal
Nlrp3_ko.normal - wt.normal	517	ENSMUSG00000023033	24.6335	1.76103	0.652381	2.69939	0.00694672	0.200434	Scn8a	sodium channel, voltage-gated, type VIII, alpha	20273	Nlrp3_ko.normal;wt.normal
Nlrp3_ko.normal - wt.normal	518	ENSMUSG00000022354	823.7	0.631297	0.234004	2.6978	0.00697985	0.200791	Ndufb9	NADH:ubiquinone oxidoreductase subunit B9	66218	Nlrp3_ko.normal;wt.normal
Nlrp3_ko.normal - wt.normal	519	ENSMUSG00000060904	396.704	-0.689861	0.25574	-2.69751	0.00698604	0.200791	Arl1	ADP-ribosylation factor-like 1	104303	Nlrp3_ko.normal;wt.normal
Nlrp3_ko.normal - wt.normal	520	ENSMUSG00000024644	1080.15	-0.488885	0.18136	-2.69566	0.00702502	0.201523	Cndp2	CNDP dipeptidase 2 (metallopeptidase M20 family)	66054	Nlrp3_ko.normal;wt.normal
Nlrp3_ko.normal - wt.normal	521	ENSMUSG00000020523	1440.74	-0.686216	0.254768	-2.69349	0.00707081	0.20228	Fam114a2	family with sequence similarity 114, member A2	67726	Nlrp3_ko.normal;wt.normal
Nlrp3_ko.normal - wt.normal	522	ENSMUSG00000022454	18.5148	1.99296	0.740018	2.69313	0.00707851	0.20228	Nell2	NEL-like 2	54003	Nlrp3_ko.normal;wt.normal
Nlrp3_ko.normal - wt.normal	523	ENSMUSG00000014602	324.538	1.13182	0.42059	2.69104	0.00712303	0.202816	Kif1a	kinesin family member 1A	16560	Nlrp3_ko.normal;wt.normal
Nlrp3_ko.normal - wt.normal	524	ENSMUSG00000038612	9860.66	-0.512196	0.190339	-2.69097	0.00712447	0.202816	Mcl1	myeloid cell leukemia sequence 1	17210	Nlrp3_ko.normal;wt.normal
Nlrp3_ko.normal - wt.normal	525	ENSMUSG00000027215	516.641	-0.622761	0.231857	-2.68597	0.00723191	0.205483	Cd82	CD82 antigen	12521	Nlrp3_ko.normal;wt.normal
Nlrp3_ko.normal - wt.normal	526	ENSMUSG00000002983	366.95	-0.699286	0.260434	-2.68508	0.00725116	0.205638	Relb	avian reticuloendotheliosis viral (v-rel) oncogene related B	19698	Nlrp3_ko.normal;wt.normal
Nlrp3_ko.normal - wt.normal	527	ENSMUSG00000030970	509.308	-0.561214	0.209069	-2.68435	0.00726714	0.2057	Ctbp2	C-terminal binding protein 2	13017	Nlrp3_ko.normal;wt.normal
Nlrp3_ko.normal - wt.normal	528	ENSMUSG00000033585	27.5747	2.35946	0.879289	2.68337	0.00728837	0.20591	Ndn	necdin, MAGE family member	17984	Nlrp3_ko.normal;wt.normal
Nlrp3_ko.normal - wt.normal	529	ENSMUSG00000036461	2088.48	-0.497028	0.185788	-2.67524	0.00746763	0.209334	Elf1	E74 like ETS transcription factor 1	13709	Nlrp3_ko.normal;wt.normal
Nlrp3_ko.normal - wt.normal	530	ENSMUSG00000028646	1297.33	-0.652385	0.243946	-2.6743	0.00748846	0.209334	Rragc	Ras-related GTP binding C	54170	Nlrp3_ko.normal;wt.normal
Nlrp3_ko.normal - wt.normal	531	ENSMUSG00000022718	142.734	0.867542	0.324426	2.67409	0.00749331	0.209334	Dgcr8	DGCR8, microprocessor complex subunit	94223	Nlrp3_ko.normal;wt.normal
Nlrp3_ko.normal - wt.normal	532	ENSMUSG00000024304	6.0155	3.94546	1.47559	2.67382	0.00749917	0.209334	Cdh2	cadherin 2	12558	Nlrp3_ko.normal;wt.normal
Nlrp3_ko.normal - wt.normal	533	ENSMUSG00000008658	108.278	0.841643	0.314826	2.67335	0.00750969	0.209334	Rbfox1	RNA binding protein, fox-1 homolog (C. elegans) 1	268859	Nlrp3_ko.normal;wt.normal
Nlrp3_ko.normal - wt.normal	534	ENSMUSG00000104724	210.325	0.719415	0.269125	2.67316	0.00751409	0.209334	ENSMUSG00000104724			Nlrp3_ko.normal;wt.normal
Nlrp3_ko.normal - wt.normal	535	ENSMUSG00000028793	4031.69	-0.636311	0.238043	-2.67309	0.00751562	0.209334	Rnf19b	ring finger protein 19B	75234	Nlrp3_ko.normal;wt.normal
Nlrp3_ko.normal - wt.normal	536	ENSMUSG00000018865	48.2969	1.87554	0.701711	2.67281	0.00752182	0.209334	Sult4a1	sulfotransferase family 4A, member 1	29859	Nlrp3_ko.normal;wt.normal
Nlrp3_ko.normal - wt.normal	537	ENSMUSG00000060548	42.4164	1.40111	0.524574	2.67095	0.0075636	0.210105	Tnfrsf19	tumor necrosis factor receptor superfamily, member 19	29820	Nlrp3_ko.normal;wt.normal
Nlrp3_ko.normal - wt.normal	538	ENSMUSG00000030209	37.6415	1.64418	0.616639	2.66636	0.00766785	0.212173	Grin2b	glutamate receptor, ionotropic, NMDA2B (epsilon 2)	14812	Nlrp3_ko.normal;wt.normal
Nlrp3_ko.normal - wt.normal	539	ENSMUSG00000033068	131.063	0.802796	0.301167	2.66562	0.00768476	0.212173	Entpd6	ectonucleoside triphosphate diphosphohydrolase 6	12497	Nlrp3_ko.normal;wt.normal
Nlrp3_ko.normal - wt.normal	540	ENSMUSG00000041617	10.9288	3.15322	1.18295	2.66555	0.00768627	0.212173	Ccdc74a	coiled-coil domain containing 74A	72315	Nlrp3_ko.normal;wt.normal
Nlrp3_ko.normal - wt.normal	541	ENSMUSG00000048834	7.57334	3.19545	1.19897	2.66517	0.00769497	0.212173	Vstm2a	V-set and transmembrane domain containing 2A	211739	Nlrp3_ko.normal;wt.normal
Nlrp3_ko.normal - wt.normal	542	ENSMUSG00000021775	808.558	-0.636717	0.23951	-2.65841	0.007851	0.216076	Nr1d2	nuclear receptor subfamily 1, group D, member 2	353187	Nlrp3_ko.normal;wt.normal
Nlrp3_ko.normal - wt.normal	543	ENSMUSG00000022336	995.69	-0.481949	0.181351	-2.65755	0.00787114	0.216232	Eif3e	eukaryotic translation initiation factor 3, subunit E	16341	Nlrp3_ko.normal;wt.normal
Nlrp3_ko.normal - wt.normal	544	ENSMUSG00000021097	43.4238	1.66738	0.627596	2.65678	0.00788911	0.216327	Clmn	calmin	94040	Nlrp3_ko.normal;wt.normal
Nlrp3_ko.normal - wt.normal	545	ENSMUSG00000020019	7.2464	3.14608	1.18484	2.65527	0.00792446	0.216898	Ntn4	netrin 4	57764	Nlrp3_ko.normal;wt.normal
Nlrp3_ko.normal - wt.normal	546	ENSMUSG00000035042	114.246	-1.35879	0.512235	-2.65268	0.00798556	0.2179	Ccl5	chemokine (C-C motif) ligand 5	20304	Nlrp3_ko.normal;wt.normal
Nlrp3_ko.normal - wt.normal	547	ENSMUSG00000037736	66.4598	1.0342	0.390028	2.65161	0.00801082	0.2179	Limch1	LIM and calponin homology domains 1	77569	Nlrp3_ko.normal;wt.normal
Nlrp3_ko.normal - wt.normal	548	ENSMUSG00000025656	63.0769	1.31087	0.494391	2.65149	0.00801366	0.2179	Arhgef9	CDC42 guanine nucleotide exchange factor (GEF) 9	236915	Nlrp3_ko.normal;wt.normal
Nlrp3_ko.normal - wt.normal	549	ENSMUSG00000020788	41.4055	1.35407	0.510728	2.65125	0.00801953	0.2179	Atp2a3	ATPase, Ca++ transporting, ubiquitous	53313	Nlrp3_ko.normal;wt.normal
Nlrp3_ko.normal - wt.normal	550	ENSMUSG00000040552	5136.85	-0.582211	0.219689	-2.65015	0.00804549	0.218208	C3ar1	complement component 3a receptor 1	12267	Nlrp3_ko.normal;wt.normal
Nlrp3_ko.normal - wt.normal	551	ENSMUSG00000004558	253.678	0.830528	0.313542	2.64885	0.00807655	0.218653	Ndrg2	N-myc downstream regulated gene 2	29811	Nlrp3_ko.normal;wt.normal
Nlrp3_ko.normal - wt.normal	552	ENSMUSG00000043460	17.6689	2.41341	0.911743	2.64703	0.00812025	0.21906	Elfn2	leucine rich repeat and fibronectin type III, extracellular 2	207393	Nlrp3_ko.normal;wt.normal
Nlrp3_ko.normal - wt.normal	553	ENSMUSG00000024883	13.9919	2.39636	0.905347	2.6469	0.00812338	0.21906	Rin1	Ras and Rab interactor 1	225870	Nlrp3_ko.normal;wt.normal
Nlrp3_ko.normal - wt.normal	554	ENSMUSG00000027523	5391.43	-0.493877	0.186623	-2.64639	0.00813565	0.21906	Gnas	GNAS (guanine nucleotide binding protein, alpha stimulating) complex locus	14683	Nlrp3_ko.normal;wt.normal
Nlrp3_ko.normal - wt.normal	555	ENSMUSG00000029420	8.73372	3.0574	1.15615	2.64448	0.0081817	0.219903	Rimbp2	RIMS binding protein 2	231760	Nlrp3_ko.normal;wt.normal
Nlrp3_ko.normal - wt.normal	556	ENSMUSG00000100147	4.43713	4.4252	1.67447	2.64275	0.00822356	0.220631	1700047M11Rik	RIKEN cDNA 1700047M11 gene	67330	Nlrp3_ko.normal;wt.normal
Nlrp3_ko.normal - wt.normal	557	ENSMUSG00000116165	89.6186	0.823156	0.311843	2.63965	0.00829922	0.222261	Pdxp	pyridoxal (pyridoxine, vitamin B6) phosphatase	57028	Nlrp3_ko.normal;wt.normal
Nlrp3_ko.normal - wt.normal	558	ENSMUSG00000064363	52780.7	0.468375	0.177537	2.63819	0.00833509	0.222822	ND4	NADH dehydrogenase subunit 4	17719	Nlrp3_ko.normal;wt.normal
Nlrp3_ko.normal - wt.normal	559	ENSMUSG00000015476	18.7192	1.91091	0.72482	2.63639	0.00837943	0.223606	Prrt1	proline-rich transmembrane protein 1	260297	Nlrp3_ko.normal;wt.normal
Nlrp3_ko.normal - wt.normal	560	ENSMUSG00000052584	51.1338	1.73949	0.660589	2.63325	0.00845729	0.224966	Serp2	stress-associated endoplasmic reticulum protein family member 2	72661	Nlrp3_ko.normal;wt.normal
Nlrp3_ko.normal - wt.normal	561	ENSMUSG00000007458	1190.88	-0.677572	0.257327	-2.63312	0.00846056	0.224966	M6pr	mannose-6-phosphate receptor, cation dependent	17113	Nlrp3_ko.normal;wt.normal
Nlrp3_ko.normal - wt.normal	562	ENSMUSG00000030055	382.468	0.775792	0.294859	2.63106	0.00851199	0.225547	Rab43	RAB43, member RAS oncogene family	69834	Nlrp3_ko.normal;wt.normal
Nlrp3_ko.normal - wt.normal	563	ENSMUSG00000028016	116.065	-0.946839	0.359874	-2.63103	0.00851262	0.225547	Ints12	integrator complex subunit 12	71793	Nlrp3_ko.normal;wt.normal
Nlrp3_ko.normal - wt.normal	564	ENSMUSG00000031028	12.437	2.50568	0.953055	2.6291	0.008561	0.226426	Tub	tubby bipartite transcription factor	22141	Nlrp3_ko.normal;wt.normal
Nlrp3_ko.normal - wt.normal	565	ENSMUSG00000026959	28.6129	2.24208	0.853996	2.6254	0.00865466	0.227816	Grin1	glutamate receptor, ionotropic, NMDA1 (zeta 1)	14810	Nlrp3_ko.normal;wt.normal
Nlrp3_ko.normal - wt.normal	566	ENSMUSG00000042354	1025.78	-0.680067	0.259067	-2.62507	0.00866321	0.227816	Gnl3	guanine nucleotide binding protein-like 3 (nucleolar)	30877	Nlrp3_ko.normal;wt.normal
Nlrp3_ko.normal - wt.normal	567	ENSMUSG00000041889	33.8395	1.38853	0.529014	2.62475	0.0086712	0.227816	Shisa4	shisa family member 4	77552	Nlrp3_ko.normal;wt.normal
Nlrp3_ko.normal - wt.normal	568	ENSMUSG00000043857	6.14797	3.97491	1.51447	2.62462	0.00867465	0.227816	Mgat5b	mannoside acetylglucosaminyltransferase 5, isoenzyme B	268510	Nlrp3_ko.normal;wt.normal
Nlrp3_ko.normal - wt.normal	569	ENSMUSG00000035671	158.774	-0.961858	0.366589	-2.6238	0.00869539	0.22796	Zswim4	zinc finger SWIM-type containing 4	212168	Nlrp3_ko.normal;wt.normal
Nlrp3_ko.normal - wt.normal	570	ENSMUSG00000030337	114.348	0.789937	0.301141	2.62315	0.00871219	0.227999	Vamp1;!E130112N10Rik	vesicle-associated membrane protein 1;!RIKEN cDNA E130112N10 gene	22317;!78668	Nlrp3_ko.normal;wt.normal
Nlrp3_ko.normal - wt.normal	571	ENSMUSG00000026915	400.16	0.650677	0.248241	2.62115	0.00876343	0.228939	Strbp	spermatid perinuclear RNA binding protein	20744	Nlrp3_ko.normal;wt.normal
Nlrp3_ko.normal - wt.normal	572	ENSMUSG00000072875	16.9611	2.44069	0.931479	2.62023	0.00878705	0.229155	Gpr27	G protein-coupled receptor 27	14761	Nlrp3_ko.normal;wt.normal
Nlrp3_ko.normal - wt.normal	573	ENSMUSG00000037300	441.862	0.561089	0.214283	2.61845	0.00883306	0.229952	Ttc13	tetratricopeptide repeat domain 13	234875	Nlrp3_ko.normal;wt.normal
Nlrp3_ko.normal - wt.normal	574	ENSMUSG00000048148	17.5334	1.81792	0.694822	2.61638	0.00888674	0.230947	Nwd1	NACHT and WD repeat domain containing 1	319555	Nlrp3_ko.normal;wt.normal
Nlrp3_ko.normal - wt.normal	575	ENSMUSG00000018001	475.803	-0.477878	0.182692	-2.61575	0.00890307	0.230969	Cyth3	cytohesin 3	19159	Nlrp3_ko.normal;wt.normal
Nlrp3_ko.normal - wt.normal	576	ENSMUSG00000036169	96.488	1.04164	0.398342	2.61493	0.00892456	0.231124	Sostdc1	sclerostin domain containing 1	66042	Nlrp3_ko.normal;wt.normal
Nlrp3_ko.normal - wt.normal	577	ENSMUSG00000069830	7.88711	-3.09974	1.18598	-2.61364	0.00895825	0.231413	Nlrp1a	NLR family, pyrin domain containing 1A	195046	Nlrp3_ko.normal;wt.normal
Nlrp3_ko.normal - wt.normal	578	ENSMUSG00000009741	915.998	0.473946	0.181358	2.61332	0.00896671	0.231413	Ubp1	upstream binding protein 1	22221	Nlrp3_ko.normal;wt.normal
Nlrp3_ko.normal - wt.normal	579	ENSMUSG00000038248	32.7524	1.4986	0.574051	2.61057	0.00903914	0.232181	Sobp	sine oculis binding protein	109205	Nlrp3_ko.normal;wt.normal
Nlrp3_ko.normal - wt.normal	580	ENSMUSG00000045349	24.2654	1.53078	0.586377	2.61056	0.00903929	0.232181	Sh2d5	SH2 domain containing 5	230863	Nlrp3_ko.normal;wt.normal
Nlrp3_ko.normal - wt.normal	581	ENSMUSG00000036186	34.2441	1.2913	0.494731	2.6101	0.00905163	0.232181	Dipk1b	divergent protein kinase domain 1B	56279	Nlrp3_ko.normal;wt.normal
Nlrp3_ko.normal - wt.normal	582	ENSMUSG00000049336	21.1323	2.50826	0.961084	2.60983	0.00905876	0.232181	Tenm2	teneurin transmembrane protein 2	23964	Nlrp3_ko.normal;wt.normal
Nlrp3_ko.normal - wt.normal	583	ENSMUSG00000021400	170.8	-0.813236	0.311676	-2.60923	0.00907453	0.232187	Wrnip1	Werner helicase interacting protein 1	78903	Nlrp3_ko.normal;wt.normal
Nlrp3_ko.normal - wt.normal	584	ENSMUSG00000106432	69.6521	1.11336	0.42698	2.60751	0.00912025	0.232957	ENSMUSG00000106432			Nlrp3_ko.normal;wt.normal
Nlrp3_ko.normal - wt.normal	585	ENSMUSG00000024360	1120.26	-0.75582	0.289994	-2.60633	0.00915173	0.23313	Etf1	eukaryotic translation termination factor 1	225363	Nlrp3_ko.normal;wt.normal
Nlrp3_ko.normal - wt.normal	586	ENSMUSG00000016327	97.8917	-0.976977	0.374883	-2.60609	0.00915831	0.23313	Atp1b4	ATPase, (Na+)/K+ transporting, beta 4 polypeptide	67821	Nlrp3_ko.normal;wt.normal
Nlrp3_ko.normal - wt.normal	587	ENSMUSG00000021025	53753.7	-0.575322	0.220874	-2.60476	0.00919388	0.233637	Nfkbia	nuclear factor of kappa light polypeptide gene enhancer in B cells inhibitor, alpha	18035	Nlrp3_ko.normal;wt.normal
Nlrp3_ko.normal - wt.normal	588	ENSMUSG00000073295	4.39524	4.39391	1.68866	2.60201	0.00926784	0.235116	Nudt11	nudix (nucleoside diphosphate linked moiety X)-type motif 11	58242	Nlrp3_ko.normal;wt.normal
Nlrp3_ko.normal - wt.normal	589	ENSMUSG00000021546	3825.58	-0.508652	0.195575	-2.6008	0.00930054	0.235545	Hnrnpk	heterogeneous nuclear ribonucleoprotein K	15387	Nlrp3_ko.normal;wt.normal
Nlrp3_ko.normal - wt.normal	590	ENSMUSG00000022674	123.6	-0.721602	0.277582	-2.5996	0.00933329	0.235604	Ube2v2	ubiquitin-conjugating enzyme E2 variant 2	70620	Nlrp3_ko.normal;wt.normal
Nlrp3_ko.normal - wt.normal	591	ENSMUSG00000034685	16.2245	1.93033	0.742759	2.59887	0.00935308	0.235604	Fam171a2	family with sequence similarity 171, member A2	217219	Nlrp3_ko.normal;wt.normal
Nlrp3_ko.normal - wt.normal	592	ENSMUSG00000020472	250.794	-0.590136	0.227089	-2.59869	0.00935792	0.235604	Zkscan17	zinc finger with KRAB and SCAN domains 17	268417	Nlrp3_ko.normal;wt.normal
Nlrp3_ko.normal - wt.normal	593	ENSMUSG00000015839	5396.19	-0.59754	0.229988	-2.59813	0.00937324	0.235604	Nfe2l2	nuclear factor, erythroid derived 2, like 2	18024	Nlrp3_ko.normal;wt.normal
Nlrp3_ko.normal - wt.normal	594	ENSMUSG00000040272	492.689	0.536594	0.206556	2.59782	0.00938183	0.235604	Accs	1-aminocyclopropane-1-carboxylate synthase (non-functional)	329470	Nlrp3_ko.normal;wt.normal
Nlrp3_ko.normal - wt.normal	595	ENSMUSG00000041907	3.1296	4.93057	1.89912	2.59625	0.00942482	0.236163	Gpr45	G protein-coupled receptor 45	93690	Nlrp3_ko.normal;wt.normal
Nlrp3_ko.normal - wt.normal	596	ENSMUSG00000035284	279.725	0.553326	0.213183	2.59554	0.00944414	0.236163	Vps13c	vacuolar protein sorting 13C	320528	Nlrp3_ko.normal;wt.normal
Nlrp3_ko.normal - wt.normal	597	ENSMUSG00000030662	474.27	-0.548129	0.21123	-2.59494	0.00946078	0.236163	Ipo5	importin 5	70572	Nlrp3_ko.normal;wt.normal
Nlrp3_ko.normal - wt.normal	598	ENSMUSG00000034412	336.902	-0.917686	0.353678	-2.5947	0.00946743	0.236163	Tbc1d10a	TBC1 domain family, member 10a	103724	Nlrp3_ko.normal;wt.normal
Nlrp3_ko.normal - wt.normal	599	ENSMUSG00000007812	299.559	-0.769536	0.296893	-2.59196	0.00954306	0.237054	Zfp655	zinc finger protein 655	72611	Nlrp3_ko.normal;wt.normal
Nlrp3_ko.normal - wt.normal	600	ENSMUSG00000040659	5528.45	-0.555839	0.214493	-2.59141	0.00955836	0.237054	Efhd2	EF hand domain containing 2	27984	Nlrp3_ko.normal;wt.normal
Nlrp3_ko.normal - wt.normal	601	ENSMUSG00000107364	5.75444	3.8492	1.48554	2.59111	0.00956669	0.237054	ENSMUSG00000107364			Nlrp3_ko.normal;wt.normal
Nlrp3_ko.normal - wt.normal	602	ENSMUSG00000031778	33.2981	1.5747	0.607895	2.59042	0.00958596	0.237054	Cx3cl1	chemokine (C-X3-C motif) ligand 1	20312	Nlrp3_ko.normal;wt.normal
Nlrp3_ko.normal - wt.normal	603	ENSMUSG00000035692	94.237	-0.872457	0.336824	-2.59025	0.00959071	0.237054	Isg15	ISG15 ubiquitin-like modifier	100038882	Nlrp3_ko.normal;wt.normal
Nlrp3_ko.normal - wt.normal	604	ENSMUSG00000063632	50.4559	1.58625	0.612612	2.58932	0.00961669	0.237054	Sox11	SRY (sex determining region Y)-box 11	20666	Nlrp3_ko.normal;wt.normal
Nlrp3_ko.normal - wt.normal	605	ENSMUSG00000006575	69.7318	1.50952	0.583144	2.58858	0.0096372	0.237054	Rundc3a	RUN domain containing 3A	51799	Nlrp3_ko.normal;wt.normal
Nlrp3_ko.normal - wt.normal	606	ENSMUSG00000021071	24.8218	1.54651	0.597628	2.58774	0.00966077	0.237054	Trim9	tripartite motif-containing 9	94090	Nlrp3_ko.normal;wt.normal
Nlrp3_ko.normal - wt.normal	607	ENSMUSG00000007783	17.012	1.9428	0.750811	2.58761	0.00966457	0.237054	Cpt1c	carnitine palmitoyltransferase 1c	78070	Nlrp3_ko.normal;wt.normal
Nlrp3_ko.normal - wt.normal	608	ENSMUSG00000020128	353.992	-0.609761	0.23566	-2.58745	0.00966879	0.237054	Vps54	VPS54 GARP complex subunit	245944	Nlrp3_ko.normal;wt.normal
Nlrp3_ko.normal - wt.normal	609	ENSMUSG00000032097	2616.82	-0.423036	0.163516	-2.58713	0.00967793	0.237054	Ddx6	DEAD (Asp-Glu-Ala-Asp) box polypeptide 6	13209	Nlrp3_ko.normal;wt.normal
Nlrp3_ko.normal - wt.normal	610	ENSMUSG00000008734	34.0235	1.31362	0.507909	2.58633	0.00970054	0.237218	Gprc5b	G protein-coupled receptor, family C, group 5, member B	64297	Nlrp3_ko.normal;wt.normal
Nlrp3_ko.normal - wt.normal	611	ENSMUSG00000026819	563.415	-0.934406	0.361433	-2.58528	0.00972995	0.237548	Slc25a25	solute carrier family 25 (mitochondrial carrier, phosphate carrier), member 25	227731	Nlrp3_ko.normal;wt.normal
Nlrp3_ko.normal - wt.normal	612	ENSMUSG00000055430	41.3471	1.83338	0.710477	2.58049	0.00986593	0.240474	Nap1l5	nucleosome assembly protein 1-like 5	58243	Nlrp3_ko.normal;wt.normal
Nlrp3_ko.normal - wt.normal	613	ENSMUSG00000043284	473.119	-0.562006	0.218248	-2.57508	0.0100217	0.243873	Tmem11	transmembrane protein 11	216821	Nlrp3_ko.normal;wt.normal
Nlrp3_ko.normal - wt.normal	614	ENSMUSG00000047907	41.0362	1.55738	0.605318	2.57283	0.010087	0.245062	Tshz2	teashirt zinc finger family member 2	228911	Nlrp3_ko.normal;wt.normal
Nlrp3_ko.normal - wt.normal	615	ENSMUSG00000037887	516.559	-0.955301	0.371454	-2.57179	0.0101174	0.2454	Dusp8	dual specificity phosphatase 8	18218	Nlrp3_ko.normal;wt.normal
Nlrp3_ko.normal - wt.normal	616	ENSMUSG00000020709	2335.81	0.56331	0.219123	2.57075	0.0101478	0.245738	Adap2	ArfGAP with dual PH domains 2	216991	Nlrp3_ko.normal;wt.normal
Nlrp3_ko.normal - wt.normal	617	ENSMUSG00000067786	77.7863	1.65249	0.643004	2.56996	0.0101711	0.245903	Nnat	neuronatin	18111	Nlrp3_ko.normal;wt.normal
Nlrp3_ko.normal - wt.normal	618	ENSMUSG00000027858	23.5831	1.62975	0.634634	2.56802	0.0102282	0.246676	Tspan2	tetraspanin 2	70747	Nlrp3_ko.normal;wt.normal
Nlrp3_ko.normal - wt.normal	619	ENSMUSG00000029204	2465.87	-0.582562	0.226877	-2.56775	0.0102362	0.246676	Rhoh	ras homolog family member H	74734	Nlrp3_ko.normal;wt.normal
Nlrp3_ko.normal - wt.normal	620	ENSMUSG00000065258	5.932	3.88568	1.51399	2.56651	0.0102728	0.246964	Gm23969	predicted gene, 23969	115489598	Nlrp3_ko.normal;wt.normal
Nlrp3_ko.normal - wt.normal	621	ENSMUSG00000044628	25.1627	2.02753	0.790081	2.56623	0.0102812	0.246964	Rnf208	ring finger protein 208	68846	Nlrp3_ko.normal;wt.normal
Nlrp3_ko.normal - wt.normal	622	ENSMUSG00000063897	128.065	-0.932251	0.363416	-2.56525	0.0103103	0.24725	ENSMUSG00000063897			Nlrp3_ko.normal;wt.normal
Nlrp3_ko.normal - wt.normal	623	ENSMUSG00000103621	140.489	-0.871643	0.33986	-2.56471	0.0103262	0.24725	ENSMUSG00000103621			Nlrp3_ko.normal;wt.normal
Nlrp3_ko.normal - wt.normal	624	ENSMUSG00000073940	96.8226	1.24137	0.484379	2.56281	0.010383	0.248209	Hbb-bt	hemoglobin, beta adult t chain	101488143	Nlrp3_ko.normal;wt.normal
Nlrp3_ko.normal - wt.normal	625	ENSMUSG00000008429	825.043	-0.483157	0.18872	-2.56018	0.0104617	0.249691	Herpud2	HERPUD family member 2	80517	Nlrp3_ko.normal;wt.normal
Nlrp3_ko.normal - wt.normal	626	ENSMUSG00000056258	19.3603	1.91194	0.747605	2.55742	0.0105451	0.250891	Kcnq3	potassium voltage-gated channel, subfamily Q, member 3	110862	Nlrp3_ko.normal;wt.normal
Nlrp3_ko.normal - wt.normal	627	ENSMUSG00000059291	370.963	-0.717579	0.280589	-2.55741	0.0105456	0.250891	Rpl11;!LOC115489947	ribosomal protein L11;!uncharacterized LOC115489947	67025;!115489947	Nlrp3_ko.normal;wt.normal
Nlrp3_ko.normal - wt.normal	628	ENSMUSG00000028889	285.585	-0.788015	0.308259	-2.55634	0.0105779	0.25126	Yrdc	yrdC domain containing (E.coli)	230734	Nlrp3_ko.normal;wt.normal
Nlrp3_ko.normal - wt.normal	629	ENSMUSG00000019817	7.03066	3.08691	1.20851	2.55431	0.0106399	0.252139	Plagl1	pleiomorphic adenoma gene-like 1	22634	Nlrp3_ko.normal;wt.normal
Nlrp3_ko.normal - wt.normal	630	ENSMUSG00000062797	143.766	-0.782788	0.306544	-2.55359	0.0106618	0.252139	Hikeshi	heat shock protein nuclear import factor	67669	Nlrp3_ko.normal;wt.normal
Nlrp3_ko.normal - wt.normal	631	ENSMUSG00000018143	484.921	-0.780642	0.305719	-2.55347	0.0106657	0.252139	Mafk	v-maf musculoaponeurotic fibrosarcoma oncogene family, protein K (avian)	17135	Nlrp3_ko.normal;wt.normal
Nlrp3_ko.normal - wt.normal	632	ENSMUSG00000034459	42.2154	-1.47079	0.576254	-2.55233	0.0107005	0.252293	Ifit1	interferon-induced protein with tetratricopeptide repeats 1	15957	Nlrp3_ko.normal;wt.normal
Nlrp3_ko.normal - wt.normal	633	ENSMUSG00000024558	12.3582	2.34651	0.919586	2.5517	0.0107198	0.252293	Mapk4	mitogen-activated protein kinase 4	225724	Nlrp3_ko.normal;wt.normal
Nlrp3_ko.normal - wt.normal	634	ENSMUSG00000032109	151.523	-0.723671	0.283615	-2.5516	0.0107229	0.252293	Nlrx1	NLR family member X1	270151	Nlrp3_ko.normal;wt.normal
Nlrp3_ko.normal - wt.normal	635	ENSMUSG00000000056	296.617	0.579774	0.227423	2.54932	0.0107934	0.253552	Narf	nuclear prelamin A recognition factor	67608	Nlrp3_ko.normal;wt.normal
Nlrp3_ko.normal - wt.normal	636	ENSMUSG00000040857	1677.55	-0.636163	0.249677	-2.54795	0.0108359	0.25415	Erf	Ets2 repressor factor	13875	Nlrp3_ko.normal;wt.normal
Nlrp3_ko.normal - wt.normal	637	ENSMUSG00000025612	1171.85	-0.522746	0.205322	-2.54598	0.0108971	0.255049	Bach1	BTB and CNC homology 1, basic leucine zipper transcription factor 1	12013	Nlrp3_ko.normal;wt.normal
Nlrp3_ko.normal - wt.normal	638	ENSMUSG00000018474	729.275	0.579139	0.227505	2.54561	0.0109088	0.255049	Chd3	chromodomain helicase DNA binding protein 3	216848	Nlrp3_ko.normal;wt.normal
Nlrp3_ko.normal - wt.normal	639	ENSMUSG00000105643	89.5346	0.937857	0.368499	2.54507	0.0109255	0.255049	ENSMUSG00000105643			Nlrp3_ko.normal;wt.normal
Nlrp3_ko.normal - wt.normal	640	ENSMUSG00000042589	95.2453	0.866157	0.340465	2.54404	0.0109579	0.255405	Cux2	cut-like homeobox 2	13048	Nlrp3_ko.normal;wt.normal
Nlrp3_ko.normal - wt.normal	641	ENSMUSG00000037032	64.906	1.22763	0.482682	2.54335	0.0109795	0.255508	Apbb1	amyloid beta (A4) precursor protein-binding, family B, member 1	11785	Nlrp3_ko.normal;wt.normal
Nlrp3_ko.normal - wt.normal	642	ENSMUSG00000038668	84.0474	1.28471	0.505606	2.54092	0.011056	0.256622	Lpar1	lysophosphatidic acid receptor 1	14745	Nlrp3_ko.normal;wt.normal
Nlrp3_ko.normal - wt.normal	643	ENSMUSG00000007097	814.936	0.7599	0.299086	2.54074	0.0110617	0.256622	Atp1a2	ATPase, Na+/K+ transporting, alpha 2 polypeptide	98660	Nlrp3_ko.normal;wt.normal
Nlrp3_ko.normal - wt.normal	644	ENSMUSG00000020611	3315.08	-0.418119	0.164631	-2.53973	0.0110938	0.256966	Gna13	guanine nucleotide binding protein, alpha 13	14674	Nlrp3_ko.normal;wt.normal
Nlrp3_ko.normal - wt.normal	645	ENSMUSG00000029397	496.901	-0.446632	0.175903	-2.53908	0.0111143	0.257043	Rchy1	ring finger and CHY zinc finger domain containing 1	68098	Nlrp3_ko.normal;wt.normal
Nlrp3_ko.normal - wt.normal	646	ENSMUSG00000061244	1566.32	-0.437076	0.172182	-2.53845	0.0111345	0.25711	Exoc5	exocyst complex component 5	105504	Nlrp3_ko.normal;wt.normal
Nlrp3_ko.normal - wt.normal	647	ENSMUSG00000031144	21.7931	2.20001	0.867144	2.53708	0.0111781	0.257719	Syp	synaptophysin	20977	Nlrp3_ko.normal;wt.normal
Nlrp3_ko.normal - wt.normal	648	ENSMUSG00000045967	6.11457	3.96001	1.56336	2.53301	0.0113087	0.260326	Gpr158	G protein-coupled receptor 158	241263	Nlrp3_ko.normal;wt.normal
Nlrp3_ko.normal - wt.normal	649	ENSMUSG00000026825	25.4096	2.02895	0.801351	2.53191	0.0113443	0.260744	Dnm1	dynamin 1	13429	Nlrp3_ko.normal;wt.normal
Nlrp3_ko.normal - wt.normal	650	ENSMUSG00000027206	401.604	-0.601067	0.237911	-2.52643	0.0115227	0.264169	Cops2	COP9 signalosome subunit 2	12848	Nlrp3_ko.normal;wt.normal
Nlrp3_ko.normal - wt.normal	651	ENSMUSG00000052981	15.7924	2.10436	0.832999	2.52625	0.0115287	0.264169	Ube2ql1	ubiquitin-conjugating enzyme E2Q family-like 1	76980	Nlrp3_ko.normal;wt.normal
Nlrp3_ko.normal - wt.normal	652	ENSMUSG00000040877	41.7139	-1.13067	0.447745	-2.52526	0.0115612	0.264408	Wdr25	WD repeat domain 25	212198	Nlrp3_ko.normal;wt.normal
Nlrp3_ko.normal - wt.normal	653	ENSMUSG00000017740	30.0845	1.6719	0.662177	2.52485	0.0115746	0.264408	Slc12a5	solute carrier family 12, member 5	57138	Nlrp3_ko.normal;wt.normal
Nlrp3_ko.normal - wt.normal	654	ENSMUSG00000063142	152.235	0.72776	0.28835	2.52388	0.0116069	0.264567	Kcnma1	potassium large conductance calcium-activated channel, subfamily M, alpha member 1	16531	Nlrp3_ko.normal;wt.normal
Nlrp3_ko.normal - wt.normal	655	ENSMUSG00000020315	730.61	0.643678	0.255069	2.52355	0.0116178	0.264567	Sptbn1	spectrin beta, non-erythrocytic 1	20742	Nlrp3_ko.normal;wt.normal
Nlrp3_ko.normal - wt.normal	656	ENSMUSG00000030401	16.9036	2.11943	0.840033	2.52303	0.0116348	0.264567	Rtn2	reticulon 2 (Z-band associated protein)	20167	Nlrp3_ko.normal;wt.normal
Nlrp3_ko.normal - wt.normal	657	ENSMUSG00000103932	326.669	-0.548843	0.217736	-2.52068	0.0117129	0.265719	ENSMUSG00000103932			Nlrp3_ko.normal;wt.normal
Nlrp3_ko.normal - wt.normal	658	ENSMUSG00000040003	22.9402	1.63172	0.647463	2.52018	0.0117294	0.265719	Magi2	membrane associated guanylate kinase, WW and PDZ domain containing 2	50791	Nlrp3_ko.normal;wt.normal
Nlrp3_ko.normal - wt.normal	659	ENSMUSG00000036002	375.535	-0.64361	0.255411	-2.5199	0.0117389	0.265719	Atosb	atos homolog B	230088	Nlrp3_ko.normal;wt.normal
Nlrp3_ko.normal - wt.normal	660	ENSMUSG00000033446	1945.31	0.557526	0.221299	2.51934	0.0117576	0.265739	Lpar6	lysophosphatidic acid receptor 6	67168	Nlrp3_ko.normal;wt.normal
Nlrp3_ko.normal - wt.normal	661	ENSMUSG00000036882	20.4024	1.68219	0.668057	2.51803	0.0118012	0.265925	Arhgap33	Rho GTPase activating protein 33	233071	Nlrp3_ko.normal;wt.normal
Nlrp3_ko.normal - wt.normal	662	ENSMUSG00000026204	22.5354	2.18263	0.866843	2.51791	0.0118054	0.265925	Ptprn	protein tyrosine phosphatase, receptor type, N	19275	Nlrp3_ko.normal;wt.normal
Nlrp3_ko.normal - wt.normal	663	ENSMUSG00000031342	310.211	0.823361	0.327056	2.51749	0.0118193	0.265925	Gpm6b	glycoprotein m6b	14758	Nlrp3_ko.normal;wt.normal
Nlrp3_ko.normal - wt.normal	664	ENSMUSG00000022421	100.813	1.18028	0.469966	2.51141	0.012025	0.270146	Nptxr	neuronal pentraxin receptor	73340	Nlrp3_ko.normal;wt.normal
Nlrp3_ko.normal - wt.normal	665	ENSMUSG00000032717	118.5	-0.783257	0.312058	-2.50998	0.0120739	0.270155	Mdfi	MyoD family inhibitor	17240	Nlrp3_ko.normal;wt.normal
Nlrp3_ko.normal - wt.normal	666	ENSMUSG00000029348	15.7733	1.8828	0.750151	2.5099	0.0120766	0.270155	Asphd2	aspartate beta-hydroxylase domain containing 2	72898	Nlrp3_ko.normal;wt.normal
Nlrp3_ko.normal - wt.normal	667	ENSMUSG00000018171	1012.2	-0.472475	0.188263	-2.50965	0.0120851	0.270155	Vmp1	vacuole membrane protein 1	75909	Nlrp3_ko.normal;wt.normal
Nlrp3_ko.normal - wt.normal	668	ENSMUSG00000086442	72.3604	-1.1319	0.451122	-2.50909	0.0121044	0.270155	ENSMUSG00000086442			Nlrp3_ko.normal;wt.normal
Nlrp3_ko.normal - wt.normal	669	ENSMUSG00000056966	26.5566	1.69518	0.675707	2.50875	0.0121159	0.270155	Gjc3	gap junction protein, gamma 3	118446	Nlrp3_ko.normal;wt.normal
Nlrp3_ko.normal - wt.normal	670	ENSMUSG00000029153	50.6151	1.40248	0.559694	2.5058	0.0122174	0.271591	Ociad2	OCIA domain containing 2	433904	Nlrp3_ko.normal;wt.normal
Nlrp3_ko.normal - wt.normal	671	ENSMUSG00000042750	34.7108	1.58765	0.633746	2.50518	0.0122388	0.271591	Bex2	brain expressed X-linked 2	12069	Nlrp3_ko.normal;wt.normal
Nlrp3_ko.normal - wt.normal	672	ENSMUSG00000062257	21.5586	1.92735	0.769481	2.50475	0.012254	0.271591	Opcml	opioid binding protein/cell adhesion molecule-like	330908	Nlrp3_ko.normal;wt.normal
Nlrp3_ko.normal - wt.normal	673	ENSMUSG00000029167	18.8133	1.63105	0.651237	2.50453	0.0122613	0.271591	Ppargc1a	peroxisome proliferative activated receptor, gamma, coactivator 1 alpha	19017	Nlrp3_ko.normal;wt.normal
Nlrp3_ko.normal - wt.normal	674	ENSMUSG00000111030	200.115	0.807474	0.322443	2.50424	0.0122714	0.271591	ENSMUSG00000111030			Nlrp3_ko.normal;wt.normal
Nlrp3_ko.normal - wt.normal	675	ENSMUSG00000030630	15.3005	2.07044	0.827337	2.50253	0.0123309	0.272503	Fah	fumarylacetoacetate hydrolase	14085	Nlrp3_ko.normal;wt.normal
Nlrp3_ko.normal - wt.normal	676	ENSMUSG00000102930	45.9469	1.09724	0.438807	2.50049	0.012402	0.27367	ENSMUSG00000102930			Nlrp3_ko.normal;wt.normal
Nlrp3_ko.normal - wt.normal	677	ENSMUSG00000086742	34.6303	1.38837	0.555438	2.49959	0.0124336	0.273962	Gm16201	predicted gene 16201	102635948	Nlrp3_ko.normal;wt.normal
Nlrp3_ko.normal - wt.normal	678	ENSMUSG00000059588	255.794	-0.565104	0.226153	-2.49877	0.0124626	0.274001	Calcrl	calcitonin receptor-like	54598	Nlrp3_ko.normal;wt.normal
Nlrp3_ko.normal - wt.normal	679	ENSMUSG00000049422	132.114	0.986566	0.394903	2.49825	0.0124808	0.274001	Chchd10	coiled-coil-helix-coiled-coil-helix domain containing 10	103172	Nlrp3_ko.normal;wt.normal
Nlrp3_ko.normal - wt.normal	680	ENSMUSG00000056629	626.279	-0.602242	0.241092	-2.49798	0.0124905	0.274001	Fkbp2;!Gm51400	FK506 binding protein 2;!predicted gene, 51400	14227;!114841036	Nlrp3_ko.normal;wt.normal
Nlrp3_ko.normal - wt.normal	681	ENSMUSG00000031740	231.31	0.565808	0.226666	2.49622	0.0125525	0.274776	Mmp2	matrix metallopeptidase 2	17390	Nlrp3_ko.normal;wt.normal
Nlrp3_ko.normal - wt.normal	682	ENSMUSG00000103828	8.2863	2.71408	1.08768	2.49529	0.0125855	0.274776	ENSMUSG00000103828			Nlrp3_ko.normal;wt.normal
Nlrp3_ko.normal - wt.normal	683	ENSMUSG00000004267	45.2017	1.47618	0.591717	2.49474	0.0126048	0.274776	Eno2	enolase 2, gamma neuronal	13807	Nlrp3_ko.normal;wt.normal
Nlrp3_ko.normal - wt.normal	684	ENSMUSG00000058835	1313.58	-0.543538	0.217924	-2.49416	0.0126256	0.274776	Abi1	abl interactor 1	11308	Nlrp3_ko.normal;wt.normal
Nlrp3_ko.normal - wt.normal	685	ENSMUSG00000031398	39.59	1.17061	0.469367	2.49402	0.0126307	0.274776	Plxna3	plexin A3	18846	Nlrp3_ko.normal;wt.normal
Nlrp3_ko.normal - wt.normal	686	ENSMUSG00000028729	218.941	-0.599855	0.240562	-2.49356	0.0126469	0.274776	Ebna1bp2	EBNA1 binding protein 2	69072	Nlrp3_ko.normal;wt.normal
Nlrp3_ko.normal - wt.normal	687	ENSMUSG00000111425	59.7149	1.06331	0.426555	2.49279	0.0126743	0.274776	Gm47324	predicted gene, 47324	118567465	Nlrp3_ko.normal;wt.normal
Nlrp3_ko.normal - wt.normal	688	ENSMUSG00000016918	32.0371	1.69168	0.678733	2.49241	0.012688	0.274776	Sulf1	sulfatase 1	240725	Nlrp3_ko.normal;wt.normal
Nlrp3_ko.normal - wt.normal	689	ENSMUSG00000070802	41.3183	1.32677	0.532346	2.49231	0.0126916	0.274776	Pnma8b	PNMA family member 8B	434128	Nlrp3_ko.normal;wt.normal
Nlrp3_ko.normal - wt.normal	690	ENSMUSG00000031609	119.507	-1.10061	0.442128	-2.48934	0.0127981	0.27668	Sap30	sin3 associated polypeptide	60406	Nlrp3_ko.normal;wt.normal
Nlrp3_ko.normal - wt.normal	691	ENSMUSG00000017721	253.091	-0.563442	0.226389	-2.48882	0.0128169	0.276686	Pigt	phosphatidylinositol glycan anchor biosynthesis, class T	78928	Nlrp3_ko.normal;wt.normal
Nlrp3_ko.normal - wt.normal	692	ENSMUSG00000028163	1582.63	-0.613461	0.247018	-2.48346	0.0130112	0.280473	Nfkb1	nuclear factor of kappa light polypeptide gene enhancer in B cells 1, p105	18033	Nlrp3_ko.normal;wt.normal
Nlrp3_ko.normal - wt.normal	693	ENSMUSG00000001020	140.396	0.6896	0.277764	2.48268	0.0130397	0.280682	S100a4	S100 calcium binding protein A4	20198	Nlrp3_ko.normal;wt.normal
Nlrp3_ko.normal - wt.normal	694	ENSMUSG00000037071	75.7323	1.25892	0.507407	2.48108	0.0130983	0.281539	Scd1	stearoyl-Coenzyme A desaturase 1	20249	Nlrp3_ko.normal;wt.normal
Nlrp3_ko.normal - wt.normal	695	ENSMUSG00000027805	106.822	1.13724	0.458636	2.47961	0.0131525	0.282296	Pfn2	profilin 2	18645	Nlrp3_ko.normal;wt.normal
Nlrp3_ko.normal - wt.normal	696	ENSMUSG00000001986	19.6535	2.38097	0.961066	2.47743	0.0132334	0.283624	Gria3	glutamate receptor, ionotropic, AMPA3 (alpha 3)	53623	Nlrp3_ko.normal;wt.normal
Nlrp3_ko.normal - wt.normal	697	ENSMUSG00000002699	1264.82	-0.468797	0.189369	-2.47558	0.013302	0.284114	Lcp2	lymphocyte cytosolic protein 2	16822	Nlrp3_ko.normal;wt.normal
Nlrp3_ko.normal - wt.normal	698	ENSMUSG00000036093	117.204	-0.716209	0.289329	-2.47541	0.0133081	0.284114	Arl5a	ADP-ribosylation factor-like 5A	75423	Nlrp3_ko.normal;wt.normal
Nlrp3_ko.normal - wt.normal	699	ENSMUSG00000058600	618.504	-0.783174	0.31642	-2.47511	0.0133196	0.284114	Rpl30	ribosomal protein L30	19946	Nlrp3_ko.normal;wt.normal
Nlrp3_ko.normal - wt.normal	700	ENSMUSG00000045752	519.786	0.518299	0.209434	2.47476	0.0133324	0.284114	Tssc4	tumor-suppressing subchromosomal transferable fragment 4	56844	Nlrp3_ko.normal;wt.normal
Nlrp3_ko.normal - wt.normal	701	ENSMUSG00000029053	27.0504	1.96437	0.793964	2.47413	0.0133563	0.284216	Prkcz	protein kinase C, zeta	18762	Nlrp3_ko.normal;wt.normal
Nlrp3_ko.normal - wt.normal	702	ENSMUSG00000113326	189.963	-0.773912	0.313108	-2.47171	0.013447	0.285738	ENSMUSG00000113326			Nlrp3_ko.normal;wt.normal
Nlrp3_ko.normal - wt.normal	703	ENSMUSG00000040640	49.7312	1.23267	0.498913	2.47071	0.0134845	0.286128	Erc2	ELKS/RAB6-interacting/CAST family member 2	238988	Nlrp3_ko.normal;wt.normal
Nlrp3_ko.normal - wt.normal	704	ENSMUSG00000053825	21.2201	1.55378	0.62949	2.46831	0.0135752	0.287645	Ppfia2	protein tyrosine phosphatase, receptor type, f polypeptide (PTPRF), interacting protein (liprin), alpha 2	327814	Nlrp3_ko.normal;wt.normal
Nlrp3_ko.normal - wt.normal	705	ENSMUSG00000022577	20.7708	1.86957	0.757961	2.46658	0.0136411	0.287973	Ly6h	lymphocyte antigen 6 complex, locus H	23934	Nlrp3_ko.normal;wt.normal
Nlrp3_ko.normal - wt.normal	706	ENSMUSG00000028218	36.4561	-1.2485	0.506171	-2.46655	0.0136422	0.287973	Cibar1	CBY1 interacting BAR domain containing 1	68099	Nlrp3_ko.normal;wt.normal
Nlrp3_ko.normal - wt.normal	707	ENSMUSG00000063406	867.909	-0.492622	0.199735	-2.46638	0.0136486	0.287973	Tmed5	transmembrane p24 trafficking protein 5	73130	Nlrp3_ko.normal;wt.normal
Nlrp3_ko.normal - wt.normal	708	ENSMUSG00000062929	271.064	-0.549046	0.22278	-2.46452	0.0137196	0.28844	Cfl2	cofilin 2, muscle	12632	Nlrp3_ko.normal;wt.normal
Nlrp3_ko.normal - wt.normal	709	ENSMUSG00000026433	182.457	0.638675	0.259198	2.46404	0.013738	0.28844	Rab29	RAB29, member RAS oncogene family	226422	Nlrp3_ko.normal;wt.normal
Nlrp3_ko.normal - wt.normal	710	ENSMUSG00000075593	60.7784	-1.0567	0.428898	-2.46377	0.0137485	0.28844	Gal3st4	galactose-3-O-sulfotransferase 4	330217	Nlrp3_ko.normal;wt.normal
Nlrp3_ko.normal - wt.normal	711	ENSMUSG00000020719	10208.9	-0.355956	0.144493	-2.46348	0.0137596	0.28844	Ddx5	DEAD box helicase 5	13207	Nlrp3_ko.normal;wt.normal
Nlrp3_ko.normal - wt.normal	712	ENSMUSG00000010086	9.34534	2.60357	1.05695	2.46327	0.0137675	0.28844	Rnf112	ring finger protein 112	22671	Nlrp3_ko.normal;wt.normal
Nlrp3_ko.normal - wt.normal	713	ENSMUSG00000066232	848.069	-0.492328	0.199983	-2.46185	0.0138221	0.289178	Ipo7	importin 7	233726	Nlrp3_ko.normal;wt.normal
Nlrp3_ko.normal - wt.normal	714	ENSMUSG00000030605	408.504	0.625584	0.254222	2.46078	0.0138637	0.289294	Mfge8	milk fat globule EGF and factor V/VIII domain containing	17304	Nlrp3_ko.normal;wt.normal
Nlrp3_ko.normal - wt.normal	715	ENSMUSG00000073590	438.412	0.479124	0.194721	2.46057	0.0138718	0.289294	ENSMUSG00000073590			Nlrp3_ko.normal;wt.normal
Nlrp3_ko.normal - wt.normal	716	ENSMUSG00000037935	343.611	-0.527108	0.214276	-2.45995	0.0138957	0.289294	Smarce1	SWI/SNF related, matrix associated, actin dependent regulator of chromatin, subfamily e, member 1	57376	Nlrp3_ko.normal;wt.normal
Nlrp3_ko.normal - wt.normal	717	ENSMUSG00000020778	313.097	-0.567023	0.230535	-2.4596	0.0139091	0.289294	Ten1	TEN1 telomerase capping complex subunit	69535	Nlrp3_ko.normal;wt.normal
Nlrp3_ko.normal - wt.normal	718	ENSMUSG00000037062	4652.71	-0.375115	0.152564	-2.45873	0.0139429	0.289294	Sh3glb1	SH3-domain GRB2-like B1 (endophilin)	54673	Nlrp3_ko.normal;wt.normal
Nlrp3_ko.normal - wt.normal	719	ENSMUSG00000022634	363.075	-0.494171	0.201019	-2.45833	0.0139586	0.289294	Yaf2	YY1 associated factor 2	67057	Nlrp3_ko.normal;wt.normal
Nlrp3_ko.normal - wt.normal	720	ENSMUSG00000048106	113.733	0.740358	0.301197	2.45805	0.0139693	0.289294	ENSMUSG00000048106			Nlrp3_ko.normal;wt.normal
Nlrp3_ko.normal - wt.normal	721	ENSMUSG00000025200	94.6038	0.807354	0.328549	2.45733	0.0139975	0.289294	Cwf19l1	CWF19-like 1, cell cycle control (S. pombe)	72502	Nlrp3_ko.normal;wt.normal
Nlrp3_ko.normal - wt.normal	722	ENSMUSG00000042109	14.4979	1.98098	0.806578	2.45603	0.014048	0.289294	Csdc2	cold shock domain containing C2, RNA binding	105859	Nlrp3_ko.normal;wt.normal
Nlrp3_ko.normal - wt.normal	723	ENSMUSG00000005054	884.892	-0.593104	0.2415	-2.45592	0.0140523	0.289294	Cstb	cystatin B	13014	Nlrp3_ko.normal;wt.normal
Nlrp3_ko.normal - wt.normal	724	ENSMUSG00000097827	52.7726	-1.14989	0.468231	-2.45583	0.0140561	0.289294	ENSMUSG00000097827			Nlrp3_ko.normal;wt.normal
Nlrp3_ko.normal - wt.normal	725	ENSMUSG00000023993	45.973	1.17258	0.477492	2.45572	0.0140604	0.289294	Treml1	triggering receptor expressed on myeloid cells-like 1	71326	Nlrp3_ko.normal;wt.normal
Nlrp3_ko.normal - wt.normal	726	ENSMUSG00000027895	8.50051	2.73255	1.11355	2.4539	0.0141315	0.290357	Kcnc4	potassium voltage gated channel, Shaw-related subfamily, member 4	99738	Nlrp3_ko.normal;wt.normal
Nlrp3_ko.normal - wt.normal	727	ENSMUSG00000035310	215.833	-0.671827	0.274276	-2.44946	0.0143072	0.293564	ENSMUSG00000035310			Nlrp3_ko.normal;wt.normal
Nlrp3_ko.normal - wt.normal	728	ENSMUSG00000048109	565.446	-0.451689	0.184454	-2.44879	0.0143336	0.293702	Rbm15	RNA binding motif protein 15	229700	Nlrp3_ko.normal;wt.normal
Nlrp3_ko.normal - wt.normal	729	ENSMUSG00000019868	303.159	-0.707774	0.28936	-2.44599	0.0144454	0.295399	Vta1	vesicle (multivesicular body) trafficking 1	66201	Nlrp3_ko.normal;wt.normal
Nlrp3_ko.normal - wt.normal	730	ENSMUSG00000025582	23.7605	2.02983	0.829948	2.44573	0.0144561	0.295399	Nptx1	neuronal pentraxin 1	18164	Nlrp3_ko.normal;wt.normal
Nlrp3_ko.normal - wt.normal	731	ENSMUSG00000065657	25.5353	-1.42689	0.583562	-2.44514	0.0144796	0.295475	Gm25337	predicted gene, 25337	115487848	Nlrp3_ko.normal;wt.normal
Nlrp3_ko.normal - wt.normal	732	ENSMUSG00000063063	40.1859	1.4029	0.574071	2.44378	0.0145344	0.296189	Ctnna2	catenin (cadherin associated protein), alpha 2	12386	Nlrp3_ko.normal;wt.normal
Nlrp3_ko.normal - wt.normal	733	ENSMUSG00000007944	22.7207	2.13539	0.874065	2.44306	0.0145635	0.296376	Ttc9b	tetratricopeptide repeat domain 9B	73032	Nlrp3_ko.normal;wt.normal
Nlrp3_ko.normal - wt.normal	734	ENSMUSG00000073434	17.8023	1.86583	0.764386	2.44096	0.0146484	0.297471	Wdr90	WD repeat domain 90	106618	Nlrp3_ko.normal;wt.normal
Nlrp3_ko.normal - wt.normal	735	ENSMUSG00000032484	246.325	0.895122	0.3668	2.44035	0.0146728	0.297471	Ngp	neutrophilic granule protein	18054	Nlrp3_ko.normal;wt.normal
Nlrp3_ko.normal - wt.normal	736	ENSMUSG00000045969	1125.46	0.475382	0.194809	2.44025	0.0146771	0.297471	Ing1	inhibitor of growth family, member 1	26356	Nlrp3_ko.normal;wt.normal
Nlrp3_ko.normal - wt.normal	737	ENSMUSG00000020828	189.155	0.638014	0.261765	2.43736	0.0147951	0.29912	Pld2	phospholipase D2	18806	Nlrp3_ko.normal;wt.normal
Nlrp3_ko.normal - wt.normal	738	ENSMUSG00000026341	848.636	-0.541973	0.222369	-2.43727	0.0147986	0.29912	Actr3	ARP3 actin-related protein 3	74117	Nlrp3_ko.normal;wt.normal
Nlrp3_ko.normal - wt.normal	739	ENSMUSG00000043415	1208.03	-0.57504	0.236047	-2.43613	0.0148453	0.299509	Otud1	OTU domain containing 1	71198	Nlrp3_ko.normal;wt.normal
Nlrp3_ko.normal - wt.normal	740	ENSMUSG00000025221	17.8922	2.01334	0.826554	2.43582	0.014858	0.299509	Kcnip2	Kv channel-interacting protein 2	80906	Nlrp3_ko.normal;wt.normal
Nlrp3_ko.normal - wt.normal	741	ENSMUSG00000069729	1016.03	-0.441107	0.181164	-2.43485	0.0148981	0.299911	Arid1b	AT rich interactive domain 1B (SWI-like)	239985	Nlrp3_ko.normal;wt.normal
Nlrp3_ko.normal - wt.normal	742	ENSMUSG00000028837	338.13	-0.621461	0.255306	-2.43418	0.0149254	0.300057	Psmb2	proteasome (prosome, macropain) subunit, beta type 2	26445	Nlrp3_ko.normal;wt.normal
Nlrp3_ko.normal - wt.normal	743	ENSMUSG00000108348	14.2249	1.82673	0.75087	2.43282	0.0149816	0.300696	Pnma8c	PNMA family member 8C	105247240	Nlrp3_ko.normal;wt.normal
Nlrp3_ko.normal - wt.normal	744	ENSMUSG00000034216	1397.25	-0.533461	0.21936	-2.4319	0.0150199	0.300696	Vps18	VPS18 CORVET/HOPS core subunit	228545	Nlrp3_ko.normal;wt.normal
Nlrp3_ko.normal - wt.normal	745	ENSMUSG00000023495	72.2773	1.04935	0.431709	2.43068	0.0150706	0.300696	Pcbp4	poly(rC) binding protein 4	59092	Nlrp3_ko.normal;wt.normal
Nlrp3_ko.normal - wt.normal	746	ENSMUSG00000061451	13.2757	2.02071	0.831343	2.43066	0.0150712	0.300696	Tmem151a	transmembrane protein 151A	381199	Nlrp3_ko.normal;wt.normal
Nlrp3_ko.normal - wt.normal	747	ENSMUSG00000104891	55.5556	-1.06365	0.437623	-2.43051	0.0150777	0.300696	ENSMUSG00000104891			Nlrp3_ko.normal;wt.normal
Nlrp3_ko.normal - wt.normal	748	ENSMUSG00000034910	9.63851	2.26642	0.932587	2.43025	0.0150885	0.300696	Pygo1	pygopus 1	72135	Nlrp3_ko.normal;wt.normal
Nlrp3_ko.normal - wt.normal	749	ENSMUSG00000025190	515.525	-0.762671	0.313891	-2.42973	0.0151101	0.300696	Got1	glutamic-oxaloacetic transaminase 1, soluble	14718	Nlrp3_ko.normal;wt.normal
Nlrp3_ko.normal - wt.normal	750	ENSMUSG00000107254	25.2846	-1.45531	0.599009	-2.42953	0.0151185	0.300696	ENSMUSG00000107254			Nlrp3_ko.normal;wt.normal
Nlrp3_ko.normal - wt.normal	751	ENSMUSG00000064105	122.843	-0.653634	0.269241	-2.42769	0.0151952	0.301819	Cnnm2	cyclin M2	94219	Nlrp3_ko.normal;wt.normal
Nlrp3_ko.normal - wt.normal	752	ENSMUSG00000025586	10.8521	2.49661	1.0288	2.42672	0.0152359	0.302175	Cpeb1	cytoplasmic polyadenylation element binding protein 1	12877	Nlrp3_ko.normal;wt.normal
Nlrp3_ko.normal - wt.normal	753	ENSMUSG00000032064	12.0905	2.3088	0.951571	2.4263	0.0152536	0.302175	Dixdc1	DIX domain containing 1	330938	Nlrp3_ko.normal;wt.normal
Nlrp3_ko.normal - wt.normal	754	ENSMUSG00000057969	9.11845	2.38204	0.983133	2.42291	0.0153967	0.304605	Sema3b	sema domain, immunoglobulin domain (Ig), short basic domain, secreted, (semaphorin) 3B	20347	Nlrp3_ko.normal;wt.normal
Nlrp3_ko.normal - wt.normal	755	ENSMUSG00000023911	8.18918	3.00965	1.24252	2.42222	0.015426	0.304781	Flywch2	FLYWCH family member 2	76917	Nlrp3_ko.normal;wt.normal
Nlrp3_ko.normal - wt.normal	756	ENSMUSG00000026484	1224.28	-0.643575	0.265963	-2.41979	0.0155293	0.306417	Rnf2	ring finger protein 2	19821	Nlrp3_ko.normal;wt.normal
Nlrp3_ko.normal - wt.normal	757	ENSMUSG00000031292	32.2274	1.51037	0.624436	2.41877	0.015573	0.306873	Cdkl5	cyclin-dependent kinase-like 5	382253	Nlrp3_ko.normal;wt.normal
Nlrp3_ko.normal - wt.normal	758	ENSMUSG00000030616	13.4789	1.82403	0.755363	2.41477	0.0157449	0.309671	Sytl2	synaptotagmin-like 2	83671	Nlrp3_ko.normal;wt.normal
Nlrp3_ko.normal - wt.normal	759	ENSMUSG00000061186	31.9986	-1.26473	0.523807	-2.41451	0.0157565	0.309671	Sfmbt2	Scm-like with four mbt domains 2	353282	Nlrp3_ko.normal;wt.normal
Nlrp3_ko.normal - wt.normal	760	ENSMUSG00000030376	19.8276	2.10773	0.873593	2.41272	0.0158341	0.310641	Slc8a2	solute carrier family 8 (sodium/calcium exchanger), member 2	110891	Nlrp3_ko.normal;wt.normal
Nlrp3_ko.normal - wt.normal	761	ENSMUSG00000027318	56.2631	1.0854	0.44998	2.41212	0.0158601	0.310641	Adam33	a disintegrin and metallopeptidase domain 33	110751	Nlrp3_ko.normal;wt.normal
Nlrp3_ko.normal - wt.normal	762	ENSMUSG00000038143	84.932	1.11864	0.46385	2.41164	0.0158811	0.310641	Stox2	storkhead box 2	71069	Nlrp3_ko.normal;wt.normal
Nlrp3_ko.normal - wt.normal	763	ENSMUSG00000036766	20.9142	1.95846	0.812148	2.41145	0.0158892	0.310641	Dner	delta/notch-like EGF repeat containing	227325	Nlrp3_ko.normal;wt.normal
Nlrp3_ko.normal - wt.normal	764	ENSMUSG00000024750	3627.24	-0.482719	0.200233	-2.41078	0.0159183	0.310803	Zfand5	zinc finger, AN1-type domain 5	22682	Nlrp3_ko.normal;wt.normal
Nlrp3_ko.normal - wt.normal	765	ENSMUSG00000030342	4454.11	-0.624581	0.259141	-2.4102	0.0159438	0.310893	Cd9	CD9 antigen	12527	Nlrp3_ko.normal;wt.normal
Nlrp3_ko.normal - wt.normal	766	ENSMUSG00000033214	11.3415	2.34965	0.975348	2.40904	0.0159947	0.311197	Slitrk5	SLIT and NTRK-like family, member 5	75409	Nlrp3_ko.normal;wt.normal
Nlrp3_ko.normal - wt.normal	767	ENSMUSG00000028445	49.2704	0.948224	0.393637	2.40888	0.0160017	0.311197	Enho	energy homeostasis associated	69638	Nlrp3_ko.normal;wt.normal
Nlrp3_ko.normal - wt.normal	768	ENSMUSG00000028955	1285.41	-0.400616	0.16634	-2.40841	0.016022	0.311197	Vamp3	vesicle-associated membrane protein 3	22319	Nlrp3_ko.normal;wt.normal
Nlrp3_ko.normal - wt.normal	769	ENSMUSG00000027797	79.6363	1.23711	0.513959	2.40703	0.016083	0.311615	Dclk1	doublecortin-like kinase 1	13175	Nlrp3_ko.normal;wt.normal
Nlrp3_ko.normal - wt.normal	770	ENSMUSG00000017344	67.2427	1.09784	0.456154	2.40673	0.0160963	0.311615	Vtn	vitronectin	22370	Nlrp3_ko.normal;wt.normal
Nlrp3_ko.normal - wt.normal	771	ENSMUSG00000017723	28.7106	1.48581	0.617487	2.40622	0.0161186	0.311615	Wfdc2	WAP four-disulfide core domain 2	67701	Nlrp3_ko.normal;wt.normal
Nlrp3_ko.normal - wt.normal	772	ENSMUSG00000071234	13.4049	2.83828	1.17966	2.40603	0.016127	0.311615	Syndig1l	synapse differentiation inducing 1 like	627191	Nlrp3_ko.normal;wt.normal
Nlrp3_ko.normal - wt.normal	773	ENSMUSG00000035778	1021.61	-0.589662	0.245288	-2.40395	0.0162188	0.312984	Ggta1	glycoprotein galactosyltransferase alpha 1, 3	14594	Nlrp3_ko.normal;wt.normal
Nlrp3_ko.normal - wt.normal	774	ENSMUSG00000024926	244.409	-0.536518	0.223347	-2.40217	0.0162982	0.314109	Kat5	K(lysine) acetyltransferase 5	81601	Nlrp3_ko.normal;wt.normal
Nlrp3_ko.normal - wt.normal	775	ENSMUSG00000075014	85.1335	-1.27857	0.532553	-2.40084	0.0163576	0.314847	ENSMUSG00000075014			Nlrp3_ko.normal;wt.normal
Nlrp3_ko.normal - wt.normal	776	ENSMUSG00000026442	43.8175	1.08868	0.453722	2.39944	0.01642	0.315474	Nfasc	neurofascin	269116	Nlrp3_ko.normal;wt.normal
Nlrp3_ko.normal - wt.normal	777	ENSMUSG00000042265	17.113	-1.83116	0.763248	-2.39917	0.0164325	0.315474	Trem1	triggering receptor expressed on myeloid cells 1	58217	Nlrp3_ko.normal;wt.normal
Nlrp3_ko.normal - wt.normal	778	ENSMUSG00000021870	1012.39	-0.432684	0.180474	-2.39748	0.0165083	0.316521	Slmap	sarcolemma associated protein	83997	Nlrp3_ko.normal;wt.normal
Nlrp3_ko.normal - wt.normal	779	ENSMUSG00000041483	464.525	-0.727905	0.303739	-2.39648	0.0165534	0.316793	Zfp281	zinc finger protein 281	226442	Nlrp3_ko.normal;wt.normal
Nlrp3_ko.normal - wt.normal	780	ENSMUSG00000060260	127.698	-0.72853	0.304032	-2.39623	0.0165649	0.316793	Pwwp2b	PWWP domain containing 2B	101631	Nlrp3_ko.normal;wt.normal
Nlrp3_ko.normal - wt.normal	781	ENSMUSG00000080893	58.8693	-0.956922	0.399725	-2.39395	0.016668	0.317973	Ndufa12-ps	NADH:ubiquinone oxidoreductase subunit A12, pseudogene	112590811	Nlrp3_ko.normal;wt.normal
Nlrp3_ko.normal - wt.normal	782	ENSMUSG00000092014	46.9865	1.12648	0.470619	2.39361	0.0166834	0.317973	ENSMUSG00000092014			Nlrp3_ko.normal;wt.normal
Nlrp3_ko.normal - wt.normal	783	ENSMUSG00000062760	21.1869	1.71534	0.716726	2.39331	0.0166973	0.317973	Shisal1	shisa like 1	72301	Nlrp3_ko.normal;wt.normal
Nlrp3_ko.normal - wt.normal	784	ENSMUSG00000102324	15.7986	2.0218	0.844955	2.39279	0.0167209	0.317973	ENSMUSG00000102324			Nlrp3_ko.normal;wt.normal
Nlrp3_ko.normal - wt.normal	785	ENSMUSG00000027316	17.9214	1.75083	0.731795	2.39252	0.0167332	0.317973	Gfra4	glial cell line derived neurotrophic factor family receptor alpha 4	14588	Nlrp3_ko.normal;wt.normal
Nlrp3_ko.normal - wt.normal	786	ENSMUSG00000085811	7.99351	2.38121	0.995931	2.39094	0.0168054	0.318938	Cep112it	centrosomal protein 112, intronic transcript	629945	Nlrp3_ko.normal;wt.normal
Nlrp3_ko.normal - wt.normal	787	ENSMUSG00000049791	257.113	0.576257	0.241089	2.39023	0.0168379	0.31915	Fzd4	frizzled class receptor 4	14366	Nlrp3_ko.normal;wt.normal
Nlrp3_ko.normal - wt.normal	788	ENSMUSG00000025175	17.0762	1.98061	0.828824	2.38966	0.0168638	0.319236	Fn3k	fructosamine 3 kinase	63828	Nlrp3_ko.normal;wt.normal
Nlrp3_ko.normal - wt.normal	789	ENSMUSG00000025812	24.3271	1.61214	0.674841	2.38891	0.0168983	0.319482	Pard3	par-3 family cell polarity regulator	93742	Nlrp3_ko.normal;wt.normal
Nlrp3_ko.normal - wt.normal	790	ENSMUSG00000025316	568.858	0.775621	0.324869	2.38749	0.016964	0.320318	Banp	BTG3 associated nuclear protein	53325	Nlrp3_ko.normal;wt.normal
Nlrp3_ko.normal - wt.normal	791	ENSMUSG00000053175	162.779	-1.0201	0.427368	-2.38693	0.0169899	0.320402	Bcl3	B cell leukemia/lymphoma 3	12051	Nlrp3_ko.normal;wt.normal
Nlrp3_ko.normal - wt.normal	792	ENSMUSG00000006930	23.4631	1.64647	0.690437	2.38467	0.0170944	0.321964	Hap1	huntingtin-associated protein 1	15114	Nlrp3_ko.normal;wt.normal
Nlrp3_ko.normal - wt.normal	793	ENSMUSG00000030365	9.62564	2.27197	0.952923	2.38421	0.0171159	0.321964	Clec2i	C-type lectin domain family 2, member i	93675	Nlrp3_ko.normal;wt.normal
Nlrp3_ko.normal - wt.normal	794	ENSMUSG00000033720	177.245	0.655523	0.275141	2.3825	0.0171957	0.323059	Sfxn5	sideroflexin 5	94282	Nlrp3_ko.normal;wt.normal
Nlrp3_ko.normal - wt.normal	795	ENSMUSG00000032503	54.1153	1.32851	0.557926	2.38116	0.0172583	0.323724	Arpp21	cyclic AMP-regulated phosphoprotein, 21	74100	Nlrp3_ko.normal;wt.normal
Nlrp3_ko.normal - wt.normal	796	ENSMUSG00000032816	17.4463	1.55591	0.65352	2.38081	0.0172745	0.323724	Igdcc4	immunoglobulin superfamily, DCC subclass, member 4	56741	Nlrp3_ko.normal;wt.normal
Nlrp3_ko.normal - wt.normal	797	ENSMUSG00000038546	464.448	-0.598205	0.251358	-2.37989	0.0173177	0.324031	Ranbp9	RAN binding protein 9	56705	Nlrp3_ko.normal;wt.normal
Nlrp3_ko.normal - wt.normal	798	ENSMUSG00000028273	331.957	-0.512599	0.215419	-2.37954	0.0173344	0.324031	Pdlim5	PDZ and LIM domain 5	56376	Nlrp3_ko.normal;wt.normal
Nlrp3_ko.normal - wt.normal	799	ENSMUSG00000044647	13.7705	2.35987	0.992204	2.37841	0.0173875	0.324222	Csrnp3	cysteine-serine-rich nuclear protein 3	77771	Nlrp3_ko.normal;wt.normal
Nlrp3_ko.normal - wt.normal	800	ENSMUSG00000116858	374.389	-0.543342	0.228458	-2.37831	0.0173923	0.324222	ENSMUSG00000116858			Nlrp3_ko.normal;wt.normal
Nlrp3_ko.normal - wt.normal	801	ENSMUSG00000022594	33.8154	1.84404	0.775479	2.37794	0.0174098	0.324222	Lynx1	Ly6/neurotoxin 1	23936	Nlrp3_ko.normal;wt.normal
Nlrp3_ko.normal - wt.normal	802	ENSMUSG00000050587	12.8386	1.96794	0.828941	2.37404	0.0175946	0.327255	Lrrc4c	leucine rich repeat containing 4C	241568	Nlrp3_ko.normal;wt.normal
Nlrp3_ko.normal - wt.normal	803	ENSMUSG00000085663	29.0863	-1.39174	0.586356	-2.37355	0.017618	0.327281	ENSMUSG00000085663			Nlrp3_ko.normal;wt.normal
Nlrp3_ko.normal - wt.normal	804	ENSMUSG00000032281	48.7904	1.36189	0.573919	2.37297	0.0176456	0.32737	Acsbg1	acyl-CoA synthetase bubblegum family member 1	94180	Nlrp3_ko.normal;wt.normal
Nlrp3_ko.normal - wt.normal	805	ENSMUSG00000020647	318.013	-0.587174	0.247514	-2.37229	0.0176783	0.32737	Ncoa1	nuclear receptor coactivator 1	17977	Nlrp3_ko.normal;wt.normal
Nlrp3_ko.normal - wt.normal	806	ENSMUSG00000102162	6.07935	-3.04203	1.28244	-2.37207	0.0176886	0.32737	Gm2367	40S ribosomal protein S11-like	108167768	Nlrp3_ko.normal;wt.normal
Nlrp3_ko.normal - wt.normal	807	ENSMUSG00000055373	20.1009	1.67617	0.707023	2.37074	0.0177523	0.32811	Fut9	fucosyltransferase 9	14348	Nlrp3_ko.normal;wt.normal
Nlrp3_ko.normal - wt.normal	808	ENSMUSG00000025486	124.75	0.692681	0.292298	2.36978	0.0177987	0.32811	Sirt3	sirtuin 3	64384	Nlrp3_ko.normal;wt.normal
Nlrp3_ko.normal - wt.normal	809	ENSMUSG00000031431	3087.43	-0.478468	0.201931	-2.36946	0.0178139	0.32811	Tsc22d3	TSC22 domain family, member 3	14605	Nlrp3_ko.normal;wt.normal
Nlrp3_ko.normal - wt.normal	810	ENSMUSG00000020922	216.094	-0.637548	0.269075	-2.36941	0.0178165	0.32811	Lsm12	LSM12 homolog	268490	Nlrp3_ko.normal;wt.normal
Nlrp3_ko.normal - wt.normal	811	ENSMUSG00000033389	11.4213	2.18472	0.922313	2.36874	0.0178487	0.328297	Arhgap44	Rho GTPase activating protein 44	216831	Nlrp3_ko.normal;wt.normal
Nlrp3_ko.normal - wt.normal	812	ENSMUSG00000025777	12.829	2.12523	0.898034	2.36654	0.0179553	0.329696	Gdap1	ganglioside-induced differentiation-associated-protein 1	14545	Nlrp3_ko.normal;wt.normal
Nlrp3_ko.normal - wt.normal	813	ENSMUSG00000063018	32.7213	1.27725	0.539777	2.36626	0.0179689	0.329696	ENSMUSG00000063018			Nlrp3_ko.normal;wt.normal
Nlrp3_ko.normal - wt.normal	814	ENSMUSG00000037386	63.1066	1.31835	0.557364	2.36534	0.0180138	0.330112	Rims2	regulating synaptic membrane exocytosis 2	116838	Nlrp3_ko.normal;wt.normal
Nlrp3_ko.normal - wt.normal	815	ENSMUSG00000026822	85.9861	1.20674	0.51031	2.36473	0.0180434	0.33025	Lcn2	lipocalin 2	16819	Nlrp3_ko.normal;wt.normal
Nlrp3_ko.normal - wt.normal	816	ENSMUSG00000039770	1133.37	-0.43955	0.185952	-2.36378	0.0180893	0.330685	Ypel5	yippee like 5	383295	Nlrp3_ko.normal;wt.normal
Nlrp3_ko.normal - wt.normal	817	ENSMUSG00000020990	4.71184	3.55837	1.50633	2.36228	0.0181631	0.331535	Cdkl1	cyclin-dependent kinase-like 1 (CDC2-related kinase)	71091	Nlrp3_ko.normal;wt.normal
Nlrp3_ko.normal - wt.normal	818	ENSMUSG00000022763	12.6209	2.35982	0.999298	2.36148	0.0182021	0.331535	Aifm3	apoptosis-inducing factor, mitochondrion-associated 3	72168	Nlrp3_ko.normal;wt.normal
Nlrp3_ko.normal - wt.normal	819	ENSMUSG00000040128	4069.52	-0.585404	0.247898	-2.36147	0.0182025	0.331535	Pnrc1	proline-rich nuclear receptor coactivator 1	108767	Nlrp3_ko.normal;wt.normal
Nlrp3_ko.normal - wt.normal	820	ENSMUSG00000052676	303.404	-0.499252	0.211609	-2.35932	0.0183086	0.332719	Zmat1	zinc finger, matrin type 1	215693	Nlrp3_ko.normal;wt.normal
Nlrp3_ko.normal - wt.normal	821	ENSMUSG00000023186	1063.8	-0.464848	0.197033	-2.35925	0.0183121	0.332719	Vwa5a	von Willebrand factor A domain containing 5A	67776	Nlrp3_ko.normal;wt.normal
Nlrp3_ko.normal - wt.normal	822	ENSMUSG00000030786	8625.46	-0.352335	0.14942	-2.35801	0.0183733	0.33318	Itgam	integrin alpha M	16409	Nlrp3_ko.normal;wt.normal
Nlrp3_ko.normal - wt.normal	823	ENSMUSG00000044477	921.872	-0.447614	0.189894	-2.35718	0.0184145	0.33318	Zfand3	zinc finger, AN1-type domain 3	21769	Nlrp3_ko.normal;wt.normal
Nlrp3_ko.normal - wt.normal	824	ENSMUSG00000053907	5330.7	0.420555	0.178417	2.35715	0.0184158	0.33318	Mat2a	methionine adenosyltransferase II, alpha	232087	Nlrp3_ko.normal;wt.normal
Nlrp3_ko.normal - wt.normal	825	ENSMUSG00000068196	50.3399	1.17632	0.49909	2.35693	0.0184269	0.33318	Col8a1	collagen, type VIII, alpha 1	12837	Nlrp3_ko.normal;wt.normal
Nlrp3_ko.normal - wt.normal	826	ENSMUSG00000030124	106.672	-0.713139	0.302725	-2.35573	0.0184863	0.333851	Lag3	lymphocyte-activation gene 3	16768	Nlrp3_ko.normal;wt.normal
Nlrp3_ko.normal - wt.normal	827	ENSMUSG00000025422	148.3	0.939021	0.398873	2.35418	0.0185635	0.334838	Agap2	ArfGAP with GTPase domain, ankyrin repeat and PH domain 2	216439	Nlrp3_ko.normal;wt.normal
Nlrp3_ko.normal - wt.normal	828	ENSMUSG00000021998	4873.9	-0.379996	0.161479	-2.35323	0.0186113	0.335295	Lcp1	lymphocyte cytosolic protein 1	18826	Nlrp3_ko.normal;wt.normal
Nlrp3_ko.normal - wt.normal	829	ENSMUSG00000027342	577.47	-0.453618	0.192833	-2.35239	0.0186534	0.335649	Pcna	proliferating cell nuclear antigen	18538	Nlrp3_ko.normal;wt.normal
Nlrp3_ko.normal - wt.normal	830	ENSMUSG00000037625	51.3506	1.24836	0.530902	2.35139	0.0187036	0.336146	Cldn11	claudin 11	18417	Nlrp3_ko.normal;wt.normal
Nlrp3_ko.normal - wt.normal	831	ENSMUSG00000015094	30.4814	1.74157	0.741233	2.34956	0.0187958	0.337398	Npdc1	neural proliferation, differentiation and control 1	18146	Nlrp3_ko.normal;wt.normal
Nlrp3_ko.normal - wt.normal	832	ENSMUSG00000042873	34.2814	1.15669	0.492832	2.34702	0.0189243	0.339154	Lhfpl4	lipoma HMGIC fusion partner-like protein 4	269788	Nlrp3_ko.normal;wt.normal
Nlrp3_ko.normal - wt.normal	833	ENSMUSG00000028088	153.472	0.627346	0.267328	2.34673	0.0189392	0.339154	Fmo5	flavin containing monooxygenase 5	14263	Nlrp3_ko.normal;wt.normal
Nlrp3_ko.normal - wt.normal	834	ENSMUSG00000108486	152.618	-0.785793	0.335012	-2.34557	0.0189982	0.339804	ENSMUSG00000108486			Nlrp3_ko.normal;wt.normal
Nlrp3_ko.normal - wt.normal	835	ENSMUSG00000107531	110.614	0.804712	0.34319	2.3448	0.0190371	0.340092	ENSMUSG00000107531			Nlrp3_ko.normal;wt.normal
Nlrp3_ko.normal - wt.normal	836	ENSMUSG00000026904	34.0515	1.42357	0.60726	2.34425	0.0190653	0.340188	Slc4a10	solute carrier family 4, sodium bicarbonate cotransporter-like, member 10	94229	Nlrp3_ko.normal;wt.normal
Nlrp3_ko.normal - wt.normal	837	ENSMUSG00000068798	1005.74	-0.456702	0.194929	-2.34291	0.0191338	0.341003	Rap1a	RAS-related protein 1a	109905	Nlrp3_ko.normal;wt.normal
Nlrp3_ko.normal - wt.normal	838	ENSMUSG00000024661	20870.9	-0.378115	0.161514	-2.34107	0.0192284	0.342021	Fth1	ferritin heavy polypeptide 1	14319	Nlrp3_ko.normal;wt.normal
Nlrp3_ko.normal - wt.normal	839	ENSMUSG00000116624	16.5652	1.6363	0.699003	2.34091	0.0192368	0.342021	ENSMUSG00000116624			Nlrp3_ko.normal;wt.normal
Nlrp3_ko.normal - wt.normal	840	ENSMUSG00000022469	19.9344	1.58066	0.675597	2.33964	0.0193021	0.342369	Rapgef3	Rap guanine nucleotide exchange factor (GEF) 3	223864	Nlrp3_ko.normal;wt.normal
Nlrp3_ko.normal - wt.normal	841	ENSMUSG00000050822	21.8317	1.61858	0.691904	2.33932	0.019319	0.342369	Slc29a4	solute carrier family 29 (nucleoside transporters), member 4	243328	Nlrp3_ko.normal;wt.normal
Nlrp3_ko.normal - wt.normal	842	ENSMUSG00000021809	267.461	0.491727	0.210212	2.3392	0.0193253	0.342369	Nudt13	nudix (nucleoside diphosphate linked moiety X)-type motif 13	67725	Nlrp3_ko.normal;wt.normal
Nlrp3_ko.normal - wt.normal	843	ENSMUSG00000041324	4.95333	3.62072	1.54862	2.33802	0.019386	0.342787	Inhba	inhibin beta-A	16323	Nlrp3_ko.normal;wt.normal
Nlrp3_ko.normal - wt.normal	844	ENSMUSG00000113076	41.0653	1.30997	0.560401	2.33757	0.0194097	0.342787	ENSMUSG00000113076			Nlrp3_ko.normal;wt.normal
Nlrp3_ko.normal - wt.normal	845	ENSMUSG00000054034	15.8899	1.71238	0.732722	2.33701	0.0194385	0.342787	Tceal5	transcription elongation factor A (SII)-like 5	331532	Nlrp3_ko.normal;wt.normal
Nlrp3_ko.normal - wt.normal	846	ENSMUSG00000019961	653.268	-0.521847	0.223301	-2.33697	0.0194407	0.342787	Tmpo	thymopoietin	21917	Nlrp3_ko.normal;wt.normal
Nlrp3_ko.normal - wt.normal	847	ENSMUSG00000078794	79.0337	0.968798	0.414684	2.33623	0.0194791	0.342848	Dact3	dishevelled-binding antagonist of beta-catenin 3	629378	Nlrp3_ko.normal;wt.normal
Nlrp3_ko.normal - wt.normal	848	ENSMUSG00000018398	316.916	0.488062	0.208981	2.33544	0.0195207	0.342848	Septin8	septin 8	20362	Nlrp3_ko.normal;wt.normal
Nlrp3_ko.normal - wt.normal	849	ENSMUSG00000041729	23.3571	1.38447	0.592965	2.33482	0.0195526	0.342848	Coro2b	coronin, actin binding protein, 2B	235431	Nlrp3_ko.normal;wt.normal
Nlrp3_ko.normal - wt.normal	850	ENSMUSG00000108854	6.87365	-2.84262	1.21849	-2.33291	0.019653	0.342848	ENSMUSG00000108854			Nlrp3_ko.normal;wt.normal
Nlrp3_ko.normal - wt.normal	851	ENSMUSG00000037851	485.81	-0.488845	0.209587	-2.33242	0.0196787	0.342848	Iars	isoleucine-tRNA synthetase	105148	Nlrp3_ko.normal;wt.normal
Nlrp3_ko.normal - wt.normal	852	ENSMUSG00000020496	1095.01	-0.418811	0.17959	-2.33203	0.019699	0.342848	Rnf187	ring finger protein 187	108660	Nlrp3_ko.normal;wt.normal
Nlrp3_ko.normal - wt.normal	853	ENSMUSG00000079671	260.16	0.532617	0.228393	2.33202	0.0196996	0.342848	ENSMUSG00000079671			Nlrp3_ko.normal;wt.normal
Nlrp3_ko.normal - wt.normal	854	ENSMUSG00000020444	233.608	0.664681	0.285036	2.33192	0.0197049	0.342848	Guk1	guanylate kinase 1	14923	Nlrp3_ko.normal;wt.normal
Nlrp3_ko.normal - wt.normal	855	ENSMUSG00000033006	10.1333	2.53944	1.08912	2.33164	0.0197194	0.342848	Sox10	SRY (sex determining region Y)-box 10	20665	Nlrp3_ko.normal;wt.normal
Nlrp3_ko.normal - wt.normal	856	ENSMUSG00000020798	106.447	0.782139	0.335458	2.33155	0.0197243	0.342848	Spns3	spinster homolog 3	77577	Nlrp3_ko.normal;wt.normal
Nlrp3_ko.normal - wt.normal	857	ENSMUSG00000030084	56.2232	0.953947	0.409152	2.33152	0.0197258	0.342848	Plxna1	plexin A1	18844	Nlrp3_ko.normal;wt.normal
Nlrp3_ko.normal - wt.normal	858	ENSMUSG00000028300	630.617	-0.54933	0.235616	-2.33146	0.019729	0.342848	C9orf72	C9orf72, member of C9orf72-SMCR8 complex	73205	Nlrp3_ko.normal;wt.normal
Nlrp3_ko.normal - wt.normal	859	ENSMUSG00000026830	26.5455	1.48621	0.637533	2.3312	0.019743	0.342848	Ermn	ermin, ERM-like protein	77767	Nlrp3_ko.normal;wt.normal
Nlrp3_ko.normal - wt.normal	860	ENSMUSG00000058818	161.425	-0.578774	0.248342	-2.33055	0.019777	0.34304	Pirb	paired Ig-like receptor B	18733	Nlrp3_ko.normal;wt.normal
Nlrp3_ko.normal - wt.normal	861	ENSMUSG00000034297	989.678	-0.456556	0.195991	-2.32947	0.019834	0.343628	Med13	mediator complex subunit 13	327987	Nlrp3_ko.normal;wt.normal
Nlrp3_ko.normal - wt.normal	862	ENSMUSG00000064373	22784.3	-0.406568	0.174735	-2.32677	0.0199773	0.34571	Selenop	selenoprotein P	20363	Nlrp3_ko.normal;wt.normal
Nlrp3_ko.normal - wt.normal	863	ENSMUSG00000044216	9.48338	2.66231	1.14585	2.32344	0.0201554	0.347334	Kcnj4	potassium inwardly-rectifying channel, subfamily J, member 4	16520	Nlrp3_ko.normal;wt.normal
Nlrp3_ko.normal - wt.normal	864	ENSMUSG00000022125	663.046	-0.534255	0.229977	-2.32307	0.0201752	0.347334	Cln5	ceroid-lipofuscinosis, neuronal 5	211286	Nlrp3_ko.normal;wt.normal
Nlrp3_ko.normal - wt.normal	865	ENSMUSG00000032366	205.359	0.563394	0.242549	2.32281	0.0201894	0.347334	Tpm1	tropomyosin 1, alpha	22003	Nlrp3_ko.normal;wt.normal
Nlrp3_ko.normal - wt.normal	866	ENSMUSG00000024317	258.073	-0.781033	0.33626	-2.3227	0.0201952	0.347334	Rnf138	ring finger protein 138	56515	Nlrp3_ko.normal;wt.normal
Nlrp3_ko.normal - wt.normal	867	ENSMUSG00000080717	33.5306	1.20227	0.517682	2.32241	0.020211	0.347334	B230307C23Rik	RIKEN cDNA B230307C23 gene	245305	Nlrp3_ko.normal;wt.normal
Nlrp3_ko.normal - wt.normal	868	ENSMUSG00000037876	6579.85	-0.391772	0.168714	-2.32211	0.020227	0.347334	Jmjd1c	jumonji domain containing 1C	108829	Nlrp3_ko.normal;wt.normal
Nlrp3_ko.normal - wt.normal	869	ENSMUSG00000045515	30.0643	1.288	0.5547	2.32198	0.0202342	0.347334	Pou3f3	POU domain, class 3, transcription factor 3	18993	Nlrp3_ko.normal;wt.normal
Nlrp3_ko.normal - wt.normal	870	ENSMUSG00000114907	37.6151	-1.33404	0.574829	-2.32075	0.0203001	0.348065	ENSMUSG00000114907			Nlrp3_ko.normal;wt.normal
Nlrp3_ko.normal - wt.normal	871	ENSMUSG00000039883	125.088	1.06761	0.46038	2.31897	0.0203967	0.349117	Lrrc17	leucine rich repeat containing 17	74511	Nlrp3_ko.normal;wt.normal
Nlrp3_ko.normal - wt.normal	872	ENSMUSG00000018841	142.36	0.771376	0.332668	2.31876	0.0204082	0.349117	Rad51d	RAD51 paralog D	19364	Nlrp3_ko.normal;wt.normal
Nlrp3_ko.normal - wt.normal	873	ENSMUSG00000005846	838.334	-0.409392	0.176642	-2.31764	0.0204688	0.349751	Rsl1d1	ribosomal L1 domain containing 1	66409	Nlrp3_ko.normal;wt.normal
Nlrp3_ko.normal - wt.normal	874	ENSMUSG00000034472	24.2995	2.29495	0.99081	2.31624	0.0205452	0.350655	Rasd2	RASD family, member 2	75141	Nlrp3_ko.normal;wt.normal
Nlrp3_ko.normal - wt.normal	875	ENSMUSG00000046157	384.531	0.510912	0.220675	2.31523	0.0206005	0.351198	Tmem229b	transmembrane protein 229B	268567	Nlrp3_ko.normal;wt.normal
Nlrp3_ko.normal - wt.normal	876	ENSMUSG00000028138	560.869	-0.465914	0.201409	-2.31327	0.020708	0.352627	Adh5	alcohol dehydrogenase 5 (class III), chi polypeptide	11532	Nlrp3_ko.normal;wt.normal
Nlrp3_ko.normal - wt.normal	877	ENSMUSG00000041028	1294.44	-0.418564	0.180983	-2.31272	0.0207379	0.352734	Ghitm	growth hormone inducible transmembrane protein	66092	Nlrp3_ko.normal;wt.normal
Nlrp3_ko.normal - wt.normal	878	ENSMUSG00000048895	2000.48	0.452185	0.195676	2.31089	0.0208389	0.35383	Cdk5r1	cyclin-dependent kinase 5, regulatory subunit 1 (p35)	12569	Nlrp3_ko.normal;wt.normal
Nlrp3_ko.normal - wt.normal	879	ENSMUSG00000040548	144.141	-0.756838	0.327537	-2.31069	0.0208498	0.35383	Tex2	testis expressed gene 2	21763	Nlrp3_ko.normal;wt.normal
Nlrp3_ko.normal - wt.normal	880	ENSMUSG00000040276	121.258	0.770119	0.333419	2.30976	0.0209014	0.354302	Pacsin1	protein kinase C and casein kinase substrate in neurons 1	23969	Nlrp3_ko.normal;wt.normal
Nlrp3_ko.normal - wt.normal	881	ENSMUSG00000025739	56.5381	1.21417	0.525791	2.30922	0.0209312	0.354405	Gng13	guanine nucleotide binding protein (G protein), gamma 13	64337	Nlrp3_ko.normal;wt.normal
Nlrp3_ko.normal - wt.normal	882	ENSMUSG00000101122	147.901	-0.640925	0.277803	-2.30712	0.0210481	0.355981	Gm17971	ribosomal protein S2 pseudogene	100416214	Nlrp3_ko.normal;wt.normal
Nlrp3_ko.normal - wt.normal	883	ENSMUSG00000047777	405.915	-0.552788	0.239982	-2.30346	0.0212533	0.359043	Phf13	PHD finger protein 13	230936	Nlrp3_ko.normal;wt.normal
Nlrp3_ko.normal - wt.normal	884	ENSMUSG00000031808	57.1416	0.861592	0.374199	2.3025	0.0213072	0.359548	Slc27a1	solute carrier family 27 (fatty acid transporter), member 1	26457	Nlrp3_ko.normal;wt.normal
Nlrp3_ko.normal - wt.normal	885	ENSMUSG00000008575	117.136	0.931986	0.404895	2.3018	0.0213466	0.359666	Nfib	nuclear factor I/B	18028	Nlrp3_ko.normal;wt.normal
Nlrp3_ko.normal - wt.normal	886	ENSMUSG00000048120	4184.92	-0.388826	0.168996	-2.3008	0.0214029	0.359666	Entpd1	ectonucleoside triphosphate diphosphohydrolase 1	12495	Nlrp3_ko.normal;wt.normal
Nlrp3_ko.normal - wt.normal	887	ENSMUSG00000038077	18.4502	1.59211	0.692008	2.30071	0.0214081	0.359666	Kcna6	potassium voltage-gated channel, shaker-related, subfamily, member 6	16494	Nlrp3_ko.normal;wt.normal
Nlrp3_ko.normal - wt.normal	888	ENSMUSG00000034220	12.8899	1.98529	0.862998	2.30046	0.0214222	0.359666	Gpc1	glypican 1	14733	Nlrp3_ko.normal;wt.normal
Nlrp3_ko.normal - wt.normal	889	ENSMUSG00000027217	243.182	-0.612899	0.26645	-2.30024	0.0214348	0.359666	Tspan18	tetraspanin 18	241556	Nlrp3_ko.normal;wt.normal
Nlrp3_ko.normal - wt.normal	890	ENSMUSG00000028322	50.9478	-1.50802	0.655926	-2.29906	0.0215013	0.360376	Exosc3	exosome component 3	66362	Nlrp3_ko.normal;wt.normal
Nlrp3_ko.normal - wt.normal	891	ENSMUSG00000024528	100.902	-0.775208	0.337645	-2.29593	0.0216801	0.362652	Srfbp1	serum response factor binding protein 1	67222	Nlrp3_ko.normal;wt.normal
Nlrp3_ko.normal - wt.normal	892	ENSMUSG00000091509	881.532	-0.454378	0.197915	-2.29583	0.0216857	0.362652	ENSMUSG00000091509			Nlrp3_ko.normal;wt.normal
Nlrp3_ko.normal - wt.normal	893	ENSMUSG00000022762	5.67541	3.20254	1.3952	2.2954	0.0217101	0.362653	Ncam2	neural cell adhesion molecule 2	17968	Nlrp3_ko.normal;wt.normal
Nlrp3_ko.normal - wt.normal	894	ENSMUSG00000003873	117.543	-0.821838	0.35818	-2.29448	0.0217629	0.362879	Bax	BCL2-associated X protein	12028	Nlrp3_ko.normal;wt.normal
Nlrp3_ko.normal - wt.normal	895	ENSMUSG00000053025	20.8116	1.58528	0.690961	2.29432	0.0217723	0.362879	Sv2b	synaptic vesicle glycoprotein 2 b	64176	Nlrp3_ko.normal;wt.normal
Nlrp3_ko.normal - wt.normal	896	ENSMUSG00000040035	13.4671	2.61773	1.1414	2.29345	0.0218221	0.363304	Disp2	dispatched RND tramsporter family member 2	214240	Nlrp3_ko.normal;wt.normal
Nlrp3_ko.normal - wt.normal	897	ENSMUSG00000052852	8.92863	2.11967	0.924645	2.29241	0.0218819	0.363893	Reep1	receptor accessory protein 1	52250	Nlrp3_ko.normal;wt.normal
Nlrp3_ko.normal - wt.normal	898	ENSMUSG00000022807	1189.22	-0.44063	0.192285	-2.29154	0.021932	0.36432	Osbpl11	oxysterol binding protein-like 11	106326	Nlrp3_ko.normal;wt.normal
Nlrp3_ko.normal - wt.normal	899	ENSMUSG00000044348	119.37	-0.621771	0.27164	-2.28895	0.0220822	0.366407	Slc25a53	solute carrier family 25, member 53	67062	Nlrp3_ko.normal;wt.normal
Nlrp3_ko.normal - wt.normal	900	ENSMUSG00000107116	84.0223	0.785013	0.343243	2.28705	0.0221929	0.367835	ENSMUSG00000107116			Nlrp3_ko.normal;wt.normal
Nlrp3_ko.normal - wt.normal	901	ENSMUSG00000054459	47.6085	1.46997	0.642953	2.28627	0.0222383	0.368178	Vsnl1	visinin-like 1	26950	Nlrp3_ko.normal;wt.normal
Nlrp3_ko.normal - wt.normal	902	ENSMUSG00000032487	86.4014	-1.04036	0.455281	-2.2851	0.0223072	0.368801	Ptgs2	prostaglandin-endoperoxide synthase 2	19225	Nlrp3_ko.normal;wt.normal
Nlrp3_ko.normal - wt.normal	903	ENSMUSG00000008206	60.0882	1.03696	0.453911	2.2845	0.0223419	0.368801	Cers4	ceramide synthase 4	67260	Nlrp3_ko.normal;wt.normal
Nlrp3_ko.normal - wt.normal	904	ENSMUSG00000034957	4174.23	-0.361687	0.158358	-2.28398	0.0223729	0.368801	Cebpa	CCAAT/enhancer binding protein (C/EBP), alpha	12606	Nlrp3_ko.normal;wt.normal
Nlrp3_ko.normal - wt.normal	905	ENSMUSG00000044703	9.22953	-2.10622	0.922262	-2.28375	0.0223862	0.368801	Phf11a	PHD finger protein 11A	219131	Nlrp3_ko.normal;wt.normal
Nlrp3_ko.normal - wt.normal	906	ENSMUSG00000024601	275.931	0.535235	0.23439	2.28352	0.0223995	0.368801	Isoc1	isochorismatase domain containing 1	66307	Nlrp3_ko.normal;wt.normal
Nlrp3_ko.normal - wt.normal	907	ENSMUSG00000057561	403.75	-0.707798	0.310092	-2.28254	0.0224573	0.369345	Eif1a	eukaryotic translation initiation factor 1A	13664	Nlrp3_ko.normal;wt.normal
Nlrp3_ko.normal - wt.normal	908	ENSMUSG00000026278	12.3532	2.0691	0.906981	2.2813	0.0225304	0.369962	Bok	BCL2-related ovarian killer	51800	Nlrp3_ko.normal;wt.normal
Nlrp3_ko.normal - wt.normal	909	ENSMUSG00000006736	454.017	-0.67045	0.293971	-2.28067	0.022568	0.369962	Tspan31	tetraspanin 31	67125	Nlrp3_ko.normal;wt.normal
Nlrp3_ko.normal - wt.normal	910	ENSMUSG00000055945	125.255	0.777611	0.340992	2.28043	0.022582	0.369962	Prr18	proline rich 18	320111	Nlrp3_ko.normal;wt.normal
Nlrp3_ko.normal - wt.normal	911	ENSMUSG00000110302	7.31413	-2.9795	1.30682	-2.27997	0.0226095	0.369962	ENSMUSG00000110302			Nlrp3_ko.normal;wt.normal
Nlrp3_ko.normal - wt.normal	912	ENSMUSG00000041571	207.727	0.830858	0.364442	2.27981	0.0226188	0.369962	Selenow	selenoprotein W	20364	Nlrp3_ko.normal;wt.normal
Nlrp3_ko.normal - wt.normal	913	ENSMUSG00000063273	1329.48	-0.502604	0.220568	-2.27868	0.022686	0.3705	Naa15	N(alpha)-acetyltransferase 15, NatA auxiliary subunit	74838	Nlrp3_ko.normal;wt.normal
Nlrp3_ko.normal - wt.normal	914	ENSMUSG00000000184	321.329	0.849877	0.373011	2.27842	0.0227014	0.3705	Ccnd2	cyclin D2	12444	Nlrp3_ko.normal;wt.normal
Nlrp3_ko.normal - wt.normal	915	ENSMUSG00000026773	2509.89	-0.574938	0.252512	-2.27687	0.0227937	0.370732	Pfkfb3	6-phosphofructo-2-kinase/fructose-2,6-biphosphatase 3	170768	Nlrp3_ko.normal;wt.normal
Nlrp3_ko.normal - wt.normal	916	ENSMUSG00000028573	103.75	0.694963	0.305258	2.27664	0.0228078	0.370732	Fggy	FGGY carbohydrate kinase domain containing	75578	Nlrp3_ko.normal;wt.normal
Nlrp3_ko.normal - wt.normal	917	ENSMUSG00000028744	162.813	0.579738	0.254652	2.27658	0.0228111	0.370732	Slc66a1	solute carrier family 66 member 1	212555	Nlrp3_ko.normal;wt.normal
Nlrp3_ko.normal - wt.normal	918	ENSMUSG00000053641	1912.98	-0.446251	0.196023	-2.27652	0.0228151	0.370732	Dennd4a	DENN/MADD domain containing 4A	102442	Nlrp3_ko.normal;wt.normal
Nlrp3_ko.normal - wt.normal	919	ENSMUSG00000078908	177.736	-0.654618	0.287637	-2.27585	0.0228552	0.370981	Mon1b	MON1 homolog B, secretory traffciking associated	270096	Nlrp3_ko.normal;wt.normal
Nlrp3_ko.normal - wt.normal	920	ENSMUSG00000011884	953.538	-0.516478	0.22716	-2.27363	0.022988	0.372571	Gltp	glycolipid transfer protein	56356	Nlrp3_ko.normal;wt.normal
Nlrp3_ko.normal - wt.normal	921	ENSMUSG00000025795	488.369	-0.593297	0.260976	-2.27338	0.0230031	0.372571	Rassf3	Ras association (RalGDS/AF-6) domain family member 3	192678	Nlrp3_ko.normal;wt.normal
Nlrp3_ko.normal - wt.normal	922	ENSMUSG00000062591	32.2273	1.41112	0.62117	2.27172	0.0231035	0.373791	Tubb4a	tubulin, beta 4A class IVA	22153	Nlrp3_ko.normal;wt.normal
Nlrp3_ko.normal - wt.normal	923	ENSMUSG00000057982	150.456	0.669569	0.294963	2.27001	0.0232068	0.375055	Zfp809	zinc finger protein 809	235047	Nlrp3_ko.normal;wt.normal
Nlrp3_ko.normal - wt.normal	924	ENSMUSG00000022619	37.3086	1.7182	0.757279	2.26891	0.0232737	0.375729	Mapk8ip2	mitogen-activated protein kinase 8 interacting protein 2	60597	Nlrp3_ko.normal;wt.normal
Nlrp3_ko.normal - wt.normal	925	ENSMUSG00000022044	35.1731	1.85183	0.816419	2.26824	0.0233146	0.375983	Stmn4	stathmin-like 4	56471	Nlrp3_ko.normal;wt.normal
Nlrp3_ko.normal - wt.normal	926	ENSMUSG00000027424	270.827	-0.52755	0.232749	-2.26661	0.0234142	0.377181	Mgme1	mitochondrial genome maintenance exonuclease 1	74528	Nlrp3_ko.normal;wt.normal
Nlrp3_ko.normal - wt.normal	927	ENSMUSG00000027715	13.6938	1.64086	0.724169	2.26585	0.0234607	0.377522	Ccna2	cyclin A2	12428	Nlrp3_ko.normal;wt.normal
Nlrp3_ko.normal - wt.normal	928	ENSMUSG00000043079	21.3778	1.55139	0.685542	2.26301	0.0236348	0.379912	Synpo	synaptopodin	104027	Nlrp3_ko.normal;wt.normal
Nlrp3_ko.normal - wt.normal	929	ENSMUSG00000031004	31.3736	1.21546	0.537265	2.26231	0.0236782	0.379912	Mki67	antigen identified by monoclonal antibody Ki 67	17345	Nlrp3_ko.normal;wt.normal
Nlrp3_ko.normal - wt.normal	930	ENSMUSG00000022200	551.157	-0.438724	0.193979	-2.26171	0.0237156	0.379912	Golph3	golgi phosphoprotein 3	66629	Nlrp3_ko.normal;wt.normal
Nlrp3_ko.normal - wt.normal	931	ENSMUSG00000040009	29.86	1.46881	0.649478	2.26153	0.0237266	0.379912	Gnaz	guanine nucleotide binding protein, alpha z subunit	14687	Nlrp3_ko.normal;wt.normal
Nlrp3_ko.normal - wt.normal	932	ENSMUSG00000069439	28.5142	1.38716	0.613415	2.26137	0.0237365	0.379912	ENSMUSG00000069439			Nlrp3_ko.normal;wt.normal
Nlrp3_ko.normal - wt.normal	933	ENSMUSG00000049670	13.4069	1.80851	0.800395	2.25952	0.0238509	0.38043	Morn4	MORN repeat containing 4	226123	Nlrp3_ko.normal;wt.normal
Nlrp3_ko.normal - wt.normal	934	ENSMUSG00000039756	811.848	-0.47232	0.209054	-2.25933	0.0238632	0.38043	Dnttip2	deoxynucleotidyltransferase, terminal, interacting protein 2	99480	Nlrp3_ko.normal;wt.normal
Nlrp3_ko.normal - wt.normal	935	ENSMUSG00000035566	56.5156	1.40227	0.620699	2.25918	0.0238725	0.38043	Pcdh17	protocadherin 17	219228	Nlrp3_ko.normal;wt.normal
Nlrp3_ko.normal - wt.normal	936	ENSMUSG00000046782	7.06529	-2.72307	1.20545	-2.25897	0.0238852	0.38043	Ttc6	tetratricopeptide repeat domain 6	70846	Nlrp3_ko.normal;wt.normal
Nlrp3_ko.normal - wt.normal	937	ENSMUSG00000021116	254.784	-0.483916	0.214237	-2.25879	0.0238964	0.38043	Eif2s1	eukaryotic translation initiation factor 2, subunit 1 alpha	13665	Nlrp3_ko.normal;wt.normal
Nlrp3_ko.normal - wt.normal	938	ENSMUSG00000019852	24.086	2.07144	0.917812	2.25693	0.0240125	0.381581	Arfgef3	ARFGEF family member 3	215821	Nlrp3_ko.normal;wt.normal
Nlrp3_ko.normal - wt.normal	939	ENSMUSG00000026393	1248.25	-0.392197	0.173812	-2.25644	0.0240431	0.381581	Nek7	NIMA (never in mitosis gene a)-related expressed kinase 7	59125	Nlrp3_ko.normal;wt.normal
Nlrp3_ko.normal - wt.normal	940	ENSMUSG00000003872	26.5103	1.42121	0.629855	2.2564	0.0240455	0.381581	Lin7b	lin-7 homolog B, crumbs cell polarity complex component	22342	Nlrp3_ko.normal;wt.normal
Nlrp3_ko.normal - wt.normal	941	ENSMUSG00000104339	510.12	0.578459	0.256521	2.25501	0.0241325	0.382265	ENSMUSG00000104339			Nlrp3_ko.normal;wt.normal
Nlrp3_ko.normal - wt.normal	942	ENSMUSG00000038351	59.164	0.842652	0.373699	2.2549	0.0241398	0.382265	Sgsm2	small G protein signaling modulator 2	97761	Nlrp3_ko.normal;wt.normal
Nlrp3_ko.normal - wt.normal	943	ENSMUSG00000021313	25.6716	1.52651	0.677255	2.25397	0.024198	0.38278	Ryr2	ryanodine receptor 2, cardiac	20191	Nlrp3_ko.normal;wt.normal
Nlrp3_ko.normal - wt.normal	944	ENSMUSG00000033419	34.0417	1.44448	0.641155	2.25294	0.024263	0.383105	Snap91	synaptosomal-associated protein 91	20616	Nlrp3_ko.normal;wt.normal
Nlrp3_ko.normal - wt.normal	945	ENSMUSG00000031715	760.259	-0.416506	0.184881	-2.25283	0.0242699	0.383105	Smarca5	SWI/SNF related, matrix associated, actin dependent regulator of chromatin, subfamily a, member 5	93762	Nlrp3_ko.normal;wt.normal
Nlrp3_ko.normal - wt.normal	946	ENSMUSG00000053046	19.2139	1.49368	0.663172	2.25233	0.0243013	0.383195	Brsk2	BR serine/threonine kinase 2	75770	Nlrp3_ko.normal;wt.normal
Nlrp3_ko.normal - wt.normal	947	ENSMUSG00000034171	4.40606	3.45043	1.53293	2.25087	0.0243935	0.383965	Faah	fatty acid amide hydrolase	14073	Nlrp3_ko.normal;wt.normal
Nlrp3_ko.normal - wt.normal	948	ENSMUSG00000089929	711.218	-0.479742	0.213154	-2.25068	0.024406	0.383965	Bcl2a1b	B cell leukemia/lymphoma 2 related protein A1b	12045	Nlrp3_ko.normal;wt.normal
Nlrp3_ko.normal - wt.normal	949	ENSMUSG00000023015	31.4919	1.23845	0.55034	2.25034	0.0244273	0.383965	Racgap1	Rac GTPase-activating protein 1	26934	Nlrp3_ko.normal;wt.normal
Nlrp3_ko.normal - wt.normal	950	ENSMUSG00000105504	185.57	-0.742526	0.330067	-2.24962	0.0244729	0.384276	Gbp5	guanylate binding protein 5	229898	Nlrp3_ko.normal;wt.normal
Nlrp3_ko.normal - wt.normal	951	ENSMUSG00000026771	346.846	0.487661	0.216831	2.24904	0.0245102	0.384457	Spopl	speckle-type BTB/POZ protein-like	76857	Nlrp3_ko.normal;wt.normal
Nlrp3_ko.normal - wt.normal	952	ENSMUSG00000031214	1816.99	-0.346118	0.153942	-2.24838	0.0245522	0.384712	Ophn1	oligophrenin 1	94190	Nlrp3_ko.normal;wt.normal
Nlrp3_ko.normal - wt.normal	953	ENSMUSG00000005610	4812.96	-0.389014	0.173062	-2.24783	0.024587	0.384853	Eif4g2	eukaryotic translation initiation factor 4, gamma 2	13690	Nlrp3_ko.normal;wt.normal
Nlrp3_ko.normal - wt.normal	954	ENSMUSG00000005716	10.9731	1.99676	0.888615	2.24704	0.0246372	0.385046	Pvalb	parvalbumin	19293	Nlrp3_ko.normal;wt.normal
Nlrp3_ko.normal - wt.normal	955	ENSMUSG00000053141	11.6009	2.2362	0.995271	2.24683	0.024651	0.385046	Ptprt	protein tyrosine phosphatase, receptor type, T	19281	Nlrp3_ko.normal;wt.normal
Nlrp3_ko.normal - wt.normal	956	ENSMUSG00000003382	1214.01	-0.474792	0.211355	-2.24642	0.0246771	0.385051	Etv3	ets variant 3	27049	Nlrp3_ko.normal;wt.normal
Nlrp3_ko.normal - wt.normal	957	ENSMUSG00000034930	10.4419	2.07081	0.922003	2.24599	0.0247049	0.385081	Rtkn	rhotekin	20166	Nlrp3_ko.normal;wt.normal
Nlrp3_ko.normal - wt.normal	958	ENSMUSG00000087141	40.5931	1.01754	0.453135	2.24555	0.0247326	0.385111	Plcxd2	phosphatidylinositol-specific phospholipase C, X domain containing 2	433022	Nlrp3_ko.normal;wt.normal
Nlrp3_ko.normal - wt.normal	959	ENSMUSG00000009630	74.7472	-1.18504	0.527886	-2.24487	0.0247764	0.385352	Ppp2cb	protein phosphatase 2 (formerly 2A), catalytic subunit, beta isoform	19053	Nlrp3_ko.normal;wt.normal
Nlrp3_ko.normal - wt.normal	960	ENSMUSG00000085566	23.968	1.28197	0.571242	2.24417	0.0248214	0.385352	ENSMUSG00000085566			Nlrp3_ko.normal;wt.normal
Nlrp3_ko.normal - wt.normal	961	ENSMUSG00000031358	263.504	0.504298	0.224721	2.24411	0.0248256	0.385352	Msl3	MSL complex subunit 3	17692	Nlrp3_ko.normal;wt.normal
Nlrp3_ko.normal - wt.normal	962	ENSMUSG00000012405	189.699	-0.608832	0.271375	-2.24351	0.0248643	0.385551	Rpl15	ribosomal protein L15	66480	Nlrp3_ko.normal;wt.normal
Nlrp3_ko.normal - wt.normal	963	ENSMUSG00000040785	1722.8	0.429587	0.191519	2.24305	0.0248938	0.385609	Ttc3	tetratricopeptide repeat domain 3	22129	Nlrp3_ko.normal;wt.normal
Nlrp3_ko.normal - wt.normal	964	ENSMUSG00000002076	113.206	0.629434	0.280743	2.24203	0.0249596	0.386226	Hsf2bp	heat shock transcription factor 2 binding protein	74377	Nlrp3_ko.normal;wt.normal
Nlrp3_ko.normal - wt.normal	965	ENSMUSG00000061751	67.1354	1.06576	0.475494	2.24137	0.0250021	0.386483	Kalrn	kalirin, RhoGEF kinase	545156	Nlrp3_ko.normal;wt.normal
Nlrp3_ko.normal - wt.normal	966	ENSMUSG00000030189	281.68	-0.477673	0.213199	-2.2405	0.0250585	0.386822	Ybx3	Y box protein 3	56449	Nlrp3_ko.normal;wt.normal
Nlrp3_ko.normal - wt.normal	967	ENSMUSG00000033793	483.612	-0.454374	0.202824	-2.24023	0.0250759	0.386822	Atp6v1h	ATPase, H+ transporting, lysosomal V1 subunit H	108664	Nlrp3_ko.normal;wt.normal
Nlrp3_ko.normal - wt.normal	968	ENSMUSG00000022684	847.352	-0.375359	0.16766	-2.23881	0.025168	0.387842	Bfar	bifunctional apoptosis regulator	67118	Nlrp3_ko.normal;wt.normal
Nlrp3_ko.normal - wt.normal	969	ENSMUSG00000047632	19.4024	-2.21614	0.990313	-2.23781	0.0252333	0.388042	Fgfbp3	fibroblast growth factor binding protein 3	72514	Nlrp3_ko.normal;wt.normal
Nlrp3_ko.normal - wt.normal	970	ENSMUSG00000040204	15.1616	1.54231	0.689425	2.2371	0.0252796	0.388042	Pclaf	PCNA clamp associated factor	68026	Nlrp3_ko.normal;wt.normal
Nlrp3_ko.normal - wt.normal	971	ENSMUSG00000040928	282.903	0.557605	0.249279	2.23687	0.0252948	0.388042	S100pbp	S100P binding protein	74648	Nlrp3_ko.normal;wt.normal
Nlrp3_ko.normal - wt.normal	972	ENSMUSG00000055675	25.9696	1.61562	0.722342	2.23665	0.0253095	0.388042	Kbtbd11	kelch repeat and BTB (POZ) domain containing 11	74901	Nlrp3_ko.normal;wt.normal
Nlrp3_ko.normal - wt.normal	973	ENSMUSG00000089715	532.552	0.467853	0.209181	2.23659	0.0253132	0.388042	Cbx6	chromobox 6	494448	Nlrp3_ko.normal;wt.normal
Nlrp3_ko.normal - wt.normal	974	ENSMUSG00000087165	8.9511	-2.10042	0.93931	-2.23613	0.0253434	0.388042	2010001A14Rik	RIKEN cDNA 2010001A14 gene	76516	Nlrp3_ko.normal;wt.normal
Nlrp3_ko.normal - wt.normal	975	ENSMUSG00000027099	215.392	-0.6383	0.285495	-2.23576	0.0253674	0.388042	Mtx2	metaxin 2	53375	Nlrp3_ko.normal;wt.normal
Nlrp3_ko.normal - wt.normal	976	ENSMUSG00000041763	1320.99	-0.399449	0.17869	-2.23543	0.0253891	0.388042	Tpp2	tripeptidyl peptidase II	22019	Nlrp3_ko.normal;wt.normal
Nlrp3_ko.normal - wt.normal	977	ENSMUSG00000104814	139.397	0.692593	0.309951	2.23452	0.0254487	0.388555	ENSMUSG00000104814			Nlrp3_ko.normal;wt.normal
Nlrp3_ko.normal - wt.normal	978	ENSMUSG00000032418	16.8093	1.55728	0.697217	2.23356	0.0255119	0.389122	Me1	malic enzyme 1, NADP(+)-dependent, cytosolic	17436	Nlrp3_ko.normal;wt.normal
Nlrp3_ko.normal - wt.normal	979	ENSMUSG00000069662	34108.7	-0.380772	0.170537	-2.23278	0.0255637	0.389445	Marcks	myristoylated alanine rich protein kinase C substrate	17118	Nlrp3_ko.normal;wt.normal
Nlrp3_ko.normal - wt.normal	980	ENSMUSG00000026426	633.027	-0.50153	0.224655	-2.23245	0.0255853	0.389445	Arl8a	ADP-ribosylation factor-like 8A	68724	Nlrp3_ko.normal;wt.normal
Nlrp3_ko.normal - wt.normal	981	ENSMUSG00000032517	788.89	1.9461	0.872073	2.23158	0.025643	0.389926	Mobp	myelin-associated oligodendrocytic basic protein	17433	Nlrp3_ko.normal;wt.normal
Nlrp3_ko.normal - wt.normal	982	ENSMUSG00000040565	562.041	-0.651105	0.29185	-2.23096	0.025684	0.390034	Btaf1	B-TFIID TATA-box binding protein associated factor 1	107182	Nlrp3_ko.normal;wt.normal
Nlrp3_ko.normal - wt.normal	983	ENSMUSG00000090963	11.2262	2.33982	1.04909	2.23034	0.0257247	0.390034	ENSMUSG00000090963			Nlrp3_ko.normal;wt.normal
Nlrp3_ko.normal - wt.normal	984	ENSMUSG00000036943	1112.72	-0.506245	0.226998	-2.23017	0.0257362	0.390034	Rab8b	RAB8B, member RAS oncogene family	235442	Nlrp3_ko.normal;wt.normal
Nlrp3_ko.normal - wt.normal	985	ENSMUSG00000034868	303.457	-0.670202	0.300602	-2.22953	0.0257786	0.390034	Myl12b	myosin, light chain 12B, regulatory	67938	Nlrp3_ko.normal;wt.normal
Nlrp3_ko.normal - wt.normal	986	ENSMUSG00000087286	20.1984	1.33587	0.599182	2.2295	0.0257809	0.390034	Gm9013	ribosomal protein S2 pseudogene	668162	Nlrp3_ko.normal;wt.normal
Nlrp3_ko.normal - wt.normal	987	ENSMUSG00000021379	48.2454	1.16987	0.524902	2.22875	0.0258308	0.390393	Id4	inhibitor of DNA binding 4	15904	Nlrp3_ko.normal;wt.normal
Nlrp3_ko.normal - wt.normal	988	ENSMUSG00000027298	17.2045	1.75165	0.787198	2.22517	0.02607	0.393609	Tyro3	TYRO3 protein tyrosine kinase 3	22174	Nlrp3_ko.normal;wt.normal
Nlrp3_ko.normal - wt.normal	989	ENSMUSG00000016256	6785.08	-0.34712	0.15607	-2.22412	0.0261402	0.394184	Ctsz	cathepsin Z	64138	Nlrp3_ko.normal;wt.normal
Nlrp3_ko.normal - wt.normal	990	ENSMUSG00000050945	58.8126	-0.966053	0.43445	-2.22362	0.0261739	0.394184	Zfp438	zinc finger protein 438	240186	Nlrp3_ko.normal;wt.normal
Nlrp3_ko.normal - wt.normal	991	ENSMUSG00000026353	2116.88	-0.459086	0.206477	-2.22342	0.0261873	0.394184	Ubxn4	UBX domain protein 4	67812	Nlrp3_ko.normal;wt.normal
Nlrp3_ko.normal - wt.normal	992	ENSMUSG00000032607	27.9232	1.14941	0.517104	2.22279	0.0262298	0.394375	Amt	aminomethyltransferase	434437	Nlrp3_ko.normal;wt.normal
Nlrp3_ko.normal - wt.normal	993	ENSMUSG00000085408	7.60798	2.57001	1.15655	2.22214	0.0262741	0.394375	C530005A16Rik	RIKEN cDNA C530005A16 gene	654318	Nlrp3_ko.normal;wt.normal
Nlrp3_ko.normal - wt.normal	994	ENSMUSG00000050910	17.7235	1.60358	0.721666	2.22206	0.0262794	0.394375	Cdr2l	cerebellar degeneration-related protein 2-like	237988	Nlrp3_ko.normal;wt.normal
Nlrp3_ko.normal - wt.normal	995	ENSMUSG00000007035	52.4312	0.887027	0.399281	2.22156	0.0263131	0.394485	Msh5	mutS homolog 5	17687	Nlrp3_ko.normal;wt.normal
Nlrp3_ko.normal - wt.normal	996	ENSMUSG00000031485	1455.42	-0.466739	0.210163	-2.22084	0.0263617	0.394817	Plpbp	pyridoxal phosphate binding protein	114863	Nlrp3_ko.normal;wt.normal
Nlrp3_ko.normal - wt.normal	997	ENSMUSG00000019564	1185.23	-0.441058	0.1987	-2.21972	0.0264377	0.395366	Arid3a	AT rich interactive domain 3A (BRIGHT-like)	13496	Nlrp3_ko.normal;wt.normal
Nlrp3_ko.normal - wt.normal	998	ENSMUSG00000075012	14.7861	1.69884	0.765512	2.21922	0.0264715	0.395366	Fjx1	four jointed box 1	14221	Nlrp3_ko.normal;wt.normal
Nlrp3_ko.normal - wt.normal	999	ENSMUSG00000020149	2077.9	-0.420502	0.18949	-2.21913	0.0264779	0.395366	Rab1a	RAB1A, member RAS oncogene family	19324	Nlrp3_ko.normal;wt.normal
Nlrp3_ko.normal - wt.normal	1000	ENSMUSG00000041556	37.9769	1.67602	0.755859	2.21737	0.0265979	0.39676	Fbxo2	F-box protein 2	230904	Nlrp3_ko.normal;wt.normal
Nlrp3_ko.normal - wt.normal	1001	ENSMUSG00000020803	396.405	-0.440486	0.1987	-2.21684	0.0266339	0.396901	Txndc17	thioredoxin domain containing 17	52700	Nlrp3_ko.normal;wt.normal
Nlrp3_ko.normal - wt.normal	1002	ENSMUSG00000022048	2034.37	-0.496147	0.223923	-2.21571	0.0267117	0.397663	Dpysl2	dihydropyrimidinase-like 2	12934	Nlrp3_ko.normal;wt.normal
Nlrp3_ko.normal - wt.normal	1003	ENSMUSG00000008489	24.6057	1.27174	0.574087	2.21525	0.0267432	0.397735	Elavl2	ELAV like RNA binding protein 1	15569	Nlrp3_ko.normal;wt.normal
Nlrp3_ko.normal - wt.normal	1004	ENSMUSG00000022332	518.343	-0.457519	0.206571	-2.21483	0.0267717	0.397763	Khdrbs3	KH domain containing, RNA binding, signal transduction associated 3	13992	Nlrp3_ko.normal;wt.normal
Nlrp3_ko.normal - wt.normal	1005	ENSMUSG00000075327	397.508	-0.626634	0.283148	-2.21309	0.0268912	0.398805	Zbtb2	zinc finger and BTB domain containing 2	381990	Nlrp3_ko.normal;wt.normal
Nlrp3_ko.normal - wt.normal	1006	ENSMUSG00000021366	286.319	-0.658761	0.297679	-2.21299	0.0268984	0.398805	Hivep1	human immunodeficiency virus type I enhancer binding protein 1	110521	Nlrp3_ko.normal;wt.normal
Nlrp3_ko.normal - wt.normal	1007	ENSMUSG00000005089	680.976	0.72812	0.329114	2.21236	0.0269416	0.398805	Slc1a2	solute carrier family 1 (glial high affinity glutamate transporter), member 2	20511	Nlrp3_ko.normal;wt.normal
Nlrp3_ko.normal - wt.normal	1008	ENSMUSG00000114749	53.2055	0.897749	0.405815	2.21221	0.0269521	0.398805	ENSMUSG00000114749			Nlrp3_ko.normal;wt.normal
Nlrp3_ko.normal - wt.normal	1009	ENSMUSG00000104378	79.408	0.828141	0.374407	2.21187	0.0269755	0.398805	ENSMUSG00000104378			Nlrp3_ko.normal;wt.normal
Nlrp3_ko.normal - wt.normal	1010	ENSMUSG00000045128	188.475	-0.971082	0.43928	-2.21062	0.027062	0.399377	Rpl18a	ribosomal protein L18A	76808	Nlrp3_ko.normal;wt.normal
Nlrp3_ko.normal - wt.normal	1011	ENSMUSG00000028833	241.161	0.504876	0.228445	2.21006	0.0271013	0.399377	Ncdn	neurochondrin	26562	Nlrp3_ko.normal;wt.normal
Nlrp3_ko.normal - wt.normal	1012	ENSMUSG00000000489	3966.54	-0.497957	0.225337	-2.20984	0.0271165	0.399377	Pdgfb	platelet derived growth factor, B polypeptide	18591	Nlrp3_ko.normal;wt.normal
Nlrp3_ko.normal - wt.normal	1013	ENSMUSG00000062075	109.722	0.768548	0.347849	2.20943	0.0271449	0.399377	Lmnb2	lamin B2	16907	Nlrp3_ko.normal;wt.normal
Nlrp3_ko.normal - wt.normal	1014	ENSMUSG00000004110	20.0982	1.51481	0.685627	2.20938	0.0271481	0.399377	Cacna1e	calcium channel, voltage-dependent, R type, alpha 1E subunit	12290	Nlrp3_ko.normal;wt.normal
Nlrp3_ko.normal - wt.normal	1015	ENSMUSG00000038530	52.7458	1.0519	0.476438	2.20783	0.0272561	0.400571	Rgs4	regulator of G-protein signaling 4	19736	Nlrp3_ko.normal;wt.normal
Nlrp3_ko.normal - wt.normal	1016	ENSMUSG00000061132	2624.38	-0.37234	0.168731	-2.2067	0.0273349	0.401333	Blnk	B cell linker	17060	Nlrp3_ko.normal;wt.normal
Nlrp3_ko.normal - wt.normal	1017	ENSMUSG00000040037	26.2267	1.54437	0.700299	2.20531	0.0274327	0.402373	Negr1	neuronal growth regulator 1	320840	Nlrp3_ko.normal;wt.normal
Nlrp3_ko.normal - wt.normal	1018	ENSMUSG00000020841	430.059	0.446031	0.202312	2.20467	0.0274773	0.402631	Cpd	carboxypeptidase D	12874	Nlrp3_ko.normal;wt.normal
Nlrp3_ko.normal - wt.normal	1019	ENSMUSG00000003559	305.471	-0.692971	0.314459	-2.20369	0.027546	0.402905	As3mt	arsenite methyltransferase	57344	Nlrp3_ko.normal;wt.normal
Nlrp3_ko.normal - wt.normal	1020	ENSMUSG00000028982	287.54	-0.89659	0.406869	-2.20364	0.02755	0.402905	Slc25a33	solute carrier family 25, member 33	70556	Nlrp3_ko.normal;wt.normal
Nlrp3_ko.normal - wt.normal	1021	ENSMUSG00000020381	40.7341	1.07366	0.487513	2.20233	0.0276422	0.403681	Mrnip	MRN complex interacting protein	68067	Nlrp3_ko.normal;wt.normal
Nlrp3_ko.normal - wt.normal	1022	ENSMUSG00000037514	323.532	-0.515258	0.233983	-2.20212	0.0276572	0.403681	Pank2	pantothenate kinase 2	74450	Nlrp3_ko.normal;wt.normal
Nlrp3_ko.normal - wt.normal	1023	ENSMUSG00000079426	1557.94	-0.399193	0.181338	-2.20137	0.0277097	0.404052	Arpc4	actin related protein 2/3 complex, subunit 4	68089	Nlrp3_ko.normal;wt.normal
Nlrp3_ko.normal - wt.normal	1024	ENSMUSG00000024431	2546.63	-0.381313	0.17326	-2.20081	0.0277491	0.404213	Nr3c1	nuclear receptor subfamily 3, group C, member 1	14815	Nlrp3_ko.normal;wt.normal
Nlrp3_ko.normal - wt.normal	1025	ENSMUSG00000023153	114.049	0.69428	0.315517	2.20045	0.0277749	0.404213	Tmem52	transmembrane protein 52	69671	Nlrp3_ko.normal;wt.normal
Nlrp3_ko.normal - wt.normal	1026	ENSMUSG00000021217	8.24669	2.41761	1.09962	2.19858	0.0279076	0.405616	Tshz3	teashirt zinc finger family member 3	243931	Nlrp3_ko.normal;wt.normal
Nlrp3_ko.normal - wt.normal	1027	ENSMUSG00000032803	313.814	-0.536179	0.243903	-2.19833	0.0279257	0.405616	Cdv3	carnitine deficiency-associated gene expressed in ventricle 3	321022	Nlrp3_ko.normal;wt.normal
Nlrp3_ko.normal - wt.normal	1028	ENSMUSG00000059498	9877.83	-0.359597	0.163655	-2.19728	0.0280002	0.406302	Fcgr3	Fc receptor, IgG, low affinity III	14131	Nlrp3_ko.normal;wt.normal
Nlrp3_ko.normal - wt.normal	1029	ENSMUSG00000038150	211.96	0.485279	0.221038	2.19545	0.0281313	0.407585	Ormdl3	ORM1-like 3 (S. cerevisiae)	66612	Nlrp3_ko.normal;wt.normal
Nlrp3_ko.normal - wt.normal	1030	ENSMUSG00000028362	18.4172	1.50173	0.684147	2.19504	0.0281609	0.407585	Tnfsf8	tumor necrosis factor (ligand) superfamily, member 8	21949	Nlrp3_ko.normal;wt.normal
Nlrp3_ko.normal - wt.normal	1031	ENSMUSG00000040451	456.203	-0.478827	0.21818	-2.19464	0.0281891	0.407585	Sgms1	sphingomyelin synthase 1	208449	Nlrp3_ko.normal;wt.normal
Nlrp3_ko.normal - wt.normal	1032	ENSMUSG00000022010	509.556	0.563875	0.256946	2.19452	0.0281979	0.407585	Tsc22d1	TSC22 domain family, member 1	21807	Nlrp3_ko.normal;wt.normal
Nlrp3_ko.normal - wt.normal	1033	ENSMUSG00000059003	8.89947	2.10958	0.962223	2.1924	0.0283503	0.409392	Grin2a	glutamate receptor, ionotropic, NMDA2A (epsilon 1)	14811	Nlrp3_ko.normal;wt.normal
Nlrp3_ko.normal - wt.normal	1034	ENSMUSG00000097793	26.1035	-1.18088	0.538982	-2.19095	0.0284554	0.410231	ENSMUSG00000097793			Nlrp3_ko.normal;wt.normal
Nlrp3_ko.normal - wt.normal	1035	ENSMUSG00000049907	61.925	0.970688	0.443067	2.19084	0.0284634	0.410231	Rasl11b	RAS-like, family 11, member B	68939	Nlrp3_ko.normal;wt.normal
Nlrp3_ko.normal - wt.normal	1036	ENSMUSG00000032496	84.0562	1.05958	0.483743	2.19037	0.0284972	0.410322	Ltf	lactotransferrin	17002	Nlrp3_ko.normal;wt.normal
Nlrp3_ko.normal - wt.normal	1037	ENSMUSG00000020642	23.7885	1.3524	0.617909	2.18867	0.0286209	0.411706	Rnf144a	ring finger protein 144A	108089	Nlrp3_ko.normal;wt.normal
Nlrp3_ko.normal - wt.normal	1038	ENSMUSG00000020044	171.676	0.747533	0.341926	2.18625	0.0287976	0.41348	Timp3	tissue inhibitor of metalloproteinase 3	21859	Nlrp3_ko.normal;wt.normal
Nlrp3_ko.normal - wt.normal	1039	ENSMUSG00000051695	1986.93	-0.405115	0.185321	-2.18601	0.0288148	0.41348	Pcbp1	poly(rC) binding protein 1	23983	Nlrp3_ko.normal;wt.normal
Nlrp3_ko.normal - wt.normal	1040	ENSMUSG00000086968	12.4684	1.79067	0.819305	2.1856	0.0288448	0.41348	4933431E20Rik	RIKEN cDNA 4933431E20 gene	329735	Nlrp3_ko.normal;wt.normal
Nlrp3_ko.normal - wt.normal	1041	ENSMUSG00000072893	73.1511	-0.755522	0.345763	-2.18508	0.0288826	0.41348	4933439C10Rik	RIKEN cDNA 4933439C10 gene	74476	Nlrp3_ko.normal;wt.normal
Nlrp3_ko.normal - wt.normal	1042	ENSMUSG00000013033	271.694	0.496672	0.227323	2.18487	0.0288981	0.41348	Adgrl1	adhesion G protein-coupled receptor L1	330814	Nlrp3_ko.normal;wt.normal
Nlrp3_ko.normal - wt.normal	1043	ENSMUSG00000039630	3992.67	-0.33799	0.154707	-2.1847	0.0289106	0.41348	Hnrnpu	heterogeneous nuclear ribonucleoprotein U	51810	Nlrp3_ko.normal;wt.normal
Nlrp3_ko.normal - wt.normal	1044	ENSMUSG00000060376	298.379	-0.504002	0.230828	-2.18345	0.0290027	0.414066	Bckdha	branched chain ketoacid dehydrogenase E1, alpha polypeptide	12039	Nlrp3_ko.normal;wt.normal
Nlrp3_ko.normal - wt.normal	1045	ENSMUSG00000028277	1422.38	-0.365215	0.16727	-2.18339	0.0290071	0.414066	Ube2j1	ubiquitin-conjugating enzyme E2J 1	56228	Nlrp3_ko.normal;wt.normal
Nlrp3_ko.normal - wt.normal	1046	ENSMUSG00000104631	52.0576	0.916889	0.420053	2.18279	0.0290511	0.41411	ENSMUSG00000104631			Nlrp3_ko.normal;wt.normal
Nlrp3_ko.normal - wt.normal	1047	ENSMUSG00000083064	14.3828	-2.09422	0.959509	-2.18259	0.0290657	0.41411	ENSMUSG00000083064			Nlrp3_ko.normal;wt.normal
Nlrp3_ko.normal - wt.normal	1048	ENSMUSG00000022014	585.348	-0.405276	0.185936	-2.17966	0.0292828	0.416805	Epsti1	epithelial stromal interaction 1 (breast)	108670	Nlrp3_ko.normal;wt.normal
Nlrp3_ko.normal - wt.normal	1049	ENSMUSG00000062421	759.589	-0.629356	0.288886	-2.17856	0.0293641	0.417564	Arf2	ADP-ribosylation factor 2	11841	Nlrp3_ko.normal;wt.normal
Nlrp3_ko.normal - wt.normal	1050	ENSMUSG00000041351	13.2234	1.66818	0.766134	2.1774	0.0294507	0.418349	Rap1gap	Rap1 GTPase-activating protein	110351	Nlrp3_ko.normal;wt.normal
Nlrp3_ko.normal - wt.normal	1051	ENSMUSG00000022565	70.7207	0.81136	0.372685	2.17707	0.0294754	0.418349	Plec	plectin	18810	Nlrp3_ko.normal;wt.normal
Nlrp3_ko.normal - wt.normal	1052	ENSMUSG00000068015	904.252	-0.409108	0.187993	-2.17619	0.0295412	0.418883	Lrch1	leucine-rich repeats and calponin homology (CH) domain containing 1	380916	Nlrp3_ko.normal;wt.normal
Nlrp3_ko.normal - wt.normal	1053	ENSMUSG00000038793	232.39	-0.519231	0.238719	-2.17507	0.0296249	0.419672	Lefty1	left right determination factor 1	13590	Nlrp3_ko.normal;wt.normal
Nlrp3_ko.normal - wt.normal	1054	ENSMUSG00000103000	12.6627	1.97759	0.909496	2.17438	0.0296766	0.420005	ENSMUSG00000103000			Nlrp3_ko.normal;wt.normal
Nlrp3_ko.normal - wt.normal	1055	ENSMUSG00000016024	30.2536	1.24726	0.574099	2.17255	0.0298145	0.420908	Lbp	lipopolysaccharide binding protein	16803	Nlrp3_ko.normal;wt.normal
Nlrp3_ko.normal - wt.normal	1056	ENSMUSG00000023571	22.7816	1.38334	0.636959	2.1718	0.0298711	0.420908	C1qtnf12	C1q and tumor necrosis factor related 12	67389	Nlrp3_ko.normal;wt.normal
Nlrp3_ko.normal - wt.normal	1057	ENSMUSG00000030591	1284.38	-0.410753	0.189143	-2.17166	0.0298815	0.420908	Psmd8	proteasome (prosome, macropain) 26S subunit, non-ATPase, 8	57296	Nlrp3_ko.normal;wt.normal
Nlrp3_ko.normal - wt.normal	1058	ENSMUSG00000044678	17.4753	-1.77817	0.819013	-2.17112	0.0299224	0.420908	Ly6k	lymphocyte antigen 6 complex, locus K	76486	Nlrp3_ko.normal;wt.normal
Nlrp3_ko.normal - wt.normal	1059	ENSMUSG00000018565	229.302	-0.643284	0.296306	-2.17101	0.0299302	0.420908	Elp5	elongator acetyltransferase complex subunit 5	54351	Nlrp3_ko.normal;wt.normal
Nlrp3_ko.normal - wt.normal	1060	ENSMUSG00000000632	126.127	0.867602	0.399655	2.17088	0.0299403	0.420908	Sez6	seizure related gene 6	20370	Nlrp3_ko.normal;wt.normal
Nlrp3_ko.normal - wt.normal	1061	ENSMUSG00000091418	26.9445	-1.15522	0.532167	-2.17078	0.0299475	0.420908	ENSMUSG00000091418			Nlrp3_ko.normal;wt.normal
Nlrp3_ko.normal - wt.normal	1062	ENSMUSG00000028794	65.6539	1.01364	0.467	2.17054	0.0299661	0.420908	A3galt2	alpha 1,3-galactosyltransferase 2 (isoglobotriaosylceramide synthase)	215493	Nlrp3_ko.normal;wt.normal
Nlrp3_ko.normal - wt.normal	1063	ENSMUSG00000040479	1016.75	-0.429058	0.197729	-2.16993	0.030012	0.421156	Dgkz	diacylglycerol kinase zeta	104418	Nlrp3_ko.normal;wt.normal
Nlrp3_ko.normal - wt.normal	1064	ENSMUSG00000024145	80.9132	-0.737497	0.340189	-2.16791	0.0301658	0.422917	Pigf	phosphatidylinositol glycan anchor biosynthesis, class F	18701	Nlrp3_ko.normal;wt.normal
Nlrp3_ko.normal - wt.normal	1065	ENSMUSG00000031221	499.697	-0.450238	0.207795	-2.16674	0.0302544	0.423402	Igbp1	immunoglobulin (CD79A) binding protein 1	18518	Nlrp3_ko.normal;wt.normal
Nlrp3_ko.normal - wt.normal	1066	ENSMUSG00000027447	221446	-0.481584	0.222293	-2.16644	0.0302774	0.423402	Cst3	cystatin C	13010	Nlrp3_ko.normal;wt.normal
Nlrp3_ko.normal - wt.normal	1067	ENSMUSG00000053007	274.927	-0.940397	0.434102	-2.1663	0.030288	0.423402	Creb5	cAMP responsive element binding protein 5	231991	Nlrp3_ko.normal;wt.normal
Nlrp3_ko.normal - wt.normal	1068	ENSMUSG00000095253	52.8593	0.837173	0.386551	2.16575	0.0303304	0.423402	Zfp799	zinc finger protein 799	240064	Nlrp3_ko.normal;wt.normal
Nlrp3_ko.normal - wt.normal	1069	ENSMUSG00000047766	17.7696	1.58818	0.73337	2.16559	0.0303423	0.423402	Lrrc49	leucine rich repeat containing 49	102747	Nlrp3_ko.normal;wt.normal
Nlrp3_ko.normal - wt.normal	1070	ENSMUSG00000079036	571.4	-0.499122	0.23056	-2.16483	0.0304007	0.423723	Alkbh1;!Nrp	alkB homolog 1, histone H2A dioxygenase;!neural regeneration protein	211064;!654309	Nlrp3_ko.normal;wt.normal
Nlrp3_ko.normal - wt.normal	1071	ENSMUSG00000079436	91.1852	0.883282	0.408067	2.16455	0.0304221	0.423723	Kcnj13	potassium inwardly-rectifying channel, subfamily J, member 13	100040591	Nlrp3_ko.normal;wt.normal
Nlrp3_ko.normal - wt.normal	1072	ENSMUSG00000005687	337.939	-0.533651	0.246704	-2.16313	0.0305313	0.424616	Bcas2	BCAS2 pre-mRNA processing factor	68183	Nlrp3_ko.normal;wt.normal
Nlrp3_ko.normal - wt.normal	1073	ENSMUSG00000020806	123.7	-0.829802	0.383727	-2.16248	0.0305811	0.424616	Rhbdf2	rhomboid 5 homolog 2	217344	Nlrp3_ko.normal;wt.normal
Nlrp3_ko.normal - wt.normal	1074	ENSMUSG00000039419	18.0631	1.52357	0.704579	2.16238	0.0305887	0.424616	Cntnap2	contactin associated protein-like 2	66797	Nlrp3_ko.normal;wt.normal
Nlrp3_ko.normal - wt.normal	1075	ENSMUSG00000020734	14.3175	2.15916	0.99858	2.16223	0.0306001	0.424616	Grin2c	glutamate receptor, ionotropic, NMDA2C (epsilon 3)	14813	Nlrp3_ko.normal;wt.normal
Nlrp3_ko.normal - wt.normal	1076	ENSMUSG00000028194	47.657	1.14658	0.530473	2.16142	0.0306627	0.425089	Ddah1	dimethylarginine dimethylaminohydrolase 1	69219	Nlrp3_ko.normal;wt.normal
Nlrp3_ko.normal - wt.normal	1077	ENSMUSG00000050002	318.538	0.493939	0.228633	2.1604	0.0307416	0.425447	Idnk	idnK gluconokinase homolog (E. coli)	75731	Nlrp3_ko.normal;wt.normal
Nlrp3_ko.normal - wt.normal	1078	ENSMUSG00000049751	116.318	-0.856227	0.3964	-2.16001	0.0307721	0.425447	Rpl36al	ribosomal protein L36A-like	66483	Nlrp3_ko.normal;wt.normal
Nlrp3_ko.normal - wt.normal	1079	ENSMUSG00000040356	245.802	-0.797499	0.369216	-2.15998	0.0307741	0.425447	Skiv2l	superkiller viralicidic activity 2-like (S. cerevisiae)	108077	Nlrp3_ko.normal;wt.normal
Nlrp3_ko.normal - wt.normal	1080	ENSMUSG00000052459	2300.12	-0.475963	0.220473	-2.15883	0.0308634	0.426286	Atp6v1a	ATPase, H+ transporting, lysosomal V1 subunit A	11964	Nlrp3_ko.normal;wt.normal
Nlrp3_ko.normal - wt.normal	1081	ENSMUSG00000104346	13.6526	1.74883	0.810377	2.15805	0.0309239	0.426727	Pcdhga3	protocadherin gamma subfamily A, 3	93711	Nlrp3_ko.normal;wt.normal
Nlrp3_ko.normal - wt.normal	1082	ENSMUSG00000002265	30.1666	1.15643	0.536094	2.15713	0.0309952	0.42709	Peg3	paternally expressed 3	18616	Nlrp3_ko.normal;wt.normal
Nlrp3_ko.normal - wt.normal	1083	ENSMUSG00000028214	1151.99	-0.522269	0.242213	-2.15624	0.0310651	0.42709	Gem	GTP binding protein (gene overexpressed in skeletal muscle)	14579	Nlrp3_ko.normal;wt.normal
Nlrp3_ko.normal - wt.normal	1084	ENSMUSG00000056367	14.1264	1.89369	0.878276	2.15614	0.0310726	0.42709	Actr3b	ARP3 actin-related protein 3B	242894	Nlrp3_ko.normal;wt.normal
Nlrp3_ko.normal - wt.normal	1085	ENSMUSG00000031504	698.469	-0.76222	0.353578	-2.15573	0.0311044	0.42709	Rab20	RAB20, member RAS oncogene family	19332	Nlrp3_ko.normal;wt.normal
Nlrp3_ko.normal - wt.normal	1086	ENSMUSG00000030772	23.7564	1.34768	0.625262	2.15538	0.0311321	0.42709	Dkk3	dickkopf WNT signaling pathway inhibitor 3	50781	Nlrp3_ko.normal;wt.normal
Nlrp3_ko.normal - wt.normal	1087	ENSMUSG00000036977	167.575	-0.836702	0.388232	-2.15516	0.0311492	0.42709	Anapc10	anaphase promoting complex subunit 10	68999	Nlrp3_ko.normal;wt.normal
Nlrp3_ko.normal - wt.normal	1088	ENSMUSG00000025892	7.84422	2.59933	1.2061	2.15514	0.0311506	0.42709	Gria4	glutamate receptor, ionotropic, AMPA4 (alpha 4)	14802	Nlrp3_ko.normal;wt.normal
Nlrp3_ko.normal - wt.normal	1089	ENSMUSG00000028937	70.7395	0.8522	0.39556	2.15441	0.0312077	0.427096	Acot7	acyl-CoA thioesterase 7	70025	Nlrp3_ko.normal;wt.normal
Nlrp3_ko.normal - wt.normal	1090	ENSMUSG00000040097	331.083	0.50299	0.23347	2.15441	0.0312083	0.427096	Flywch1	FLYWCH-type zinc finger 1	224613	Nlrp3_ko.normal;wt.normal
Nlrp3_ko.normal - wt.normal	1091	ENSMUSG00000049556	15.7569	1.87026	0.868509	2.15341	0.0312865	0.427596	Lingo1	leucine rich repeat and Ig domain containing 1	235402	Nlrp3_ko.normal;wt.normal
Nlrp3_ko.normal - wt.normal	1092	ENSMUSG00000025894	167.413	-0.604467	0.280751	-2.15304	0.0313156	0.427596	Aasdhppt	aminoadipate-semialdehyde dehydrogenase-phosphopantetheinyl transferase	67618	Nlrp3_ko.normal;wt.normal
Nlrp3_ko.normal - wt.normal	1093	ENSMUSG00000020075	2366.29	-0.457711	0.212658	-2.15233	0.0313713	0.427596	Ddx21	DExD box helicase 21	56200	Nlrp3_ko.normal;wt.normal
Nlrp3_ko.normal - wt.normal	1094	ENSMUSG00000108365	22.8307	1.28454	0.596854	2.15218	0.0313834	0.427596	ENSMUSG00000108365			Nlrp3_ko.normal;wt.normal
Nlrp3_ko.normal - wt.normal	1095	ENSMUSG00000055254	107.158	0.777467	0.361257	2.15212	0.0313882	0.427596	Ntrk2	neurotrophic tyrosine kinase, receptor, type 2	18212	Nlrp3_ko.normal;wt.normal
Nlrp3_ko.normal - wt.normal	1096	ENSMUSG00000022500	2276.15	-0.501134	0.23292	-2.15152	0.0314348	0.427841	Litaf	LPS-induced TN factor	56722	Nlrp3_ko.normal;wt.normal
Nlrp3_ko.normal - wt.normal	1097	ENSMUSG00000103783	14.1532	-1.67091	0.776891	-2.15077	0.0314947	0.428158	ENSMUSG00000103783			Nlrp3_ko.normal;wt.normal
Nlrp3_ko.normal - wt.normal	1098	ENSMUSG00000062078	12812.9	-0.311518	0.144868	-2.15036	0.0315267	0.428158	Qki	quaking, KH domain containing RNA binding	19317	Nlrp3_ko.normal;wt.normal
Nlrp3_ko.normal - wt.normal	1099	ENSMUSG00000030744	6750.02	-0.322052	0.149782	-2.15014	0.0315443	0.428158	Rps3	ribosomal protein S3	27050	Nlrp3_ko.normal;wt.normal
Nlrp3_ko.normal - wt.normal	1100	ENSMUSG00000030307	68.3786	1.13615	0.528568	2.14948	0.0315965	0.428477	Slc6a11	solute carrier family 6 (neurotransmitter transporter, GABA), member 11	243616	Nlrp3_ko.normal;wt.normal
Nlrp3_ko.normal - wt.normal	1101	ENSMUSG00000022957	321.98	0.492239	0.229177	2.14785	0.0317254	0.429834	Itsn1	intersectin 1 (SH3 domain protein 1A)	16443	Nlrp3_ko.normal;wt.normal
Nlrp3_ko.normal - wt.normal	1102	ENSMUSG00000036095	17.5535	1.63441	0.761307	2.14684	0.0318056	0.429856	Dgkb	diacylglycerol kinase, beta	217480	Nlrp3_ko.normal;wt.normal
Nlrp3_ko.normal - wt.normal	1103	ENSMUSG00000030226	12.9747	1.75318	0.816657	2.14678	0.031811	0.429856	Lmo3	LIM domain only 3	109593	Nlrp3_ko.normal;wt.normal
Nlrp3_ko.normal - wt.normal	1104	ENSMUSG00000031647	26.7679	1.14451	0.533135	2.14675	0.0318134	0.429856	Mfap3l	microfibrillar-associated protein 3-like	71306	Nlrp3_ko.normal;wt.normal
Nlrp3_ko.normal - wt.normal	1105	ENSMUSG00000039611	10.7763	1.92526	0.89715	2.14598	0.031875	0.430178	Pgap4	post-GPI attachment to proteins GalNAc transferase 4	67063	Nlrp3_ko.normal;wt.normal
Nlrp3_ko.normal - wt.normal	1106	ENSMUSG00000090626	51.0094	0.889591	0.414631	2.1455	0.031913	0.430178	Tex9	testis expressed gene 9	21778	Nlrp3_ko.normal;wt.normal
Nlrp3_ko.normal - wt.normal	1107	ENSMUSG00000029390	1257.65	-0.348948	0.162706	-2.14465	0.0319811	0.430178	Tmed2	transmembrane p24 trafficking protein 2	56334	Nlrp3_ko.normal;wt.normal
Nlrp3_ko.normal - wt.normal	1108	ENSMUSG00000062444	23.248	1.35713	0.632817	2.14458	0.0319865	0.430178	Ap3b2	adaptor-related protein complex 3, beta 2 subunit	11775	Nlrp3_ko.normal;wt.normal
Nlrp3_ko.normal - wt.normal	1109	ENSMUSG00000048865	1897.1	-0.340807	0.158953	-2.14407	0.032027	0.430178	Arhgap30	Rho GTPase activating protein 30	226652	Nlrp3_ko.normal;wt.normal
Nlrp3_ko.normal - wt.normal	1110	ENSMUSG00000029838	151.03	0.833765	0.388882	2.14401	0.0320324	0.430178	Ptn	pleiotrophin	19242	Nlrp3_ko.normal;wt.normal
Nlrp3_ko.normal - wt.normal	1111	ENSMUSG00000056222	32.4701	1.2886	0.60105	2.14392	0.0320391	0.430178	Spock1	sparc/osteonectin, cwcv and kazal-like domains proteoglycan 1	20745	Nlrp3_ko.normal;wt.normal
Nlrp3_ko.normal - wt.normal	1112	ENSMUSG00000020018	81.0837	-1.09986	0.51319	-2.14318	0.0320989	0.430593	Snrpf	small nuclear ribonucleoprotein polypeptide F	69878	Nlrp3_ko.normal;wt.normal
Nlrp3_ko.normal - wt.normal	1113	ENSMUSG00000037259	21.1719	1.67407	0.781524	2.14206	0.0321884	0.431405	Dzank1	double zinc ribbon and ankyrin repeat domains 1	241688	Nlrp3_ko.normal;wt.normal
Nlrp3_ko.normal - wt.normal	1114	ENSMUSG00000020486	70.4204	1.00603	0.469769	2.14154	0.0322303	0.431415	Septin4	septin 4	18952	Nlrp3_ko.normal;wt.normal
Nlrp3_ko.normal - wt.normal	1115	ENSMUSG00000018379	611.707	-0.477175	0.22284	-2.14134	0.032247	0.431415	Srsf1	serine and arginine-rich splicing factor 1	110809	Nlrp3_ko.normal;wt.normal
Nlrp3_ko.normal - wt.normal	1116	ENSMUSG00000041193	6.94163	2.42491	1.13267	2.14088	0.0322834	0.431516	Pla2g5	phospholipase A2, group V	18784	Nlrp3_ko.normal;wt.normal
Nlrp3_ko.normal - wt.normal	1117	ENSMUSG00000024403	86.3607	0.889149	0.415429	2.14031	0.0323294	0.431743	Atp6v1g2	ATPase, H+ transporting, lysosomal V1 subunit G2	66237	Nlrp3_ko.normal;wt.normal
Nlrp3_ko.normal - wt.normal	1118	ENSMUSG00000020275	1745.67	-0.535913	0.250464	-2.13968	0.0323806	0.432041	Rel	reticuloendotheliosis oncogene	19696	Nlrp3_ko.normal;wt.normal
Nlrp3_ko.normal - wt.normal	1119	ENSMUSG00000018830	16.1367	1.73559	0.811285	2.1393	0.0324111	0.432061	Myh11	myosin, heavy polypeptide 11, smooth muscle	17880	Nlrp3_ko.normal;wt.normal
Nlrp3_ko.normal - wt.normal	1120	ENSMUSG00000036641	16.7935	1.84467	0.862697	2.13825	0.0324961	0.432456	Ccdc148	coiled-coil domain containing 148	227933	Nlrp3_ko.normal;wt.normal
Nlrp3_ko.normal - wt.normal	1121	ENSMUSG00000020680	632.885	-0.589888	0.275878	-2.13822	0.0324987	0.432456	Taf15	TATA-box binding protein associated factor 15	70439	Nlrp3_ko.normal;wt.normal
Nlrp3_ko.normal - wt.normal	1122	ENSMUSG00000022636	69.833	0.904054	0.422962	2.13743	0.0325627	0.432856	Alcam	activated leukocyte cell adhesion molecule	11658	Nlrp3_ko.normal;wt.normal
Nlrp3_ko.normal - wt.normal	1123	ENSMUSG00000039497	324.968	-0.695649	0.32551	-2.13711	0.0325893	0.432856	Dse	dermatan sulfate epimerase	212898	Nlrp3_ko.normal;wt.normal
Nlrp3_ko.normal - wt.normal	1124	ENSMUSG00000083219	57.3692	0.843736	0.394863	2.13678	0.0326158	0.432856	ENSMUSG00000083219			Nlrp3_ko.normal;wt.normal
Nlrp3_ko.normal - wt.normal	1125	ENSMUSG00000026510	448.111	-0.568349	0.266128	-2.13562	0.0327103	0.433724	Trp53bp2	transformation related protein 53 binding protein 2	209456	Nlrp3_ko.normal;wt.normal
Nlrp3_ko.normal - wt.normal	1126	ENSMUSG00000032537	19.7519	1.80695	0.846631	2.13429	0.0328192	0.434563	Ephb1	Eph receptor B1	270190	Nlrp3_ko.normal;wt.normal
Nlrp3_ko.normal - wt.normal	1127	ENSMUSG00000010122	4.3021	3.43247	1.60879	2.13357	0.0328782	0.434563	Slc47a1	solute carrier family 47, member 1	67473	Nlrp3_ko.normal;wt.normal
Nlrp3_ko.normal - wt.normal	1128	ENSMUSG00000009216	17.8693	2.20083	1.03159	2.13344	0.0328887	0.434563	Fam163b	family with sequence similarity 163, member B	109349	Nlrp3_ko.normal;wt.normal
Nlrp3_ko.normal - wt.normal	1129	ENSMUSG00000024425	160.957	-0.548424	0.257063	-2.13342	0.0328901	0.434563	Ndfip1	Nedd4 family interacting protein 1	65113	Nlrp3_ko.normal;wt.normal
Nlrp3_ko.normal - wt.normal	1130	ENSMUSG00000030770	10.77	1.97008	0.923918	2.13231	0.0329811	0.43538	Parva	parvin, alpha	57342	Nlrp3_ko.normal;wt.normal
Nlrp3_ko.normal - wt.normal	1131	ENSMUSG00000022270	2780.86	-0.309847	0.14537	-2.13143	0.0330538	0.435921	Retreg1	reticulophagy regulator 1	66270	Nlrp3_ko.normal;wt.normal
Nlrp3_ko.normal - wt.normal	1132	ENSMUSG00000004837	968.232	0.418661	0.196456	2.13106	0.0330839	0.435921	Grap	GRB2-related adaptor protein	71520	Nlrp3_ko.normal;wt.normal
Nlrp3_ko.normal - wt.normal	1133	ENSMUSG00000046949	67.7445	-0.877635	0.41189	-2.13075	0.0331097	0.435921	Nqo2	N-ribosyldihydronicotinamide quinone reductase 2	18105	Nlrp3_ko.normal;wt.normal
Nlrp3_ko.normal - wt.normal	1134	ENSMUSG00000022516	774.445	0.414712	0.194702	2.12999	0.0331728	0.436186	Nudt16l1	nudix (nucleoside diphosphate linked moiety X)-type motif 16-like 1	66911	Nlrp3_ko.normal;wt.normal
Nlrp3_ko.normal - wt.normal	1135	ENSMUSG00000044937	9.29961	-2.1747	1.02109	-2.1298	0.0331884	0.436186	Ttc41	tetratricopeptide repeat domain 41	103220	Nlrp3_ko.normal;wt.normal
Nlrp3_ko.normal - wt.normal	1136	ENSMUSG00000028656	2094.83	-0.39328	0.184705	-2.12923	0.0332353	0.436419	Cap1	CAP, adenylate cyclase-associated protein 1 (yeast)	12331	Nlrp3_ko.normal;wt.normal
Nlrp3_ko.normal - wt.normal	1137	ENSMUSG00000029462	655.469	-0.396526	0.186317	-2.12823	0.0333177	0.437115	Vps29	VPS29 retromer complex component	56433	Nlrp3_ko.normal;wt.normal
Nlrp3_ko.normal - wt.normal	1138	ENSMUSG00000058297	218.111	0.720942	0.338942	2.12704	0.033417	0.437892	Spock2	sparc/osteonectin, cwcv and kazal-like domains proteoglycan 2	94214	Nlrp3_ko.normal;wt.normal
Nlrp3_ko.normal - wt.normal	1139	ENSMUSG00000003429	846.616	-0.506525	0.238171	-2.12673	0.0334424	0.437892	Rps11	ribosomal protein S11	27207	Nlrp3_ko.normal;wt.normal
Nlrp3_ko.normal - wt.normal	1140	ENSMUSG00000058655	583.901	-0.451169	0.212179	-2.12637	0.0334728	0.437892	Eif4b	eukaryotic translation initiation factor 4B	75705	Nlrp3_ko.normal;wt.normal
Nlrp3_ko.normal - wt.normal	1141	ENSMUSG00000034343	858.813	-0.594833	0.279775	-2.12611	0.0334943	0.437892	Ube2f	ubiquitin-conjugating enzyme E2F (putative)	67921	Nlrp3_ko.normal;wt.normal
Nlrp3_ko.normal - wt.normal	1142	ENSMUSG00000103772	23.3026	1.55823	0.733335	2.12485	0.0335991	0.438877	ENSMUSG00000103772			Nlrp3_ko.normal;wt.normal
Nlrp3_ko.normal - wt.normal	1143	ENSMUSG00000115625	11.8213	1.71694	0.808361	2.12398	0.0336718	0.439442	2900040C04Rik	RIKEN cDNA 2900040C04 gene	72893	Nlrp3_ko.normal;wt.normal
Nlrp3_ko.normal - wt.normal	1144	ENSMUSG00000025132	2081.17	-0.386032	0.181881	-2.12244	0.0338011	0.440744	Arhgdia	Rho GDP dissociation inhibitor (GDI) alpha	192662	Nlrp3_ko.normal;wt.normal
Nlrp3_ko.normal - wt.normal	1145	ENSMUSG00000024870	466.512	-0.392371	0.184916	-2.12189	0.033847	0.440817	Rab1b	RAB1B, member RAS oncogene family	76308	Nlrp3_ko.normal;wt.normal
Nlrp3_ko.normal - wt.normal	1146	ENSMUSG00000020077	1924.64	-0.504815	0.237942	-2.12159	0.0338721	0.440817	Srgn	serglycin	19073	Nlrp3_ko.normal;wt.normal
Nlrp3_ko.normal - wt.normal	1147	ENSMUSG00000040907	40.2095	1.33456	0.629118	2.12131	0.0338954	0.440817	Atp1a3	ATPase, Na+/K+ transporting, alpha 3 polypeptide	232975	Nlrp3_ko.normal;wt.normal
Nlrp3_ko.normal - wt.normal	1148	ENSMUSG00000028042	304.614	-0.46222	0.21796	-2.12066	0.0339503	0.441147	Zbtb7b	zinc finger and BTB domain containing 7B	22724	Nlrp3_ko.normal;wt.normal
Nlrp3_ko.normal - wt.normal	1149	ENSMUSG00000047787	17.6025	1.93217	0.911944	2.11873	0.034113	0.442876	Flrt1	fibronectin leucine rich transmembrane protein 1	396184	Nlrp3_ko.normal;wt.normal
Nlrp3_ko.normal - wt.normal	1150	ENSMUSG00000041453	59.3467	-1.12907	0.533223	-2.11744	0.0342223	0.443908	Rpl21	ribosomal protein L21	19933	Nlrp3_ko.normal;wt.normal
Nlrp3_ko.normal - wt.normal	1151	ENSMUSG00000072621	41.4665	0.913136	0.431567	2.11586	0.0343563	0.445259	Slfn10-ps	schlafen 10, pseudogene	237887	Nlrp3_ko.normal;wt.normal
Nlrp3_ko.normal - wt.normal	1152	ENSMUSG00000028840	137.136	-0.696112	0.329103	-2.11518	0.0344149	0.445631	Zfp593	zinc finger protein 593	68040	Nlrp3_ko.normal;wt.normal
Nlrp3_ko.normal - wt.normal	1153	ENSMUSG00000020914	110.954	0.620165	0.293379	2.11387	0.0345264	0.446687	Top2a	topoisomerase (DNA) II alpha	21973	Nlrp3_ko.normal;wt.normal
Nlrp3_ko.normal - wt.normal	1154	ENSMUSG00000036503	2200.48	-0.460234	0.217917	-2.11197	0.0346893	0.44826	Rnf13	ring finger protein 13	24017	Nlrp3_ko.normal;wt.normal
Nlrp3_ko.normal - wt.normal	1155	ENSMUSG00000019146	21.5846	1.48122	0.701591	2.11123	0.0347524	0.44826	Cacng2	calcium channel, voltage-dependent, gamma subunit 2	12300	Nlrp3_ko.normal;wt.normal
Nlrp3_ko.normal - wt.normal	1156	ENSMUSG00000031610	18.1516	1.64986	0.781514	2.1111	0.0347635	0.44826	Scrg1	scrapie responsive gene 1	20284	Nlrp3_ko.normal;wt.normal
Nlrp3_ko.normal - wt.normal	1157	ENSMUSG00000021250	29626	-0.694354	0.328914	-2.11105	0.0347681	0.44826	Fos	FBJ osteosarcoma oncogene	14281	Nlrp3_ko.normal;wt.normal
Nlrp3_ko.normal - wt.normal	1158	ENSMUSG00000003752	213.1	-0.700252	0.331797	-2.11049	0.0348165	0.448496	Itpkc	inositol 1,4,5-trisphosphate 3-kinase C	233011	Nlrp3_ko.normal;wt.normal
Nlrp3_ko.normal - wt.normal	1159	ENSMUSG00000015733	4029.77	-0.46475	0.220368	-2.10897	0.0349472	0.449791	Capza2	capping actin protein of muscle Z-line subunit alpha 2	12343	Nlrp3_ko.normal;wt.normal
Nlrp3_ko.normal - wt.normal	1160	ENSMUSG00000103094	259.345	-0.492356	0.233567	-2.10799	0.0350319	0.450153	ENSMUSG00000103094			Nlrp3_ko.normal;wt.normal
Nlrp3_ko.normal - wt.normal	1161	ENSMUSG00000097266	32.0179	1.41495	0.671248	2.10795	0.0350357	0.450153	ENSMUSG00000097266			Nlrp3_ko.normal;wt.normal
Nlrp3_ko.normal - wt.normal	1162	ENSMUSG00000079477	1567.72	-0.393248	0.186785	-2.10535	0.0352608	0.452655	Rab7	RAB7, member RAS oncogene family	19349	Nlrp3_ko.normal;wt.normal
Nlrp3_ko.normal - wt.normal	1163	ENSMUSG00000042506	1687.89	-0.391972	0.186262	-2.10441	0.0353427	0.453317	Usp22	ubiquitin specific peptidase 22	216825	Nlrp3_ko.normal;wt.normal
Nlrp3_ko.normal - wt.normal	1164	ENSMUSG00000020390	1063.2	-0.383074	0.182137	-2.10322	0.0354466	0.453333	Ube2b	ubiquitin-conjugating enzyme E2B	22210	Nlrp3_ko.normal;wt.normal
Nlrp3_ko.normal - wt.normal	1165	ENSMUSG00000035828	1186.35	-0.607949	0.289171	-2.10238	0.0355197	0.453333	Pim3	proviral integration site 3	223775	Nlrp3_ko.normal;wt.normal
Nlrp3_ko.normal - wt.normal	1166	ENSMUSG00000024524	18.3524	1.7112	0.813944	2.10235	0.0355223	0.453333	Gnal	guanine nucleotide binding protein, alpha stimulating, olfactory type	14680	Nlrp3_ko.normal;wt.normal
Nlrp3_ko.normal - wt.normal	1167	ENSMUSG00000045284	26.114	1.46972	0.699147	2.10216	0.0355393	0.453333	Dcaf12l1	DDB1 and CUL4 associated factor 12-like 1	245404	Nlrp3_ko.normal;wt.normal
Nlrp3_ko.normal - wt.normal	1168	ENSMUSG00000075700	607.444	-0.629797	0.299663	-2.10168	0.0355812	0.453333	Selenot	selenoprotein T	69227	Nlrp3_ko.normal;wt.normal
Nlrp3_ko.normal - wt.normal	1169	ENSMUSG00000054892	47.6017	-1.06261	0.505614	-2.10161	0.0355871	0.453333	Txk	TXK tyrosine kinase	22165	Nlrp3_ko.normal;wt.normal
Nlrp3_ko.normal - wt.normal	1170	ENSMUSG00000028859	538.97	-0.594255	0.282777	-2.1015	0.0355974	0.453333	Csf3r	colony stimulating factor 3 receptor (granulocyte)	12986	Nlrp3_ko.normal;wt.normal
Nlrp3_ko.normal - wt.normal	1171	ENSMUSG00000097789	4.26341	3.37764	1.60767	2.10096	0.0356447	0.453333	Ctxnd1	cortexin domain containing 1	100039239	Nlrp3_ko.normal;wt.normal
Nlrp3_ko.normal - wt.normal	1172	ENSMUSG00000022747	4537.9	-0.311931	0.148478	-2.10086	0.0356529	0.453333	St3gal6	ST3 beta-galactoside alpha-2,3-sialyltransferase 6	54613	Nlrp3_ko.normal;wt.normal
Nlrp3_ko.normal - wt.normal	1173	ENSMUSG00000105933	18.5109	1.53809	0.732173	2.10071	0.0356661	0.453333	ENSMUSG00000105933			Nlrp3_ko.normal;wt.normal
Nlrp3_ko.normal - wt.normal	1174	ENSMUSG00000078570	125.247	0.657581	0.313092	2.10028	0.0357041	0.453333	1110065P20Rik	RIKEN cDNA 1110065P20 gene	68920	Nlrp3_ko.normal;wt.normal
Nlrp3_ko.normal - wt.normal	1175	ENSMUSG00000044147	1381.02	-0.455642	0.216949	-2.10023	0.0357087	0.453333	Arf6	ADP-ribosylation factor 6	11845	Nlrp3_ko.normal;wt.normal
Nlrp3_ko.normal - wt.normal	1176	ENSMUSG00000102205	27.153	1.2394	0.590565	2.09866	0.0358468	0.4547	ENSMUSG00000102205			Nlrp3_ko.normal;wt.normal
Nlrp3_ko.normal - wt.normal	1177	ENSMUSG00000053012	1127.63	-0.391077	0.186391	-2.09816	0.0358914	0.454702	Krcc1	lysine-rich coiled-coil 1	57896	Nlrp3_ko.normal;wt.normal
Nlrp3_ko.normal - wt.normal	1178	ENSMUSG00000024479	10.6227	1.91094	0.910851	2.09797	0.035908	0.454702	Mal2	mal, T cell differentiation protein 2	105853	Nlrp3_ko.normal;wt.normal
Nlrp3_ko.normal - wt.normal	1179	ENSMUSG00000031708	939.173	0.404993	0.193187	2.09638	0.0360484	0.455733	Tecr	trans-2,3-enoyl-CoA reductase	106529	Nlrp3_ko.normal;wt.normal
Nlrp3_ko.normal - wt.normal	1180	ENSMUSG00000032118	29.2608	1.6255	0.775393	2.09636	0.0360505	0.455733	Fez1	fasciculation and elongation protein zeta 1 (zygin I)	235180	Nlrp3_ko.normal;wt.normal
Nlrp3_ko.normal - wt.normal	1181	ENSMUSG00000039686	212.126	0.484492	0.231236	2.09523	0.0361508	0.456386	Zer1	zyg-11 related, cell cycle regulator	227693	Nlrp3_ko.normal;wt.normal
Nlrp3_ko.normal - wt.normal	1182	ENSMUSG00000028041	2618.44	-0.394741	0.188417	-2.09504	0.0361674	0.456386	Adam15	a disintegrin and metallopeptidase domain 15 (metargidin)	11490	Nlrp3_ko.normal;wt.normal
Nlrp3_ko.normal - wt.normal	1183	ENSMUSG00000015837	4368.81	-0.563178	0.268915	-2.09426	0.0362366	0.456386	Sqstm1	sequestosome 1	18412	Nlrp3_ko.normal;wt.normal
Nlrp3_ko.normal - wt.normal	1184	ENSMUSG00000038020	22.0136	1.30407	0.622713	2.09418	0.0362436	0.456386	Rapgefl1	Rap guanine nucleotide exchange factor (GEF)-like 1	268480	Nlrp3_ko.normal;wt.normal
Nlrp3_ko.normal - wt.normal	1185	ENSMUSG00000034686	9.18096	-2.26957	1.08383	-2.09403	0.0362577	0.456386	Prr7	proline rich 7 (synaptic)	432763	Nlrp3_ko.normal;wt.normal
Nlrp3_ko.normal - wt.normal	1186	ENSMUSG00000115194	12.6566	1.59722	0.762867	2.09371	0.0362857	0.456386	Gm48909	predicted gene 48909	105245868	Nlrp3_ko.normal;wt.normal
Nlrp3_ko.normal - wt.normal	1187	ENSMUSG00000030403	2732.5	-0.404081	0.193192	-2.0916	0.036474	0.456947	Vasp	vasodilator-stimulated phosphoprotein	22323	Nlrp3_ko.normal;wt.normal
Nlrp3_ko.normal - wt.normal	1188	ENSMUSG00000030465	142.05	0.869773	0.415873	2.09144	0.0364887	0.456947	Psd3	pleckstrin and Sec7 domain containing 3	234353	Nlrp3_ko.normal;wt.normal
Nlrp3_ko.normal - wt.normal	1189	ENSMUSG00000049957	243.989	0.516224	0.246845	2.09129	0.0365021	0.456947	Ccdc137	coiled-coil domain containing 137	67291	Nlrp3_ko.normal;wt.normal
Nlrp3_ko.normal - wt.normal	1190	ENSMUSG00000024620	16.3759	1.63426	0.781529	2.09111	0.0365184	0.456947	Pdgfrb	platelet derived growth factor receptor, beta polypeptide	18596	Nlrp3_ko.normal;wt.normal
Nlrp3_ko.normal - wt.normal	1191	ENSMUSG00000025967	3064.58	-0.360474	0.172393	-2.09101	0.0365275	0.456947	Eef1b2	eukaryotic translation elongation factor 1 beta 2	55949	Nlrp3_ko.normal;wt.normal
Nlrp3_ko.normal - wt.normal	1192	ENSMUSG00000003208	236.675	-0.54835	0.262245	-2.09098	0.0365296	0.456947	Yju2	YJU2 splicing factor	72886	Nlrp3_ko.normal;wt.normal
Nlrp3_ko.normal - wt.normal	1193	ENSMUSG00000097855	1638.53	-0.455956	0.218076	-2.09081	0.0365447	0.456947	A930007I19Rik	RIKEN cDNA A930007I19 gene	77779	Nlrp3_ko.normal;wt.normal
Nlrp3_ko.normal - wt.normal	1194	ENSMUSG00000025613	1420.3	-0.339197	0.162371	-2.08902	0.036706	0.458364	Cct8	chaperonin containing Tcp1, subunit 8 (theta)	12469	Nlrp3_ko.normal;wt.normal
Nlrp3_ko.normal - wt.normal	1195	ENSMUSG00000053749	29.7904	1.15819	0.554609	2.08831	0.03677	0.458364	Gm9920	predicted gene 9920	100503794	Nlrp3_ko.normal;wt.normal
Nlrp3_ko.normal - wt.normal	1196	ENSMUSG00000064339	235787	0.475197	0.227559	2.08824	0.0367763	0.458364	ENSMUSG00000064339			Nlrp3_ko.normal;wt.normal
Nlrp3_ko.normal - wt.normal	1197	ENSMUSG00000002833	383.66	0.409675	0.196216	2.08788	0.036809	0.458364	Hdgfl2	HDGF like 2	15193	Nlrp3_ko.normal;wt.normal
Nlrp3_ko.normal - wt.normal	1198	ENSMUSG00000052681	6014.81	-0.348524	0.16693	-2.08785	0.0368117	0.458364	Rap1b	RAS related protein 1b	215449	Nlrp3_ko.normal;wt.normal
Nlrp3_ko.normal - wt.normal	1199	ENSMUSG00000047843	98.7863	-0.671412	0.321657	-2.08736	0.0368558	0.45853	Bri3	brain protein I3	55950	Nlrp3_ko.normal;wt.normal
Nlrp3_ko.normal - wt.normal	1200	ENSMUSG00000053062	483.685	-0.439077	0.21041	-2.08676	0.0369096	0.458817	Jam2	junction adhesion molecule 2	67374	Nlrp3_ko.normal;wt.normal
Nlrp3_ko.normal - wt.normal	1201	ENSMUSG00000027375	86.9626	1.13446	0.543791	2.0862	0.0369603	0.459065	Mal	myelin and lymphocyte protein, T cell differentiation protein	17153	Nlrp3_ko.normal;wt.normal
Nlrp3_ko.normal - wt.normal	1202	ENSMUSG00000004054	445.454	-0.389037	0.186562	-2.08529	0.0370426	0.459644	Map3k11	mitogen-activated protein kinase kinase kinase 11	26403	Nlrp3_ko.normal;wt.normal
Nlrp3_ko.normal - wt.normal	1203	ENSMUSG00000056537	1117.39	-0.353293	0.169467	-2.08473	0.0370937	0.459644	Rlim	ring finger protein, LIM domain interacting	19820	Nlrp3_ko.normal;wt.normal
Nlrp3_ko.normal - wt.normal	1204	ENSMUSG00000079641	1732.58	-0.375778	0.180258	-2.08467	0.0370993	0.459644	Rpl39	ribosomal protein L39	67248	Nlrp3_ko.normal;wt.normal
Nlrp3_ko.normal - wt.normal	1205	ENSMUSG00000025007	78.5273	-0.852976	0.409324	-2.08387	0.0371722	0.460165	Aldh18a1	aldehyde dehydrogenase 18 family, member A1	56454	Nlrp3_ko.normal;wt.normal
Nlrp3_ko.normal - wt.normal	1206	ENSMUSG00000038550	126.872	-0.854498	0.410159	-2.08333	0.037221	0.460386	Ciart	circadian associated repressor of transcription	229599	Nlrp3_ko.normal;wt.normal
Nlrp3_ko.normal - wt.normal	1207	ENSMUSG00000099759	19.0041	1.57181	0.754708	2.08267	0.0372809	0.460745	1700030C10Rik	RIKEN cDNA 1700030C10 gene	69513	Nlrp3_ko.normal;wt.normal
Nlrp3_ko.normal - wt.normal	1208	ENSMUSG00000024190	23669.4	-0.549122	0.263712	-2.08228	0.0373166	0.460805	Dusp1	dual specificity phosphatase 1	19252	Nlrp3_ko.normal;wt.normal
Nlrp3_ko.normal - wt.normal	1209	ENSMUSG00000074457	37.9415	1.18176	0.567702	2.08165	0.0373742	0.461133	S100a16	S100 calcium binding protein A16	67860	Nlrp3_ko.normal;wt.normal
Nlrp3_ko.normal - wt.normal	1210	ENSMUSG00000103247	89.4281	-0.765029	0.367701	-2.08058	0.0374727	0.461967	ENSMUSG00000103247			Nlrp3_ko.normal;wt.normal
Nlrp3_ko.normal - wt.normal	1211	ENSMUSG00000021482	195.488	-0.68354	0.328673	-2.0797	0.0375534	0.46258	Prxl2c	peroxiredoxin like 2C	66129	Nlrp3_ko.normal;wt.normal
Nlrp3_ko.normal - wt.normal	1212	ENSMUSG00000029465	1458.37	-0.394256	0.189815	-2.07705	0.0377969	0.464681	Arpc3	actin related protein 2/3 complex, subunit 3	56378	Nlrp3_ko.normal;wt.normal
Nlrp3_ko.normal - wt.normal	1213	ENSMUSG00000024018	53.2761	0.793702	0.382145	2.07697	0.0378046	0.464681	Ccdc167	coiled-coil domain containing 167	68597	Nlrp3_ko.normal;wt.normal
Nlrp3_ko.normal - wt.normal	1214	ENSMUSG00000066278	1163.2	-0.393591	0.189533	-2.07663	0.0378354	0.464681	Vps37b	vacuolar protein sorting 37B	330192	Nlrp3_ko.normal;wt.normal
Nlrp3_ko.normal - wt.normal	1215	ENSMUSG00000039084	23.6387	1.13547	0.546901	2.07618	0.037877	0.464681	Chad	chondroadherin	12643	Nlrp3_ko.normal;wt.normal
Nlrp3_ko.normal - wt.normal	1216	ENSMUSG00000020385	1355.06	-0.40897	0.196985	-2.07615	0.0378797	0.464681	Clk4	CDC like kinase 4	12750	Nlrp3_ko.normal;wt.normal
Nlrp3_ko.normal - wt.normal	1217	ENSMUSG00000039533	41.4439	1.32489	0.638329	2.07556	0.0379344	0.464969	Mmd2	monocyte to macrophage differentiation-associated 2	75104	Nlrp3_ko.normal;wt.normal
Nlrp3_ko.normal - wt.normal	1218	ENSMUSG00000033061	9.12703	2.17423	1.04772	2.07521	0.0379668	0.464984	Resp18	regulated endocrine-specific protein 18	19711	Nlrp3_ko.normal;wt.normal
Nlrp3_ko.normal - wt.normal	1219	ENSMUSG00000031751	1260.56	-0.357341	0.172231	-2.07478	0.0380066	0.46509	Amfr	autocrine motility factor receptor	23802	Nlrp3_ko.normal;wt.normal
Nlrp3_ko.normal - wt.normal	1220	ENSMUSG00000097585	1435.25	0.365072	0.176088	2.07323	0.038151	0.466206	E230029C05Rik	RIKEN cDNA E230029C05 gene	319711	Nlrp3_ko.normal;wt.normal
Nlrp3_ko.normal - wt.normal	1221	ENSMUSG00000018417	569.867	-0.438822	0.211685	-2.073	0.0381723	0.466206	Myo1b	myosin IB	17912	Nlrp3_ko.normal;wt.normal
Nlrp3_ko.normal - wt.normal	1222	ENSMUSG00000034675	13.5376	1.96363	0.947457	2.07252	0.0382167	0.466206	Dbn1	drebrin 1	56320	Nlrp3_ko.normal;wt.normal
Nlrp3_ko.normal - wt.normal	1223	ENSMUSG00000030447	6654.68	-0.359236	0.173362	-2.07217	0.0382494	0.466206	Cyfip1	cytoplasmic FMR1 interacting protein 1	20430	Nlrp3_ko.normal;wt.normal
Nlrp3_ko.normal - wt.normal	1224	ENSMUSG00000025468	11.267	1.74419	0.841741	2.07212	0.0382541	0.466206	Caly	calcyon neuron-specific vesicular protein	68566	Nlrp3_ko.normal;wt.normal
Nlrp3_ko.normal - wt.normal	1225	ENSMUSG00000005410	61.7751	0.768264	0.371067	2.07042	0.0384131	0.467761	Mcm5	minichromosome maintenance complex component 5	17218	Nlrp3_ko.normal;wt.normal
Nlrp3_ko.normal - wt.normal	1226	ENSMUSG00000002486	415.753	0.408162	0.197265	2.0691	0.0385365	0.468746	Tchp	trichoplein, keratin filament binding	77832	Nlrp3_ko.normal;wt.normal
Nlrp3_ko.normal - wt.normal	1227	ENSMUSG00000000167	9.79901	2.08471	1.00765	2.06889	0.0385568	0.468746	Pih1d2	PIH1 domain containing 2	72614	Nlrp3_ko.normal;wt.normal
Nlrp3_ko.normal - wt.normal	1228	ENSMUSG00000040998	567.265	0.434196	0.209961	2.06798	0.0386417	0.468841	Npnt	nephronectin	114249	Nlrp3_ko.normal;wt.normal
Nlrp3_ko.normal - wt.normal	1229	ENSMUSG00000051335	40.5282	1.32739	0.641914	2.06786	0.0386534	0.468841	Gfod1	glucose-fructose oxidoreductase domain containing 1	328232	Nlrp3_ko.normal;wt.normal
Nlrp3_ko.normal - wt.normal	1230	ENSMUSG00000111496	263.75	-0.566106	0.273772	-2.0678	0.0386589	0.468841	ENSMUSG00000111496			Nlrp3_ko.normal;wt.normal
Nlrp3_ko.normal - wt.normal	1231	ENSMUSG00000099773	64.2111	0.886333	0.428867	2.06668	0.0387639	0.469733	ENSMUSG00000099773			Nlrp3_ko.normal;wt.normal
Nlrp3_ko.normal - wt.normal	1232	ENSMUSG00000030359	8.29237	-2.3314	1.12963	-2.06386	0.0390306	0.47258	Pzp	PZP, alpha-2-macroglobulin like	11287	Nlrp3_ko.normal;wt.normal
Nlrp3_ko.normal - wt.normal	1233	ENSMUSG00000048351	102.841	-0.595412	0.288631	-2.06288	0.0391241	0.473329	Coa7	cytochrome c oxidase assembly factor 7	69893	Nlrp3_ko.normal;wt.normal
Nlrp3_ko.normal - wt.normal	1234	ENSMUSG00000037519	404.727	0.457188	0.221751	2.06172	0.0392342	0.474276	Ppfia1	protein tyrosine phosphatase, receptor type, f polypeptide (PTPRF), interacting protein (liprin), alpha 1	233977	Nlrp3_ko.normal;wt.normal
Nlrp3_ko.normal - wt.normal	1235	ENSMUSG00000026317	1506.28	-0.473047	0.229568	-2.0606	0.0393413	0.475186	Cln8	CLN8 transmembrane ER and ERGIC protein	26889	Nlrp3_ko.normal;wt.normal
Nlrp3_ko.normal - wt.normal	1236	ENSMUSG00000097445	56.4173	0.787716	0.38241	2.05988	0.0394105	0.475636	ENSMUSG00000097445			Nlrp3_ko.normal;wt.normal
Nlrp3_ko.normal - wt.normal	1237	ENSMUSG00000049470	902.126	-0.389513	0.189154	-2.05924	0.0394716	0.475989	Aff4	AF4/FMR2 family, member 4	93736	Nlrp3_ko.normal;wt.normal
Nlrp3_ko.normal - wt.normal	1238	ENSMUSG00000051319	226.04	-0.566455	0.275208	-2.05828	0.0395631	0.476299	Mtln	mitoregulin	67885	Nlrp3_ko.normal;wt.normal
Nlrp3_ko.normal - wt.normal	1239	ENSMUSG00000020644	13230.2	-0.561518	0.272848	-2.05799	0.0395911	0.476299	Id2	inhibitor of DNA binding 2	15902	Nlrp3_ko.normal;wt.normal
Nlrp3_ko.normal - wt.normal	1240	ENSMUSG00000030122	1878.73	-0.363598	0.176697	-2.05774	0.0396148	0.476299	Ptms	parathymosin	69202	Nlrp3_ko.normal;wt.normal
Nlrp3_ko.normal - wt.normal	1241	ENSMUSG00000043496	22.388	1.31018	0.636813	2.0574	0.0396475	0.476299	Tril	TLR4 interactor with leucine-rich repeats	66873	Nlrp3_ko.normal;wt.normal
Nlrp3_ko.normal - wt.normal	1242	ENSMUSG00000117284	230.791	-0.532382	0.258776	-2.0573	0.039657	0.476299	Gm7072	predicted gene 7072	631624	Nlrp3_ko.normal;wt.normal
Nlrp3_ko.normal - wt.normal	1243	ENSMUSG00000106751	189.278	-0.498749	0.242668	-2.05527	0.0398528	0.478266	ENSMUSG00000106751			Nlrp3_ko.normal;wt.normal
Nlrp3_ko.normal - wt.normal	1244	ENSMUSG00000046516	196.845	-0.922959	0.449186	-2.05474	0.0399042	0.478414	Cox17	cytochrome c oxidase assembly protein 17, copper chaperone	12856	Nlrp3_ko.normal;wt.normal
Nlrp3_ko.normal - wt.normal	1245	ENSMUSG00000047945	1075.99	-0.537125	0.261441	-2.05448	0.0399293	0.478414	Marcksl1	MARCKS-like 1	17357	Nlrp3_ko.normal;wt.normal
Nlrp3_ko.normal - wt.normal	1246	ENSMUSG00000085396	306.783	0.427486	0.208413	2.05115	0.0402523	0.481821	Firre	functional intergenic repeating RNA element	103012	Nlrp3_ko.normal;wt.normal
Nlrp3_ko.normal - wt.normal	1247	ENSMUSG00000030216	601.196	-0.363403	0.177212	-2.05067	0.0402995	0.481821	Wbp11	WW domain binding protein 11	60321	Nlrp3_ko.normal;wt.normal
Nlrp3_ko.normal - wt.normal	1248	ENSMUSG00000037979	15.0838	1.43215	0.698457	2.05045	0.0403203	0.481821	Ccdc92	coiled-coil domain containing 92	215707	Nlrp3_ko.normal;wt.normal
Nlrp3_ko.normal - wt.normal	1249	ENSMUSG00000000346	2844.18	-0.343199	0.167396	-2.05022	0.0403429	0.481821	Dazap2	DAZ associated protein 2	23994	Nlrp3_ko.normal;wt.normal
Nlrp3_ko.normal - wt.normal	1250	ENSMUSG00000097111	30.1178	-1.20795	0.589371	-2.04955	0.0404083	0.482217	ENSMUSG00000097111			Nlrp3_ko.normal;wt.normal
Nlrp3_ko.normal - wt.normal	1251	ENSMUSG00000039308	684.569	0.437072	0.213331	2.0488	0.0404821	0.482711	Ndst2	N-deacetylase/N-sulfotransferase (heparan glucosaminyl) 2	17423	Nlrp3_ko.normal;wt.normal
Nlrp3_ko.normal - wt.normal	1252	ENSMUSG00000019877	2474.8	-0.420264	0.205232	-2.04775	0.0405845	0.48318	Serinc1	serine incorporator 1	56442	Nlrp3_ko.normal;wt.normal
Nlrp3_ko.normal - wt.normal	1253	ENSMUSG00000000568	967.805	-0.406988	0.198751	-2.04773	0.0405862	0.48318	Hnrnpd	heterogeneous nuclear ribonucleoprotein D	11991	Nlrp3_ko.normal;wt.normal
Nlrp3_ko.normal - wt.normal	1254	ENSMUSG00000055493	120.163	-0.652691	0.31888	-2.04683	0.0406752	0.483853	Epm2a	epilepsy, progressive myoclonic epilepsy, type 2 gene alpha	13853	Nlrp3_ko.normal;wt.normal
Nlrp3_ko.normal - wt.normal	1255	ENSMUSG00000101875	7.30112	-2.55255	1.24737	-2.04635	0.040722	0.484024	Gm6028	ribosomal protein L9 pseudogene	547247	Nlrp3_ko.normal;wt.normal
Nlrp3_ko.normal - wt.normal	1256	ENSMUSG00000049516	1734.73	-0.34681	0.169749	-2.04308	0.0410447	0.487275	Spty2d1	SPT2 chromatin protein domain containing 1	101685	Nlrp3_ko.normal;wt.normal
Nlrp3_ko.normal - wt.normal	1257	ENSMUSG00000050334	12.3378	1.92878	0.944131	2.04292	0.0410608	0.487275	C130071C03Rik	RIKEN cDNA C130071C03 gene	320203	Nlrp3_ko.normal;wt.normal
Nlrp3_ko.normal - wt.normal	1258	ENSMUSG00000030056	271.277	-0.432277	0.211701	-2.04192	0.0411596	0.488058	Isy1	ISY1 splicing factor homolog	57905	Nlrp3_ko.normal;wt.normal
Nlrp3_ko.normal - wt.normal	1259	ENSMUSG00000002881	435.729	-0.440581	0.215805	-2.04157	0.0411941	0.488079	Nab1	Ngfi-A binding protein 1	17936	Nlrp3_ko.normal;wt.normal
Nlrp3_ko.normal - wt.normal	1260	ENSMUSG00000034614	101.236	0.768142	0.376365	2.04095	0.0412557	0.488422	Pik3ip1	phosphoinositide-3-kinase interacting protein 1	216505	Nlrp3_ko.normal;wt.normal
Nlrp3_ko.normal - wt.normal	1261	ENSMUSG00000026020	924.016	-0.454984	0.223047	-2.03986	0.0413641	0.489316	Nop58	NOP58 ribonucleoprotein	55989	Nlrp3_ko.normal;wt.normal
Nlrp3_ko.normal - wt.normal	1262	ENSMUSG00000041439	42.1245	1.0597	0.519582	2.03952	0.0413982	0.489325	Mfsd6	major facilitator superfamily domain containing 6	98682	Nlrp3_ko.normal;wt.normal
Nlrp3_ko.normal - wt.normal	1263	ENSMUSG00000041415	681.21	0.399509	0.195919	2.03916	0.0414343	0.489325	Dicer1	dicer 1, ribonuclease type III	192119	Nlrp3_ko.normal;wt.normal
Nlrp3_ko.normal - wt.normal	1264	ENSMUSG00000104315	84.9492	-0.628933	0.308472	-2.03887	0.0414632	0.489325	ENSMUSG00000104315			Nlrp3_ko.normal;wt.normal
Nlrp3_ko.normal - wt.normal	1265	ENSMUSG00000067336	1034.75	-0.382394	0.187602	-2.03833	0.041517	0.489573	Bmpr2	bone morphogenetic protein receptor, type II (serine/threonine kinase)	12168	Nlrp3_ko.normal;wt.normal
Nlrp3_ko.normal - wt.normal	1266	ENSMUSG00000071076	10175.5	-0.513212	0.251886	-2.03747	0.0416025	0.490193	Jund	jun D proto-oncogene	16478	Nlrp3_ko.normal;wt.normal
Nlrp3_ko.normal - wt.normal	1267	ENSMUSG00000028709	420.626	-0.663553	0.325746	-2.03703	0.0416473	0.490334	Mob3c	MOB kinase activator 3C	100465	Nlrp3_ko.normal;wt.normal
Nlrp3_ko.normal - wt.normal	1268	ENSMUSG00000000560	26.9155	1.98635	0.975641	2.03594	0.041756	0.490551	Gabra2	gamma-aminobutyric acid (GABA) A receptor, subunit alpha 2	14395	Nlrp3_ko.normal;wt.normal
Nlrp3_ko.normal - wt.normal	1269	ENSMUSG00000028874	65.2147	0.765444	0.375983	2.03585	0.0417654	0.490551	Fgr	FGR proto-oncogene, Src family tyrosine kinase	14191	Nlrp3_ko.normal;wt.normal
Nlrp3_ko.normal - wt.normal	1270	ENSMUSG00000043831	53.5368	0.994577	0.488595	2.03559	0.0417919	0.490551	Lysmd4	LysM, putative peptidoglycan-binding, domain containing 4	75099	Nlrp3_ko.normal;wt.normal
Nlrp3_ko.normal - wt.normal	1271	ENSMUSG00000057880	43.1182	1.04618	0.513959	2.03553	0.0417979	0.490551	Abat	4-aminobutyrate aminotransferase	268860	Nlrp3_ko.normal;wt.normal
Nlrp3_ko.normal - wt.normal	1272	ENSMUSG00000062380	16.0492	1.82135	0.894936	2.03517	0.0418334	0.490551	Tubb3	tubulin, beta 3 class III	22152	Nlrp3_ko.normal;wt.normal
Nlrp3_ko.normal - wt.normal	1273	ENSMUSG00000039209	30.148	-1.72462	0.84753	-2.03488	0.041863	0.490551	Rpl39l	ribosomal protein L39-like	68172	Nlrp3_ko.normal;wt.normal
Nlrp3_ko.normal - wt.normal	1274	ENSMUSG00000090164	634.414	-0.430776	0.211803	-2.03385	0.0419669	0.491028	BC035044	cDNA sequence BC035044	232406	Nlrp3_ko.normal;wt.normal
Nlrp3_ko.normal - wt.normal	1275	ENSMUSG00000021259	29.2297	1.24241	0.610873	2.03382	0.0419696	0.491028	Cyp46a1	cytochrome P450, family 46, subfamily a, polypeptide 1	13116	Nlrp3_ko.normal;wt.normal
Nlrp3_ko.normal - wt.normal	1276	ENSMUSG00000059970	120.695	0.615517	0.302697	2.03344	0.0420081	0.491094	Hspa2	heat shock protein 2	15512	Nlrp3_ko.normal;wt.normal
Nlrp3_ko.normal - wt.normal	1277	ENSMUSG00000027506	898.975	-0.381968	0.188036	-2.03136	0.0422188	0.492846	Tpd52	tumor protein D52	21985	Nlrp3_ko.normal;wt.normal
Nlrp3_ko.normal - wt.normal	1278	ENSMUSG00000024854	506.221	-0.388403	0.191209	-2.0313	0.0422242	0.492846	Pold4	polymerase (DNA-directed), delta 4	69745	Nlrp3_ko.normal;wt.normal
Nlrp3_ko.normal - wt.normal	1279	ENSMUSG00000031007	2473.29	-0.436932	0.215214	-2.03022	0.0423338	0.493719	Atp6ap2	ATPase, H+ transporting, lysosomal accessory protein 2	70495	Nlrp3_ko.normal;wt.normal
Nlrp3_ko.normal - wt.normal	1280	ENSMUSG00000020646	23.1016	1.36827	0.67405	2.02992	0.0423651	0.493719	Mboat2	membrane bound O-acyltransferase domain containing 2	67216	Nlrp3_ko.normal;wt.normal
Nlrp3_ko.normal - wt.normal	1281	ENSMUSG00000064351	6873.08	0.464639	0.228981	2.02916	0.0424419	0.494228	COX1	cytochrome c oxidase subunit I	17708	Nlrp3_ko.normal;wt.normal
Nlrp3_ko.normal - wt.normal	1282	ENSMUSG00000105950	4.15982	-2.88917	1.42433	-2.02844	0.0425153	0.494548	ENSMUSG00000105950			Nlrp3_ko.normal;wt.normal
Nlrp3_ko.normal - wt.normal	1283	ENSMUSG00000102466	70.9335	-0.780763	0.384958	-2.02818	0.0425423	0.494548	ENSMUSG00000102466			Nlrp3_ko.normal;wt.normal
Nlrp3_ko.normal - wt.normal	1284	ENSMUSG00000041040	1101.87	-0.359632	0.177341	-2.02792	0.0425689	0.494548	Fam117b	family with sequence similarity 117, member B	72750	Nlrp3_ko.normal;wt.normal
Nlrp3_ko.normal - wt.normal	1285	ENSMUSG00000055302	2053.34	-0.376027	0.185467	-2.02746	0.0426153	0.494702	Mrfap1	Morf4 family associated protein 1	67568	Nlrp3_ko.normal;wt.normal
Nlrp3_ko.normal - wt.normal	1286	ENSMUSG00000041141	9.32702	2.17036	1.07074	2.02698	0.0426647	0.494891	Pnma8a	PNMA family member 8A	71691	Nlrp3_ko.normal;wt.normal
Nlrp3_ko.normal - wt.normal	1287	ENSMUSG00000060938	3389.81	-0.464267	0.22911	-2.02639	0.0427245	0.49506	Rpl26	ribosomal protein L26	19941	Nlrp3_ko.normal;wt.normal
Nlrp3_ko.normal - wt.normal	1288	ENSMUSG00000081871	12.5011	-1.80348	0.890189	-2.02595	0.0427694	0.49506	ENSMUSG00000081871			Nlrp3_ko.normal;wt.normal
Nlrp3_ko.normal - wt.normal	1289	ENSMUSG00000029201	215.197	0.459237	0.226697	2.02577	0.042788	0.49506	Ugdh	UDP-glucose dehydrogenase	22235	Nlrp3_ko.normal;wt.normal
Nlrp3_ko.normal - wt.normal	1290	ENSMUSG00000018217	4675.86	-0.406533	0.200703	-2.02554	0.042812	0.49506	Pmp22	peripheral myelin protein 22	18858	Nlrp3_ko.normal;wt.normal
Nlrp3_ko.normal - wt.normal	1291	ENSMUSG00000074218	12.6729	1.99811	0.986796	2.02485	0.0428832	0.49547	Cox7a1	cytochrome c oxidase subunit 7A1	12865	Nlrp3_ko.normal;wt.normal
Nlrp3_ko.normal - wt.normal	1292	ENSMUSG00000020561	921.594	-0.37812	0.186768	-2.02455	0.0429139	0.49547	Polr1f	RNA polymerase I subunit F	28071	Nlrp3_ko.normal;wt.normal
Nlrp3_ko.normal - wt.normal	1293	ENSMUSG00000100627	371.569	0.479713	0.237007	2.02405	0.0429652	0.495635	Gm28286	predicted gene 28286	108167736	Nlrp3_ko.normal;wt.normal
Nlrp3_ko.normal - wt.normal	1294	ENSMUSG00000030346	24.1383	1.15859	0.572493	2.02376	0.0429947	0.495635	Rad51ap1	RAD51 associated protein 1	19362	Nlrp3_ko.normal;wt.normal
Nlrp3_ko.normal - wt.normal	1295	ENSMUSG00000110167	11.9736	1.72291	0.85154	2.02329	0.0430434	0.495814	ENSMUSG00000110167			Nlrp3_ko.normal;wt.normal
Nlrp3_ko.normal - wt.normal	1296	ENSMUSG00000021939	18906.4	-0.354575	0.175307	-2.0226	0.0431141	0.495906	Ctsb	cathepsin B	13030	Nlrp3_ko.normal;wt.normal
Nlrp3_ko.normal - wt.normal	1297	ENSMUSG00000031711	233.141	-0.452213	0.223604	-2.02238	0.0431373	0.495906	Zfp330	zinc finger protein 330	30932	Nlrp3_ko.normal;wt.normal
Nlrp3_ko.normal - wt.normal	1298	ENSMUSG00000033998	34.4309	1.10622	0.547048	2.02217	0.0431587	0.495906	Kcnk1	potassium channel, subfamily K, member 1	16525	Nlrp3_ko.normal;wt.normal
Nlrp3_ko.normal - wt.normal	1299	ENSMUSG00000036678	94.2616	0.631753	0.31249	2.02168	0.0432098	0.495906	Aaas	achalasia, adrenocortical insufficiency, alacrimia	223921	Nlrp3_ko.normal;wt.normal
Nlrp3_ko.normal - wt.normal	1300	ENSMUSG00000029695	4.70576	2.9016	1.4353	2.0216	0.0432177	0.495906	Aass	aminoadipate-semialdehyde synthase	30956	Nlrp3_ko.normal;wt.normal
Nlrp3_ko.normal - wt.normal	1301	ENSMUSG00000067928	57.2513	0.829672	0.410892	2.01919	0.043467	0.498094	Zfp760	zinc finger protein 760	240034	Nlrp3_ko.normal;wt.normal
Nlrp3_ko.normal - wt.normal	1302	ENSMUSG00000032589	135.447	0.576331	0.285437	2.01912	0.0434751	0.498094	Bsn	bassoon	12217	Nlrp3_ko.normal;wt.normal
Nlrp3_ko.normal - wt.normal	1303	ENSMUSG00000019970	8862.63	-0.451287	0.223556	-2.01867	0.043521	0.498187	Sgk1	serum/glucocorticoid regulated kinase 1	20393	Nlrp3_ko.normal;wt.normal
Nlrp3_ko.normal - wt.normal	1304	ENSMUSG00000113427	14.4814	1.56833	0.777113	2.01815	0.0435752	0.498187	ENSMUSG00000113427			Nlrp3_ko.normal;wt.normal
Nlrp3_ko.normal - wt.normal	1305	ENSMUSG00000065147	23.0552	-1.20255	0.595972	-2.01779	0.0436133	0.498187	Snora31	small nucleolar RNA, H/ACA box 31	100303751	Nlrp3_ko.normal;wt.normal
Nlrp3_ko.normal - wt.normal	1306	ENSMUSG00000079179	279.357	-0.502803	0.249205	-2.01763	0.04363	0.498187	ENSMUSG00000079179			Nlrp3_ko.normal;wt.normal
Nlrp3_ko.normal - wt.normal	1307	ENSMUSG00000005103	1327.95	-0.352738	0.174845	-2.01743	0.0436502	0.498187	Wdr1	WD repeat domain 1	22388	Nlrp3_ko.normal;wt.normal
Nlrp3_ko.normal - wt.normal	1308	ENSMUSG00000105814	431.056	-0.423689	0.210094	-2.01666	0.0437308	0.498725	Mir703	microRNA 703	735265	Nlrp3_ko.normal;wt.normal
Nlrp3_ko.normal - wt.normal	1309	ENSMUSG00000108609	39.5137	0.97911	0.485977	2.01472	0.0439335	0.500654	Gm7424	60S ribosomal protein L5 pseudogene	664956	Nlrp3_ko.normal;wt.normal
Nlrp3_ko.normal - wt.normal	1310	ENSMUSG00000042444	2427.86	-0.341677	0.169667	-2.01381	0.0440292	0.501187	Mindy2	MINDY lysine 48 deubiquitinase 2	235461	Nlrp3_ko.normal;wt.normal
Nlrp3_ko.normal - wt.normal	1311	ENSMUSG00000033965	89.7303	0.939568	0.466602	2.01364	0.0440475	0.501187	Slc16a2	solute carrier family 16 (monocarboxylic acid transporters), member 2	20502	Nlrp3_ko.normal;wt.normal
Nlrp3_ko.normal - wt.normal	1312	ENSMUSG00000032322	30.9009	1.07276	0.532991	2.01271	0.0441447	0.50191	Pstpip1	proline-serine-threonine phosphatase-interacting protein 1	19200	Nlrp3_ko.normal;wt.normal
Nlrp3_ko.normal - wt.normal	1313	ENSMUSG00000113601	15.1368	1.45992	0.725612	2.01198	0.0442223	0.50241	ENSMUSG00000113601			Nlrp3_ko.normal;wt.normal
Nlrp3_ko.normal - wt.normal	1314	ENSMUSG00000102856	475.85	0.448915	0.223399	2.00948	0.0444863	0.504788	ENSMUSG00000102856			Nlrp3_ko.normal;wt.normal
Nlrp3_ko.normal - wt.normal	1315	ENSMUSG00000009145	16.5092	-1.62181	0.807211	-2.00915	0.0445215	0.504788	Dqx1	DEAQ RNA-dependent ATPase	93838	Nlrp3_ko.normal;wt.normal
Nlrp3_ko.normal - wt.normal	1316	ENSMUSG00000047810	834.882	-0.345734	0.172089	-2.00904	0.0445331	0.504788	Ccdc88b	coiled-coil domain containing 88B	78317	Nlrp3_ko.normal;wt.normal
Nlrp3_ko.normal - wt.normal	1317	ENSMUSG00000036309	794.352	-0.430417	0.21434	-2.0081	0.0446323	0.505252	Skp1	S-phase kinase-associated protein 1	21402	Nlrp3_ko.normal;wt.normal
Nlrp3_ko.normal - wt.normal	1318	ENSMUSG00000046962	169.397	-0.592101	0.294869	-2.00801	0.0446418	0.505252	Zbtb21	zinc finger and BTB domain containing 21	114565	Nlrp3_ko.normal;wt.normal
Nlrp3_ko.normal - wt.normal	1319	ENSMUSG00000036948	2793.39	0.402744	0.200731	2.00639	0.0448147	0.506552	Trappc14	trafficking protein particle complex 14	231807	Nlrp3_ko.normal;wt.normal
Nlrp3_ko.normal - wt.normal	1320	ENSMUSG00000022561	804.632	0.419412	0.209048	2.0063	0.0448246	0.506552	Gpaa1	GPI anchor attachment protein 1	14731	Nlrp3_ko.normal;wt.normal
Nlrp3_ko.normal - wt.normal	1321	ENSMUSG00000052942	116.243	-0.680082	0.339151	-2.00525	0.0449367	0.507434	Glis3	GLIS family zinc finger 3	226075	Nlrp3_ko.normal;wt.normal
Nlrp3_ko.normal - wt.normal	1322	ENSMUSG00000034795	95.0819	-0.83113	0.414914	-2.00314	0.0451625	0.508145	Ccdc122	coiled-coil domain containing 122	108811	Nlrp3_ko.normal;wt.normal
Nlrp3_ko.normal - wt.normal	1323	ENSMUSG00000110791	30.9459	-1.01837	0.508469	-2.00281	0.0451972	0.508145	ENSMUSG00000110791			Nlrp3_ko.normal;wt.normal
Nlrp3_ko.normal - wt.normal	1324	ENSMUSG00000032174	16.5716	1.59961	0.798748	2.00265	0.0452152	0.508145	Icam5	intercellular adhesion molecule 5, telencephalin	15898	Nlrp3_ko.normal;wt.normal
Nlrp3_ko.normal - wt.normal	1325	ENSMUSG00000022283	5795.55	-0.418009	0.208731	-2.00262	0.045218	0.508145	Pabpc1	poly(A) binding protein, cytoplasmic 1	18458	Nlrp3_ko.normal;wt.normal
Nlrp3_ko.normal - wt.normal	1326	ENSMUSG00000018906	12.1545	1.65513	0.82653	2.00251	0.0452298	0.508145	P4ha2	procollagen-proline, 2-oxoglutarate 4-dioxygenase (proline 4-hydroxylase), alpha II polypeptide	18452	Nlrp3_ko.normal;wt.normal
Nlrp3_ko.normal - wt.normal	1327	ENSMUSG00000046675	212.132	-0.641729	0.320493	-2.00232	0.0452503	0.508145	Tmem251	transmembrane protein 251	320351	Nlrp3_ko.normal;wt.normal
Nlrp3_ko.normal - wt.normal	1328	ENSMUSG00000035885	1400.36	0.476322	0.237931	2.00193	0.0452919	0.508145	Cox8a	cytochrome c oxidase subunit 8A	12868	Nlrp3_ko.normal;wt.normal
Nlrp3_ko.normal - wt.normal	1329	ENSMUSG00000059851	158.827	0.503357	0.251541	2.00109	0.0453827	0.508145	Kmt5c	lysine methyltransferase 5C	232811	Nlrp3_ko.normal;wt.normal
Nlrp3_ko.normal - wt.normal	1330	ENSMUSG00000032207	9.22253	-2.25753	1.12818	-2.00104	0.0453885	0.508145	Lipc	lipase, hepatic	15450	Nlrp3_ko.normal;wt.normal
Nlrp3_ko.normal - wt.normal	1331	ENSMUSG00000030340	6.67296	-2.42884	1.21388	-2.0009	0.0454036	0.508145	Scnn1a	sodium channel, nonvoltage-gated 1 alpha	20276	Nlrp3_ko.normal;wt.normal
Nlrp3_ko.normal - wt.normal	1332	ENSMUSG00000040021	274.543	-0.490946	0.245406	-2.00055	0.0454412	0.508145	Lats1	large tumor suppressor	16798	Nlrp3_ko.normal;wt.normal
Nlrp3_ko.normal - wt.normal	1333	ENSMUSG00000029915	1333.22	-0.327096	0.163503	-2.00055	0.0454414	0.508145	Clec5a	C-type lectin domain family 5, member a	23845	Nlrp3_ko.normal;wt.normal
Nlrp3_ko.normal - wt.normal	1334	ENSMUSG00000019055	1890.23	0.344762	0.172335	2.00054	0.0454424	0.508145	Plod1	procollagen-lysine, 2-oxoglutarate 5-dioxygenase 1	18822	Nlrp3_ko.normal;wt.normal
Nlrp3_ko.normal - wt.normal	1335	ENSMUSG00000078502	12.5002	-2.06257	1.03159	-1.9994	0.0455652	0.508762	Zfp268	zinc finger protein 268	433801	Nlrp3_ko.normal;wt.normal
Nlrp3_ko.normal - wt.normal	1336	ENSMUSG00000067818	23.5912	1.39545	0.697934	1.99939	0.0455659	0.508762	Myl9	myosin, light polypeptide 9, regulatory	98932	Nlrp3_ko.normal;wt.normal
Nlrp3_ko.normal - wt.normal	1337	ENSMUSG00000000308	16.3969	1.4235	0.712274	1.99852	0.0456598	0.509112	Ckmt1	creatine kinase, mitochondrial 1, ubiquitous	12716	Nlrp3_ko.normal;wt.normal
Nlrp3_ko.normal - wt.normal	1338	ENSMUSG00000035863	40.202	1.20634	0.603632	1.99847	0.0456654	0.509112	Palm	paralemmin	18483	Nlrp3_ko.normal;wt.normal
Nlrp3_ko.normal - wt.normal	1339	ENSMUSG00000021018	132.296	-0.803421	0.402136	-1.99788	0.0457294	0.509208	Polr2h	polymerase (RNA) II (DNA directed) polypeptide H	245841	Nlrp3_ko.normal;wt.normal
Nlrp3_ko.normal - wt.normal	1340	ENSMUSG00000029569	618.184	-0.577143	0.288895	-1.99776	0.0457424	0.509208	Tmem168	transmembrane protein 168	101118	Nlrp3_ko.normal;wt.normal
Nlrp3_ko.normal - wt.normal	1341	ENSMUSG00000115570	24.1259	1.23381	0.617768	1.99721	0.0458022	0.509494	ENSMUSG00000115570			Nlrp3_ko.normal;wt.normal
Nlrp3_ko.normal - wt.normal	1342	ENSMUSG00000104467	44.4001	-0.928525	0.465054	-1.99659	0.0458692	0.509859	ENSMUSG00000104467			Nlrp3_ko.normal;wt.normal
Nlrp3_ko.normal - wt.normal	1343	ENSMUSG00000102670	11.2393	1.76143	0.882881	1.99509	0.0460331	0.510902	ENSMUSG00000102670			Nlrp3_ko.normal;wt.normal
Nlrp3_ko.normal - wt.normal	1344	ENSMUSG00000002006	36.6011	1.15499	0.57899	1.99484	0.0460603	0.510902	Pdzd4	PDZ domain containing 4	245469	Nlrp3_ko.normal;wt.normal
Nlrp3_ko.normal - wt.normal	1345	ENSMUSG00000106254	17.831	1.28848	0.645968	1.99466	0.0460804	0.510902	ENSMUSG00000106254			Nlrp3_ko.normal;wt.normal
Nlrp3_ko.normal - wt.normal	1346	ENSMUSG00000031791	47.4644	0.990621	0.496692	1.99444	0.0461042	0.510902	Tmem38a	transmembrane protein 38A	74166	Nlrp3_ko.normal;wt.normal
Nlrp3_ko.normal - wt.normal	1347	ENSMUSG00000054252	43.3141	1.10551	0.554372	1.99416	0.0461343	0.510902	Fgfr3	fibroblast growth factor receptor 3	14184	Nlrp3_ko.normal;wt.normal
Nlrp3_ko.normal - wt.normal	1348	ENSMUSG00000058446	941.877	-0.497505	0.249566	-1.99348	0.0462091	0.51118	Znrf2	zinc and ring finger 2	387524	Nlrp3_ko.normal;wt.normal
Nlrp3_ko.normal - wt.normal	1349	ENSMUSG00000038250	360.276	-0.505038	0.253376	-1.99323	0.0462359	0.51118	Usp38	ubiquitin specific peptidase 38	74841	Nlrp3_ko.normal;wt.normal
Nlrp3_ko.normal - wt.normal	1350	ENSMUSG00000064371	329.515	-0.467235	0.234457	-1.99284	0.0462794	0.51118	ENSMUSG00000064371			Nlrp3_ko.normal;wt.normal
Nlrp3_ko.normal - wt.normal	1351	ENSMUSG00000024037	156.222	0.524859	0.263422	1.99247	0.0463199	0.51118	Wdr4	WD repeat domain 4	57773	Nlrp3_ko.normal;wt.normal
Nlrp3_ko.normal - wt.normal	1352	ENSMUSG00000024486	1021.07	0.493027	0.247502	1.99201	0.0463698	0.51118	Hbegf	heparin-binding EGF-like growth factor	15200	Nlrp3_ko.normal;wt.normal
Nlrp3_ko.normal - wt.normal	1353	ENSMUSG00000037801	76.6786	-0.77501	0.389083	-1.99189	0.0463832	0.51118	Iqch	IQ motif containing H	78250	Nlrp3_ko.normal;wt.normal
Nlrp3_ko.normal - wt.normal	1354	ENSMUSG00000057147	176.347	0.483892	0.242949	1.99174	0.0463992	0.51118	Dph6	diphthamine biosynthesis 6	66632	Nlrp3_ko.normal;wt.normal
Nlrp3_ko.normal - wt.normal	1355	ENSMUSG00000045103	22.8921	1.40364	0.704879	1.99133	0.0464451	0.511307	Dmd	dystrophin, muscular dystrophy	13405	Nlrp3_ko.normal;wt.normal
Nlrp3_ko.normal - wt.normal	1356	ENSMUSG00000100235	10.0184	1.96825	0.988859	1.99042	0.0465443	0.511768	ENSMUSG00000100235			Nlrp3_ko.normal;wt.normal
Nlrp3_ko.normal - wt.normal	1357	ENSMUSG00000030521	363.985	-0.42508	0.213586	-1.9902	0.0465685	0.511768	Mphosph10	M-phase phosphoprotein 10 (U3 small nucleolar ribonucleoprotein)	67973	Nlrp3_ko.normal;wt.normal
Nlrp3_ko.normal - wt.normal	1358	ENSMUSG00000020591	45.3175	1.07029	0.537831	1.99001	0.0465899	0.511768	Ntsr2	neurotensin receptor 2	18217	Nlrp3_ko.normal;wt.normal
Nlrp3_ko.normal - wt.normal	1359	ENSMUSG00000028102	338.083	0.404536	0.203362	1.98924	0.0466749	0.511784	Pex11b	peroxisomal biogenesis factor 11 beta	18632	Nlrp3_ko.normal;wt.normal
Nlrp3_ko.normal - wt.normal	1360	ENSMUSG00000033065	67.0105	0.776564	0.390403	1.98914	0.0466861	0.511784	Pfkm	phosphofructokinase, muscle	18642	Nlrp3_ko.normal;wt.normal
Nlrp3_ko.normal - wt.normal	1361	ENSMUSG00000006219	225.643	-0.465707	0.234134	-1.98906	0.0466942	0.511784	Fblim1	filamin binding LIM protein 1	74202	Nlrp3_ko.normal;wt.normal
Nlrp3_ko.normal - wt.normal	1362	ENSMUSG00000112822	38.817	-0.859932	0.432755	-1.98711	0.0469099	0.513328	ENSMUSG00000112822			Nlrp3_ko.normal;wt.normal
Nlrp3_ko.normal - wt.normal	1363	ENSMUSG00000113195	6.15731	-2.59015	1.3039	-1.98646	0.0469821	0.513328	ENSMUSG00000113195			Nlrp3_ko.normal;wt.normal
Nlrp3_ko.normal - wt.normal	1364	ENSMUSG00000114165	23.254	-1.46136	0.73569	-1.98638	0.0469913	0.513328	ENSMUSG00000114165			Nlrp3_ko.normal;wt.normal
Nlrp3_ko.normal - wt.normal	1365	ENSMUSG00000082120	33.5872	0.951121	0.478866	1.98619	0.0470117	0.513328	ENSMUSG00000082120			Nlrp3_ko.normal;wt.normal
Nlrp3_ko.normal - wt.normal	1366	ENSMUSG00000027472	424.527	0.439256	0.221179	1.98598	0.047036	0.513328	Pdrg1	p53 and DNA damage regulated 1	68559	Nlrp3_ko.normal;wt.normal
Nlrp3_ko.normal - wt.normal	1367	ENSMUSG00000087598	84.4093	0.728347	0.366754	1.98593	0.0470416	0.513328	Zfp111	zinc finger protein 111	56707	Nlrp3_ko.normal;wt.normal
Nlrp3_ko.normal - wt.normal	1368	ENSMUSG00000064341	50729	0.38284	0.192851	1.98517	0.047126	0.513873	ND1	NADH dehydrogenase subunit 1	17716	Nlrp3_ko.normal;wt.normal
Nlrp3_ko.normal - wt.normal	1369	ENSMUSG00000056851	1589.98	-0.405819	0.204544	-1.98402	0.0472535	0.514887	Pcbp2	poly(rC) binding protein 2	18521	Nlrp3_ko.normal;wt.normal
Nlrp3_ko.normal - wt.normal	1370	ENSMUSG00000032575	1456.22	-0.446282	0.224984	-1.98361	0.0472989	0.51489	Manf	mesencephalic astrocyte-derived neurotrophic factor	74840	Nlrp3_ko.normal;wt.normal
Nlrp3_ko.normal - wt.normal	1371	ENSMUSG00000027224	36.2013	-0.936898	0.472398	-1.98328	0.0473361	0.51489	Duoxa1	dual oxidase maturation factor 1	213696	Nlrp3_ko.normal;wt.normal
Nlrp3_ko.normal - wt.normal	1372	ENSMUSG00000026814	587.497	-0.455595	0.22974	-1.98309	0.0473573	0.51489	Eng	endoglin	13805	Nlrp3_ko.normal;wt.normal
Nlrp3_ko.normal - wt.normal	1373	ENSMUSG00000037104	119.836	-0.794964	0.401156	-1.98168	0.0475145	0.515605	Socs5	suppressor of cytokine signaling 5	56468	Nlrp3_ko.normal;wt.normal
Nlrp3_ko.normal - wt.normal	1374	ENSMUSG00000028399	42.6882	1.1744	0.592634	1.98165	0.0475179	0.515605	Ptprd	protein tyrosine phosphatase, receptor type, D	19266	Nlrp3_ko.normal;wt.normal
Nlrp3_ko.normal - wt.normal	1375	ENSMUSG00000048218	8.58289	1.86483	0.941085	1.98158	0.0475268	0.515605	Amigo2	adhesion molecule with Ig like domain 2	105827	Nlrp3_ko.normal;wt.normal
Nlrp3_ko.normal - wt.normal	1376	ENSMUSG00000104619	8.15459	-2.2631	1.14236	-1.98107	0.0475837	0.515847	ENSMUSG00000104619			Nlrp3_ko.normal;wt.normal
Nlrp3_ko.normal - wt.normal	1377	ENSMUSG00000048732	28.2569	-1.08849	0.549738	-1.98001	0.0477026	0.516761	Klhl11	kelch-like 11	217194	Nlrp3_ko.normal;wt.normal
Nlrp3_ko.normal - wt.normal	1378	ENSMUSG00000015243	2779.28	-0.406493	0.20539	-1.97912	0.0478022	0.517465	Abca1	ATP-binding cassette, sub-family A (ABC1), member 1	11303	Nlrp3_ko.normal;wt.normal
Nlrp3_ko.normal - wt.normal	1379	ENSMUSG00000024913	277.206	-0.545737	0.27591	-1.97795	0.0479339	0.517981	Lrp5	low density lipoprotein receptor-related protein 5	16973	Nlrp3_ko.normal;wt.normal
Nlrp3_ko.normal - wt.normal	1380	ENSMUSG00000020810	20.0725	1.45488	0.735578	1.97787	0.0479434	0.517981	Cygb	cytoglobin	114886	Nlrp3_ko.normal;wt.normal
Nlrp3_ko.normal - wt.normal	1381	ENSMUSG00000053684	31.1189	-1.32918	0.672057	-1.97778	0.0479541	0.517981	Kics2	KICSTOR subunit 2	270802	Nlrp3_ko.normal;wt.normal
Nlrp3_ko.normal - wt.normal	1382	ENSMUSG00000031207	5221.42	-0.358595	0.181383	-1.977	0.0480411	0.518459	Msn	moesin	17698	Nlrp3_ko.normal;wt.normal
Nlrp3_ko.normal - wt.normal	1383	ENSMUSG00000021109	1133.99	-0.488754	0.247249	-1.97677	0.0480679	0.518459	Hif1a	hypoxia inducible factor 1, alpha subunit	15251	Nlrp3_ko.normal;wt.normal
Nlrp3_ko.normal - wt.normal	1384	ENSMUSG00000096956	7.83924	2.65426	1.34296	1.97642	0.0481069	0.518505	Snhg18	small nucleolar RNA host gene 18	100616095	Nlrp3_ko.normal;wt.normal
Nlrp3_ko.normal - wt.normal	1385	ENSMUSG00000024732	713.141	-0.388311	0.196594	-1.9752	0.048246	0.519628	Ccdc86	coiled-coil domain containing 86	108673	Nlrp3_ko.normal;wt.normal
Nlrp3_ko.normal - wt.normal	1386	ENSMUSG00000084866	22.8751	1.21893	0.617334	1.97451	0.0483239	0.51983	A930006K02Rik	RIKEN cDNA A930006K02 gene	100503120	Nlrp3_ko.normal;wt.normal
Nlrp3_ko.normal - wt.normal	1387	ENSMUSG00000022237	13.2981	-1.62142	0.821212	-1.97442	0.0483344	0.51983	Ankrd33b	ankyrin repeat domain 33B	67434	Nlrp3_ko.normal;wt.normal
Nlrp3_ko.normal - wt.normal	1388	ENSMUSG00000027270	6.60805	2.30794	1.16929	1.97379	0.0484054	0.520128	Lamp5	lysosomal-associated membrane protein family, member 5	76161	Nlrp3_ko.normal;wt.normal
Nlrp3_ko.normal - wt.normal	1389	ENSMUSG00000020211	266.134	-0.511786	0.259326	-1.97353	0.0484355	0.520128	Sf3a2	splicing factor 3a, subunit 2	20222	Nlrp3_ko.normal;wt.normal
Nlrp3_ko.normal - wt.normal	1390	ENSMUSG00000081895	7.6652	-2.11587	1.07227	-1.97325	0.0484667	0.520128	Rpl17-ps10	ribosomal protein L17, pseudogene 10	100042880	Nlrp3_ko.normal;wt.normal
Nlrp3_ko.normal - wt.normal	1391	ENSMUSG00000037697	147.701	0.533251	0.270284	1.97293	0.048504	0.520154	Ddhd1	DDHD domain containing 1	114874	Nlrp3_ko.normal;wt.normal
Nlrp3_ko.normal - wt.normal	1392	ENSMUSG00000036707	613.59	-0.433909	0.220007	-1.97226	0.0485804	0.520185	Cab39	calcium binding protein 39	12283	Nlrp3_ko.normal;wt.normal
Nlrp3_ko.normal - wt.normal	1393	ENSMUSG00000031889	236.956	0.459808	0.233144	1.9722	0.0485863	0.520185	Phaf1	phagosome assembly factor 1	234678	Nlrp3_ko.normal;wt.normal
Nlrp3_ko.normal - wt.normal	1394	ENSMUSG00000021302	501.582	-0.370766	0.188045	-1.97169	0.0486454	0.520185	Ggps1	geranylgeranyl diphosphate synthase 1	14593	Nlrp3_ko.normal;wt.normal
Nlrp3_ko.normal - wt.normal	1395	ENSMUSG00000053192	108.915	0.643232	0.326236	1.97168	0.0486463	0.520185	Mllt11	myeloid/lymphoid or mixed-lineage leukemia; translocated to, 11	56772	Nlrp3_ko.normal;wt.normal
Nlrp3_ko.normal - wt.normal	1396	ENSMUSG00000039960	11.8186	1.57506	0.799777	1.96938	0.04891	0.522618	Rhou	ras homolog family member U	69581	Nlrp3_ko.normal;wt.normal
Nlrp3_ko.normal - wt.normal	1397	ENSMUSG00000048076	844.054	-0.451354	0.229221	-1.96908	0.048944	0.522618	Arf1	ADP-ribosylation factor 1	11840	Nlrp3_ko.normal;wt.normal
Nlrp3_ko.normal - wt.normal	1398	ENSMUSG00000105341	75.458	-0.738669	0.375655	-1.96635	0.0492584	0.525346	ENSMUSG00000105341			Nlrp3_ko.normal;wt.normal
Nlrp3_ko.normal - wt.normal	1399	ENSMUSG00000073489	126.797	-0.647372	0.3293	-1.9659	0.0493097	0.525346	Ifi204	interferon activated gene 204	15951	Nlrp3_ko.normal;wt.normal
Nlrp3_ko.normal - wt.normal	1400	ENSMUSG00000097567	19.0212	1.22497	0.623121	1.96586	0.0493151	0.525346	ENSMUSG00000097567			Nlrp3_ko.normal;wt.normal
Nlrp3_ko.normal - wt.normal	1401	ENSMUSG00000033128	565.697	-0.378196	0.192416	-1.96551	0.049355	0.525346	Gga1	golgi associated, gamma adaptin ear containing, ARF binding protein 1	106039	Nlrp3_ko.normal;wt.normal
Nlrp3_ko.normal - wt.normal	1402	ENSMUSG00000058443	37.7346	-0.934498	0.475525	-1.96519	0.0493922	0.525346	Rpl10-ps3	ribosomal protein L10, pseudogene 3	100043346	Nlrp3_ko.normal;wt.normal
Nlrp3_ko.normal - wt.normal	1403	ENSMUSG00000032840	104.712	-0.661153	0.336459	-1.96503	0.0494108	0.525346	Spring1	SREBF pathway regulator in golgi 1	76792	Nlrp3_ko.normal;wt.normal
Nlrp3_ko.normal - wt.normal	1404	ENSMUSG00000035356	8426.3	-0.382969	0.19503	-1.96365	0.0495712	0.526393	Nfkbiz	nuclear factor of kappa light polypeptide gene enhancer in B cells inhibitor, zeta	80859	Nlrp3_ko.normal;wt.normal
Nlrp3_ko.normal - wt.normal	1405	ENSMUSG00000073664	715.264	0.349487	0.177994	1.96348	0.0495906	0.526393	Nbeal1	neurobeachin like 1	269198	Nlrp3_ko.normal;wt.normal
Nlrp3_ko.normal - wt.normal	1406	ENSMUSG00000023027	537.309	-0.39932	0.203395	-1.96327	0.0496151	0.526393	Atf1	activating transcription factor 1	11908	Nlrp3_ko.normal;wt.normal
Nlrp3_ko.normal - wt.normal	1407	ENSMUSG00000105846	9.51267	2.42031	1.23301	1.96293	0.0496542	0.526433	ENSMUSG00000105846			Nlrp3_ko.normal;wt.normal
Nlrp3_ko.normal - wt.normal	1408	ENSMUSG00000036327	51.8221	-0.746141	0.380397	-1.96148	0.0498229	0.527847	Qsox2	quiescin Q6 sulfhydryl oxidase 2	227638	Nlrp3_ko.normal;wt.normal
Nlrp3_ko.normal - wt.normal	1409	ENSMUSG00000046034	529.645	-0.454378	0.231813	-1.96011	0.0499832	0.528949	Otulin	OTU deubiquitinase with linear linkage specificity	432940	Nlrp3_ko.normal;wt.normal
Nlrp3_ko.normal - wt.normal	1410	ENSMUSG00000022901	2075.96	-0.349524	0.178344	-1.95984	0.0500151	0.528949	Cd86	CD86 antigen	12524	Nlrp3_ko.normal;wt.normal
Nlrp3_ko.normal - wt.normal	1411	ENSMUSG00000058755	629.224	-0.707171	0.360899	-1.95947	0.0500573	0.528949	Osm	oncostatin M	18413	Nlrp3_ko.normal;wt.normal
Nlrp3_ko.normal - wt.normal	1412	ENSMUSG00000029428	892.335	0.387097	0.197562	1.95938	0.0500688	0.528949	Stx2	syntaxin 2	13852	Nlrp3_ko.normal;wt.normal
Nlrp3_ko.normal - wt.normal	1413	ENSMUSG00000020331	28.2708	1.17854	0.601665	1.95881	0.0501356	0.529144	Hcn2	hyperpolarization-activated, cyclic nucleotide-gated K+ 2	15166	Nlrp3_ko.normal;wt.normal
Nlrp3_ko.normal - wt.normal	1414	ENSMUSG00000027957	269.146	-0.477758	0.243997	-1.95805	0.050224	0.529144	Slc35a3	solute carrier family 35 (UDP-N-acetylglucosamine (UDP-GlcNAc) transporter), member 3	229782	Nlrp3_ko.normal;wt.normal
Nlrp3_ko.normal - wt.normal	1415	ENSMUSG00000027878	1100.64	-0.481254	0.245783	-1.95804	0.0502249	0.529144	Notch2	notch 2	18129	Nlrp3_ko.normal;wt.normal
Nlrp3_ko.normal - wt.normal	1416	ENSMUSG00000027905	145.094	-0.711881	0.363574	-1.95801	0.0502291	0.529144	Ddx20	DEAD box helicase 20	53975	Nlrp3_ko.normal;wt.normal
Nlrp3_ko.normal - wt.normal	1417	ENSMUSG00000061702	15.2667	1.39396	0.71247	1.95652	0.0504036	0.530607	Tmem91	transmembrane protein 91	320208	Nlrp3_ko.normal;wt.normal
Nlrp3_ko.normal - wt.normal	1418	ENSMUSG00000015599	32.1236	1.22633	0.626978	1.95594	0.0504718	0.530951	Ttbk1	tau tubulin kinase 1	106763	Nlrp3_ko.normal;wt.normal
Nlrp3_ko.normal - wt.normal	1419	ENSMUSG00000097352	15.0798	1.45564	0.744382	1.95551	0.0505231	0.531115	ENSMUSG00000097352			Nlrp3_ko.normal;wt.normal
Nlrp3_ko.normal - wt.normal	1420	ENSMUSG00000030745	1763.85	-0.378447	0.193647	-1.95431	0.0506646	0.53147	Il21r	interleukin 21 receptor	60504	Nlrp3_ko.normal;wt.normal
Nlrp3_ko.normal - wt.normal	1421	ENSMUSG00000021900	164.7	-0.478211	0.244707	-1.95422	0.0506752	0.53147	Btd	biotinidase	26363	Nlrp3_ko.normal;wt.normal
Nlrp3_ko.normal - wt.normal	1422	ENSMUSG00000029101	87.0887	0.661029	0.338261	1.9542	0.0506775	0.53147	Rgs12	regulator of G-protein signaling 12	71729	Nlrp3_ko.normal;wt.normal
Nlrp3_ko.normal - wt.normal	1423	ENSMUSG00000043131	1981.44	-0.521912	0.267097	-1.95402	0.0506993	0.53147	Mob1a	MOB kinase activator 1A	232157	Nlrp3_ko.normal;wt.normal
Nlrp3_ko.normal - wt.normal	1424	ENSMUSG00000027995	1719.49	-0.524973	0.268832	-1.95279	0.0508443	0.532203	Tlr2	toll-like receptor 2	24088	Nlrp3_ko.normal;wt.normal
Nlrp3_ko.normal - wt.normal	1425	ENSMUSG00000040747	7991.01	-0.396228	0.202915	-1.95268	0.0508577	0.532203	Cd53	CD53 antigen	12508	Nlrp3_ko.normal;wt.normal
Nlrp3_ko.normal - wt.normal	1426	ENSMUSG00000106691	60.1596	0.773843	0.39633	1.95252	0.0508763	0.532203	ENSMUSG00000106691			Nlrp3_ko.normal;wt.normal
Nlrp3_ko.normal - wt.normal	1427	ENSMUSG00000050530	37.7187	0.997427	0.511031	1.95179	0.0509628	0.532691	Fam171a1	family with sequence similarity 171, member A1	269233	Nlrp3_ko.normal;wt.normal
Nlrp3_ko.normal - wt.normal	1428	ENSMUSG00000026463	32.9439	0.970195	0.497147	1.95153	0.0509944	0.532691	Atp2b4	ATPase, Ca++ transporting, plasma membrane 4	381290	Nlrp3_ko.normal;wt.normal
Nlrp3_ko.normal - wt.normal	1429	ENSMUSG00000033417	648.493	-0.429649	0.220221	-1.95099	0.0510579	0.532982	Cacul1	CDK2 associated, cullin domain 1	78832	Nlrp3_ko.normal;wt.normal
Nlrp3_ko.normal - wt.normal	1430	ENSMUSG00000069125	8.74895	-2.0368	1.04449	-1.95005	0.0511703	0.533627	ENSMUSG00000069125			Nlrp3_ko.normal;wt.normal
Nlrp3_ko.normal - wt.normal	1431	ENSMUSG00000036594	1598.6	0.565985	0.290268	1.94987	0.0511912	0.533627	H2-Aa	histocompatibility 2, class II antigen A, alpha	14960	Nlrp3_ko.normal;wt.normal
Nlrp3_ko.normal - wt.normal	1432	ENSMUSG00000071547	172.959	0.516508	0.264985	1.9492	0.051272	0.533794	Nt5dc2	5'-nucleotidase domain containing 2	70021	Nlrp3_ko.normal;wt.normal
Nlrp3_ko.normal - wt.normal	1433	ENSMUSG00000066392	52.3267	1.31809	0.67631	1.94894	0.0513025	0.533794	Nrxn3	neurexin III	18191	Nlrp3_ko.normal;wt.normal
Nlrp3_ko.normal - wt.normal	1434	ENSMUSG00000021288	555.196	0.428528	0.219889	1.94884	0.0513146	0.533794	Klc1	kinesin light chain 1	16593	Nlrp3_ko.normal;wt.normal
Nlrp3_ko.normal - wt.normal	1435	ENSMUSG00000038252	87.408	0.691839	0.355056	1.94853	0.0513511	0.533801	Ncapd2	non-SMC condensin I complex, subunit D2	68298	Nlrp3_ko.normal;wt.normal
Nlrp3_ko.normal - wt.normal	1436	ENSMUSG00000102494	24.7319	1.35775	0.696967	1.94809	0.0514044	0.533983	ENSMUSG00000102494			Nlrp3_ko.normal;wt.normal
Nlrp3_ko.normal - wt.normal	1437	ENSMUSG00000066595	260.445	0.513363	0.26362	1.94736	0.0514918	0.534343	Flvcr1	feline leukemia virus subgroup C cellular receptor 1	226844	Nlrp3_ko.normal;wt.normal
Nlrp3_ko.normal - wt.normal	1438	ENSMUSG00000022987	9.77687	1.77054	0.909275	1.9472	0.0515107	0.534343	Zfp641	zinc finger protein 641	239652	Nlrp3_ko.normal;wt.normal
Nlrp3_ko.normal - wt.normal	1439	ENSMUSG00000034271	356.207	-0.610405	0.313775	-1.94536	0.0517315	0.536251	Jdp2	Jun dimerization protein 2	81703	Nlrp3_ko.normal;wt.normal
Nlrp3_ko.normal - wt.normal	1440	ENSMUSG00000082981	7.47529	2.02713	1.04219	1.94507	0.0517666	0.536251	ENSMUSG00000082981			Nlrp3_ko.normal;wt.normal
Nlrp3_ko.normal - wt.normal	1441	ENSMUSG00000041846	775.44	-0.395028	0.20318	-1.94423	0.0518683	0.536361	Ppp4r3a	protein phosphatase 4 regulatory subunit 3A	68734	Nlrp3_ko.normal;wt.normal
Nlrp3_ko.normal - wt.normal	1442	ENSMUSG00000021822	722.61	-0.673637	0.346576	-1.9437	0.0519322	0.536361	Plau	plasminogen activator, urokinase	18792	Nlrp3_ko.normal;wt.normal
Nlrp3_ko.normal - wt.normal	1443	ENSMUSG00000031134	209.727	-0.491992	0.253138	-1.94357	0.0519472	0.536361	Rbmx	RNA binding motif protein, X chromosome	19655	Nlrp3_ko.normal;wt.normal
Nlrp3_ko.normal - wt.normal	1444	ENSMUSG00000022773	27.8856	1.23248	0.634135	1.94357	0.0519474	0.536361	Ypel1	yippee like 1	106369	Nlrp3_ko.normal;wt.normal
Nlrp3_ko.normal - wt.normal	1445	ENSMUSG00000074637	25.763	1.17444	0.604292	1.94349	0.0519569	0.536361	Sox2	SRY (sex determining region Y)-box 2	20674	Nlrp3_ko.normal;wt.normal
Nlrp3_ko.normal - wt.normal	1446	ENSMUSG00000040667	586.262	-0.659384	0.339432	-1.94261	0.0520637	0.537091	Nup88	nucleoporin 88	19069	Nlrp3_ko.normal;wt.normal
Nlrp3_ko.normal - wt.normal	1447	ENSMUSG00000015806	736.349	0.417257	0.214878	1.94183	0.0521573	0.537686	Qdpr	quinoid dihydropteridine reductase	110391	Nlrp3_ko.normal;wt.normal
Nlrp3_ko.normal - wt.normal	1448	ENSMUSG00000025607	407.258	-0.457857	0.235848	-1.94132	0.0522193	0.537953	Copg2	coatomer protein complex, subunit gamma 2	54160	Nlrp3_ko.normal;wt.normal
Nlrp3_ko.normal - wt.normal	1449	ENSMUSG00000034781	485.633	0.407409	0.209921	1.94078	0.0522855	0.538263	Gna11	guanine nucleotide binding protein, alpha 11	14672	Nlrp3_ko.normal;wt.normal
Nlrp3_ko.normal - wt.normal	1450	ENSMUSG00000102664	80.776	0.671323	0.346119	1.93957	0.0524321	0.539193	ENSMUSG00000102664			Nlrp3_ko.normal;wt.normal
Nlrp3_ko.normal - wt.normal	1451	ENSMUSG00000001518	154.635	0.515219	0.265654	1.93944	0.0524482	0.539193	Itfg2	integrin alpha FG-GAP repeat containing 2	101142	Nlrp3_ko.normal;wt.normal
Nlrp3_ko.normal - wt.normal	1452	ENSMUSG00000056919	244.683	0.423898	0.218639	1.9388	0.0525256	0.539429	Cep162	centrosomal protein 162	382090	Nlrp3_ko.normal;wt.normal
Nlrp3_ko.normal - wt.normal	1453	ENSMUSG00000034765	270.607	0.448499	0.231346	1.93865	0.0525434	0.539429	Dusp5	dual specificity phosphatase 5	240672	Nlrp3_ko.normal;wt.normal
Nlrp3_ko.normal - wt.normal	1454	ENSMUSG00000029394	98.4165	0.729245	0.37636	1.93763	0.0526689	0.540345	Cdk2ap1	CDK2 (cyclin-dependent kinase 2)-associated protein 1	13445	Nlrp3_ko.normal;wt.normal
Nlrp3_ko.normal - wt.normal	1455	ENSMUSG00000051413	286.037	-0.48287	0.249265	-1.93718	0.0527235	0.540534	Plagl2	pleiomorphic adenoma gene-like 2	54711	Nlrp3_ko.normal;wt.normal
Nlrp3_ko.normal - wt.normal	1456	ENSMUSG00000064492	53.6724	0.883445	0.456623	1.93474	0.0530227	0.543228	Gm22060	predicted gene, 22060	115487336	Nlrp3_ko.normal;wt.normal
Nlrp3_ko.normal - wt.normal	1457	ENSMUSG00000025453	29.2395	0.9464	0.489497	1.93341	0.0531854	0.544185	Nnt	nicotinamide nucleotide transhydrogenase	18115	Nlrp3_ko.normal;wt.normal
Nlrp3_ko.normal - wt.normal	1458	ENSMUSG00000032518	286.216	-0.497477	0.257309	-1.93338	0.0531891	0.544185	Rpsa	ribosomal protein SA	16785	Nlrp3_ko.normal;wt.normal
Nlrp3_ko.normal - wt.normal	1459	ENSMUSG00000008153	12.4845	1.90803	0.98756	1.93207	0.0533513	0.545182	Clstn3	calsyntenin 3	232370	Nlrp3_ko.normal;wt.normal
Nlrp3_ko.normal - wt.normal	1460	ENSMUSG00000029438	129.72	0.614477	0.318069	1.9319	0.0533723	0.545182	Bcl7a	B cell CLL/lymphoma 7A	77045	Nlrp3_ko.normal;wt.normal
Nlrp3_ko.normal - wt.normal	1461	ENSMUSG00000025545	47.3865	0.766846	0.396979	1.9317	0.0533962	0.545182	Clybl	citrate lyase beta like	69634	Nlrp3_ko.normal;wt.normal
Nlrp3_ko.normal - wt.normal	1462	ENSMUSG00000020652	112.399	0.586272	0.303751	1.93011	0.0535931	0.546696	Cenpo	centromere protein O	52504	Nlrp3_ko.normal;wt.normal
Nlrp3_ko.normal - wt.normal	1463	ENSMUSG00000034156	50.9456	1.06419	0.551417	1.92991	0.0536178	0.546696	Tspoap1	TSPO associated protein 1	207777	Nlrp3_ko.normal;wt.normal
Nlrp3_ko.normal - wt.normal	1464	ENSMUSG00000039286	617.258	-0.369226	0.19136	-1.92948	0.0536708	0.546863	Fndc3b	fibronectin type III domain containing 3B	72007	Nlrp3_ko.normal;wt.normal
Nlrp3_ko.normal - wt.normal	1465	ENSMUSG00000048022	36.8592	0.992668	0.514805	1.92824	0.0538251	0.547585	Tmem229a	transmembrane protein 229A	319832	Nlrp3_ko.normal;wt.normal
Nlrp3_ko.normal - wt.normal	1466	ENSMUSG00000027660	3868.9	-0.36474	0.189173	-1.92808	0.0538453	0.547585	Skil	SKI-like	20482	Nlrp3_ko.normal;wt.normal
Nlrp3_ko.normal - wt.normal	1467	ENSMUSG00000050556	73.4901	0.680172	0.352813	1.92786	0.053873	0.547585	Kcnb1	potassium voltage gated channel, Shab-related subfamily, member 1	16500	Nlrp3_ko.normal;wt.normal
Nlrp3_ko.normal - wt.normal	1468	ENSMUSG00000006498	1386.56	-0.395457	0.205141	-1.92773	0.0538885	0.547585	Ptbp1	polypyrimidine tract binding protein 1	19205	Nlrp3_ko.normal;wt.normal
Nlrp3_ko.normal - wt.normal	1469	ENSMUSG00000109428	8.95195	-2.10584	1.09279	-1.92704	0.0539745	0.548086	ENSMUSG00000109428			Nlrp3_ko.normal;wt.normal
Nlrp3_ko.normal - wt.normal	1470	ENSMUSG00000031586	527.633	-0.382489	0.198545	-1.92646	0.0540468	0.548446	Rbpms	RNA binding protein gene with multiple splicing	19663	Nlrp3_ko.normal;wt.normal
Nlrp3_ko.normal - wt.normal	1471	ENSMUSG00000083863	127.196	0.611903	0.317786	1.92552	0.0541644	0.549266	ENSMUSG00000083863			Nlrp3_ko.normal;wt.normal
Nlrp3_ko.normal - wt.normal	1472	ENSMUSG00000039377	599.153	-0.413529	0.214813	-1.92507	0.0542211	0.549468	Hlx	H2.0-like homeobox	15284	Nlrp3_ko.normal;wt.normal
Nlrp3_ko.normal - wt.normal	1473	ENSMUSG00000108080	33.2827	-1.01855	0.529185	-1.92476	0.0542597	0.549485	ENSMUSG00000108080			Nlrp3_ko.normal;wt.normal
Nlrp3_ko.normal - wt.normal	1474	ENSMUSG00000034853	13.9337	1.36987	0.712002	1.92398	0.0543577	0.550082	Acot11	acyl-CoA thioesterase 11	329910	Nlrp3_ko.normal;wt.normal
Nlrp3_ko.normal - wt.normal	1475	ENSMUSG00000022109	248.606	0.436003	0.226648	1.9237	0.0543924	0.550082	Med4	mediator complex subunit 4	67381	Nlrp3_ko.normal;wt.normal
Nlrp3_ko.normal - wt.normal	1476	ENSMUSG00000058385	22.5927	-1.24852	0.649252	-1.92301	0.0544786	0.550581	H2bc8	H2B clustered histone 8	319181	Nlrp3_ko.normal;wt.normal
Nlrp3_ko.normal - wt.normal	1477	ENSMUSG00000089774	305.762	0.576932	0.300162	1.92207	0.0545971	0.55107	Slc5a3	solute carrier family 5 (inositol transporters), member 3	53881	Nlrp3_ko.normal;wt.normal
Nlrp3_ko.normal - wt.normal	1478	ENSMUSG00000035004	338.013	-0.462566	0.240686	-1.92187	0.0546221	0.55107	Igsf6	immunoglobulin superfamily, member 6	80719	Nlrp3_ko.normal;wt.normal
Nlrp3_ko.normal - wt.normal	1479	ENSMUSG00000003316	1884.69	0.367433	0.191198	1.92175	0.0546378	0.55107	Glg1	golgi apparatus protein 1	20340	Nlrp3_ko.normal;wt.normal
Nlrp3_ko.normal - wt.normal	1480	ENSMUSG00000040997	493.482	-0.434411	0.226142	-1.92097	0.0547361	0.551173	Abhd4	abhydrolase domain containing 4	105501	Nlrp3_ko.normal;wt.normal
Nlrp3_ko.normal - wt.normal	1481	ENSMUSG00000109498	293.607	-0.709242	0.369266	-1.92068	0.0547722	0.551173	ENSMUSG00000109498			Nlrp3_ko.normal;wt.normal
Nlrp3_ko.normal - wt.normal	1482	ENSMUSG00000044349	26.9429	1.16596	0.607146	1.9204	0.0548068	0.551173	Snhg11	small nucleolar RNA host gene 11	319317	Nlrp3_ko.normal;wt.normal
Nlrp3_ko.normal - wt.normal	1483	ENSMUSG00000085498	17.0088	-1.29166	0.67276	-1.91994	0.0548652	0.551173	Gm14023	predicted gene 14023	100503468	Nlrp3_ko.normal;wt.normal
Nlrp3_ko.normal - wt.normal	1484	ENSMUSG00000035104	148.895	-0.817874	0.425999	-1.91989	0.0548713	0.551173	Eva1a	eva-1 homolog A (C. elegans)	232146	Nlrp3_ko.normal;wt.normal
Nlrp3_ko.normal - wt.normal	1485	ENSMUSG00000051223	749.136	-0.342276	0.178344	-1.91919	0.0549609	0.551173	Bzw1	basic leucine zipper and W2 domains 1	66882	Nlrp3_ko.normal;wt.normal
Nlrp3_ko.normal - wt.normal	1486	ENSMUSG00000050121	7.96821	2.14815	1.11937	1.91907	0.0549753	0.551173	Opalin	oligodendrocytic myelin paranodal and inner loop protein	226115	Nlrp3_ko.normal;wt.normal
Nlrp3_ko.normal - wt.normal	1487	ENSMUSG00000029108	21.3426	1.70196	0.886958	1.91887	0.0550007	0.551173	Pcdh7	protocadherin 7	54216	Nlrp3_ko.normal;wt.normal
Nlrp3_ko.normal - wt.normal	1488	ENSMUSG00000079659	304.794	-0.570834	0.297505	-1.91873	0.055018	0.551173	Tmem243	transmembrane protein 243, mitochondrial	652925	Nlrp3_ko.normal;wt.normal
Nlrp3_ko.normal - wt.normal	1489	ENSMUSG00000001065	304.86	0.406442	0.211835	1.91867	0.0550256	0.551173	Zfp276	zinc finger protein (C2H2 type) 276	57247	Nlrp3_ko.normal;wt.normal
Nlrp3_ko.normal - wt.normal	1490	ENSMUSG00000086533	43.7156	0.795866	0.41485	1.91845	0.0550545	0.551173	ENSMUSG00000086533			Nlrp3_ko.normal;wt.normal
Nlrp3_ko.normal - wt.normal	1491	ENSMUSG00000059173	17.3095	1.35763	0.707833	1.91801	0.0551092	0.551351	Pde1a	phosphodiesterase 1A, calmodulin-dependent	18573	Nlrp3_ko.normal;wt.normal
Nlrp3_ko.normal - wt.normal	1492	ENSMUSG00000109324	508.509	-0.445273	0.232227	-1.91741	0.0551864	0.551395	Prmt1	protein arginine N-methyltransferase 1	15469	Nlrp3_ko.normal;wt.normal
Nlrp3_ko.normal - wt.normal	1493	ENSMUSG00000029821	60.7147	-0.727827	0.379591	-1.9174	0.0551875	0.551395	Gsdme	gasdermin E	54722	Nlrp3_ko.normal;wt.normal
Nlrp3_ko.normal - wt.normal	1494	ENSMUSG00000016206	213.63	-0.729025	0.380355	-1.9167	0.0552764	0.55187	H2-M3	histocompatibility 2, M region locus 3	14991	Nlrp3_ko.normal;wt.normal
Nlrp3_ko.normal - wt.normal	1495	ENSMUSG00000001403	7.49348	2.00147	1.04466	1.91591	0.0553769	0.55187	Ube2c	ubiquitin-conjugating enzyme E2C	68612	Nlrp3_ko.normal;wt.normal
Nlrp3_ko.normal - wt.normal	1496	ENSMUSG00000024530	14.5101	1.45451	0.759281	1.91564	0.0554106	0.55187	Prelid3a	PRELI domain containing 3A	225655	Nlrp3_ko.normal;wt.normal
Nlrp3_ko.normal - wt.normal	1497	ENSMUSG00000001014	21.178	1.20107	0.627059	1.9154	0.0554417	0.55187	Icam4	intercellular adhesion molecule 4, Landsteiner-Wiener blood group	78369	Nlrp3_ko.normal;wt.normal
Nlrp3_ko.normal - wt.normal	1498	ENSMUSG00000027881	4475.32	-0.37328	0.194898	-1.91526	0.0554597	0.55187	Prpf38b	PRP38 pre-mRNA processing factor 38 (yeast) domain containing B	66921	Nlrp3_ko.normal;wt.normal
Nlrp3_ko.normal - wt.normal	1499	ENSMUSG00000030707	2544.49	-0.313841	0.163876	-1.91511	0.0554782	0.55187	Coro1a	coronin, actin binding protein 1A	12721	Nlrp3_ko.normal;wt.normal
Nlrp3_ko.normal - wt.normal	1500	ENSMUSG00000108897	38.4491	0.905171	0.472719	1.91482	0.055516	0.55187	ENSMUSG00000108897			Nlrp3_ko.normal;wt.normal
Nlrp3_ko.normal - wt.normal	1501	ENSMUSG00000041773	1155.01	0.355757	0.185816	1.91456	0.0555481	0.55187	Enc1	ectodermal-neural cortex 1	13803	Nlrp3_ko.normal;wt.normal
Nlrp3_ko.normal - wt.normal	1502	ENSMUSG00000006435	652.894	0.389212	0.203307	1.91441	0.0555681	0.55187	Neurl1a	neuralized E3 ubiquitin protein ligase 1A	18011	Nlrp3_ko.normal;wt.normal
Nlrp3_ko.normal - wt.normal	1503	ENSMUSG00000037313	45.673	0.999339	0.522205	1.91369	0.0556594	0.552085	Tacc3	transforming, acidic coiled-coil containing protein 3	21335	Nlrp3_ko.normal;wt.normal
Nlrp3_ko.normal - wt.normal	1504	ENSMUSG00000005893	672.892	0.373216	0.195027	1.91366	0.0556637	0.552085	Nr2c2	nuclear receptor subfamily 2, group C, member 2	22026	Nlrp3_ko.normal;wt.normal
Nlrp3_ko.normal - wt.normal	1505	ENSMUSG00000048100	219.192	0.449672	0.23507	1.91293	0.055757	0.552643	Taf13	TATA-box binding protein associated factor 13	99730	Nlrp3_ko.normal;wt.normal
Nlrp3_ko.normal - wt.normal	1506	ENSMUSG00000031696	1778.68	-0.349164	0.182638	-1.91179	0.0559037	0.553017	Vps35	VPS35 retromer complex component	65114	Nlrp3_ko.normal;wt.normal
Nlrp3_ko.normal - wt.normal	1507	ENSMUSG00000107461	24.7053	1.20292	0.629334	1.91141	0.0559515	0.553017	ENSMUSG00000107461			Nlrp3_ko.normal;wt.normal
Nlrp3_ko.normal - wt.normal	1508	ENSMUSG00000030257	70.6442	0.810393	0.424029	1.91117	0.0559824	0.553017	Srgap3	SLIT-ROBO Rho GTPase activating protein 3	259302	Nlrp3_ko.normal;wt.normal
Nlrp3_ko.normal - wt.normal	1509	ENSMUSG00000026848	1188.01	0.338932	0.177343	1.91117	0.0559828	0.553017	Tor1b	torsin family 1, member B	30934	Nlrp3_ko.normal;wt.normal
Nlrp3_ko.normal - wt.normal	1510	ENSMUSG00000086331	30.1046	1.15704	0.605432	1.91111	0.0559907	0.553017	ENSMUSG00000086331			Nlrp3_ko.normal;wt.normal
Nlrp3_ko.normal - wt.normal	1511	ENSMUSG00000033478	444.206	0.451578	0.236316	1.9109	0.0560172	0.553017	Fhip2a	FHF complex subunit HOOK interacting protein 2A	226252	Nlrp3_ko.normal;wt.normal
Nlrp3_ko.normal - wt.normal	1512	ENSMUSG00000040363	612.304	-0.420575	0.220192	-1.91004	0.0561281	0.553745	Bcor	BCL6 interacting corepressor	71458	Nlrp3_ko.normal;wt.normal
Nlrp3_ko.normal - wt.normal	1513	ENSMUSG00000026021	139.887	-0.525104	0.274994	-1.90951	0.0561963	0.553938	Sumo1	small ubiquitin-like modifier 1	22218	Nlrp3_ko.normal;wt.normal
Nlrp3_ko.normal - wt.normal	1514	ENSMUSG00000064267	1427.93	-0.363437	0.19035	-1.90931	0.0562219	0.553938	Hvcn1	hydrogen voltage-gated channel 1	74096	Nlrp3_ko.normal;wt.normal
Nlrp3_ko.normal - wt.normal	1515	ENSMUSG00000054404	159.987	0.578656	0.303167	1.9087	0.0563005	0.553985	Slfn5	schlafen 5	327978	Nlrp3_ko.normal;wt.normal
Nlrp3_ko.normal - wt.normal	1516	ENSMUSG00000000365	20.1368	-1.55687	0.815672	-1.9087	0.056301	0.553985	Rnf17	ring finger protein 17	30054	Nlrp3_ko.normal;wt.normal
Nlrp3_ko.normal - wt.normal	1517	ENSMUSG00000096870	47.6151	0.819988	0.429751	1.90805	0.0563843	0.554257	ENSMUSG00000096870			Nlrp3_ko.normal;wt.normal
Nlrp3_ko.normal - wt.normal	1518	ENSMUSG00000030811	233.166	-0.455718	0.238857	-1.90791	0.0564029	0.554257	Fbxl19	F-box and leucine-rich repeat protein 19	233902	Nlrp3_ko.normal;wt.normal
Nlrp3_ko.normal - wt.normal	1519	ENSMUSG00000024663	2495.22	-0.295379	0.154848	-1.90754	0.056451	0.554365	Rab3il1	RAB3A interacting protein (rabin3)-like 1	74760	Nlrp3_ko.normal;wt.normal
Nlrp3_ko.normal - wt.normal	1520	ENSMUSG00000019796	12.1747	1.62864	0.854108	1.90683	0.0565427	0.554438	Lrp11	low density lipoprotein receptor-related protein 11	237253	Nlrp3_ko.normal;wt.normal
Nlrp3_ko.normal - wt.normal	1521	ENSMUSG00000110397	795.371	0.345528	0.18121	1.90678	0.0565493	0.554438	ENSMUSG00000110397			Nlrp3_ko.normal;wt.normal
Nlrp3_ko.normal - wt.normal	1522	ENSMUSG00000047419	146.332	0.503497	0.264079	1.90662	0.05657	0.554438	Cmya5	cardiomyopathy associated 5	76469	Nlrp3_ko.normal;wt.normal
Nlrp3_ko.normal - wt.normal	1523	ENSMUSG00000020745	2413.79	-0.30904	0.162202	-1.90528	0.0567433	0.555772	Pafah1b1	platelet-activating factor acetylhydrolase, isoform 1b, subunit 1	18472	Nlrp3_ko.normal;wt.normal
Nlrp3_ko.normal - wt.normal	1524	ENSMUSG00000102145	21.5533	1.29839	0.681915	1.90403	0.0569064	0.557004	ENSMUSG00000102145			Nlrp3_ko.normal;wt.normal
Nlrp3_ko.normal - wt.normal	1525	ENSMUSG00000101778	93.4335	0.914885	0.480829	1.90272	0.0570765	0.558116	ENSMUSG00000101778			Nlrp3_ko.normal;wt.normal
Nlrp3_ko.normal - wt.normal	1526	ENSMUSG00000104938	9.00996	-2.06631	1.08611	-1.90248	0.057108	0.558116	ENSMUSG00000104938			Nlrp3_ko.normal;wt.normal
Nlrp3_ko.normal - wt.normal	1527	ENSMUSG00000020638	28.6231	-1.47291	0.774277	-1.9023	0.0571323	0.558116	Cmpk2	cytidine monophosphate (UMP-CMP) kinase 2, mitochondrial	22169	Nlrp3_ko.normal;wt.normal
Nlrp3_ko.normal - wt.normal	1528	ENSMUSG00000042396	763.381	-0.441222	0.23199	-1.9019	0.0571844	0.55815	Rbm7	RNA binding motif protein 7	67010	Nlrp3_ko.normal;wt.normal
Nlrp3_ko.normal - wt.normal	1529	ENSMUSG00000115426	18.297	-1.28128	0.673758	-1.9017	0.0572106	0.55815	Gm19510	predicted gene, 19510	100503021	Nlrp3_ko.normal;wt.normal
Nlrp3_ko.normal - wt.normal	1530	ENSMUSG00000114797	517.861	-0.423276	0.222658	-1.90102	0.0572999	0.558306	Nupl1	nucleoporin like 1	71844	Nlrp3_ko.normal;wt.normal
Nlrp3_ko.normal - wt.normal	1531	ENSMUSG00000019124	19.9513	1.2912	0.679236	1.90096	0.0573067	0.558306	Scrn1	secernin 1	69938	Nlrp3_ko.normal;wt.normal
Nlrp3_ko.normal - wt.normal	1532	ENSMUSG00000005824	6.06654	-2.23464	1.17568	-1.90072	0.0573389	0.558306	Tnfsf14	tumor necrosis factor (ligand) superfamily, member 14	50930	Nlrp3_ko.normal;wt.normal
Nlrp3_ko.normal - wt.normal	1533	ENSMUSG00000064370	39601.9	0.354515	0.186729	1.89855	0.057623	0.559439	CYTB	cytochrome b	17711	Nlrp3_ko.normal;wt.normal
Nlrp3_ko.normal - wt.normal	1534	ENSMUSG00000063077	898.55	0.348136	0.183372	1.89853	0.0576265	0.559439	Kif1b	kinesin family member 1B	16561	Nlrp3_ko.normal;wt.normal
Nlrp3_ko.normal - wt.normal	1535	ENSMUSG00000026260	906.069	0.417381	0.219863	1.89837	0.0576474	0.559439	Ndufa10	NADH:ubiquinone oxidoreductase subunit A10	67273	Nlrp3_ko.normal;wt.normal
Nlrp3_ko.normal - wt.normal	1536	ENSMUSG00000023236	21.8457	1.33637	0.704006	1.89824	0.057665	0.559439	Scg5	secretogranin V	20394	Nlrp3_ko.normal;wt.normal
Nlrp3_ko.normal - wt.normal	1537	ENSMUSG00000027828	1247.6	-0.439769	0.231685	-1.89813	0.0576788	0.559439	Ssr3	signal sequence receptor, gamma	67437	Nlrp3_ko.normal;wt.normal
Nlrp3_ko.normal - wt.normal	1538	ENSMUSG00000015829	16.5594	2.20405	1.16117	1.89812	0.0576803	0.559439	Tnr	tenascin R	21960	Nlrp3_ko.normal;wt.normal
Nlrp3_ko.normal - wt.normal	1539	ENSMUSG00000036270	253.013	0.485841	0.256037	1.89754	0.0577569	0.559818	Edc4	enhancer of mRNA decapping 4	234699	Nlrp3_ko.normal;wt.normal
Nlrp3_ko.normal - wt.normal	1540	ENSMUSG00000009207	149.662	-0.537399	0.283346	-1.89662	0.0578784	0.560627	Lnpk	lunapark, ER junction formation factor	69605	Nlrp3_ko.normal;wt.normal
Nlrp3_ko.normal - wt.normal	1541	ENSMUSG00000083344	21.8885	1.22384	0.645371	1.89634	0.0579155	0.560627	Gm7363	predicted gene 7363	664841	Nlrp3_ko.normal;wt.normal
Nlrp3_ko.normal - wt.normal	1542	ENSMUSG00000025377	148.789	0.533693	0.281571	1.89541	0.0580382	0.56145	Tepsin	TEPSIN, adaptor related protein complex 4 accessory protein	78777	Nlrp3_ko.normal;wt.normal
Nlrp3_ko.normal - wt.normal	1543	ENSMUSG00000038372	52.1071	-0.892249	0.470999	-1.89438	0.0581749	0.561897	Gmds	GDP-mannose 4, 6-dehydratase	218138	Nlrp3_ko.normal;wt.normal
Nlrp3_ko.normal - wt.normal	1544	ENSMUSG00000010803	31.0123	1.44233	0.761437	1.89423	0.058195	0.561897	Gabra1	gamma-aminobutyric acid (GABA) A receptor, subunit alpha 1	14394	Nlrp3_ko.normal;wt.normal
Nlrp3_ko.normal - wt.normal	1545	ENSMUSG00000024283	643.732	-0.328507	0.173455	-1.8939	0.0582379	0.561897	Wac	WW domain containing adaptor with coiled-coil	225131	Nlrp3_ko.normal;wt.normal
Nlrp3_ko.normal - wt.normal	1546	ENSMUSG00000001424	628.515	-0.374525	0.197778	-1.89367	0.0582688	0.561897	Snd1	staphylococcal nuclease and tudor domain containing 1	56463	Nlrp3_ko.normal;wt.normal
Nlrp3_ko.normal - wt.normal	1547	ENSMUSG00000027018	173.724	-0.552969	0.292014	-1.89364	0.0582728	0.561897	Hat1	histone aminotransferase 1	107435	Nlrp3_ko.normal;wt.normal
Nlrp3_ko.normal - wt.normal	1548	ENSMUSG00000035934	8.21139	2.01094	1.06215	1.89328	0.0583203	0.561992	Pknox2	Pbx/knotted 1 homeobox 2	208076	Nlrp3_ko.normal;wt.normal
Nlrp3_ko.normal - wt.normal	1549	ENSMUSG00000053226	33.3436	0.88876	0.469523	1.8929	0.0583714	0.562122	Dand5	DAN domain family member 5, BMP antagonist	23863	Nlrp3_ko.normal;wt.normal
Nlrp3_ko.normal - wt.normal	1550	ENSMUSG00000024059	14.4551	1.43966	0.760869	1.89213	0.0584739	0.562746	Clip4	CAP-GLY domain containing linker protein family, member 4	78785	Nlrp3_ko.normal;wt.normal
Nlrp3_ko.normal - wt.normal	1551	ENSMUSG00000030839	60.3446	-0.752073	0.397548	-1.89178	0.0585202	0.562795	Sergef	secretion regulating guanine nucleotide exchange factor	27414	Nlrp3_ko.normal;wt.normal
Nlrp3_ko.normal - wt.normal	1552	ENSMUSG00000029507	157.489	-0.535647	0.283183	-1.89152	0.0585545	0.562795	Pus1	pseudouridine synthase 1	56361	Nlrp3_ko.normal;wt.normal
Nlrp3_ko.normal - wt.normal	1553	ENSMUSG00000032246	27.0738	1.15388	0.61022	1.89093	0.0586342	0.563198	Calml4	calmodulin-like 4	75600	Nlrp3_ko.normal;wt.normal
Nlrp3_ko.normal - wt.normal	1554	ENSMUSG00000027170	116.779	-0.708388	0.37474	-1.89035	0.0587118	0.56358	Eif3m	eukaryotic translation initiation factor 3, subunit M	98221	Nlrp3_ko.normal;wt.normal
Nlrp3_ko.normal - wt.normal	1555	ENSMUSG00000008976	217.911	-0.460897	0.243984	-1.88904	0.058886	0.564889	Gabpa	GA repeat binding protein, alpha	14390	Nlrp3_ko.normal;wt.normal
Nlrp3_ko.normal - wt.normal	1556	ENSMUSG00000039458	321.059	-0.621306	0.329001	-1.88846	0.058964	0.565103	Mtmr12	myotubularin related protein 12	268783	Nlrp3_ko.normal;wt.normal
Nlrp3_ko.normal - wt.normal	1557	ENSMUSG00000025262	22.7467	1.09051	0.577506	1.88831	0.0589841	0.565103	Fam120c	family with sequence similarity 120, member C	207375	Nlrp3_ko.normal;wt.normal
Nlrp3_ko.normal - wt.normal	1558	ENSMUSG00000113647	5.61669	2.34612	1.24296	1.88753	0.0590894	0.565748	ENSMUSG00000113647			Nlrp3_ko.normal;wt.normal
Nlrp3_ko.normal - wt.normal	1559	ENSMUSG00000036845	100.121	-0.581367	0.308162	-1.88656	0.0592191	0.566627	Lin37	lin-37 DREAM MuvB core complex component	75660	Nlrp3_ko.normal;wt.normal
Nlrp3_ko.normal - wt.normal	1560	ENSMUSG00000082423	5.13704	-2.26852	1.20288	-1.88592	0.0593061	0.567096	ENSMUSG00000082423			Nlrp3_ko.normal;wt.normal
Nlrp3_ko.normal - wt.normal	1561	ENSMUSG00000026749	970.215	-0.331271	0.175698	-1.88546	0.0593683	0.567235	Nek6	NIMA (never in mitosis gene a)-related expressed kinase 6	59126	Nlrp3_ko.normal;wt.normal
Nlrp3_ko.normal - wt.normal	1562	ENSMUSG00000108064	109.701	0.681709	0.361648	1.88501	0.0594287	0.567235	ENSMUSG00000108064			Nlrp3_ko.normal;wt.normal
Nlrp3_ko.normal - wt.normal	1563	ENSMUSG00000004446	614.437	-0.459455	0.243748	-1.88496	0.0594348	0.567235	Bid	BH3 interacting domain death agonist	12122	Nlrp3_ko.normal;wt.normal
Nlrp3_ko.normal - wt.normal	1564	ENSMUSG00000100396	112.35	-0.661483	0.351014	-1.88449	0.0594984	0.567337	ENSMUSG00000100396			Nlrp3_ko.normal;wt.normal
Nlrp3_ko.normal - wt.normal	1565	ENSMUSG00000044792	225.133	-0.453385	0.240634	-1.88412	0.0595484	0.567337	Isca1	iron-sulfur cluster assembly 1	69046	Nlrp3_ko.normal;wt.normal
Nlrp3_ko.normal - wt.normal	1566	ENSMUSG00000070544	5971.39	-0.462758	0.245629	-1.88397	0.0595685	0.567337	Top1	topoisomerase (DNA) I	21969	Nlrp3_ko.normal;wt.normal
Nlrp3_ko.normal - wt.normal	1567	ENSMUSG00000042677	419.611	-0.641437	0.340625	-1.88312	0.0596846	0.567337	Zc3h12a	zinc finger CCCH type containing 12A	230738	Nlrp3_ko.normal;wt.normal
Nlrp3_ko.normal - wt.normal	1568	ENSMUSG00000025404	727.144	-0.315646	0.167622	-1.88309	0.0596886	0.567337	R3hdm2	R3H domain containing 2	71750	Nlrp3_ko.normal;wt.normal
Nlrp3_ko.normal - wt.normal	1569	ENSMUSG00000018920	880.912	-0.51671	0.274415	-1.88295	0.0597065	0.567337	Cxcl16	chemokine (C-X-C motif) ligand 16	66102	Nlrp3_ko.normal;wt.normal
Nlrp3_ko.normal - wt.normal	1570	ENSMUSG00000022043	961.42	0.29785	0.158209	1.88263	0.0597503	0.567337	Trim35	tripartite motif-containing 35	66854	Nlrp3_ko.normal;wt.normal
Nlrp3_ko.normal - wt.normal	1571	ENSMUSG00000071064	161.399	-0.531845	0.282532	-1.88242	0.0597787	0.567337	Zfp827	zinc finger protein 827	622675	Nlrp3_ko.normal;wt.normal
Nlrp3_ko.normal - wt.normal	1572	ENSMUSG00000014077	288.532	-0.479567	0.25477	-1.88236	0.0597877	0.567337	Chp1	calcineurin-like EF hand protein 1	56398	Nlrp3_ko.normal;wt.normal
Nlrp3_ko.normal - wt.normal	1573	ENSMUSG00000031016	46.1938	-1.04655	0.556138	-1.88181	0.0598613	0.567674	Wee1	WEE 1 homolog 1 (S. pombe)	22390	Nlrp3_ko.normal;wt.normal
Nlrp3_ko.normal - wt.normal	1574	ENSMUSG00000028583	28.6686	1.3845	0.735866	1.88146	0.0599094	0.567769	Pdpn	podoplanin	14726	Nlrp3_ko.normal;wt.normal
Nlrp3_ko.normal - wt.normal	1575	ENSMUSG00000105434	332.833	0.384446	0.204366	1.88116	0.0599496	0.567789	ENSMUSG00000105434			Nlrp3_ko.normal;wt.normal
Nlrp3_ko.normal - wt.normal	1576	ENSMUSG00000029203	964.575	-0.316479	0.168285	-1.88061	0.0600244	0.567803	Ube2k	ubiquitin-conjugating enzyme E2K	53323	Nlrp3_ko.normal;wt.normal
Nlrp3_ko.normal - wt.normal	1577	ENSMUSG00000005958	189.264	0.625975	0.332899	1.88038	0.0600567	0.567803	Ephb3	Eph receptor B3	13845	Nlrp3_ko.normal;wt.normal
Nlrp3_ko.normal - wt.normal	1578	ENSMUSG00000033900	34.2054	1.07441	0.571485	1.88004	0.0601027	0.567803	Map9	microtubule-associated protein 9	213582	Nlrp3_ko.normal;wt.normal
Nlrp3_ko.normal - wt.normal	1579	ENSMUSG00000028525	1011.59	-0.462975	0.246259	-1.88003	0.0601033	0.567803	Pde4b	phosphodiesterase 4B, cAMP specific	18578	Nlrp3_ko.normal;wt.normal
Nlrp3_ko.normal - wt.normal	1580	ENSMUSG00000031684	153.769	-0.584632	0.311071	-1.87941	0.0601882	0.56802	Slc10a7	solute carrier family 10 (sodium/bile acid cotransporter family), member 7	76775	Nlrp3_ko.normal;wt.normal
Nlrp3_ko.normal - wt.normal	1581	ENSMUSG00000056895	15.1509	-1.80936	0.962885	-1.87911	0.06023	0.56802	H2bc27	H2B clustered histone 27	78303	Nlrp3_ko.normal;wt.normal
Nlrp3_ko.normal - wt.normal	1582	ENSMUSG00000022817	10204.3	-0.330811	0.176061	-1.87895	0.0602506	0.56802	Itgb5	integrin beta 5	16419	Nlrp3_ko.normal;wt.normal
Nlrp3_ko.normal - wt.normal	1583	ENSMUSG00000065750	87.5099	-0.643732	0.342639	-1.87875	0.0602786	0.56802	Gm23346	predicted gene, 23346	115490470	Nlrp3_ko.normal;wt.normal
Nlrp3_ko.normal - wt.normal	1584	ENSMUSG00000046603	116.768	0.55338	0.294707	1.87773	0.0604182	0.568976	Tcaim	T cell activation inhibitor, mitochondrial	382117	Nlrp3_ko.normal;wt.normal
Nlrp3_ko.normal - wt.normal	1585	ENSMUSG00000022900	134.277	-0.58001	0.309042	-1.8768	0.0605452	0.569813	Ildr1	immunoglobulin-like domain containing receptor 1	106347	Nlrp3_ko.normal;wt.normal
Nlrp3_ko.normal - wt.normal	1586	ENSMUSG00000024924	24.7739	1.30974	0.698073	1.87622	0.060625	0.570203	Vldlr	very low density lipoprotein receptor	22359	Nlrp3_ko.normal;wt.normal
Nlrp3_ko.normal - wt.normal	1587	ENSMUSG00000043372	24.0893	1.1681	0.622711	1.87583	0.0606792	0.570354	Hexim2	hexamethylene bis-acetamide inducible 2	71059	Nlrp3_ko.normal;wt.normal
Nlrp3_ko.normal - wt.normal	1588	ENSMUSG00000049583	23.6879	1.59707	0.851743	1.87506	0.0607845	0.570983	Grm5	glutamate receptor, metabotropic 5	108071	Nlrp3_ko.normal;wt.normal
Nlrp3_ko.normal - wt.normal	1589	ENSMUSG00000017400	12.7277	1.98473	1.05896	1.87422	0.0609005	0.571443	Stac2	SH3 and cysteine rich domain 2	217154	Nlrp3_ko.normal;wt.normal
Nlrp3_ko.normal - wt.normal	1590	ENSMUSG00000001761	130.718	0.536345	0.28622	1.8739	0.0609449	0.571443	Smo	smoothened, frizzled class receptor	319757	Nlrp3_ko.normal;wt.normal
Nlrp3_ko.normal - wt.normal	1591	ENSMUSG00000035234	88.829	0.571745	0.305129	1.87378	0.0609609	0.571443	Abraxas1	BRCA1 A complex subunit	70681	Nlrp3_ko.normal;wt.normal
Nlrp3_ko.normal - wt.normal	1592	ENSMUSG00000038910	2268.89	-0.297849	0.158972	-1.87359	0.0609866	0.571443	Plcl2	phospholipase C-like 2	224860	Nlrp3_ko.normal;wt.normal
Nlrp3_ko.normal - wt.normal	1593	ENSMUSG00000057455	8.00095	1.90664	1.0179	1.8731	0.0610542	0.571643	Rit2	Ras-like without CAAX 2	19762	Nlrp3_ko.normal;wt.normal
Nlrp3_ko.normal - wt.normal	1594	ENSMUSG00000039519	5.35497	2.67244	1.42701	1.87276	0.061102	0.571643	Cyp7b1	cytochrome P450, family 7, subfamily b, polypeptide 1	13123	Nlrp3_ko.normal;wt.normal
Nlrp3_ko.normal - wt.normal	1595	ENSMUSG00000025959	2394.6	-0.349701	0.18676	-1.87246	0.0611429	0.571643	Klf7	Kruppel-like factor 7 (ubiquitous)	93691	Nlrp3_ko.normal;wt.normal
Nlrp3_ko.normal - wt.normal	1596	ENSMUSG00000102147	32.2749	1.27021	0.67862	1.87176	0.0612404	0.571643	ENSMUSG00000102147			Nlrp3_ko.normal;wt.normal
Nlrp3_ko.normal - wt.normal	1597	ENSMUSG00000038141	51.3903	0.819334	0.437755	1.87167	0.0612521	0.571643	Tmem181a	transmembrane protein 181A	77106	Nlrp3_ko.normal;wt.normal
Nlrp3_ko.normal - wt.normal	1598	ENSMUSG00000025373	193.055	-0.622499	0.332609	-1.87156	0.0612669	0.571643	Rnf41	ring finger protein 41	67588	Nlrp3_ko.normal;wt.normal
Nlrp3_ko.normal - wt.normal	1599	ENSMUSG00000085762	13.8869	1.38614	0.740762	1.87123	0.0613132	0.571643	ENSMUSG00000085762			Nlrp3_ko.normal;wt.normal
Nlrp3_ko.normal - wt.normal	1600	ENSMUSG00000097333	118.606	0.576041	0.307842	1.87122	0.0613145	0.571643	Zfp87	zinc finger protein 87	170763	Nlrp3_ko.normal;wt.normal
Nlrp3_ko.normal - wt.normal	1601	ENSMUSG00000018387	26.0056	1.04511	0.558676	1.87069	0.0613879	0.57197	Shroom1	shroom family member 1	71774	Nlrp3_ko.normal;wt.normal
Nlrp3_ko.normal - wt.normal	1602	ENSMUSG00000022403	2304.3	-0.346068	0.185075	-1.86988	0.0615004	0.57266	St13	suppression of tumorigenicity 13	70356	Nlrp3_ko.normal;wt.normal
Nlrp3_ko.normal - wt.normal	1603	ENSMUSG00000034613	523.773	-0.42413	0.226971	-1.86865	0.0616715	0.573448	Ppm1h	protein phosphatase 1H (PP2C domain containing)	319468	Nlrp3_ko.normal;wt.normal
Nlrp3_ko.normal - wt.normal	1604	ENSMUSG00000050919	12.0087	-2.21092	1.18321	-1.86858	0.0616814	0.573448	Zfp366	zinc finger protein 366	238803	Nlrp3_ko.normal;wt.normal
Nlrp3_ko.normal - wt.normal	1605	ENSMUSG00000108238	35.126	-1.3233	0.708241	-1.86844	0.0617015	0.573448	ENSMUSG00000108238			Nlrp3_ko.normal;wt.normal
Nlrp3_ko.normal - wt.normal	1606	ENSMUSG00000018849	40.1695	1.25008	0.669237	1.86792	0.0617726	0.573448	Wwc1	WW, C2 and coiled-coil domain containing 1	211652	Nlrp3_ko.normal;wt.normal
Nlrp3_ko.normal - wt.normal	1607	ENSMUSG00000032373	39.7055	0.972711	0.520753	1.86789	0.0617772	0.573448	Car12	carbonic anhydrase 12	76459	Nlrp3_ko.normal;wt.normal
Nlrp3_ko.normal - wt.normal	1608	ENSMUSG00000058624	83.7525	0.768768	0.411795	1.86687	0.0619197	0.573692	Gda	guanine deaminase	14544	Nlrp3_ko.normal;wt.normal
Nlrp3_ko.normal - wt.normal	1609	ENSMUSG00000023991	21.4678	-1.15572	0.619106	-1.86675	0.0619363	0.573692	Foxp4	forkhead box P4	74123	Nlrp3_ko.normal;wt.normal
Nlrp3_ko.normal - wt.normal	1610	ENSMUSG00000022602	36.7359	1.07146	0.574015	1.8666	0.0619576	0.573692	Arc	activity regulated cytoskeletal-associated protein	11838	Nlrp3_ko.normal;wt.normal
Nlrp3_ko.normal - wt.normal	1611	ENSMUSG00000097971	843.544	0.422142	0.22616	1.86656	0.0619633	0.573692	ENSMUSG00000097971			Nlrp3_ko.normal;wt.normal
Nlrp3_ko.normal - wt.normal	1612	ENSMUSG00000109719	7.40911	-2.12546	1.13884	-1.86633	0.0619958	0.573692	ENSMUSG00000109719			Nlrp3_ko.normal;wt.normal
Nlrp3_ko.normal - wt.normal	1613	ENSMUSG00000033467	636.256	-0.461992	0.24759	-1.86596	0.0620477	0.573816	Crlf2	cytokine receptor-like factor 2	57914	Nlrp3_ko.normal;wt.normal
Nlrp3_ko.normal - wt.normal	1614	ENSMUSG00000046223	135.405	-0.785664	0.421147	-1.86554	0.0621064	0.573899	Plaur	plasminogen activator, urokinase receptor	18793	Nlrp3_ko.normal;wt.normal
Nlrp3_ko.normal - wt.normal	1615	ENSMUSG00000017210	139.825	-0.555171	0.297695	-1.8649	0.0621961	0.573899	Med24	mediator complex subunit 24	23989	Nlrp3_ko.normal;wt.normal
Nlrp3_ko.normal - wt.normal	1616	ENSMUSG00000062115	307.309	-0.440306	0.236115	-1.86479	0.0622107	0.573899	Rai1	retinoic acid induced 1	19377	Nlrp3_ko.normal;wt.normal
Nlrp3_ko.normal - wt.normal	1617	ENSMUSG00000025350	68.5944	0.757188	0.406058	1.86473	0.0622196	0.573899	Rdh5	retinol dehydrogenase 5	19682	Nlrp3_ko.normal;wt.normal
Nlrp3_ko.normal - wt.normal	1618	ENSMUSG00000101225	45.5026	-0.822429	0.441095	-1.86452	0.062249	0.573899	1700008J07Rik	RIKEN cDNA 1700008J07 gene	629159	Nlrp3_ko.normal;wt.normal
Nlrp3_ko.normal - wt.normal	1619	ENSMUSG00000083337	12.5137	-1.60468	0.86142	-1.86283	0.0624856	0.575711	Gm11539	ribosomal protein L18 pseudogene	100039639	Nlrp3_ko.normal;wt.normal
Nlrp3_ko.normal - wt.normal	1620	ENSMUSG00000056071	1160.61	0.542175	0.29109	1.86257	0.0625227	0.575711	S100a9	S100 calcium binding protein A9 (calgranulin B)	20202	Nlrp3_ko.normal;wt.normal
Nlrp3_ko.normal - wt.normal	1621	ENSMUSG00000069045	1963.29	-0.362418	0.194654	-1.86186	0.0626225	0.576144	Ddx3y	DEAD box helicase 3, Y-linked	26900	Nlrp3_ko.normal;wt.normal
Nlrp3_ko.normal - wt.normal	1622	ENSMUSG00000038605	22.7879	1.33954	0.719529	1.86169	0.062647	0.576144	Samd10	sterile alpha motif domain containing 10	229011	Nlrp3_ko.normal;wt.normal
Nlrp3_ko.normal - wt.normal	1623	ENSMUSG00000022816	15.8638	2.01514	1.08275	1.86113	0.0627261	0.576281	Fstl1	follistatin-like 1	14314	Nlrp3_ko.normal;wt.normal
Nlrp3_ko.normal - wt.normal	1624	ENSMUSG00000001288	64.8653	0.643661	0.345862	1.86104	0.0627392	0.576281	Rarg	retinoic acid receptor, gamma	19411	Nlrp3_ko.normal;wt.normal
Nlrp3_ko.normal - wt.normal	1625	ENSMUSG00000056687	41.0842	-0.880957	0.473455	-1.8607	0.0627869	0.576364	Gm11696	predicted gene 11696	100036768	Nlrp3_ko.normal;wt.normal
Nlrp3_ko.normal - wt.normal	1626	ENSMUSG00000035759	8.12358	1.78574	0.959996	1.86015	0.0628636	0.576714	Bbs10	Bardet-Biedl syndrome 10 (human)	71769	Nlrp3_ko.normal;wt.normal
Nlrp3_ko.normal - wt.normal	1627	ENSMUSG00000085591	117.439	0.608143	0.327	1.85976	0.0629191	0.576733	ENSMUSG00000085591			Nlrp3_ko.normal;wt.normal
Nlrp3_ko.normal - wt.normal	1628	ENSMUSG00000026082	225.637	-0.449868	0.241942	-1.8594	0.0629701	0.576733	Rev1	REV1, DNA directed polymerase	56210	Nlrp3_ko.normal;wt.normal
Nlrp3_ko.normal - wt.normal	1629	ENSMUSG00000050107	39.3983	1.05063	0.565091	1.85923	0.0629951	0.576733	Haspin	histone H3 associated protein kinase	14841	Nlrp3_ko.normal;wt.normal
Nlrp3_ko.normal - wt.normal	1630	ENSMUSG00000102380	102.324	-0.862494	0.463966	-1.85896	0.0630329	0.576733	ENSMUSG00000102380			Nlrp3_ko.normal;wt.normal
Nlrp3_ko.normal - wt.normal	1631	ENSMUSG00000022023	842.644	-0.30679	0.165086	-1.85837	0.063117	0.576733	Wbp4	WW domain binding protein 4	22380	Nlrp3_ko.normal;wt.normal
Nlrp3_ko.normal - wt.normal	1632	ENSMUSG00000026173	13.328	1.69065	0.90984	1.85819	0.0631425	0.576733	Plcd4	phospholipase C, delta 4	18802	Nlrp3_ko.normal;wt.normal
Nlrp3_ko.normal - wt.normal	1633	ENSMUSG00000031343	14.5955	1.62393	0.87404	1.85796	0.0631747	0.576733	Gabra3	gamma-aminobutyric acid (GABA) A receptor, subunit alpha 3	14396	Nlrp3_ko.normal;wt.normal
Nlrp3_ko.normal - wt.normal	1634	ENSMUSG00000036432	424.57	-0.584205	0.314434	-1.85796	0.0631751	0.576733	Siah2	siah E3 ubiquitin protein ligase 2	20439	Nlrp3_ko.normal;wt.normal
Nlrp3_ko.normal - wt.normal	1635	ENSMUSG00000028936	2944.11	-0.289998	0.156112	-1.85762	0.0632224	0.576813	Rpl22	ribosomal protein L22	19934	Nlrp3_ko.normal;wt.normal
Nlrp3_ko.normal - wt.normal	1636	ENSMUSG00000038781	7.09677	-2.03155	1.09413	-1.85677	0.0633432	0.577409	Stap2	signal transducing adaptor family member 2	106766	Nlrp3_ko.normal;wt.normal
Nlrp3_ko.normal - wt.normal	1637	ENSMUSG00000029373	1450.85	0.518959	0.279518	1.85662	0.0633652	0.577409	Pf4	platelet factor 4	56744	Nlrp3_ko.normal;wt.normal
Nlrp3_ko.normal - wt.normal	1638	ENSMUSG00000047123	294.702	-0.586226	0.315883	-1.85584	0.0634769	0.578074	Ticam1	toll-like receptor adaptor molecule 1	106759	Nlrp3_ko.normal;wt.normal
Nlrp3_ko.normal - wt.normal	1639	ENSMUSG00000035242	481.237	-0.548942	0.295952	-1.85484	0.0636195	0.579019	Oaz1	ornithine decarboxylase antizyme 1	18245	Nlrp3_ko.normal;wt.normal
Nlrp3_ko.normal - wt.normal	1640	ENSMUSG00000015396	10127.5	-1.08779	0.586617	-1.85434	0.0636903	0.579278	Cd83	CD83 antigen	12522	Nlrp3_ko.normal;wt.normal
Nlrp3_ko.normal - wt.normal	1641	ENSMUSG00000000581	265.512	-0.547853	0.295528	-1.85381	0.0637666	0.579278	C1d	C1D nuclear receptor co-repressor	57316	Nlrp3_ko.normal;wt.normal
Nlrp3_ko.normal - wt.normal	1642	ENSMUSG00000069835	30.9776	1.1002	0.593516	1.8537	0.0637826	0.579278	Sat2	spermidine/spermine N1-acetyl transferase 2	69215	Nlrp3_ko.normal;wt.normal
Nlrp3_ko.normal - wt.normal	1643	ENSMUSG00000026753	572.606	-0.402432	0.217134	-1.85338	0.0638275	0.579278	Ppp6c	protein phosphatase 6, catalytic subunit	67857	Nlrp3_ko.normal;wt.normal
Nlrp3_ko.normal - wt.normal	1644	ENSMUSG00000032087	12.2498	1.56538	0.844654	1.85328	0.0638422	0.579278	Dscaml1	DS cell adhesion molecule like 1	114873	Nlrp3_ko.normal;wt.normal
Nlrp3_ko.normal - wt.normal	1645	ENSMUSG00000075595	1445.88	-0.294801	0.159102	-1.85291	0.0638956	0.579411	Zfp652	zinc finger protein 652	268469	Nlrp3_ko.normal;wt.normal
Nlrp3_ko.normal - wt.normal	1646	ENSMUSG00000037509	111.422	0.638337	0.344815	1.85124	0.0641345	0.579773	Arhgef4	Rho guanine nucleotide exchange factor (GEF) 4	226970	Nlrp3_ko.normal;wt.normal
Nlrp3_ko.normal - wt.normal	1647	ENSMUSG00000095178	34.6985	0.959995	0.518638	1.85099	0.0641707	0.579773	ENSMUSG00000095178			Nlrp3_ko.normal;wt.normal
Nlrp3_ko.normal - wt.normal	1648	ENSMUSG00000017412	47.3974	1.2301	0.664644	1.85077	0.0642024	0.579773	Cacnb4	calcium channel, voltage-dependent, beta 4 subunit	12298	Nlrp3_ko.normal;wt.normal
Nlrp3_ko.normal - wt.normal	1649	ENSMUSG00000096349	62.9915	0.857193	0.46319	1.85063	0.0642227	0.579773	ENSMUSG00000096349			Nlrp3_ko.normal;wt.normal
Nlrp3_ko.normal - wt.normal	1650	ENSMUSG00000055884	63.0802	0.684145	0.369721	1.85044	0.0642505	0.579773	Fancm	Fanconi anemia, complementation group M	104806	Nlrp3_ko.normal;wt.normal
Nlrp3_ko.normal - wt.normal	1651	ENSMUSG00000018451	32.2738	1.19842	0.647659	1.85039	0.0642568	0.579773	6330403K07Rik	RIKEN cDNA 6330403K07 gene	103712	Nlrp3_ko.normal;wt.normal
Nlrp3_ko.normal - wt.normal	1652	ENSMUSG00000028101	298.434	0.3904	0.210988	1.85034	0.0642641	0.579773	Pias3	protein inhibitor of activated STAT 3	229615	Nlrp3_ko.normal;wt.normal
Nlrp3_ko.normal - wt.normal	1653	ENSMUSG00000030610	135.306	0.584816	0.316124	1.84996	0.0643199	0.579773	Det1	de-etiolated homolog 1 (Arabidopsis)	76375	Nlrp3_ko.normal;wt.normal
Nlrp3_ko.normal - wt.normal	1654	ENSMUSG00000041986	14.0324	1.58482	0.856788	1.84972	0.0643539	0.579773	Elmod1	ELMO/CED-12 domain containing 1	270162	Nlrp3_ko.normal;wt.normal
Nlrp3_ko.normal - wt.normal	1655	ENSMUSG00000006732	145.964	-0.495054	0.267671	-1.84949	0.0643872	0.579773	Mettl1	methyltransferase like 1	17299	Nlrp3_ko.normal;wt.normal
Nlrp3_ko.normal - wt.normal	1656	ENSMUSG00000075590	20.7015	1.40002	0.756986	1.84946	0.064391	0.579773	Nrbp2	nuclear receptor binding protein 2	223649	Nlrp3_ko.normal;wt.normal
Nlrp3_ko.normal - wt.normal	1657	ENSMUSG00000023885	11.7881	-1.52794	0.826321	-1.84909	0.0644446	0.579773	Thbs2	thrombospondin 2	21826	Nlrp3_ko.normal;wt.normal
Nlrp3_ko.normal - wt.normal	1658	ENSMUSG00000024399	28.2128	-1.10886	0.599745	-1.84888	0.0644752	0.579773	Ltb	lymphotoxin B	16994	Nlrp3_ko.normal;wt.normal
Nlrp3_ko.normal - wt.normal	1659	ENSMUSG00000028696	33.3847	-1.29994	0.70311	-1.84885	0.0644797	0.579773	Ipp	IAP promoted placental gene	16351	Nlrp3_ko.normal;wt.normal
Nlrp3_ko.normal - wt.normal	1660	ENSMUSG00000073753	6.35428	-2.59725	1.40566	-1.84772	0.0646434	0.580553	ENSMUSG00000073753			Nlrp3_ko.normal;wt.normal
Nlrp3_ko.normal - wt.normal	1661	ENSMUSG00000032216	87.8396	0.743793	0.402548	1.84771	0.0646443	0.580553	Nedd4	neural precursor cell expressed, developmentally down-regulated 4	17999	Nlrp3_ko.normal;wt.normal
Nlrp3_ko.normal - wt.normal	1662	ENSMUSG00000046792	328.272	-0.467374	0.25303	-1.84711	0.0647318	0.580989	Zfp787	zinc finger protein 787	67109	Nlrp3_ko.normal;wt.normal
Nlrp3_ko.normal - wt.normal	1663	ENSMUSG00000046201	414.412	-0.377089	0.20425	-1.84621	0.0648612	0.581414	Scaf8	SR-related CTD-associated factor 8	106583	Nlrp3_ko.normal;wt.normal
Nlrp3_ko.normal - wt.normal	1664	ENSMUSG00000028532	17.2846	1.22839	0.665573	1.84562	0.0649475	0.581414	Cachd1	cache domain containing 1	320508	Nlrp3_ko.normal;wt.normal
Nlrp3_ko.normal - wt.normal	1665	ENSMUSG00000059824	271.119	-0.619066	0.335442	-1.84552	0.0649618	0.581414	Dbp	D site albumin promoter binding protein	13170	Nlrp3_ko.normal;wt.normal
Nlrp3_ko.normal - wt.normal	1666	ENSMUSG00000032387	9.28131	2.01389	1.09127	1.84545	0.0649726	0.581414	Rbpms2	RNA binding protein with multiple splicing 2	71973	Nlrp3_ko.normal;wt.normal
Nlrp3_ko.normal - wt.normal	1667	ENSMUSG00000070000	14.4934	1.44769	0.784663	1.84498	0.06504	0.581414	Fcho1	FCH domain only 1	74015	Nlrp3_ko.normal;wt.normal
Nlrp3_ko.normal - wt.normal	1668	ENSMUSG00000038195	10.716	1.83464	0.994478	1.84482	0.0650633	0.581414	Rilp	Rab interacting lysosomal protein	280408	Nlrp3_ko.normal;wt.normal
Nlrp3_ko.normal - wt.normal	1669	ENSMUSG00000026988	182.389	-0.493382	0.267445	-1.8448	0.0650665	0.581414	Wdsub1	WD repeat, SAM and U-box domain containing 1	72137	Nlrp3_ko.normal;wt.normal
Nlrp3_ko.normal - wt.normal	1670	ENSMUSG00000073427	59.4201	0.778884	0.422348	1.84417	0.0651578	0.581414	Gm4924	predicted gene 4924	237412	Nlrp3_ko.normal;wt.normal
Nlrp3_ko.normal - wt.normal	1671	ENSMUSG00000001844	296.472	0.422928	0.229335	1.84415	0.0651609	0.581414	Zdhhc4	zinc finger, DHHC domain containing 4	72881	Nlrp3_ko.normal;wt.normal
Nlrp3_ko.normal - wt.normal	1672	ENSMUSG00000030104	2425.35	-0.466389	0.252909	-1.8441	0.0651688	0.581414	Edem1	ER degradation enhancer, mannosidase alpha-like 1	192193	Nlrp3_ko.normal;wt.normal
Nlrp3_ko.normal - wt.normal	1673	ENSMUSG00000047938	5.84561	-2.59438	1.40739	-1.8434	0.06527	0.581665	4930483J18Rik	RIKEN cDNA 4930483J18 gene	67638	Nlrp3_ko.normal;wt.normal
Nlrp3_ko.normal - wt.normal	1674	ENSMUSG00000027287	482.321	-0.360308	0.195462	-1.84337	0.065275	0.581665	Snap23	synaptosomal-associated protein 23	20619	Nlrp3_ko.normal;wt.normal
Nlrp3_ko.normal - wt.normal	1675	ENSMUSG00000023025	420.085	-0.372687	0.202213	-1.84304	0.0653232	0.581747	Larp4	La ribonucleoprotein 4	207214	Nlrp3_ko.normal;wt.normal
Nlrp3_ko.normal - wt.normal	1676	ENSMUSG00000103885	9.70225	1.60823	0.872796	1.84262	0.0653839	0.58194	ENSMUSG00000103885			Nlrp3_ko.normal;wt.normal
Nlrp3_ko.normal - wt.normal	1677	ENSMUSG00000067878	27.4883	1.03869	0.564114	1.84128	0.06558	0.583106	Map7d3	MAP7 domain containing 3	320923	Nlrp3_ko.normal;wt.normal
Nlrp3_ko.normal - wt.normal	1678	ENSMUSG00000038784	575.979	-0.326175	0.177159	-1.84115	0.0655998	0.583106	Cnot4	CCR4-NOT transcription complex, subunit 4	53621	Nlrp3_ko.normal;wt.normal
Nlrp3_ko.normal - wt.normal	1679	ENSMUSG00000021720	482.226	-0.39147	0.2127	-1.84047	0.0656987	0.583106	Rnf180	ring finger protein 180	71816	Nlrp3_ko.normal;wt.normal
Nlrp3_ko.normal - wt.normal	1680	ENSMUSG00000029369	19.2566	1.3144	0.714348	1.84	0.0657689	0.583106	Afm	afamin	280662	Nlrp3_ko.normal;wt.normal
Nlrp3_ko.normal - wt.normal	1681	ENSMUSG00000022761	285.174	0.433406	0.235601	1.83958	0.0658304	0.583106	Lztr1	leucine-zipper-like transcriptional regulator, 1	66863	Nlrp3_ko.normal;wt.normal
Nlrp3_ko.normal - wt.normal	1682	ENSMUSG00000018822	5.29156	2.6461	1.4388	1.8391	0.0659003	0.583106	Sfrp5	secreted frizzled-related sequence protein 5	54612	Nlrp3_ko.normal;wt.normal
Nlrp3_ko.normal - wt.normal	1683	ENSMUSG00000031158	305.086	0.414079	0.225212	1.83862	0.0659711	0.583106	Timm17b	translocase of inner mitochondrial membrane 17b	21855	Nlrp3_ko.normal;wt.normal
Nlrp3_ko.normal - wt.normal	1684	ENSMUSG00000003344	233.589	-0.43975	0.2392	-1.83842	0.0660003	0.583106	Btbd2	BTB (POZ) domain containing 2	208198	Nlrp3_ko.normal;wt.normal
Nlrp3_ko.normal - wt.normal	1685	ENSMUSG00000029587	197.569	0.503982	0.2742	1.83801	0.0660616	0.583106	Zfp12	zinc finger protein 12	231866	Nlrp3_ko.normal;wt.normal
Nlrp3_ko.normal - wt.normal	1686	ENSMUSG00000105201	643.815	-0.389049	0.211673	-1.83797	0.0660664	0.583106	ENSMUSG00000105201			Nlrp3_ko.normal;wt.normal
Nlrp3_ko.normal - wt.normal	1687	ENSMUSG00000034158	524.588	-0.325861	0.177359	-1.83729	0.0661666	0.583106	Lrrc58	leucine rich repeat containing 58	320184	Nlrp3_ko.normal;wt.normal
Nlrp3_ko.normal - wt.normal	1688	ENSMUSG00000057541	89.9568	0.600555	0.326915	1.83704	0.0662044	0.583106	Pus7	pseudouridylate synthase 7	78697	Nlrp3_ko.normal;wt.normal
Nlrp3_ko.normal - wt.normal	1689	ENSMUSG00000042870	8.70687	-1.70089	0.925941	-1.83693	0.0662202	0.583106	Tom1	target of myb1 trafficking protein	21968	Nlrp3_ko.normal;wt.normal
Nlrp3_ko.normal - wt.normal	1690	ENSMUSG00000061731	335.192	-0.427582	0.232786	-1.8368	0.0662389	0.583106	Ext1	exostosin glycosyltransferase 1	14042	Nlrp3_ko.normal;wt.normal
Nlrp3_ko.normal - wt.normal	1691	ENSMUSG00000097069	25.7476	-1.09002	0.593466	-1.8367	0.0662538	0.583106	Gm16998	predicted gene, 16998	100502920	Nlrp3_ko.normal;wt.normal
Nlrp3_ko.normal - wt.normal	1692	ENSMUSG00000027001	53.0525	0.812188	0.442222	1.83661	0.0662678	0.583106	Dusp19	dual specificity phosphatase 19	68082	Nlrp3_ko.normal;wt.normal
Nlrp3_ko.normal - wt.normal	1693	ENSMUSG00000024548	59.755	-0.685943	0.373567	-1.8362	0.0663285	0.583106	Setbp1	SET binding protein 1	240427	Nlrp3_ko.normal;wt.normal
Nlrp3_ko.normal - wt.normal	1694	ENSMUSG00000039278	270.462	1.45052	0.789967	1.83618	0.0663308	0.583106	Pcsk1n	proprotein convertase subtilisin/kexin type 1 inhibitor	30052	Nlrp3_ko.normal;wt.normal
Nlrp3_ko.normal - wt.normal	1695	ENSMUSG00000031285	7.05803	2.45304	1.33621	1.83582	0.0663837	0.583106	Dcx	doublecortin	13193	Nlrp3_ko.normal;wt.normal
Nlrp3_ko.normal - wt.normal	1696	ENSMUSG00000107750	41.3202	-0.792635	0.431799	-1.83566	0.0664083	0.583106	ENSMUSG00000107750			Nlrp3_ko.normal;wt.normal
Nlrp3_ko.normal - wt.normal	1697	ENSMUSG00000030428	120.505	0.586402	0.319473	1.83553	0.0664273	0.583106	Ttyh1	tweety family member 1	57776	Nlrp3_ko.normal;wt.normal
Nlrp3_ko.normal - wt.normal	1698	ENSMUSG00000117294	88.2373	0.853934	0.465263	1.83538	0.0664492	0.583106	ENSMUSG00000117294			Nlrp3_ko.normal;wt.normal
Nlrp3_ko.normal - wt.normal	1699	ENSMUSG00000023011	19.756	1.78107	0.970512	1.83519	0.0664777	0.583106	Faim2	Fas apoptotic inhibitory molecule 2	72393	Nlrp3_ko.normal;wt.normal
Nlrp3_ko.normal - wt.normal	1700	ENSMUSG00000043621	4.17499	2.68009	1.46046	1.8351	0.0664908	0.583106	Ubxn10	UBX domain protein 10	212190	Nlrp3_ko.normal;wt.normal
Nlrp3_ko.normal - wt.normal	1701	ENSMUSG00000037235	1507.99	0.309028	0.168399	1.83509	0.0664922	0.583106	Mxd4	Max dimerization protein 4	17122	Nlrp3_ko.normal;wt.normal
Nlrp3_ko.normal - wt.normal	1702	ENSMUSG00000022865	6.79531	2.0921	1.14071	1.83404	0.0666486	0.584134	Cxadr	coxsackie virus and adenovirus receptor	13052	Nlrp3_ko.normal;wt.normal
Nlrp3_ko.normal - wt.normal	1703	ENSMUSG00000028132	6.91034	2.11199	1.15195	1.8334	0.0667434	0.584472	Tlcd4	TLC domain containing 4	99887	Nlrp3_ko.normal;wt.normal
Nlrp3_ko.normal - wt.normal	1704	ENSMUSG00000079610	107.918	0.559493	0.305248	1.83292	0.0668151	0.584472	Ankrd39	ankyrin repeat domain 39	109346	Nlrp3_ko.normal;wt.normal
Nlrp3_ko.normal - wt.normal	1705	ENSMUSG00000015377	69.5327	0.631335	0.344458	1.83284	0.066827	0.584472	Dennd6b	DENN/MADD domain containing 6B	69440	Nlrp3_ko.normal;wt.normal
Nlrp3_ko.normal - wt.normal	1706	ENSMUSG00000028017	26.6855	-1.05698	0.576727	-1.83272	0.0668438	0.584472	Egf	epidermal growth factor	13645	Nlrp3_ko.normal;wt.normal
Nlrp3_ko.normal - wt.normal	1707	ENSMUSG00000105714	8.48809	2.27133	1.24011	1.83155	0.0670185	0.585497	ENSMUSG00000105714			Nlrp3_ko.normal;wt.normal
Nlrp3_ko.normal - wt.normal	1708	ENSMUSG00000024074	411.307	-0.417856	0.228199	-1.83111	0.0670845	0.585497	Crim1	cysteine rich transmembrane BMP regulator 1 (chordin like)	50766	Nlrp3_ko.normal;wt.normal
Nlrp3_ko.normal - wt.normal	1709	ENSMUSG00000030034	361.404	0.423378	0.231284	1.83056	0.0671668	0.585497	Ino80b	INO80 complex subunit B	70020	Nlrp3_ko.normal;wt.normal
Nlrp3_ko.normal - wt.normal	1710	ENSMUSG00000050953	79.1144	0.838165	0.457903	1.83044	0.067184	0.585497	Gja1	gap junction protein, alpha 1	14609	Nlrp3_ko.normal;wt.normal
Nlrp3_ko.normal - wt.normal	1711	ENSMUSG00000033382	222.127	0.452625	0.247306	1.83023	0.0672162	0.585497	Trappc8	trafficking protein particle complex 8	75964	Nlrp3_ko.normal;wt.normal
Nlrp3_ko.normal - wt.normal	1712	ENSMUSG00000020843	217.707	0.507024	0.277087	1.82983	0.0672748	0.585497	Timm22	translocase of inner mitochondrial membrane 22	56322	Nlrp3_ko.normal;wt.normal
Nlrp3_ko.normal - wt.normal	1713	ENSMUSG00000003617	226.731	0.527252	0.288204	1.82944	0.0673335	0.585497	Cp	ceruloplasmin	12870	Nlrp3_ko.normal;wt.normal
Nlrp3_ko.normal - wt.normal	1714	ENSMUSG00000029499	8.13237	1.77534	0.970432	1.82943	0.0673346	0.585497	Pxmp2	peroxisomal membrane protein 2	19301	Nlrp3_ko.normal;wt.normal
Nlrp3_ko.normal - wt.normal	1715	ENSMUSG00000097295	75.5848	0.825694	0.45154	1.82862	0.0674567	0.585497	ENSMUSG00000097295			Nlrp3_ko.normal;wt.normal
Nlrp3_ko.normal - wt.normal	1716	ENSMUSG00000037253	432.312	-0.460752	0.251968	-1.82861	0.0674583	0.585497	Mex3c	mex3 RNA binding family member C	240396	Nlrp3_ko.normal;wt.normal
Nlrp3_ko.normal - wt.normal	1717	ENSMUSG00000021477	9014.2	-0.426093	0.233022	-1.82855	0.0674667	0.585497	Ctsl	cathepsin L	13039	Nlrp3_ko.normal;wt.normal
Nlrp3_ko.normal - wt.normal	1718	ENSMUSG00000025979	488.24	-0.356592	0.195036	-1.82833	0.0674994	0.585497	Mob4	MOB family member 4, phocein	19070	Nlrp3_ko.normal;wt.normal
Nlrp3_ko.normal - wt.normal	1719	ENSMUSG00000028578	157.351	-0.511496	0.279804	-1.82805	0.0675417	0.585497	Caap1	caspase activity and apoptosis inhibitor 1	67770	Nlrp3_ko.normal;wt.normal
Nlrp3_ko.normal - wt.normal	1720	ENSMUSG00000040007	231.33	-0.483763	0.264686	-1.82768	0.0675972	0.585497	Bahd1	bromo adjacent homology domain containing 1	228536	Nlrp3_ko.normal;wt.normal
Nlrp3_ko.normal - wt.normal	1721	ENSMUSG00000028293	258.897	-0.465188	0.254532	-1.82762	0.0676061	0.585497	Slc35a1	solute carrier family 35 (CMP-sialic acid transporter), member 1	24060	Nlrp3_ko.normal;wt.normal
Nlrp3_ko.normal - wt.normal	1722	ENSMUSG00000039741	27.1553	-0.977998	0.535136	-1.82757	0.0676144	0.585497	Bahcc1	BAH domain and coiled-coil containing 1	268515	Nlrp3_ko.normal;wt.normal
Nlrp3_ko.normal - wt.normal	1723	ENSMUSG00000039323	83.9673	0.617084	0.33767	1.82748	0.0676283	0.585497	Igfbp2	insulin-like growth factor binding protein 2	16008	Nlrp3_ko.normal;wt.normal
Nlrp3_ko.normal - wt.normal	1724	ENSMUSG00000026921	92.8314	0.657702	0.359954	1.82718	0.067672	0.585535	Egfl7	EGF-like domain 7	353156	Nlrp3_ko.normal;wt.normal
Nlrp3_ko.normal - wt.normal	1725	ENSMUSG00000028911	347.579	-0.585562	0.320566	-1.82665	0.0677523	0.585891	Srsf4	serine and arginine-rich splicing factor 4	57317	Nlrp3_ko.normal;wt.normal
Nlrp3_ko.normal - wt.normal	1726	ENSMUSG00000024352	28.9017	-1.05093	0.575506	-1.8261	0.0678351	0.586267	Spata24	spermatogenesis associated 24	71242	Nlrp3_ko.normal;wt.normal
Nlrp3_ko.normal - wt.normal	1727	ENSMUSG00000016528	1871.8	-0.489431	0.268069	-1.82577	0.0678854	0.586362	Mapkapk2	MAP kinase-activated protein kinase 2	17164	Nlrp3_ko.normal;wt.normal
Nlrp3_ko.normal - wt.normal	1728	ENSMUSG00000024135	168.865	-0.507922	0.278321	-1.82495	0.0680085	0.587085	Srbd1	S1 RNA binding domain 1	78586	Nlrp3_ko.normal;wt.normal
Nlrp3_ko.normal - wt.normal	1729	ENSMUSG00000064368	243.203	0.741532	0.40649	1.82423	0.0681175	0.587686	ND6	NADH dehydrogenase subunit 6	17722	Nlrp3_ko.normal;wt.normal
Nlrp3_ko.normal - wt.normal	1730	ENSMUSG00000097859	36.8627	0.95976	0.526278	1.82367	0.0682015	0.588071	ENSMUSG00000097859			Nlrp3_ko.normal;wt.normal
Nlrp3_ko.normal - wt.normal	1731	ENSMUSG00000024294	472.147	-0.416326	0.228348	-1.82321	0.0682719	0.588337	Mib1	MIB E3 ubiquitin protein ligase 1	225164	Nlrp3_ko.normal;wt.normal
Nlrp3_ko.normal - wt.normal	1732	ENSMUSG00000024659	36.666	-0.844731	0.463742	-1.82155	0.0685227	0.590157	Anxa1	annexin A1	16952	Nlrp3_ko.normal;wt.normal
Nlrp3_ko.normal - wt.normal	1733	ENSMUSG00000031816	48.3005	0.728968	0.400352	1.82082	0.0686343	0.590339	Mthfsd	methenyltetrahydrofolate synthetase domain containing	234814	Nlrp3_ko.normal;wt.normal
Nlrp3_ko.normal - wt.normal	1734	ENSMUSG00000053646	22.3179	1.3844	0.760409	1.8206	0.0686677	0.590339	Plxnb1	plexin B1	235611	Nlrp3_ko.normal;wt.normal
Nlrp3_ko.normal - wt.normal	1735	ENSMUSG00000101964	39.857	0.864932	0.475134	1.82039	0.0686989	0.590339	ENSMUSG00000101964			Nlrp3_ko.normal;wt.normal
Nlrp3_ko.normal - wt.normal	1736	ENSMUSG00000041774	24.6327	-1.15319	0.633491	-1.82037	0.068702	0.590339	Ydjc	YdjC homolog (bacterial)	69101	Nlrp3_ko.normal;wt.normal
Nlrp3_ko.normal - wt.normal	1737	ENSMUSG00000016319	779.461	-1.13073	0.621447	-1.81952	0.0688328	0.591122	Slc25a5	solute carrier family 25 (mitochondrial carrier, adenine nucleotide translocator), member 5	11740	Nlrp3_ko.normal;wt.normal
Nlrp3_ko.normal - wt.normal	1738	ENSMUSG00000063200	639.217	-0.353671	0.194464	-1.8187	0.0689574	0.591851	Nol7	nucleolar protein 7	70078	Nlrp3_ko.normal;wt.normal
Nlrp3_ko.normal - wt.normal	1739	ENSMUSG00000055319	338.157	-0.362552	0.199376	-1.81843	0.068998	0.591859	Sec23ip	Sec23 interacting protein	207352	Nlrp3_ko.normal;wt.normal
Nlrp3_ko.normal - wt.normal	1740	ENSMUSG00000035067	33.0216	-1.09395	0.601976	-1.81727	0.0691756	0.592722	Xkr6	X-linked Kx blood group related 6	219149	Nlrp3_ko.normal;wt.normal
Nlrp3_ko.normal - wt.normal	1741	ENSMUSG00000037344	1292.6	0.362489	0.199471	1.81726	0.069178	0.592722	Slc12a9	solute carrier family 12 (potassium/chloride transporters), member 9	83704	Nlrp3_ko.normal;wt.normal
Nlrp3_ko.normal - wt.normal	1742	ENSMUSG00000037712	51.5303	0.835555	0.460057	1.8162	0.0693402	0.593771	Fermt2	fermitin family member 2	218952	Nlrp3_ko.normal;wt.normal
Nlrp3_ko.normal - wt.normal	1743	ENSMUSG00000067242	23.0671	1.54173	0.849533	1.8148	0.0695546	0.594288	Lgi1	leucine-rich repeat LGI family, member 1	56839	Nlrp3_ko.normal;wt.normal
Nlrp3_ko.normal - wt.normal	1744	ENSMUSG00000029151	8.59811	2.02535	1.11604	1.81477	0.06956	0.594288	Slc30a3	solute carrier family 30 (zinc transporter), member 3	22784	Nlrp3_ko.normal;wt.normal
Nlrp3_ko.normal - wt.normal	1745	ENSMUSG00000102939	20.2556	-1.08201	0.596276	-1.81461	0.069584	0.594288	ENSMUSG00000102939			Nlrp3_ko.normal;wt.normal
Nlrp3_ko.normal - wt.normal	1746	ENSMUSG00000043671	154.754	-0.537986	0.296476	-1.8146	0.0695854	0.594288	Dpy19l3	dpy-19-like 3 (C. elegans)	233115	Nlrp3_ko.normal;wt.normal
Nlrp3_ko.normal - wt.normal	1747	ENSMUSG00000062906	140.101	0.482136	0.265712	1.81451	0.0695998	0.594288	Hdac10	histone deacetylase 10	170787	Nlrp3_ko.normal;wt.normal
Nlrp3_ko.normal - wt.normal	1748	ENSMUSG00000028351	10.1635	1.68316	0.928504	1.81277	0.0698674	0.596231	Brinp1	bone morphogenic protein/retinoic acid inducible neural specific 1	56710	Nlrp3_ko.normal;wt.normal
Nlrp3_ko.normal - wt.normal	1749	ENSMUSG00000035578	7.95807	1.88782	1.0419	1.8119	0.0700022	0.596846	Iqcg	IQ motif containing G	69707	Nlrp3_ko.normal;wt.normal
Nlrp3_ko.normal - wt.normal	1750	ENSMUSG00000029389	264.952	0.412407	0.227681	1.81133	0.0700896	0.596846	Ddx55	DEAD box helicase 55	67848	Nlrp3_ko.normal;wt.normal
Nlrp3_ko.normal - wt.normal	1751	ENSMUSG00000026358	10378.7	-0.439585	0.242688	-1.81132	0.070091	0.596846	Rgs1	regulator of G-protein signaling 1	50778	Nlrp3_ko.normal;wt.normal
Nlrp3_ko.normal - wt.normal	1752	ENSMUSG00000025024	915.671	-0.34677	0.191451	-1.81127	0.0700995	0.596846	Smndc1	survival motor neuron domain containing 1	76479	Nlrp3_ko.normal;wt.normal
Nlrp3_ko.normal - wt.normal	1753	ENSMUSG00000030249	14.9751	1.82187	1.00641	1.81027	0.0702532	0.597208	Abcc9	ATP-binding cassette, sub-family C (CFTR/MRP), member 9	20928	Nlrp3_ko.normal;wt.normal
Nlrp3_ko.normal - wt.normal	1754	ENSMUSG00000025630	1024.86	-0.351807	0.194345	-1.81022	0.0702619	0.597208	Hprt	hypoxanthine guanine phosphoribosyl transferase	15452	Nlrp3_ko.normal;wt.normal
Nlrp3_ko.normal - wt.normal	1755	ENSMUSG00000037001	59.566	-0.801322	0.442709	-1.81004	0.0702891	0.597208	Zfp39	zinc finger protein 39	22698	Nlrp3_ko.normal;wt.normal
Nlrp3_ko.normal - wt.normal	1756	ENSMUSG00000040592	166.82	0.509058	0.281264	1.80989	0.0703122	0.597208	Cd79b	CD79B antigen	15985	Nlrp3_ko.normal;wt.normal
Nlrp3_ko.normal - wt.normal	1757	ENSMUSG00000116402	6.46404	2.03351	1.12367	1.8097	0.0703422	0.597208	Gm36246	predicted gene, 36246	102640093	Nlrp3_ko.normal;wt.normal
Nlrp3_ko.normal - wt.normal	1758	ENSMUSG00000030330	27.5875	1.02329	0.565886	1.80831	0.0705589	0.598383	Ing4	inhibitor of growth family, member 4	28019	Nlrp3_ko.normal;wt.normal
Nlrp3_ko.normal - wt.normal	1759	ENSMUSG00000020212	40.7236	-0.932109	0.51561	-1.80778	0.070641	0.598383	Mdm1	transformed mouse 3T3 cell double minute 1	17245	Nlrp3_ko.normal;wt.normal
Nlrp3_ko.normal - wt.normal	1760	ENSMUSG00000019734	22.2513	1.05961	0.586256	1.80742	0.0706963	0.598383	Tmc4	transmembrane channel-like gene family 4	353499	Nlrp3_ko.normal;wt.normal
Nlrp3_ko.normal - wt.normal	1761	ENSMUSG00000035033	13.6282	1.74616	0.966176	1.80729	0.0707167	0.598383	Tbr1	T-box brain transcription factor 1	21375	Nlrp3_ko.normal;wt.normal
Nlrp3_ko.normal - wt.normal	1762	ENSMUSG00000068740	29.6407	1.35167	0.747907	1.80727	0.0707202	0.598383	Celsr2	cadherin, EGF LAG seven-pass G-type receptor 2	53883	Nlrp3_ko.normal;wt.normal
Nlrp3_ko.normal - wt.normal	1763	ENSMUSG00000028234	3955.69	-0.366932	0.203032	-1.80726	0.0707213	0.598383	Rps20	ribosomal protein S20	67427	Nlrp3_ko.normal;wt.normal
Nlrp3_ko.normal - wt.normal	1764	ENSMUSG00000063354	141.24	0.632274	0.350193	1.8055	0.0709961	0.600287	Slc39a4	solute carrier family 39 (zinc transporter), member 4	72027	Nlrp3_ko.normal;wt.normal
Nlrp3_ko.normal - wt.normal	1765	ENSMUSG00000029229	643.295	-0.331746	0.183788	-1.80505	0.071067	0.600287	Chic2	cysteine-rich hydrophobic domain 2	74277	Nlrp3_ko.normal;wt.normal
Nlrp3_ko.normal - wt.normal	1766	ENSMUSG00000026196	22.3147	1.02285	0.566659	1.80505	0.0710671	0.600287	Bard1	BRCA1 associated RING domain 1	12021	Nlrp3_ko.normal;wt.normal
Nlrp3_ko.normal - wt.normal	1767	ENSMUSG00000031015	679.651	-0.429076	0.237753	-1.80472	0.071119	0.600386	Swap70	SWA-70 protein	20947	Nlrp3_ko.normal;wt.normal
Nlrp3_ko.normal - wt.normal	1768	ENSMUSG00000102415	46.4565	1.08208	0.599807	1.80405	0.0712236	0.600929	ENSMUSG00000102415			Nlrp3_ko.normal;wt.normal
Nlrp3_ko.normal - wt.normal	1769	ENSMUSG00000041353	82.3038	0.604926	0.335415	1.80351	0.0713074	0.601105	Tmem29	transmembrane protein 29	382245	Nlrp3_ko.normal;wt.normal
Nlrp3_ko.normal - wt.normal	1770	ENSMUSG00000062101	40.8348	0.803485	0.445538	1.8034	0.0713251	0.601105	Zfp119b	zinc finger protein 119b	240120	Nlrp3_ko.normal;wt.normal
Nlrp3_ko.normal - wt.normal	1771	ENSMUSG00000025487	611.681	-0.329197	0.182592	-1.80291	0.0714023	0.601416	Psmd13	proteasome (prosome, macropain) 26S subunit, non-ATPase, 13	23997	Nlrp3_ko.normal;wt.normal
Nlrp3_ko.normal - wt.normal	1772	ENSMUSG00000062691	434.001	-0.433008	0.24028	-1.8021	0.0715298	0.602122	Cebpzos	CCAAT/enhancer binding protein (C/EBP), zeta, opposite strand	68554	Nlrp3_ko.normal;wt.normal
Nlrp3_ko.normal - wt.normal	1773	ENSMUSG00000026579	86.3725	0.924208	0.512918	1.80186	0.0715668	0.602122	F5	coagulation factor V	14067	Nlrp3_ko.normal;wt.normal
Nlrp3_ko.normal - wt.normal	1774	ENSMUSG00000040006	215.853	-0.504918	0.280268	-1.80155	0.0716156	0.602192	Ginm1	glycoprotein integral membrane 1	215751	Nlrp3_ko.normal;wt.normal
Nlrp3_ko.normal - wt.normal	1775	ENSMUSG00000019891	9.48806	-1.62694	0.903264	-1.80118	0.0716747	0.60235	Dcbld1	discoidin, CUB and LCCL domain containing 1	66686	Nlrp3_ko.normal;wt.normal
Nlrp3_ko.normal - wt.normal	1776	ENSMUSG00000102475	7.66221	1.85589	1.03086	1.80033	0.0718092	0.602957	ENSMUSG00000102475			Nlrp3_ko.normal;wt.normal
Nlrp3_ko.normal - wt.normal	1777	ENSMUSG00000044948	80.6172	-0.640212	0.355632	-1.80021	0.0718277	0.602957	Cfap43	cilia and flagella associated protein 43	100048534	Nlrp3_ko.normal;wt.normal
Nlrp3_ko.normal - wt.normal	1778	ENSMUSG00000034327	55.6813	-0.907229	0.504086	-1.79975	0.0719002	0.603226	Kctd9	potassium channel tetramerisation domain containing 9	105440	Nlrp3_ko.normal;wt.normal
Nlrp3_ko.normal - wt.normal	1779	ENSMUSG00000068680	10.3455	-1.60768	0.893427	-1.79945	0.071948	0.603287	Gm10248	predicted gene 10248	791307	Nlrp3_ko.normal;wt.normal
Nlrp3_ko.normal - wt.normal	1780	ENSMUSG00000024516	915.321	-0.304989	0.169639	-1.79788	0.0721967	0.60443	Sec11c	SEC11 homolog C, signal peptidase complex subunit	66286	Nlrp3_ko.normal;wt.normal
Nlrp3_ko.normal - wt.normal	1781	ENSMUSG00000042078	7.92749	1.87612	1.04355	1.79783	0.0722045	0.60443	Svop	SV2 related protein	68666	Nlrp3_ko.normal;wt.normal
Nlrp3_ko.normal - wt.normal	1782	ENSMUSG00000032648	56.0355	0.792424	0.44077	1.79782	0.0722059	0.60443	Pygm	muscle glycogen phosphorylase	19309	Nlrp3_ko.normal;wt.normal
Nlrp3_ko.normal - wt.normal	1783	ENSMUSG00000034484	993.057	-0.412129	0.229309	-1.79727	0.0722934	0.604824	Snx2	sorting nexin 2	67804	Nlrp3_ko.normal;wt.normal
Nlrp3_ko.normal - wt.normal	1784	ENSMUSG00000071415	1023.29	-0.31619	0.175958	-1.79697	0.0723411	0.604884	Rpl23	ribosomal protein L23	65019	Nlrp3_ko.normal;wt.normal
Nlrp3_ko.normal - wt.normal	1785	ENSMUSG00000074088	358.645	-0.45783	0.254841	-1.79653	0.07241	0.60512	Snrnp40	small nuclear ribonucleoprotein 40 (U5)	66585	Nlrp3_ko.normal;wt.normal
Nlrp3_ko.normal - wt.normal	1786	ENSMUSG00000045636	3241.32	-0.281579	0.156812	-1.79564	0.0725515	0.605682	Mtus1	mitochondrial tumor suppressor 1	102103	Nlrp3_ko.normal;wt.normal
Nlrp3_ko.normal - wt.normal	1787	ENSMUSG00000106798	25.1464	1.06976	0.595815	1.79546	0.0725802	0.605682	ENSMUSG00000106798			Nlrp3_ko.normal;wt.normal
Nlrp3_ko.normal - wt.normal	1788	ENSMUSG00000045092	620.382	-0.528463	0.294382	-1.79516	0.072628	0.605682	S1pr1	sphingosine-1-phosphate receptor 1	13609	Nlrp3_ko.normal;wt.normal
Nlrp3_ko.normal - wt.normal	1789	ENSMUSG00000030967	1639.33	-0.346129	0.192847	-1.79483	0.0726803	0.605682	Zranb1	zinc finger, RAN-binding domain containing 1	360216	Nlrp3_ko.normal;wt.normal
Nlrp3_ko.normal - wt.normal	1790	ENSMUSG00000071659	652.459	-0.385637	0.214894	-1.79455	0.0727256	0.605682	Hnrnpul2	heterogeneous nuclear ribonucleoprotein U-like 2	68693	Nlrp3_ko.normal;wt.normal
Nlrp3_ko.normal - wt.normal	1791	ENSMUSG00000066357	268.268	0.479432	0.267164	1.79452	0.0727301	0.605682	Wdr6	WD repeat domain 6	83669	Nlrp3_ko.normal;wt.normal
Nlrp3_ko.normal - wt.normal	1792	ENSMUSG00000030224	625.284	-0.314046	0.175034	-1.7942	0.0727812	0.605682	Strap	serine/threonine kinase receptor associated protein	20901	Nlrp3_ko.normal;wt.normal
Nlrp3_ko.normal - wt.normal	1793	ENSMUSG00000021700	43.4825	1.18804	0.662205	1.79407	0.072802	0.605682	Rab3c	RAB3C, member RAS oncogene family	67295	Nlrp3_ko.normal;wt.normal
Nlrp3_ko.normal - wt.normal	1794	ENSMUSG00000107966	48.6498	0.721205	0.402055	1.7938	0.0728456	0.605707	ENSMUSG00000107966			Nlrp3_ko.normal;wt.normal
Nlrp3_ko.normal - wt.normal	1795	ENSMUSG00000026596	780.945	-0.454884	0.253667	-1.79323	0.0729355	0.605821	Abl2	v-abl Abelson murine leukemia viral oncogene 2 (arg, Abelson-related gene)	11352	Nlrp3_ko.normal;wt.normal
Nlrp3_ko.normal - wt.normal	1796	ENSMUSG00000033213	10.4719	-1.86935	1.04246	-1.7932	0.0729405	0.605821	AA467197	expressed sequence AA467197	433470	Nlrp3_ko.normal;wt.normal
Nlrp3_ko.normal - wt.normal	1797	ENSMUSG00000047911	11.7896	1.45618	0.812516	1.79218	0.0731037	0.606684	Npm2	nucleophosmin/nucleoplasmin 2	328440	Nlrp3_ko.normal;wt.normal
Nlrp3_ko.normal - wt.normal	1798	ENSMUSG00000005268	152.13	0.623431	0.347888	1.79204	0.0731259	0.606684	Prlr	prolactin receptor	19116	Nlrp3_ko.normal;wt.normal
Nlrp3_ko.normal - wt.normal	1799	ENSMUSG00000032698	2305.21	-0.376874	0.210365	-1.79152	0.0732094	0.607039	Lmo2	LIM domain only 2	16909	Nlrp3_ko.normal;wt.normal
Nlrp3_ko.normal - wt.normal	1800	ENSMUSG00000037679	24.3474	1.0677	0.596278	1.79061	0.0733557	0.607714	Inf2	inverted formin, FH2 and WH2 domain containing	70435	Nlrp3_ko.normal;wt.normal
Nlrp3_ko.normal - wt.normal	1801	ENSMUSG00000001289	1691.56	-0.291331	0.162709	-1.79051	0.0733722	0.607714	Pfdn5	prefoldin 5	56612	Nlrp3_ko.normal;wt.normal
Nlrp3_ko.normal - wt.normal	1802	ENSMUSG00000027184	928.343	-0.303423	0.169579	-1.78927	0.0735716	0.609027	Caprin1	cell cycle associated protein 1	53872	Nlrp3_ko.normal;wt.normal
Nlrp3_ko.normal - wt.normal	1803	ENSMUSG00000062098	145.428	0.56014	0.313201	1.78844	0.0737053	0.609795	Btbd3	BTB (POZ) domain containing 3	228662	Nlrp3_ko.normal;wt.normal
Nlrp3_ko.normal - wt.normal	1804	ENSMUSG00000027002	71.9939	0.828792	0.463674	1.78744	0.0738657	0.610785	Nckap1	NCK-associated protein 1	50884	Nlrp3_ko.normal;wt.normal
Nlrp3_ko.normal - wt.normal	1805	ENSMUSG00000030203	541.332	-0.5626	0.314812	-1.7871	0.0739214	0.610906	Dusp16	dual specificity phosphatase 16	70686	Nlrp3_ko.normal;wt.normal
Nlrp3_ko.normal - wt.normal	1806	ENSMUSG00000036931	2245.79	-0.486763	0.272485	-1.78638	0.074037	0.611523	Nfkbid	nuclear factor of kappa light polypeptide gene enhancer in B cells inhibitor, delta	243910	Nlrp3_ko.normal;wt.normal
Nlrp3_ko.normal - wt.normal	1807	ENSMUSG00000024014	655.413	-0.618607	0.346431	-1.78566	0.074155	0.612158	Pim1	proviral integration site 1	18712	Nlrp3_ko.normal;wt.normal
Nlrp3_ko.normal - wt.normal	1808	ENSMUSG00000032652	88.0254	-0.658491	0.368914	-1.78495	0.07427	0.612769	Crebl2	cAMP responsive element binding protein-like 2	232430	Nlrp3_ko.normal;wt.normal
Nlrp3_ko.normal - wt.normal	1809	ENSMUSG00000027347	27.0832	1.1024	0.617908	1.78409	0.0744095	0.613276	Rasgrp1	RAS guanyl releasing protein 1	19419	Nlrp3_ko.normal;wt.normal
Nlrp3_ko.normal - wt.normal	1810	ENSMUSG00000027829	14014.6	-0.348	0.19506	-1.78406	0.0744137	0.613276	Ccnl1	cyclin L1	56706	Nlrp3_ko.normal;wt.normal
Nlrp3_ko.normal - wt.normal	1811	ENSMUSG00000025666	37.8452	1.00095	0.561183	1.78364	0.0744816	0.613496	Tmem47	transmembrane protein 47	192216	Nlrp3_ko.normal;wt.normal
Nlrp3_ko.normal - wt.normal	1812	ENSMUSG00000034994	7629.32	-0.316372	0.177438	-1.783	0.0745857	0.614015	Eef2	eukaryotic translation elongation factor 2	13629	Nlrp3_ko.normal;wt.normal
Nlrp3_ko.normal - wt.normal	1813	ENSMUSG00000022661	12.475	1.34899	0.757209	1.78153	0.074826	0.615653	Cd200	CD200 molecule	17470	Nlrp3_ko.normal;wt.normal
Nlrp3_ko.normal - wt.normal	1814	ENSMUSG00000078580	49.5819	0.704823	0.395766	1.78091	0.074927	0.616015	E430018J23Rik	RIKEN cDNA E430018J23 gene	101604	Nlrp3_ko.normal;wt.normal
Nlrp3_ko.normal - wt.normal	1815	ENSMUSG00000031533	132.924	-0.537923	0.302108	-1.78056	0.074984	0.616015	Mrps31	mitochondrial ribosomal protein S31	57312	Nlrp3_ko.normal;wt.normal
Nlrp3_ko.normal - wt.normal	1816	ENSMUSG00000002100	72.7812	0.758795	0.426169	1.7805	0.0749939	0.616015	Mybpc3	myosin binding protein C, cardiac	17868	Nlrp3_ko.normal;wt.normal
Nlrp3_ko.normal - wt.normal	1817	ENSMUSG00000035901	1123.65	-0.311451	0.174989	-1.77983	0.0751031	0.616055	Dennd5a	DENN/MADD domain containing 5A	19347	Nlrp3_ko.normal;wt.normal
Nlrp3_ko.normal - wt.normal	1818	ENSMUSG00000029392	882.059	-0.314806	0.176906	-1.77951	0.0751567	0.616055	Rilpl1	Rab interacting lysosomal protein-like 1	75695	Nlrp3_ko.normal;wt.normal
Nlrp3_ko.normal - wt.normal	1819	ENSMUSG00000104571	39.8599	0.771182	0.433402	1.77937	0.0751794	0.616055	ENSMUSG00000104571			Nlrp3_ko.normal;wt.normal
Nlrp3_ko.normal - wt.normal	1820	ENSMUSG00000102935	62.1433	0.742076	0.417052	1.77934	0.0751847	0.616055	ENSMUSG00000102935			Nlrp3_ko.normal;wt.normal
Nlrp3_ko.normal - wt.normal	1821	ENSMUSG00000034663	3717.33	-0.304607	0.171227	-1.77897	0.0752449	0.616055	Bmp2k	BMP2 inducible kinase	140780	Nlrp3_ko.normal;wt.normal
Nlrp3_ko.normal - wt.normal	1822	ENSMUSG00000061979	107.32	0.517213	0.290739	1.77896	0.0752465	0.616055	Rcc1l	reculator of chromosome condensation 1 like	94254	Nlrp3_ko.normal;wt.normal
Nlrp3_ko.normal - wt.normal	1823	ENSMUSG00000054321	53.5559	-0.962579	0.541633	-1.77718	0.0755391	0.617603	Taf4b	TATA-box binding protein associated factor 4b	72504	Nlrp3_ko.normal;wt.normal
Nlrp3_ko.normal - wt.normal	1824	ENSMUSG00000094910	26.9751	3.10861	1.74924	1.77712	0.0755487	0.617603	D430019H16Rik	RIKEN cDNA D430019H16 gene	268595	Nlrp3_ko.normal;wt.normal
Nlrp3_ko.normal - wt.normal	1825	ENSMUSG00000077323	710.606	-0.566771	0.318943	-1.77703	0.075563	0.617603	ENSMUSG00000077323			Nlrp3_ko.normal;wt.normal
Nlrp3_ko.normal - wt.normal	1826	ENSMUSG00000028081	330.28	-0.519949	0.292641	-1.77675	0.0756097	0.617603	Rps3a1	ribosomal protein S3A1	20091	Nlrp3_ko.normal;wt.normal
Nlrp3_ko.normal - wt.normal	1827	ENSMUSG00000075284	2288.51	-0.29416	0.165608	-1.77625	0.0756923	0.617603	Wipf1	WAS/WASL interacting protein family, member 1	215280	Nlrp3_ko.normal;wt.normal
Nlrp3_ko.normal - wt.normal	1828	ENSMUSG00000042082	2111.02	-0.508182	0.286138	-1.776	0.0757328	0.617603	Arsb	arylsulfatase B	11881	Nlrp3_ko.normal;wt.normal
Nlrp3_ko.normal - wt.normal	1829	ENSMUSG00000044835	6.71602	2.0619	1.16103	1.77592	0.0757456	0.617603	Ankrd45	ankyrin repeat domain 45	73844	Nlrp3_ko.normal;wt.normal
Nlrp3_ko.normal - wt.normal	1830	ENSMUSG00000023977	1356.1	0.293056	0.165073	1.77531	0.0758467	0.617603	Ubr2	ubiquitin protein ligase E3 component n-recognin 2	224826	Nlrp3_ko.normal;wt.normal
Nlrp3_ko.normal - wt.normal	1831	ENSMUSG00000033885	554.072	-0.346307	0.195072	-1.77528	0.0758515	0.617603	Pxk	PX domain containing serine/threonine kinase	218699	Nlrp3_ko.normal;wt.normal
Nlrp3_ko.normal - wt.normal	1832	ENSMUSG00000074405	183.613	0.436077	0.245662	1.77511	0.0758802	0.617603	Zfp865	zinc finger protein 865	319748	Nlrp3_ko.normal;wt.normal
Nlrp3_ko.normal - wt.normal	1833	ENSMUSG00000019590	20.3385	1.28262	0.722667	1.77484	0.0759245	0.617603	Cyb561	cytochrome b-561	13056	Nlrp3_ko.normal;wt.normal
Nlrp3_ko.normal - wt.normal	1834	ENSMUSG00000054237	189.996	0.481143	0.271098	1.77479	0.0759324	0.617603	Fra10ac1	FRA10AC1 homolog (human)	70567	Nlrp3_ko.normal;wt.normal
Nlrp3_ko.normal - wt.normal	1835	ENSMUSG00000047675	1303.96	-0.367571	0.207233	-1.77371	0.0761117	0.618547	Rps8;!Gm15501	ribosomal protein S8;!predicted pseudogene 15501	20116;!100040298	Nlrp3_ko.normal;wt.normal
Nlrp3_ko.normal - wt.normal	1836	ENSMUSG00000057367	447.301	-0.337065	0.190081	-1.77327	0.0761843	0.618547	Birc2	baculoviral IAP repeat-containing 2	11797	Nlrp3_ko.normal;wt.normal
Nlrp3_ko.normal - wt.normal	1837	ENSMUSG00000042608	687.017	-0.479048	0.270173	-1.77312	0.0762095	0.618547	Stk40	serine/threonine kinase 40	74178	Nlrp3_ko.normal;wt.normal
Nlrp3_ko.normal - wt.normal	1838	ENSMUSG00000040229	11250.6	-0.362728	0.204574	-1.77309	0.0762143	0.618547	Gpr34	G protein-coupled receptor 34	23890	Nlrp3_ko.normal;wt.normal
Nlrp3_ko.normal - wt.normal	1839	ENSMUSG00000104916	8.90292	-1.66525	0.939624	-1.77225	0.0763535	0.618893	ENSMUSG00000104916			Nlrp3_ko.normal;wt.normal
Nlrp3_ko.normal - wt.normal	1840	ENSMUSG00000088625	6.34654	1.94872	1.09967	1.77211	0.0763771	0.618893	Gm23318	predicted gene, 23318	115489368	Nlrp3_ko.normal;wt.normal
Nlrp3_ko.normal - wt.normal	1841	ENSMUSG00000061315	287.944	-0.40666	0.229489	-1.77203	0.0763901	0.618893	Naca	nascent polypeptide-associated complex alpha polypeptide	17938	Nlrp3_ko.normal;wt.normal
Nlrp3_ko.normal - wt.normal	1842	ENSMUSG00000053390	141.673	0.490211	0.276669	1.77183	0.0764229	0.618893	Zfp952	zinc finger protein 952	240067	Nlrp3_ko.normal;wt.normal
Nlrp3_ko.normal - wt.normal	1843	ENSMUSG00000086448	6.42733	-2.43427	1.37407	-1.77157	0.0764654	0.618901	ENSMUSG00000086448			Nlrp3_ko.normal;wt.normal
Nlrp3_ko.normal - wt.normal	1844	ENSMUSG00000051790	48.2418	0.895032	0.505391	1.77097	0.0765657	0.619101	Nlgn2	neuroligin 2	216856	Nlrp3_ko.normal;wt.normal
Nlrp3_ko.normal - wt.normal	1845	ENSMUSG00000029632	393.674	-0.550039	0.310594	-1.77093	0.0765731	0.619101	Ndufa4	Ndufa4, mitochondrial complex associated	17992	Nlrp3_ko.normal;wt.normal
Nlrp3_ko.normal - wt.normal	1846	ENSMUSG00000013160	756.489	-0.322401	0.182187	-1.76961	0.0767918	0.620532	Atp6v0d1	ATPase, H+ transporting, lysosomal V0 subunit D1	11972	Nlrp3_ko.normal;wt.normal
Nlrp3_ko.normal - wt.normal	1847	ENSMUSG00000061414	25.554	-0.989219	0.559346	-1.76853	0.0769729	0.621381	Cracr2a	calcium release activated channel regulator 2A	381812	Nlrp3_ko.normal;wt.normal
Nlrp3_ko.normal - wt.normal	1848	ENSMUSG00000025931	38.3995	0.860306	0.486465	1.76848	0.07698	0.621381	Paqr8	progestin and adipoQ receptor family member VIII	74229	Nlrp3_ko.normal;wt.normal
Nlrp3_ko.normal - wt.normal	1849	ENSMUSG00000106720	33.0408	-1.20123	0.679676	-1.76736	0.0771686	0.622566	ENSMUSG00000106720			Nlrp3_ko.normal;wt.normal
Nlrp3_ko.normal - wt.normal	1850	ENSMUSG00000069919	104.052	1.83254	1.03731	1.76662	0.0772919	0.623223	Hba-a1	hemoglobin alpha, adult chain 1	15122	Nlrp3_ko.normal;wt.normal
Nlrp3_ko.normal - wt.normal	1851	ENSMUSG00000035936	40.8965	0.876874	0.496602	1.76575	0.0774384	0.62324	Aldh5a1	aldhehyde dehydrogenase family 5, subfamily A1	214579	Nlrp3_ko.normal;wt.normal
Nlrp3_ko.normal - wt.normal	1852	ENSMUSG00000007041	1579.25	-0.342494	0.193969	-1.76572	0.0774436	0.62324	Clic1	chloride intracellular channel 1	114584	Nlrp3_ko.normal;wt.normal
Nlrp3_ko.normal - wt.normal	1853	ENSMUSG00000031304	52.9657	0.839226	0.475334	1.76555	0.0774714	0.62324	Il2rg	interleukin 2 receptor, gamma chain	16186	Nlrp3_ko.normal;wt.normal
Nlrp3_ko.normal - wt.normal	1854	ENSMUSG00000022515	374.065	0.392466	0.222306	1.76543	0.077491	0.62324	Anks3	ankyrin repeat and sterile alpha motif domain containing 3	72615	Nlrp3_ko.normal;wt.normal
Nlrp3_ko.normal - wt.normal	1855	ENSMUSG00000024072	407.308	-0.604499	0.342422	-1.76536	0.0775029	0.62324	Yipf4	Yip1 domain family, member 4	67864	Nlrp3_ko.normal;wt.normal
Nlrp3_ko.normal - wt.normal	1856	ENSMUSG00000024302	60.6241	0.875984	0.496415	1.76462	0.0776278	0.623382	Dtna	dystrobrevin alpha	13527	Nlrp3_ko.normal;wt.normal
Nlrp3_ko.normal - wt.normal	1857	ENSMUSG00000038007	20.7919	1.07885	0.611411	1.76452	0.0776437	0.623382	Acer2	alkaline ceramidase 2	230379	Nlrp3_ko.normal;wt.normal
Nlrp3_ko.normal - wt.normal	1858	ENSMUSG00000037710	143.608	0.478338	0.27111	1.76437	0.0776692	0.623382	Cisd1	CDGSH iron sulfur domain 1	52637	Nlrp3_ko.normal;wt.normal
Nlrp3_ko.normal - wt.normal	1859	ENSMUSG00000038807	328.277	0.374239	0.212151	1.76403	0.0777276	0.623382	Rap1gap2	RAP1 GTPase activating protein 2	380711	Nlrp3_ko.normal;wt.normal
Nlrp3_ko.normal - wt.normal	1860	ENSMUSG00000022552	362.172	0.353169	0.200208	1.76401	0.0777295	0.623382	Sharpin	SHANK-associated RH domain interacting protein	106025	Nlrp3_ko.normal;wt.normal
Nlrp3_ko.normal - wt.normal	1861	ENSMUSG00000054079	149.182	-0.450125	0.255297	-1.76314	0.0778766	0.624175	Utp18	UTP18 small subunit processome component	217109	Nlrp3_ko.normal;wt.normal
Nlrp3_ko.normal - wt.normal	1862	ENSMUSG00000021709	866.397	-0.318532	0.180706	-1.7627	0.0779506	0.624175	Erbin	Erbb2 interacting protein	59079	Nlrp3_ko.normal;wt.normal
Nlrp3_ko.normal - wt.normal	1863	ENSMUSG00000040950	161.061	0.533991	0.302985	1.76243	0.0779961	0.624175	Mgl2	macrophage galactose N-acetyl-galactosamine specific lectin 2	216864	Nlrp3_ko.normal;wt.normal
Nlrp3_ko.normal - wt.normal	1864	ENSMUSG00000029401	482.857	-0.567101	0.321815	-1.7622	0.0780361	0.624175	Rilpl2	Rab interacting lysosomal protein-like 2	80291	Nlrp3_ko.normal;wt.normal
Nlrp3_ko.normal - wt.normal	1865	ENSMUSG00000022358	200.508	0.486307	0.275968	1.76219	0.0780376	0.624175	Fbxo32	F-box protein 32	67731	Nlrp3_ko.normal;wt.normal
Nlrp3_ko.normal - wt.normal	1866	ENSMUSG00000100394	65.782	0.637034	0.36156	1.76191	0.0780851	0.62422	ENSMUSG00000100394			Nlrp3_ko.normal;wt.normal
Nlrp3_ko.normal - wt.normal	1867	ENSMUSG00000106246	60.0387	-0.902346	0.51251	-1.76064	0.0782995	0.625579	Gm18867	eukaryotic translation initiation factor 5 pseudogene	100417858	Nlrp3_ko.normal;wt.normal
Nlrp3_ko.normal - wt.normal	1868	ENSMUSG00000084964	855.553	0.572345	0.325121	1.76041	0.0783389	0.625579	ENSMUSG00000084964			Nlrp3_ko.normal;wt.normal
Nlrp3_ko.normal - wt.normal	1869	ENSMUSG00000029580	111904	-0.286383	0.162725	-1.75992	0.0784217	0.625742	Actb	actin, beta	11461	Nlrp3_ko.normal;wt.normal
Nlrp3_ko.normal - wt.normal	1870	ENSMUSG00000040105	157.103	-0.517388	0.294114	-1.75914	0.078553	0.625742	Plpp6	phospholipid phosphatase 6	74411	Nlrp3_ko.normal;wt.normal
Nlrp3_ko.normal - wt.normal	1871	ENSMUSG00000042682	1562.85	-0.380516	0.216351	-1.75879	0.0786126	0.625742	Selenok	selenoprotein K	80795	Nlrp3_ko.normal;wt.normal
Nlrp3_ko.normal - wt.normal	1872	ENSMUSG00000063362	286.326	0.413419	0.235062	1.75877	0.0786171	0.625742	Alg11	asparagine-linked glycosylation 11 (alpha-1,2-mannosyltransferase)	207958	Nlrp3_ko.normal;wt.normal
Nlrp3_ko.normal - wt.normal	1873	ENSMUSG00000032515	1229.22	-0.440583	0.250527	-1.75863	0.078641	0.625742	Csrnp1	cysteine-serine-rich nuclear protein 1	215418	Nlrp3_ko.normal;wt.normal
Nlrp3_ko.normal - wt.normal	1874	ENSMUSG00000034586	16.7468	1.38252	0.786156	1.75858	0.078649	0.625742	Hid1	HID1 domain containing	217310	Nlrp3_ko.normal;wt.normal
Nlrp3_ko.normal - wt.normal	1875	ENSMUSG00000028114	258.482	-0.467014	0.265567	-1.75856	0.0786529	0.625742	Mettl14	methyltransferase like 14	210529	Nlrp3_ko.normal;wt.normal
Nlrp3_ko.normal - wt.normal	1876	ENSMUSG00000079834	5.18868	-2.31931	1.31939	-1.75787	0.0787704	0.626203	ENSMUSG00000079834			Nlrp3_ko.normal;wt.normal
Nlrp3_ko.normal - wt.normal	1877	ENSMUSG00000062661	170.958	0.604047	0.343653	1.75772	0.0787949	0.626203	Ncs1	neuronal calcium sensor 1	14299	Nlrp3_ko.normal;wt.normal
Nlrp3_ko.normal - wt.normal	1878	ENSMUSG00000065610	13.5121	-1.73417	0.986766	-1.75743	0.0788449	0.626267	Mir29a	microRNA 29a	387222	Nlrp3_ko.normal;wt.normal
Nlrp3_ko.normal - wt.normal	1879	ENSMUSG00000028402	10.6062	1.51002	0.860081	1.75567	0.079144	0.62816	Mpdz	multiple PDZ domain crumbs cell polarity complex component	17475	Nlrp3_ko.normal;wt.normal
Nlrp3_ko.normal - wt.normal	1880	ENSMUSG00000106229	12.2638	1.56955	0.894096	1.75546	0.0791814	0.62816	ENSMUSG00000106229			Nlrp3_ko.normal;wt.normal
Nlrp3_ko.normal - wt.normal	1881	ENSMUSG00000046711	16.8655	-1.38271	0.787789	-1.75518	0.0792291	0.62816	Hmga1	high mobility group AT-hook 1	15361	Nlrp3_ko.normal;wt.normal
Nlrp3_ko.normal - wt.normal	1882	ENSMUSG00000040022	239.97	0.412473	0.235046	1.75486	0.0792834	0.62816	Rab11fip2	RAB11 family interacting protein 2 (class I)	74998	Nlrp3_ko.normal;wt.normal
Nlrp3_ko.normal - wt.normal	1883	ENSMUSG00000049106	536.036	-0.454896	0.25923	-1.7548	0.0792938	0.62816	Dcaf5	DDB1 and CUL4 associated factor 5	320808	Nlrp3_ko.normal;wt.normal
Nlrp3_ko.normal - wt.normal	1884	ENSMUSG00000044566	12.0541	-1.35637	0.773189	-1.75426	0.079386	0.628557	Cage1	cancer antigen 1	71213	Nlrp3_ko.normal;wt.normal
Nlrp3_ko.normal - wt.normal	1885	ENSMUSG00000032435	975.297	-0.300222	0.171168	-1.75396	0.0794371	0.628628	Dync1li1	dynein cytoplasmic 1 light intermediate chain 1	235661	Nlrp3_ko.normal;wt.normal
Nlrp3_ko.normal - wt.normal	1886	ENSMUSG00000089828	61.623	0.686394	0.391422	1.75359	0.0795004	0.628733	ENSMUSG00000089828			Nlrp3_ko.normal;wt.normal
Nlrp3_ko.normal - wt.normal	1887	ENSMUSG00000028398	196.876	-0.456684	0.260457	-1.75339	0.0795347	0.628733	Dmac1	distal membrane arm assembly complex 1	66928	Nlrp3_ko.normal;wt.normal
Nlrp3_ko.normal - wt.normal	1888	ENSMUSG00000073176	34.1741	0.809276	0.461649	1.75301	0.0796	0.628857	Zfp449	zinc finger protein 449	78619	Nlrp3_ko.normal;wt.normal
Nlrp3_ko.normal - wt.normal	1889	ENSMUSG00000084149	10.5275	1.47123	0.83943	1.75266	0.0796604	0.628857	ENSMUSG00000084149			Nlrp3_ko.normal;wt.normal
Nlrp3_ko.normal - wt.normal	1890	ENSMUSG00000032119	131.535	0.508424	0.290103	1.75256	0.0796769	0.628857	Hinfp	histone H4 transcription factor	102423	Nlrp3_ko.normal;wt.normal
Nlrp3_ko.normal - wt.normal	1891	ENSMUSG00000101059	30.2667	-0.957661	0.546815	-1.75135	0.0798864	0.629906	ENSMUSG00000101059			Nlrp3_ko.normal;wt.normal
Nlrp3_ko.normal - wt.normal	1892	ENSMUSG00000066551	398.529	-0.341339	0.194909	-1.75127	0.0798993	0.629906	Hmgb1	high mobility group box 1	15289	Nlrp3_ko.normal;wt.normal
Nlrp3_ko.normal - wt.normal	1893	ENSMUSG00000031264	600.097	-0.353648	0.202057	-1.75024	0.0800776	0.629906	Btk	Bruton agammaglobulinemia tyrosine kinase	12229	Nlrp3_ko.normal;wt.normal
Nlrp3_ko.normal - wt.normal	1894	ENSMUSG00000108042	27.6279	1.01864	0.58205	1.7501	0.0801018	0.629906	ENSMUSG00000108042			Nlrp3_ko.normal;wt.normal
Nlrp3_ko.normal - wt.normal	1895	ENSMUSG00000097601	16.8772	1.19041	0.680214	1.75005	0.0801094	0.629906	ENSMUSG00000097601			Nlrp3_ko.normal;wt.normal
Nlrp3_ko.normal - wt.normal	1896	ENSMUSG00000025417	399.948	0.345875	0.197658	1.74987	0.0801414	0.629906	Pip4k2c	phosphatidylinositol-5-phosphate 4-kinase, type II, gamma	117150	Nlrp3_ko.normal;wt.normal
Nlrp3_ko.normal - wt.normal	1897	ENSMUSG00000032215	217.075	-0.397754	0.227338	-1.74961	0.0801849	0.629906	Rsl24d1	ribosomal L24 domain containing 1	225215	Nlrp3_ko.normal;wt.normal
Nlrp3_ko.normal - wt.normal	1898	ENSMUSG00000071379	337.197	-0.403205	0.230456	-1.7496	0.0801875	0.629906	Hpcal1	hippocalcin-like 1	53602	Nlrp3_ko.normal;wt.normal
Nlrp3_ko.normal - wt.normal	1899	ENSMUSG00000004035	13.8016	1.37386	0.785437	1.74917	0.080262	0.629906	Gstm7	glutathione S-transferase, mu 7	68312	Nlrp3_ko.normal;wt.normal
Nlrp3_ko.normal - wt.normal	1900	ENSMUSG00000030671	6811.11	-0.246032	0.140675	-1.74894	0.0803016	0.629906	Pde3b	phosphodiesterase 3B, cGMP-inhibited	18576	Nlrp3_ko.normal;wt.normal
Nlrp3_ko.normal - wt.normal	1901	ENSMUSG00000024169	130.341	0.490592	0.280531	1.7488	0.0803258	0.629906	Ift140	intraflagellar transport 140	106633	Nlrp3_ko.normal;wt.normal
Nlrp3_ko.normal - wt.normal	1902	ENSMUSG00000025006	64.0754	0.741876	0.424266	1.74861	0.0803584	0.629906	Sorbs1	sorbin and SH3 domain containing 1	20411	Nlrp3_ko.normal;wt.normal
Nlrp3_ko.normal - wt.normal	1903	ENSMUSG00000001642	71.4156	0.709118	0.405616	1.74825	0.0804212	0.629906	Akr1b3	aldo-keto reductase family 1, member B3 (aldose reductase)	11677	Nlrp3_ko.normal;wt.normal
Nlrp3_ko.normal - wt.normal	1904	ENSMUSG00000035277	5.25608	2.22851	1.27477	1.74816	0.080436	0.629906	Arx	aristaless related homeobox	11878	Nlrp3_ko.normal;wt.normal
Nlrp3_ko.normal - wt.normal	1905	ENSMUSG00000064023	373.935	-0.408854	0.233882	-1.74812	0.0804432	0.629906	Klk8	kallikrein related-peptidase 8	259277	Nlrp3_ko.normal;wt.normal
Nlrp3_ko.normal - wt.normal	1906	ENSMUSG00000060279	126.488	-0.536985	0.307288	-1.7475	0.0805515	0.630423	Ap2a1	adaptor-related protein complex 2, alpha 1 subunit	11771	Nlrp3_ko.normal;wt.normal
Nlrp3_ko.normal - wt.normal	1907	ENSMUSG00000081049	39.9872	-0.865812	0.495597	-1.74701	0.0806361	0.630754	ENSMUSG00000081049			Nlrp3_ko.normal;wt.normal
Nlrp3_ko.normal - wt.normal	1908	ENSMUSG00000029819	28.0947	1.0448	0.598321	1.74622	0.080773	0.631494	Npy	neuropeptide Y	109648	Nlrp3_ko.normal;wt.normal
Nlrp3_ko.normal - wt.normal	1909	ENSMUSG00000035021	2230.97	-0.535608	0.307084	-1.74418	0.0811286	0.633521	Baz1a	bromodomain adjacent to zinc finger domain 1A	217578	Nlrp3_ko.normal;wt.normal
Nlrp3_ko.normal - wt.normal	1910	ENSMUSG00000008318	130.648	0.46593	0.267141	1.74413	0.0811357	0.633521	Relt	RELT tumor necrosis factor receptor	320100	Nlrp3_ko.normal;wt.normal
Nlrp3_ko.normal - wt.normal	1911	ENSMUSG00000022529	537.608	-0.324625	0.186139	-1.744	0.0811597	0.633521	Zfp263	zinc finger protein 263	74120	Nlrp3_ko.normal;wt.normal
Nlrp3_ko.normal - wt.normal	1912	ENSMUSG00000010406	829.979	-0.332901	0.190946	-1.74343	0.0812591	0.633639	Mrpl52	mitochondrial ribosomal protein L52	68836	Nlrp3_ko.normal;wt.normal
Nlrp3_ko.normal - wt.normal	1913	ENSMUSG00000074733	376.807	0.340473	0.1953	1.74333	0.081276	0.633639	Zfp950	zinc finger protein 950	414758	Nlrp3_ko.normal;wt.normal
Nlrp3_ko.normal - wt.normal	1914	ENSMUSG00000010064	42.8772	0.85566	0.490862	1.74318	0.0813022	0.633639	Slc38a3	solute carrier family 38, member 3	76257	Nlrp3_ko.normal;wt.normal
Nlrp3_ko.normal - wt.normal	1915	ENSMUSG00000021252	191.937	0.408824	0.234582	1.74278	0.081372	0.633761	Erg28	ergosterol biosynthesis 28	58520	Nlrp3_ko.normal;wt.normal
Nlrp3_ko.normal - wt.normal	1916	ENSMUSG00000116995	54.5205	-0.680278	0.390389	-1.74256	0.0814101	0.633761	ENSMUSG00000116995			Nlrp3_ko.normal;wt.normal
Nlrp3_ko.normal - wt.normal	1917	ENSMUSG00000024914	808.555	-0.298243	0.171182	-1.74226	0.0814635	0.633761	Drap1	Dr1 associated protein 1 (negative cofactor 2 alpha)	66556	Nlrp3_ko.normal;wt.normal
Nlrp3_ko.normal - wt.normal	1918	ENSMUSG00000000552	674.481	-0.349892	0.200861	-1.74196	0.0815146	0.633761	Zfp385a	zinc finger protein 385A	29813	Nlrp3_ko.normal;wt.normal
Nlrp3_ko.normal - wt.normal	1919	ENSMUSG00000019122	1155.4	-0.388562	0.223071	-1.74187	0.0815303	0.633761	Ccl9	chemokine (C-C motif) ligand 9	20308	Nlrp3_ko.normal;wt.normal
Nlrp3_ko.normal - wt.normal	1920	ENSMUSG00000020176	9.10044	2.12397	1.22008	1.74084	0.0817114	0.634435	Grb10	growth factor receptor bound protein 10	14783	Nlrp3_ko.normal;wt.normal
Nlrp3_ko.normal - wt.normal	1921	ENSMUSG00000027296	11.5018	1.40589	0.807694	1.74062	0.0817507	0.634435	Itpka	inositol 1,4,5-trisphosphate 3-kinase A	228550	Nlrp3_ko.normal;wt.normal
Nlrp3_ko.normal - wt.normal	1922	ENSMUSG00000024687	200.009	-0.723771	0.415861	-1.74042	0.0817858	0.634435	Osbp	oxysterol binding protein	76303	Nlrp3_ko.normal;wt.normal
Nlrp3_ko.normal - wt.normal	1923	ENSMUSG00000038065	44.9661	1.03122	0.592593	1.74018	0.081828	0.634435	Mturn	maturin, neural progenitor differentiation regulator homolog (Xenopus)	68235	Nlrp3_ko.normal;wt.normal
Nlrp3_ko.normal - wt.normal	1924	ENSMUSG00000030560	4988.59	-0.30437	0.174908	-1.74017	0.0818296	0.634435	Ctsc	cathepsin C	13032	Nlrp3_ko.normal;wt.normal
Nlrp3_ko.normal - wt.normal	1925	ENSMUSG00000003378	13.0251	1.51959	0.87358	1.7395	0.0819471	0.635016	Grik5	glutamate receptor, ionotropic, kainate 5 (gamma 2)	14809	Nlrp3_ko.normal;wt.normal
Nlrp3_ko.normal - wt.normal	1926	ENSMUSG00000059146	11.7206	1.71143	0.98417	1.73896	0.0820425	0.635144	Ntrk3;!E430016F16Rik	neurotrophic tyrosine kinase, receptor, type 3;!RIKEN cDNA E430016F16 gene	18213;!414121	Nlrp3_ko.normal;wt.normal
Nlrp3_ko.normal - wt.normal	1927	ENSMUSG00000113515	7.93488	-2.04958	1.17865	-1.73892	0.0820488	0.635144	ENSMUSG00000113515			Nlrp3_ko.normal;wt.normal
Nlrp3_ko.normal - wt.normal	1928	ENSMUSG00000036686	102.174	0.57072	0.328256	1.73864	0.0820974	0.63519	Cc2d1a	coiled-coil and C2 domain containing 1A	212139	Nlrp3_ko.normal;wt.normal
Nlrp3_ko.normal - wt.normal	1929	ENSMUSG00000031530	31.2752	-1.11208	0.639884	-1.73794	0.0822212	0.635818	Dusp4	dual specificity phosphatase 4	319520	Nlrp3_ko.normal;wt.normal
Nlrp3_ko.normal - wt.normal	1930	ENSMUSG00000042197	794.473	0.313007	0.180203	1.73697	0.0823924	0.636812	Zfp451	zinc finger protein 451	98403	Nlrp3_ko.normal;wt.normal
Nlrp3_ko.normal - wt.normal	1931	ENSMUSG00000027273	114.453	0.845584	0.486973	1.73641	0.0824919	0.637081	Snap25	synaptosomal-associated protein 25	20614	Nlrp3_ko.normal;wt.normal
Nlrp3_ko.normal - wt.normal	1932	ENSMUSG00000028519	10.8568	1.6509	0.95082	1.73629	0.0825126	0.637081	Dab1	disabled 1	13131	Nlrp3_ko.normal;wt.normal
Nlrp3_ko.normal - wt.normal	1933	ENSMUSG00000023966	26.1235	0.918436	0.529095	1.73586	0.0825881	0.637152	Rsph9	radial spoke head 9 homolog (Chlamydomonas)	75564	Nlrp3_ko.normal;wt.normal
Nlrp3_ko.normal - wt.normal	1934	ENSMUSG00000055652	405.994	0.456436	0.262971	1.73569	0.0826187	0.637152	Klhl25	kelch-like 25	207952	Nlrp3_ko.normal;wt.normal
Nlrp3_ko.normal - wt.normal	1935	ENSMUSG00000030806	16.5293	1.30435	0.751643	1.73534	0.0826812	0.637152	Stx1b	syntaxin 1B	56216	Nlrp3_ko.normal;wt.normal
Nlrp3_ko.normal - wt.normal	1936	ENSMUSG00000029439	1620.18	0.294973	0.170012	1.73501	0.0827383	0.637152	Sfswap	splicing factor SWAP	231769	Nlrp3_ko.normal;wt.normal
Nlrp3_ko.normal - wt.normal	1937	ENSMUSG00000022106	1275.94	-0.31737	0.182941	-1.73483	0.0827716	0.637152	Rcbtb2	regulator of chromosome condensation (RCC1) and BTB (POZ) domain containing protein 2	105670	Nlrp3_ko.normal;wt.normal
Nlrp3_ko.normal - wt.normal	1938	ENSMUSG00000029570	1018.82	-0.439773	0.253533	-1.73458	0.0828159	0.637152	Lfng	LFNG O-fucosylpeptide 3-beta-N-acetylglucosaminyltransferase	16848	Nlrp3_ko.normal;wt.normal
Nlrp3_ko.normal - wt.normal	1939	ENSMUSG00000051359	53.4534	2.16251	1.24705	1.7341	0.0829009	0.637152	Ncald	neurocalcin delta	52589	Nlrp3_ko.normal;wt.normal
Nlrp3_ko.normal - wt.normal	1940	ENSMUSG00000037996	19.0003	1.46441	0.844545	1.73397	0.0829239	0.637152	Slc24a2	solute carrier family 24 (sodium/potassium/calcium exchanger), member 2	76376	Nlrp3_ko.normal;wt.normal
Nlrp3_ko.normal - wt.normal	1941	ENSMUSG00000115008	10.2485	1.89194	1.09115	1.7339	0.0829355	0.637152	4933429O19Rik	RIKEN cDNA 4933429O19 gene	66770	Nlrp3_ko.normal;wt.normal
Nlrp3_ko.normal - wt.normal	1942	ENSMUSG00000039046	203.672	-0.444588	0.256475	-1.73346	0.0830146	0.637152	Usp6nl	USP6 N-terminal like	98910	Nlrp3_ko.normal;wt.normal
Nlrp3_ko.normal - wt.normal	1943	ENSMUSG00000060424	30.2066	0.998236	0.575929	1.73326	0.0830487	0.637152	ENSMUSG00000060424			Nlrp3_ko.normal;wt.normal
Nlrp3_ko.normal - wt.normal	1944	ENSMUSG00000016946	161.643	-0.478453	0.276052	-1.7332	0.0830608	0.637152	Kctd5	potassium channel tetramerisation domain containing 5	69259	Nlrp3_ko.normal;wt.normal
Nlrp3_ko.normal - wt.normal	1945	ENSMUSG00000104698	81.7531	0.756083	0.436259	1.7331	0.083077	0.637152	ENSMUSG00000104698			Nlrp3_ko.normal;wt.normal
Nlrp3_ko.normal - wt.normal	1946	ENSMUSG00000097385	54.0382	0.732008	0.422431	1.73285	0.0831231	0.637152	ENSMUSG00000097385			Nlrp3_ko.normal;wt.normal
Nlrp3_ko.normal - wt.normal	1947	ENSMUSG00000060802	30136.7	-0.297996	0.172084	-1.73168	0.0833297	0.637152	B2m	beta-2 microglobulin	12010	Nlrp3_ko.normal;wt.normal
Nlrp3_ko.normal - wt.normal	1948	ENSMUSG00000035868	65.5387	-0.683601	0.394834	-1.73136	0.0833871	0.637152	Zfp983	zinc finger protein 983	73229	Nlrp3_ko.normal;wt.normal
Nlrp3_ko.normal - wt.normal	1949	ENSMUSG00000021876	6572.18	-0.391	0.225864	-1.73113	0.0834282	0.637152	Rnase4	ribonuclease, RNase A family 4	58809	Nlrp3_ko.normal;wt.normal
Nlrp3_ko.normal - wt.normal	1950	ENSMUSG00000089796	12.8339	-1.38868	0.802335	-1.73079	0.0834888	0.637152	ENSMUSG00000089796			Nlrp3_ko.normal;wt.normal
Nlrp3_ko.normal - wt.normal	1951	ENSMUSG00000019850	2558.64	-1.01474	0.586353	-1.7306	0.0835238	0.637152	Tnfaip3	tumor necrosis factor, alpha-induced protein 3	21929	Nlrp3_ko.normal;wt.normal
Nlrp3_ko.normal - wt.normal	1952	ENSMUSG00000034266	80.4003	-0.873281	0.504637	-1.73052	0.0835382	0.637152	Batf	basic leucine zipper transcription factor, ATF-like	53314	Nlrp3_ko.normal;wt.normal
Nlrp3_ko.normal - wt.normal	1953	ENSMUSG00000028676	1179.52	-0.304422	0.175923	-1.73042	0.0835549	0.637152	Srsf10	serine and arginine-rich splicing factor 10	14105	Nlrp3_ko.normal;wt.normal
Nlrp3_ko.normal - wt.normal	1954	ENSMUSG00000038213	260.058	-0.43319	0.250353	-1.73032	0.0835736	0.637152	Tapbpl	TAP binding protein-like	213233	Nlrp3_ko.normal;wt.normal
Nlrp3_ko.normal - wt.normal	1955	ENSMUSG00000056121	1758.84	-0.258483	0.149388	-1.73028	0.0835799	0.637152	Fez2	fasciculation and elongation protein zeta 2 (zygin II)	225020	Nlrp3_ko.normal;wt.normal
Nlrp3_ko.normal - wt.normal	1956	ENSMUSG00000067870	68.2856	-0.741726	0.428719	-1.7301	0.0836127	0.637152	ENSMUSG00000067870			Nlrp3_ko.normal;wt.normal
Nlrp3_ko.normal - wt.normal	1957	ENSMUSG00000036273	7.92491	1.71314	0.990461	1.72964	0.0836944	0.637152	Lrrk2	leucine-rich repeat kinase 2	66725	Nlrp3_ko.normal;wt.normal
Nlrp3_ko.normal - wt.normal	1958	ENSMUSG00000031613	2441.52	-0.275055	0.159032	-1.72956	0.0837094	0.637152	Hpgd	hydroxyprostaglandin dehydrogenase 15 (NAD)	15446	Nlrp3_ko.normal;wt.normal
Nlrp3_ko.normal - wt.normal	1959	ENSMUSG00000015652	22.9795	1.19941	0.693635	1.72916	0.0837801	0.637152	Steap1	six transmembrane epithelial antigen of the prostate 1	70358	Nlrp3_ko.normal;wt.normal
Nlrp3_ko.normal - wt.normal	1960	ENSMUSG00000030729	270.544	0.445178	0.257486	1.72894	0.0838192	0.637152	Pgm2l1	phosphoglucomutase 2-like 1	70974	Nlrp3_ko.normal;wt.normal
Nlrp3_ko.normal - wt.normal	1961	ENSMUSG00000064367	5773.8	0.330488	0.191152	1.72893	0.0838218	0.637152	ND5	NADH dehydrogenase subunit 5	17721	Nlrp3_ko.normal;wt.normal
Nlrp3_ko.normal - wt.normal	1962	ENSMUSG00000030180	1736.64	-0.313047	0.181072	-1.72885	0.0838362	0.637152	Kdm5a	lysine (K)-specific demethylase 5A	214899	Nlrp3_ko.normal;wt.normal
Nlrp3_ko.normal - wt.normal	1963	ENSMUSG00000030652	109.679	-0.569816	0.329603	-1.72879	0.0838459	0.637152	Coq7	demethyl-Q 7	12850	Nlrp3_ko.normal;wt.normal
Nlrp3_ko.normal - wt.normal	1964	ENSMUSG00000050357	9.07997	1.65644	0.95848	1.7282	0.0839532	0.637212	Carmil2	capping protein regulator and myosin 1 linker 2	234695	Nlrp3_ko.normal;wt.normal
Nlrp3_ko.normal - wt.normal	1965	ENSMUSG00000024947	226.509	0.456405	0.264127	1.72798	0.0839922	0.637212	Men1	multiple endocrine neoplasia 1	17283	Nlrp3_ko.normal;wt.normal
Nlrp3_ko.normal - wt.normal	1966	ENSMUSG00000071267	129.436	-0.478484	0.276931	-1.72781	0.0840219	0.637212	Zfp942	zinc finger protein 942	73233	Nlrp3_ko.normal;wt.normal
Nlrp3_ko.normal - wt.normal	1967	ENSMUSG00000052419	436.477	-0.42569	0.246377	-1.7278	0.0840247	0.637212	Smim30	small integral membrane protein 30	66520	Nlrp3_ko.normal;wt.normal
Nlrp3_ko.normal - wt.normal	1968	ENSMUSG00000004366	18.3215	1.5231	0.881651	1.72755	0.0840689	0.637224	Sst	somatostatin	20604	Nlrp3_ko.normal;wt.normal
Nlrp3_ko.normal - wt.normal	1969	ENSMUSG00000005803	569.343	-0.378883	0.219362	-1.72721	0.0841302	0.637235	Sqor	sulfide quinone oxidoreductase	59010	Nlrp3_ko.normal;wt.normal
Nlrp3_ko.normal - wt.normal	1970	ENSMUSG00000024737	2246.82	-0.369663	0.214041	-1.72707	0.0841558	0.637235	Slc15a3	solute carrier family 15, member 3	65221	Nlrp3_ko.normal;wt.normal
Nlrp3_ko.normal - wt.normal	1971	ENSMUSG00000028565	2135.06	-0.312395	0.18097	-1.72623	0.0843059	0.637935	Nfia	nuclear factor I/A	18027	Nlrp3_ko.normal;wt.normal
Nlrp3_ko.normal - wt.normal	1972	ENSMUSG00000038174	453.716	0.315749	0.182929	1.72608	0.0843339	0.637935	Hycc2	hyccin PI4KA lipid kinase complex subunit 2	213056	Nlrp3_ko.normal;wt.normal
Nlrp3_ko.normal - wt.normal	1973	ENSMUSG00000060126	123.453	-0.484214	0.280712	-1.72495	0.0845362	0.638306	Tpt1	tumor protein, translationally-controlled 1	22070	Nlrp3_ko.normal;wt.normal
Nlrp3_ko.normal - wt.normal	1974	ENSMUSG00000066705	16.9583	1.24979	0.724554	1.72491	0.0845432	0.638306	Fxyd6	FXYD domain-containing ion transport regulator 6	59095	Nlrp3_ko.normal;wt.normal
Nlrp3_ko.normal - wt.normal	1975	ENSMUSG00000034161	11.0703	1.6124	0.934789	1.72489	0.0845479	0.638306	Scx	scleraxis	20289	Nlrp3_ko.normal;wt.normal
Nlrp3_ko.normal - wt.normal	1976	ENSMUSG00000113250	71.1725	0.714011	0.413955	1.72485	0.084554	0.638306	ENSMUSG00000113250			Nlrp3_ko.normal;wt.normal
Nlrp3_ko.normal - wt.normal	1977	ENSMUSG00000037933	1094.97	-0.314589	0.182417	-1.72456	0.0846067	0.63838	Bicd2	BICD cargo adaptor 2	76895	Nlrp3_ko.normal;wt.normal
Nlrp3_ko.normal - wt.normal	1978	ENSMUSG00000032089	4930.97	-0.283239	0.164301	-1.7239	0.0847252	0.638951	Il10ra	interleukin 10 receptor, alpha	16154	Nlrp3_ko.normal;wt.normal
Nlrp3_ko.normal - wt.normal	1979	ENSMUSG00000005225	71.9078	0.641982	0.372472	1.72357	0.0847854	0.639083	Plekha8	pleckstrin homology domain containing, family A (phosphoinositide binding specific) member 8	231999	Nlrp3_ko.normal;wt.normal
Nlrp3_ko.normal - wt.normal	1980	ENSMUSG00000070953	103.183	0.637971	0.370397	1.7224	0.0849975	0.640058	Rabepk	Rab9 effector protein with kelch motifs	227746	Nlrp3_ko.normal;wt.normal
Nlrp3_ko.normal - wt.normal	1981	ENSMUSG00000104748	11.6437	-2.1219	1.23196	-1.72238	0.0850006	0.640058	ENSMUSG00000104748			Nlrp3_ko.normal;wt.normal
Nlrp3_ko.normal - wt.normal	1982	ENSMUSG00000097906	11.8272	1.56868	0.911029	1.72188	0.0850908	0.640414	Gm9625	ribosomal protein, large, P0 pseudogene	674597	Nlrp3_ko.normal;wt.normal
Nlrp3_ko.normal - wt.normal	1983	ENSMUSG00000058351	168.343	0.520347	0.302307	1.72125	0.0852051	0.640847	Smim4	small integral membrane protein 4	66487	Nlrp3_ko.normal;wt.normal
Nlrp3_ko.normal - wt.normal	1984	ENSMUSG00000000278	1224.22	-0.381213	0.221495	-1.72109	0.0852343	0.640847	Scpep1	serine carboxypeptidase 1	74617	Nlrp3_ko.normal;wt.normal
Nlrp3_ko.normal - wt.normal	1985	ENSMUSG00000020078	637.176	-0.421023	0.244694	-1.72061	0.085321	0.641175	Vps26a	VPS26 retromer complex component A	30930	Nlrp3_ko.normal;wt.normal
Nlrp3_ko.normal - wt.normal	1986	ENSMUSG00000036208	58.635	-0.747777	0.435002	-1.71902	0.0856105	0.643027	Nepro	nucleolus and neural progenitor protein	212547	Nlrp3_ko.normal;wt.normal
Nlrp3_ko.normal - wt.normal	1987	ENSMUSG00000021420	116.831	-0.497849	0.289726	-1.71834	0.0857342	0.643385	Fars2	phenylalanine-tRNA synthetase 2 (mitochondrial)	69955	Nlrp3_ko.normal;wt.normal
Nlrp3_ko.normal - wt.normal	1988	ENSMUSG00000021377	2281.34	-0.406561	0.236608	-1.71829	0.0857445	0.643385	Dek	DEK proto-oncogene (DNA binding)	110052	Nlrp3_ko.normal;wt.normal
Nlrp3_ko.normal - wt.normal	1989	ENSMUSG00000002458	881.03	-0.310629	0.180895	-1.71717	0.0859479	0.643784	Rgs19	regulator of G-protein signaling 19	56470	Nlrp3_ko.normal;wt.normal
Nlrp3_ko.normal - wt.normal	1990	ENSMUSG00000039208	160.212	-0.524227	0.305292	-1.71713	0.0859557	0.643784	Metrnl	meteorin, glial cell differentiation regulator-like	210029	Nlrp3_ko.normal;wt.normal
Nlrp3_ko.normal - wt.normal	1991	ENSMUSG00000028703	106.585	-0.795928	0.463539	-1.71707	0.0859669	0.643784	Lrrc41	leucine rich repeat containing 41	230654	Nlrp3_ko.normal;wt.normal
Nlrp3_ko.normal - wt.normal	1992	ENSMUSG00000033184	879.422	-0.614758	0.358071	-1.71686	0.0860046	0.643784	Tmed7	transmembrane p24 trafficking protein 7	66676	Nlrp3_ko.normal;wt.normal
Nlrp3_ko.normal - wt.normal	1993	ENSMUSG00000005936	497.082	-0.402087	0.234215	-1.71674	0.0860268	0.643784	Kctd20	potassium channel tetramerisation domain containing 20	66989	Nlrp3_ko.normal;wt.normal
Nlrp3_ko.normal - wt.normal	1994	ENSMUSG00000015053	19.1972	-1.29975	0.757174	-1.71658	0.0860565	0.643784	Gata2	GATA binding protein 2	14461	Nlrp3_ko.normal;wt.normal
Nlrp3_ko.normal - wt.normal	1995	ENSMUSG00000030878	71.4249	0.779563	0.454219	1.71627	0.0861123	0.643879	Cdr2	cerebellar degeneration-related 2	12585	Nlrp3_ko.normal;wt.normal
Nlrp3_ko.normal - wt.normal	1996	ENSMUSG00000022212	9.43415	1.52539	0.889061	1.71573	0.086211	0.644272	Cpne6	copine VI	12891	Nlrp3_ko.normal;wt.normal
Nlrp3_ko.normal - wt.normal	1997	ENSMUSG00000033364	159.797	-0.43021	0.250807	-1.71531	0.0862892	0.644272	Usp37	ubiquitin specific peptidase 37	319651	Nlrp3_ko.normal;wt.normal
Nlrp3_ko.normal - wt.normal	1998	ENSMUSG00000060671	80.1728	-0.720081	0.419811	-1.71525	0.0862994	0.644272	Atp8b2	ATPase, class I, type 8B, member 2	54667	Nlrp3_ko.normal;wt.normal
[truncated: 12,924 more rows]
