# Supplementary material for: Retention of ES cell-derived 129S genome drives NLRP1 hypersensitivity and transcriptional deregulation in Nlrp3tm1Flv mice
Source: Cell Death Differ. 2024 Sep 17;31(12):1717–29. doi: 10.1038/s41418-024-01379-2 (PMC11618613; doi:10.1038/s41418-024-01379-2)
Supplement: Supplementary file 8 — Supplemental Table 7. Nlrp3tm1Flv BMDM Combined Genomes RNAseq [file 41418_2024_1379_MOESM8_ESM.xlsx]

## Sheet: Sheet1
Supplemental Table 7. Combined Genomes RNAseq analysis of Nlrp3tm1Flv BMDMS (incl. and excl. Nlrp1129/C57B6 sample)
Comparison	rank.id	Identifier	baseMean	log2FoldChange	lfcSE	stat	pvalue	padj	Conditions	Comparison	rank.id	Identifier	baseMean	log2FoldChange	lfcSE	stat	pvalue	padj	Conditions	Comparison	rank.id	Identifier	baseMean	log2FoldChange	lfcSE	stat	pvalue	padj	Conditions	Comparison	rank.id	Identifier	baseMean	log2FoldChange	lfcSE	stat	pvalue	padj	Conditions
ko_Base - wt_Base	1	Nlrp3	2192.12	-9.34649	0.327583	-28.5317	4.74331e-179	7.30707e-175	ko_Base;wt_Base	ko_LPS_24hr - wt_LPS_24hr	1	Pttg1	716.606	-2.62594	0.127059	-20.6672	6.8438e-95	9.74762e-91	ko_LPS_24hr;wt_LPS_24hr	ko_Base - wt_Base	1	Nlrp3	2501.92	-9.30805	0.373945	-24.8915	9.19235e-137	1.3908e-132	ko_Base;wt_Base	ko_LPS_24hr - wt_LPS_24hr	1	Slfn8	6191.98	-6.05712	0.233884	-25.898	7.01502e-148	9.94169e-144	ko_LPS_24hr;wt_LPS_24hr
ko_Base - wt_Base	2	Anxa6	18248.3	1.20933	0.0595157	20.3196	8.63399e-92	6.65033e-88	ko_Base;wt_Base	ko_LPS_24hr - wt_LPS_24hr	2	2610507I01Rik	148.925	-4.1981	0.24186	-17.3576	1.72912e-67	1.2314e-63	ko_LPS_24hr;wt_LPS_24hr	ko_Base - wt_Base	2	Anxa6	17472.5	1.23343	0.0707898	17.4239	5.43467e-68	4.11132e-64	ko_Base;wt_Base	ko_LPS_24hr - wt_LPS_24hr	2	Mapk7	5020.72	1.04215	0.0508807	20.4822	3.10356e-93	2.19918e-89	ko_LPS_24hr;wt_LPS_24hr
ko_Base - wt_Base	3	2610507I01Rik	177.87	-3.86378	0.213997	-18.0553	7.16999e-73	3.68179e-69	ko_Base;wt_Base	ko_LPS_24hr - wt_LPS_24hr	3	Elac2	1547.73	1.01822	0.0603516	16.8715	7.29335e-64	3.46264e-60	ko_LPS_24hr;wt_LPS_24hr	ko_Base - wt_Base	3	2610507I01Rik	200.077	-3.8856	0.248364	-15.6448	3.60605e-55	1.81865e-51	ko_Base;wt_Base	ko_LPS_24hr - wt_LPS_24hr	3	Pttg1	852.836	-2.69107	0.138718	-19.3995	7.78766e-84	3.67889e-80	ko_LPS_24hr;wt_LPS_24hr
ko_Base - wt_Base	4	Elac2	1611.47	1.02947	0.0792862	12.9843	1.5028e-38	5.78768e-35	ko_Base;wt_Base	ko_LPS_24hr - wt_LPS_24hr	4	Mapk7	4761.13	0.99938	0.0598957	16.6853	1.67571e-62	5.96679e-59	ko_LPS_24hr;wt_LPS_24hr	ko_Base - wt_Base	4	Slfn8	3423.87	-5.38056	0.360426	-14.9284	2.15511e-50	8.15172e-47	ko_Base;wt_Base	ko_LPS_24hr - wt_LPS_24hr	4	2610507I01Rik	183.454	-4.1299	0.255983	-16.1335	1.48335e-58	5.25551e-55	ko_LPS_24hr;wt_LPS_24hr
ko_Base - wt_Base	5	Galnt10	3315.16	-1.08563	0.0877599	-12.3705	3.77553e-35	1.16324e-31	ko_Base;wt_Base	ko_LPS_24hr - wt_LPS_24hr	5	Nlrp3	2435.52	-9.28103	0.562219	-16.5078	3.22198e-61	9.17812e-58	ko_LPS_24hr;wt_LPS_24hr	ko_Base - wt_Base	5	Xaf1	6195.57	2.09855	0.177513	11.822	3.00595e-32	9.09599e-29	ko_Base;wt_Base	ko_LPS_24hr - wt_LPS_24hr	5	Hspa14	368.127	5.14304	0.349726	14.7059	5.90538e-49	1.67382e-45	ko_LPS_24hr;wt_LPS_24hr
ko_Base - wt_Base	6	Hist3h2a	1286.25	-0.865825	0.0722628	-11.9816	4.43563e-33	1.13885e-29	ko_Base;wt_Base	ko_LPS_24hr - wt_LPS_24hr	6	Hspa14	421.985	5.31998	0.341536	15.5766	1.04956e-54	2.49147e-51	ko_LPS_24hr;wt_LPS_24hr	ko_Base - wt_Base	6	Pttg1	701.833	-1.28391	0.117445	-10.9321	8.09874e-28	2.04223e-24	ko_Base;wt_Base	ko_LPS_24hr - wt_LPS_24hr	6	Nlrp3	3021.99	-9.24414	0.629885	-14.6759	9.19575e-49	2.17204e-45	ko_LPS_24hr;wt_LPS_24hr
ko_Base - wt_Base	7	Gm12247	60.9411	4.8229	0.417186	11.5605	6.52919e-31	1.43689e-27	ko_Base;wt_Base	ko_LPS_24hr - wt_LPS_24hr	7	Zkscan17	585.874	-1.23415	0.0923523	-13.3635	9.88395e-41	2.0111e-37	ko_LPS_24hr;wt_LPS_24hr	ko_Base - wt_Base	7	Galnt10	3477.91	-1.10602	0.102716	-10.7677	4.88889e-27	1.0567e-23	ko_Base;wt_Base	ko_LPS_24hr - wt_LPS_24hr	7	Elac2	1599.97	1.01111	0.0743924	13.5916	4.48853e-42	9.08734e-39	ko_LPS_24hr;wt_LPS_24hr
ko_Base - wt_Base	8	Acap1	279.879	2.42968	0.215512	11.274	1.76439e-29	3.39756e-26	ko_Base;wt_Base	ko_LPS_24hr - wt_LPS_24hr	8	Acap1	125.351	2.83047	0.254906	11.104	1.2001e-28	2.13662e-25	ko_LPS_24hr;wt_LPS_24hr	ko_Base - wt_Base	8	Elac2	1542.61	1.04025	0.0970824	10.7151	8.64316e-27	1.63464e-23	ko_Base;wt_Base	ko_LPS_24hr - wt_LPS_24hr	8	Zkscan17	684.494	-1.17124	0.08762	-13.3672	9.39655e-41	1.6646e-37	ko_LPS_24hr;wt_LPS_24hr
ko_Base - wt_Base	9	Pttg1	678.103	-1.21594	0.108786	-11.1774	5.26348e-29	9.00933e-26	ko_Base;wt_Base	ko_LPS_24hr - wt_LPS_24hr	9	Gm1821	1379.73	1.1888	0.111949	10.619	2.43032e-26	3.84612e-23	ko_LPS_24hr;wt_LPS_24hr	ko_Base - wt_Base	9	Timd4	57.1451	6.75944	0.634746	10.649	1.7616e-26	2.96144e-23	ko_Base;wt_Base	ko_LPS_24hr - wt_LPS_24hr	9	Plscr3	2137.28	0.928347	0.0802645	11.5661	6.12074e-31	9.63812e-28	ko_LPS_24hr;wt_LPS_24hr
ko_Base - wt_Base	10	Timd4	61.6345	6.75422	0.60794	11.11	1.12149e-28	1.72765e-25	ko_Base;wt_Base	ko_LPS_24hr - wt_LPS_24hr	10	Xaf1	9104.77	1.47275	0.144472	10.194	2.1085e-24	3.00314e-21	ko_LPS_24hr;wt_LPS_24hr	ko_Base - wt_Base	10	Gm1821	972.141	1.43388	0.135414	10.5889	3.35461e-26	5.07552e-23	ko_Base;wt_Base	ko_LPS_24hr - wt_LPS_24hr	10	Nlrp1a	262.502	-11.0484	0.997003	-11.0816	1.54096e-28	2.18385e-25	ko_LPS_24hr;wt_LPS_24hr
ko_Base - wt_Base	11	Gm1821	1010.48	1.36994	0.123722	11.0727	1.70154e-28	2.38292e-25	ko_Base;wt_Base	ko_LPS_24hr - wt_LPS_24hr	11	Lrrc75a	537.2	0.924488	0.0991723	9.32204	1.14127e-20	1.47774e-17	ko_LPS_24hr;wt_LPS_24hr	ko_Base - wt_Base	11	Gsg2	156.395	9.9671	0.943649	10.5623	4.45646e-26	6.12966e-23	ko_Base;wt_Base	ko_LPS_24hr - wt_LPS_24hr	11	Xaf1	9424.88	1.55873	0.14498	10.7513	5.84145e-27	7.52591e-24	ko_LPS_24hr;wt_LPS_24hr
ko_Base - wt_Base	12	Gsg2	162.883	9.74073	0.942265	10.3376	4.76455e-25	6.11649e-22	ko_Base;wt_Base	ko_LPS_24hr - wt_LPS_24hr	12	Tvp23b	903.318	0.770931	0.085145	9.05433	1.3741e-19	1.63094e-16	ko_LPS_24hr;wt_LPS_24hr	ko_Base - wt_Base	12	Acap1	244.438	2.53895	0.240826	10.5427	5.49267e-26	6.92534e-23	ko_Base;wt_Base	ko_LPS_24hr - wt_LPS_24hr	12	Mrm3	149.649	-10.0496	1.02369	-9.81699	9.51449e-23	1.12366e-19	ko_LPS_24hr;wt_LPS_24hr
ko_Base - wt_Base	13	Rnmtl1	111.125	9.29294	0.901575	10.3074	6.52126e-25	7.72769e-22	ko_Base;wt_Base	ko_LPS_24hr - wt_LPS_24hr	13	Gsg2	75.1618	9.40994	1.06332	8.84959	8.78417e-19	9.62408e-16	ko_LPS_24hr;wt_LPS_24hr	ko_Base - wt_Base	13	Rnmtl1	110.246	9.46349	0.901614	10.4962	8.99644e-26	1.04705e-22	ko_Base;wt_Base	ko_LPS_24hr - wt_LPS_24hr	13	Acap1	118.418	2.92973	0.304643	9.61693	6.78279e-22	7.39428e-19	ko_LPS_24hr;wt_LPS_24hr
ko_Base - wt_Base	14	Mapk7	3422.34	0.596634	0.0637073	9.36523	7.5884e-21	8.34995e-18	ko_Base;wt_Base	ko_LPS_24hr - wt_LPS_24hr	14	Rnmtl1	108.023	9.25725	1.07652	8.59925	8.02365e-18	8.16292e-15	ko_LPS_24hr;wt_LPS_24hr	ko_Base - wt_Base	14	Gm12247	53.0768	4.9045	0.475033	10.3245	5.45747e-25	5.89797e-22	ko_Base;wt_Base	ko_LPS_24hr - wt_LPS_24hr	14	Gm6685	91.1983	3.5075	0.367004	9.55709	1.21113e-21	1.22601e-18	ko_LPS_24hr;wt_LPS_24hr
ko_Base - wt_Base	15	Zkscan17	1375.97	-0.667925	0.0789309	-8.46214	2.6251e-17	2.69598e-14	ko_Base;wt_Base	ko_LPS_24hr - wt_LPS_24hr	15	Clec4n	18255.6	0.559661	0.0658466	8.49946	1.90474e-17	1.80861e-14	ko_LPS_24hr;wt_LPS_24hr	ko_Base - wt_Base	15	Hist3h2a	1353.18	-0.843416	0.0867091	-9.72697	2.31387e-22	2.33392e-19	ko_Base;wt_Base	ko_LPS_24hr - wt_LPS_24hr	15	Gm11425	122.704	-9.05383	0.94945	-9.53587	1.48637e-21	1.40432e-18	ko_LPS_24hr;wt_LPS_24hr
ko_Base - wt_Base	16	Lrrc75a	747.823	0.698473	0.0855014	8.16914	3.10595e-16	2.99044e-13	ko_Base;wt_Base	ko_LPS_24hr - wt_LPS_24hr	16	Gm6685	86.1121	3.29605	0.395766	8.32828	8.20267e-17	7.30191e-14	ko_LPS_24hr;wt_LPS_24hr	ko_Base - wt_Base	16	Gm6685	80.0395	3.04955	0.321974	9.47143	2.76042e-21	2.61033e-18	ko_Base;wt_Base	ko_LPS_24hr - wt_LPS_24hr	16	Gm1821	1358.4	1.13994	0.121996	9.34401	9.27496e-21	8.15753e-18	ko_LPS_24hr;wt_LPS_24hr
ko_Base - wt_Base	17	Gm6685	80.0592	2.82872	0.348357	8.1202	4.65421e-16	4.21753e-13	ko_Base;wt_Base	ko_LPS_24hr - wt_LPS_24hr	17	4933439C10Rik	178.63	-1.23182	0.163888	-7.51628	5.63574e-14	4.72176e-11	ko_LPS_24hr;wt_LPS_24hr	ko_Base - wt_Base	17	Rn7s2	1104.88	-1.30082	0.140891	-9.23278	2.63702e-20	2.34695e-17	ko_Base;wt_Base	ko_LPS_24hr - wt_LPS_24hr	17	Haspin	111.229	-10.5372	1.12838	-9.33834	9.78535e-21	8.15753e-18	ko_LPS_24hr;wt_LPS_24hr
ko_Base - wt_Base	18	Tvp23b	1142.35	0.579903	0.0737138	7.86695	3.63405e-15	3.11014e-12	ko_Base;wt_Base	ko_LPS_24hr - wt_LPS_24hr	18	Anxa6	22128.3	0.7051	0.0945097	7.46061	8.61221e-14	6.81465e-11	ko_LPS_24hr;wt_LPS_24hr	ko_Base - wt_Base	18	Tlcd2	172.678	1.86162	0.208621	8.92345	4.51971e-19	3.79906e-16	ko_Base;wt_Base	ko_LPS_24hr - wt_LPS_24hr	18	Lrrc75a	567.111	0.974662	0.104544	9.32299	1.13108e-20	8.90538e-18	ko_LPS_24hr;wt_LPS_24hr
ko_Base - wt_Base	19	4933439C10Rik	447.549	-0.940679	0.121008	-7.77366	7.62481e-15	6.18212e-12	ko_Base;wt_Base	ko_LPS_24hr - wt_LPS_24hr	19	Cnot8	2063.19	-0.386117	0.0550171	-7.01813	2.24864e-12	1.68565e-09	ko_LPS_24hr;wt_LPS_24hr	ko_Base - wt_Base	19	Haspin	208.23	-10.6042	1.18948	-8.91499	4.87851e-19	3.88483e-16	ko_Base;wt_Base	ko_LPS_24hr - wt_LPS_24hr	19	Rnmtl1	118.399	9.51359	1.04172	9.1326	6.6872e-20	4.84002e-17	ko_LPS_24hr;wt_LPS_24hr
ko_Base - wt_Base	20	Tlcd2	170.791	1.67217	0.239316	6.9873	2.80226e-12	2.15844e-09	ko_Base;wt_Base	ko_LPS_24hr - wt_LPS_24hr	20	2310058D17Rik	46.0019	-1.59941	0.231307	-6.91469	4.68901e-12	3.33928e-09	ko_LPS_24hr;wt_LPS_24hr	ko_Base - wt_Base	20	Nlrp1a	216.171	-8.8766	1.02705	-8.64277	5.48642e-18	4.15048e-15	ko_Base;wt_Base	ko_LPS_24hr - wt_LPS_24hr	20	Gsg2	82.281	9.59985	1.05143	9.13031	6.8304e-20	4.84002e-17	ko_LPS_24hr;wt_LPS_24hr
ko_Base - wt_Base	21	Xaf1	6221.59	1.8805	0.288408	6.52026	7.01868e-11	5.1487e-08	ko_Base;wt_Base	ko_LPS_24hr - wt_LPS_24hr	21	Mmgt2	782.268	0.581014	0.0845152	6.87466	6.2138e-12	4.21444e-09	ko_LPS_24hr;wt_LPS_24hr	ko_Base - wt_Base	21	Nlrp1c-ps	164.434	-10.2165	1.1906	-8.581	9.40536e-18	6.77634e-15	ko_Base;wt_Base	ko_LPS_24hr - wt_LPS_24hr	21	Nlrp1c-ps	87.1132	-9.48357	1.05968	-8.94948	3.57162e-19	2.41033e-16	ko_LPS_24hr;wt_LPS_24hr
ko_Base - wt_Base	22	Fam114a2	1453.36	-0.459736	0.0711917	-6.45772	1.06294e-10	7.44298e-08	ko_Base;wt_Base	ko_LPS_24hr - wt_LPS_24hr	22	Hist3h2a	1173.77	-1.01486	0.149844	-6.77278	1.2633e-11	8.1787e-09	ko_LPS_24hr;wt_LPS_24hr	ko_Base - wt_Base	22	Mrm3	129.264	-9.91861	1.19281	-8.31537	9.14703e-17	6.29066e-14	ko_Base;wt_Base	ko_LPS_24hr - wt_LPS_24hr	22	MGP_129S1SvImJ_G0002802	210.671	11.0855	1.33428	8.30826	9.71182e-17	6.25618e-14	ko_LPS_24hr;wt_LPS_24hr
ko_Base - wt_Base	23	Grap	716.534	0.786456	0.126218	6.23093	4.63676e-10	3.10562e-07	ko_Base;wt_Base	ko_LPS_24hr - wt_LPS_24hr	23	Galnt10	1502.55	-0.872696	0.130136	-6.70601	2.00015e-11	1.23861e-08	ko_LPS_24hr;wt_LPS_24hr	ko_Base - wt_Base	23	Mapk7	3285.58	0.555193	0.0678601	8.18143	2.80484e-16	1.8451e-13	ko_Base;wt_Base	ko_LPS_24hr - wt_LPS_24hr	23	Hist3h2a	1303.52	-1.13139	0.14182	-7.97766	1.49132e-15	9.18911e-13	ko_LPS_24hr;wt_LPS_24hr
ko_Base - wt_Base	24	Cnot8	2635.35	-0.421533	0.0703912	-5.98844	2.11863e-09	1.35989e-06	ko_Base;wt_Base	ko_LPS_24hr - wt_LPS_24hr	24	Sirpb1a	644.25	-0.499105	0.0760874	-6.55962	5.39447e-11	3.20139e-08	ko_LPS_24hr;wt_LPS_24hr	ko_Base - wt_Base	24	Carmil1	94.1569	-9.4915	1.20717	-7.86263	3.76151e-15	2.37132e-12	ko_Base;wt_Base	ko_LPS_24hr - wt_LPS_24hr	24	Nlgn2	1675.99	0.94242	0.121964	7.72706	1.10057e-14	6.49889e-12	ko_LPS_24hr;wt_LPS_24hr
ko_Base - wt_Base	25	Trim17	41.1572	-2.71798	0.456519	-5.95369	2.62163e-09	1.61184e-06	ko_Base;wt_Base	ko_LPS_24hr - wt_LPS_24hr	25	Grap	567.804	0.942454	0.144432	6.52527	6.78803e-11	3.86728e-08	ko_LPS_24hr;wt_LPS_24hr	ko_Base - wt_Base	25	Gm11425	92.0686	-7.50938	1.00498	-7.47214	7.88998e-14	4.77501e-11	ko_Base;wt_Base	ko_LPS_24hr - wt_LPS_24hr	25	Tvp23b	926.25	0.737358	0.0962164	7.66354	1.80881e-14	1.02538e-11	ko_LPS_24hr;wt_LPS_24hr
ko_Base - wt_Base	26	Mief2	582.732	-0.565832	0.0951356	-5.94764	2.72041e-09	1.61184e-06	ko_Base;wt_Base	ko_LPS_24hr - wt_LPS_24hr	26	Gm12247	23.686	4.22681	0.664898	6.35708	2.05622e-10	1.12641e-07	ko_LPS_24hr;wt_LPS_24hr	ko_Base - wt_Base	26	Plscr3	3115.69	0.672507	0.0940732	7.14876	8.75651e-13	5.09562e-10	ko_Base;wt_Base	ko_LPS_24hr - wt_LPS_24hr	26	MGP_129S1SvImJ_G0002279	26.3699	-8.39752	1.18465	-7.08858	1.35492e-12	7.38537e-10	ko_LPS_24hr;wt_LPS_24hr
ko_Base - wt_Base	27	Fam64a	157.702	4.96835	0.863305	5.75504	8.66209e-09	4.9422e-06	ko_Base;wt_Base	ko_LPS_24hr - wt_LPS_24hr	27	Mki67	638.7	0.544214	0.08683	6.26758	3.66692e-10	1.93437e-07	ko_LPS_24hr;wt_LPS_24hr	ko_Base - wt_Base	27	Zkscan17	1417.62	-0.664483	0.0967967	-6.86473	6.6616e-12	3.73296e-09	ko_Base;wt_Base	ko_LPS_24hr - wt_LPS_24hr	27	Ccl5	70819.1	-1.67638	0.237581	-7.05604	1.71311e-12	8.99191e-10	ko_LPS_24hr;wt_LPS_24hr
ko_Base - wt_Base	28	2810021J22Rik	284.315	0.714634	0.125328	5.70211	1.18331e-08	6.51031e-06	ko_Base;wt_Base	ko_LPS_24hr - wt_LPS_24hr	28	Timd4	20.3024	5.09899	0.817244	6.23925	4.39674e-10	2.23653e-07	ko_LPS_24hr;wt_LPS_24hr	ko_Base - wt_Base	28	Lrrc75a	717.064	0.70101	0.106441	6.5859	4.52126e-11	2.44309e-08	ko_Base;wt_Base	ko_LPS_24hr - wt_LPS_24hr	28	Clec4n	19169.8	0.54864	0.0786232	6.97809	2.9922e-12	1.51448e-09	ko_LPS_24hr;wt_LPS_24hr
ko_Base - wt_Base	29	Rnf187	6598.16	-0.387958	0.0715203	-5.42444	5.81361e-08	3.08823e-05	ko_Base;wt_Base	ko_LPS_24hr - wt_LPS_24hr	29	Guk1	804.53	0.583304	0.0943965	6.17929	6.43894e-10	3.16241e-07	ko_LPS_24hr;wt_LPS_24hr	ko_Base - wt_Base	29	4933439C10Rik	469.08	-0.941717	0.143561	-6.55972	5.39079e-11	2.81251e-08	ko_Base;wt_Base	ko_LPS_24hr - wt_LPS_24hr	29	4933439C10Rik	209.041	-1.17237	0.177307	-6.61211	3.78889e-11	1.85159e-08	ko_LPS_24hr;wt_LPS_24hr
ko_Base - wt_Base	30	2310058D17Rik	52.8807	-1.42291	0.263569	-5.39861	6.71588e-08	3.44861e-05	ko_Base;wt_Base	ko_LPS_24hr - wt_LPS_24hr	30	Sirpb1b	3279.16	-0.45832	0.0742903	-6.16932	6.85853e-10	3.2562e-07	ko_LPS_24hr;wt_LPS_24hr	ko_Base - wt_Base	30	Tvp23b	1102.14	0.544041	0.0850883	6.39384	1.61772e-10	8.15872e-08	ko_Base;wt_Base	ko_LPS_24hr - wt_LPS_24hr	30	Anxa6	23459.3	0.716759	0.109105	6.56945	5.0501e-11	2.38567e-08	ko_LPS_24hr;wt_LPS_24hr
ko_Base - wt_Base	31	Plscr3	3104.72	0.578621	0.108687	5.32372	1.01664e-07	5.05207e-05	ko_Base;wt_Base	ko_LPS_24hr - wt_LPS_24hr	31	Cxcl2	5000.26	0.626128	0.102766	6.09273	1.10999e-09	5.09985e-07	ko_LPS_24hr;wt_LPS_24hr	ko_Base - wt_Base	31	Rtn4rl1	247.481	-1.29391	0.210035	-6.16046	7.25334e-10	3.5401e-07	ko_Base;wt_Base	ko_LPS_24hr - wt_LPS_24hr	31	Wbscr27	36.836	-7.15655	1.1101	-6.44675	1.14277e-10	5.22428e-08	ko_LPS_24hr;wt_LPS_24hr
ko_Base - wt_Base	32	Mmgt2	1009.01	0.387537	0.0732033	5.29398	1.1968e-07	5.76149e-05	ko_Base;wt_Base	ko_LPS_24hr - wt_LPS_24hr	32	Cxcl3	6610.75	0.94423	0.160471	5.88412	4.00186e-09	1.7812e-06	ko_LPS_24hr;wt_LPS_24hr	ko_Base - wt_Base	32	4930486L24Rik	19.4822	-7.24658	1.26792	-5.71531	1.09507e-08	5.17761e-06	ko_Base;wt_Base	ko_LPS_24hr - wt_LPS_24hr	32	Nlrp1b	1193.63	1.08539	0.175585	6.18155	6.34738e-10	2.8111e-07	ko_LPS_24hr;wt_LPS_24hr
ko_Base - wt_Base	33	Top3a	1355.63	-0.365351	0.0693153	-5.27085	1.35793e-07	6.33906e-05	ko_Base;wt_Base	ko_LPS_24hr - wt_LPS_24hr	33	Adora2b	402.543	-0.67532	0.116548	-5.79437	6.85802e-09	2.95996e-06	ko_LPS_24hr;wt_LPS_24hr	ko_Base - wt_Base	33	Trim17	44.4419	-3.0166	0.530432	-5.68706	1.29244e-08	5.92562e-06	ko_Base;wt_Base	ko_LPS_24hr - wt_LPS_24hr	33	2310058D17Rik	52.9668	-1.6399	0.266065	-6.16351	7.11479e-10	3.05548e-07	ko_LPS_24hr;wt_LPS_24hr
ko_Base - wt_Base	34	Lrrc16a	268.109	0.829671	0.159671	5.19613	2.03475e-07	9.2192e-05	ko_Base;wt_Base	ko_LPS_24hr - wt_LPS_24hr	34	MGP_129S1SvImJ_G0029778	357.699	8.35555	1.50334	5.55799	2.72896e-08	1.14319e-05	ko_LPS_24hr;wt_LPS_24hr	ko_Base - wt_Base	34	Pimreg	272.391	-4.87019	0.887154	-5.48967	4.02674e-08	1.7919e-05	ko_Base;wt_Base	ko_LPS_24hr - wt_LPS_24hr	34	Galnt10	1732.74	-0.804627	0.130724	-6.15517	7.4995e-10	3.12597e-07	ko_LPS_24hr;wt_LPS_24hr
ko_Base - wt_Base	35	Nlgn2	2036.99	0.808293	0.162395	4.97734	6.44631e-07	0.00028373	ko_Base;wt_Base	ko_LPS_24hr - wt_LPS_24hr	35	Eea1	7574.25	0.232488	0.0423233	5.49313	3.94872e-08	1.60691e-05	ko_LPS_24hr;wt_LPS_24hr	ko_Base - wt_Base	35	Nlgn2	2037.36	0.913414	0.168582	5.4182	6.02014e-08	2.60242e-05	ko_Base;wt_Base	ko_LPS_24hr - wt_LPS_24hr	35	Guk1	873.021	0.624073	0.101934	6.12234	9.22088e-10	3.73367e-07	ko_LPS_24hr;wt_LPS_24hr
ko_Base - wt_Base	36	Hist3h2ba	9.42276	-5.66729	1.1615	-4.87928	1.06474e-06	0.000455622	ko_Base;wt_Base	ko_LPS_24hr - wt_LPS_24hr	36	Fbxw10	50.3749	1.33981	0.245074	5.46695	4.57834e-08	1.81137e-05	ko_LPS_24hr;wt_LPS_24hr	ko_Base - wt_Base	36	Lrrc16a	267.822	0.91527	0.170383	5.37182	7.79446e-08	3.27584e-05	ko_Base;wt_Base	ko_LPS_24hr - wt_LPS_24hr	36	Slfn10-ps	1562.87	-0.682376	0.114812	-5.94339	2.7918e-09	1.09904e-06	ko_LPS_24hr;wt_LPS_24hr
ko_Base - wt_Base	37	Havcr2	342.76	-0.571544	0.117944	-4.84587	1.26057e-06	0.000524838	ko_Base;wt_Base	ko_LPS_24hr - wt_LPS_24hr	37	Mrpl55	580.595	-0.422547	0.0774768	-5.45385	4.929e-08	1.8974e-05	ko_LPS_24hr;wt_LPS_24hr	ko_Base - wt_Base	37	Cnot8	2677.26	-0.444821	0.0842696	-5.27855	1.30212e-07	5.32461e-05	ko_Base;wt_Base	ko_LPS_24hr - wt_LPS_24hr	37	Gm12247	24.4421	4.37213	0.750044	5.82917	5.57038e-09	2.13361e-06	ko_LPS_24hr;wt_LPS_24hr
ko_Base - wt_Base	38	Trim16	691.181	-0.429821	0.0951691	-4.51639	6.29016e-06	0.00255	ko_Base;wt_Base	ko_LPS_24hr - wt_LPS_24hr	38	Fam114a2	1302.32	-0.343171	0.0639123	-5.36941	7.89951e-08	2.96086e-05	ko_LPS_24hr;wt_LPS_24hr	ko_Base - wt_Base	38	Fam114a2	1479.08	-0.465485	0.0885285	-5.25802	1.45616e-07	5.79782e-05	ko_Base;wt_Base	ko_LPS_24hr - wt_LPS_24hr	38	Mmgt2	827.773	0.584848	0.102123	5.72689	1.02289e-08	3.81486e-06	ko_LPS_24hr;wt_LPS_24hr
ko_Base - wt_Base	39	Gemin4	265.889	-0.637484	0.147207	-4.33054	1.48746e-05	0.00587546	ko_Base;wt_Base	ko_LPS_24hr - wt_LPS_24hr	39	Fam83g	16.3696	2.81951	0.531044	5.30938	1.09998e-07	4.01718e-05	ko_LPS_24hr;wt_LPS_24hr	ko_Base - wt_Base	39	Grap	665.858	0.745853	0.14588	5.11279	3.17443e-07	0.000123152	ko_Base;wt_Base	ko_LPS_24hr - wt_LPS_24hr	39	Grap	565.153	0.86407	0.151173	5.71577	1.09209e-08	3.96847e-06	ko_LPS_24hr;wt_LPS_24hr
ko_Base - wt_Base	40	Tnfsf13os	31.2678	-1.57463	0.366017	-4.30208	1.69203e-05	0.00651643	ko_Base;wt_Base	ko_LPS_24hr - wt_LPS_24hr	40	Hspa4l	2665.98	0.408035	0.0772584	5.28143	1.28178e-07	4.56408e-05	ko_LPS_24hr;wt_LPS_24hr	ko_Base - wt_Base	40	Ccdc53	457.311	8.69346	1.72426	5.04185	4.61052e-07	0.000174393	ko_Base;wt_Base	ko_LPS_24hr - wt_LPS_24hr	40	Sirpb1a	724.441	-0.511006	0.0901429	-5.66884	1.43764e-08	5.09355e-06	ko_LPS_24hr;wt_LPS_24hr
ko_Base - wt_Base	41	Gm8797	149.121	1.00841	0.235153	4.2883	1.80047e-05	0.00676495	ko_Base;wt_Base	ko_LPS_24hr - wt_LPS_24hr	41	Ahr	797.49	0.479986	0.0914228	5.25018	1.51952e-07	5.27865e-05	ko_LPS_24hr;wt_LPS_24hr	ko_Base - wt_Base	41	2810021J22Rik	275.963	0.735073	0.151871	4.84011	1.29767e-06	0.000468522	ko_Base;wt_Base	ko_LPS_24hr - wt_LPS_24hr	41	Cnot8	2297.03	-0.378027	0.0681522	-5.5468	2.90943e-08	1.00567e-05	ko_LPS_24hr;wt_LPS_24hr
ko_Base - wt_Base	42	Psmg4	1037.73	-0.472289	0.119453	-3.95378	7.69256e-05	0.0282152	ko_Base;wt_Base	ko_LPS_24hr - wt_LPS_24hr	42	Rnf187	4941.44	-0.409906	0.0784494	-5.2251	1.74063e-07	5.90281e-05	ko_LPS_24hr;wt_LPS_24hr	ko_Base - wt_Base	42	Fam64a	143.497	5.01406	1.03603	4.83966	1.30059e-06	0.000468522	ko_Base;wt_Base	ko_LPS_24hr - wt_LPS_24hr	42	Timd4	15.2841	4.81919	0.869859	5.5402	3.02128e-08	1.01947e-05	ko_LPS_24hr;wt_LPS_24hr
ko_Base - wt_Base	43	Mgl2	130.736	-0.937631	0.238338	-3.93404	8.35305e-05	0.0299253	ko_Base;wt_Base	ko_LPS_24hr - wt_LPS_24hr	43	Trim17	19.9023	-2.57226	0.495963	-5.18639	2.14407e-07	7.10185e-05	ko_LPS_24hr;wt_LPS_24hr	ko_Base - wt_Base	43	Mief2	602.234	-0.545503	0.11493	-4.74637	2.07097e-06	0.000728692	ko_Base;wt_Base	ko_LPS_24hr - wt_LPS_24hr	43	Slfn5os	60.0552	-1.97052	0.358021	-5.50391	3.71465e-08	1.22428e-05	ko_LPS_24hr;wt_LPS_24hr
ko_Base - wt_Base	44	2810417H13Rik	115.698	1.43223	0.365218	3.92158	8.79708e-05	0.0307998	ko_Base;wt_Base	ko_LPS_24hr - wt_LPS_24hr	44	Plscr3	1914.91	0.784758	0.155705	5.04004	4.65428e-07	0.000150661	ko_LPS_24hr;wt_LPS_24hr	ko_Base - wt_Base	44	2310058D17Rik	55.5357	-1.48835	0.314334	-4.73494	2.19119e-06	0.000753472	ko_Base;wt_Base	ko_LPS_24hr - wt_LPS_24hr	44	Adora2b	442.641	-0.719822	0.131927	-5.45623	4.86338e-08	1.56645e-05	ko_LPS_24hr;wt_LPS_24hr
ko_Base - wt_Base	45	Adam19	551.585	-0.68214	0.174492	-3.9093	9.25641e-05	0.0310959	ko_Base;wt_Base	ko_LPS_24hr - wt_LPS_24hr	45	Flt3l	352.945	-0.485611	0.0972086	-4.99556	5.8665e-07	0.000185681	ko_LPS_24hr;wt_LPS_24hr	ko_Base - wt_Base	45	Fgf11	753.783	0.623299	0.135187	4.61064	4.01432e-06	0.0013497	ko_Base;wt_Base	ko_LPS_24hr - wt_LPS_24hr	45	Mmp8	1333.22	0.634882	0.117318	5.41162	6.24582e-08	1.96702e-05	ko_LPS_24hr;wt_LPS_24hr
ko_Base - wt_Base	46	MGP_129S1SvImJ_G0036384	5.36903	6.11249	1.56388	3.90854	9.28538e-05	0.0310959	ko_Base;wt_Base	ko_LPS_24hr - wt_LPS_24hr	46	Ccr1	4833.59	0.345013	0.0708805	4.86753	1.13e-06	0.000349884	ko_LPS_24hr;wt_LPS_24hr	ko_Base - wt_Base	46	Mgl2	135.328	-1.12218	0.249177	-4.50355	6.68285e-06	0.00219808	ko_Base;wt_Base	ko_LPS_24hr - wt_LPS_24hr	46	Rnf187	5568.78	-0.353599	0.0672416	-5.25863	1.45131e-07	4.47128e-05	ko_LPS_24hr;wt_LPS_24hr
ko_Base - wt_Base	47	A530017D24Rik	323.905	-0.497577	0.129377	-3.84594	0.000120089	0.0393612	ko_Base;wt_Base	ko_LPS_24hr - wt_LPS_24hr	47	Nlgn2	1517.33	0.800291	0.165692	4.82999	1.36543e-06	0.000413783	ko_LPS_24hr;wt_LPS_24hr	ko_Base - wt_Base	47	Gm8752	21.4002	-3.37297	0.767218	-4.39636	1.10081e-05	0.00348207	ko_Base;wt_Base	ko_LPS_24hr - wt_LPS_24hr	47	Mrpl55	635.821	-0.458096	0.087729	-5.22172	1.77272e-07	5.34532e-05	ko_LPS_24hr;wt_LPS_24hr
ko_Base - wt_Base	48	Guk1	887.177	0.521106	0.135819	3.83678	0.000124658	0.0400075	ko_Base;wt_Base	ko_LPS_24hr - wt_LPS_24hr	48	Cgnl1	1659.73	0.571946	0.122004	4.68794	2.75975e-06	0.000818898	ko_LPS_24hr;wt_LPS_24hr	ko_Base - wt_Base	48	Rnf187	6761.85	-0.358535	0.0816514	-4.39104	1.12808e-05	0.00348207	ko_Base;wt_Base	ko_LPS_24hr - wt_LPS_24hr	48	Cxcl2	5063.6	0.615803	0.118812	5.18298	2.18369e-07	6.28123e-05	ko_LPS_24hr;wt_LPS_24hr
ko_Base - wt_Base	49	Thg1l	492.943	0.395899	0.104254	3.79745	0.00014619	0.0454221	ko_Base;wt_Base	ko_LPS_24hr - wt_LPS_24hr	49	Mmp8	1223.44	0.560226	0.12038	4.65382	3.25836e-06	0.00094712	ko_LPS_24hr;wt_LPS_24hr	ko_Base - wt_Base	49	Gm8797	146.07	1.12469	0.256162	4.39054	1.13068e-05	0.00348207	ko_Base;wt_Base	ko_LPS_24hr - wt_LPS_24hr	49	Heatr9	22.6169	-2.88555	0.556889	-5.18156	2.2004e-07	6.28123e-05	ko_LPS_24hr;wt_LPS_24hr
ko_Base - wt_Base	50	Pagr1a	611.031	-2.48653	0.65515	-3.79537	0.000147426	0.0454221	ko_Base;wt_Base	ko_LPS_24hr - wt_LPS_24hr	50	Gm12896	2484.9	-0.731824	0.160451	-4.56105	5.08978e-06	0.00144988	ko_LPS_24hr;wt_LPS_24hr	ko_Base - wt_Base	50	Tnfsf13os	32.4255	-1.83065	0.417316	-4.38672	1.15072e-05	0.00348207	ko_Base;wt_Base	ko_LPS_24hr - wt_LPS_24hr	50	Cxcl3	6328.95	0.930755	0.179674	5.18023	2.21607e-07	6.28123e-05	ko_LPS_24hr;wt_LPS_24hr
ko_Base - wt_Base	51	Mindy1	1127.31	-2.63363	0.73367	-3.58967	0.000331103	0.100012	ko_Base;wt_Base	ko_LPS_24hr - wt_LPS_24hr	51	Ppp4r3b	1811.77	1.09326	0.242751	4.50363	6.68027e-06	0.00186563	ko_LPS_24hr;wt_LPS_24hr	ko_Base - wt_Base	51	Havcr2	339.522	-0.613432	0.140063	-4.37969	1.18849e-05	0.00352587	ko_Base;wt_Base	ko_LPS_24hr - wt_LPS_24hr	51	Mki67	657.291	0.53168	0.103718	5.1262	2.95645e-07	8.21545e-05	ko_LPS_24hr;wt_LPS_24hr
ko_Base - wt_Base	52	Fgf11	737.78	0.518306	0.145602	3.55975	0.00037121	0.109971	ko_Base;wt_Base	ko_LPS_24hr - wt_LPS_24hr	52	2810021J22Rik	242.173	0.664034	0.147776	4.4935	7.00604e-06	0.00191898	ko_LPS_24hr;wt_LPS_24hr	ko_Base - wt_Base	52	Fam109a	401.554	7.89717	1.86304	4.23885	2.24668e-05	0.00653697	ko_Base;wt_Base	ko_LPS_24hr - wt_LPS_24hr	52	Sirpb1b	3692.16	-0.445775	0.0874922	-5.09503	3.48684e-07	9.50297e-05	ko_LPS_24hr;wt_LPS_24hr
ko_Base - wt_Base	53	Rtn4rl1	258.362	-0.954117	0.271112	-3.51927	0.000432737	0.12578	ko_Base;wt_Base	ko_LPS_24hr - wt_LPS_24hr	53	Pam16	138.541	-4.14342	0.926395	-4.47263	7.72622e-06	0.00207631	ko_LPS_24hr;wt_LPS_24hr	ko_Base - wt_Base	53	MGP_129S1SvImJ_G0040070	208.223	9.23254	2.21	4.17763	2.94568e-05	0.00840908	ko_Base;wt_Base	ko_LPS_24hr - wt_LPS_24hr	53	Gbp10	15.8026	-3.10615	0.621285	-4.99956	5.7462e-07	0.000153651	ko_LPS_24hr;wt_LPS_24hr
ko_Base - wt_Base	54	Gm6768	357.401	-2.06455	0.590392	-3.49692	0.00047067	0.134272	ko_Base;wt_Base	ko_LPS_24hr - wt_LPS_24hr	54	Sirpb1c	4215.48	-0.471545	0.105947	-4.45077	8.55627e-06	0.00225679	ko_LPS_24hr;wt_LPS_24hr	ko_Base - wt_Base	54	Gatsl3	163.561	8.53464	2.0638	4.1354	3.54333e-05	0.00992789	ko_Base;wt_Base	ko_LPS_24hr - wt_LPS_24hr	54	Trim17	23.3286	-2.69754	0.559232	-4.82364	1.4096e-06	0.000369941	ko_LPS_24hr;wt_LPS_24hr
ko_Base - wt_Base	55	Rap1gap2	199.878	0.591445	0.174131	3.39656	0.000682387	0.19113	ko_Base;wt_Base	ko_LPS_24hr - wt_LPS_24hr	55	Dhx33	1484.6	0.248543	0.0559823	4.43966	9.00999e-06	0.00233326	ko_LPS_24hr;wt_LPS_24hr	ko_Base - wt_Base	55	Mmgt2	980.783	0.376163	0.0922641	4.07703	4.56145e-05	0.0123356	ko_Base;wt_Base	ko_LPS_24hr - wt_LPS_24hr	55	Tlcd2	98.8195	1.34446	0.286206	4.69752	2.63337e-06	0.000678546	ko_LPS_24hr;wt_LPS_24hr
ko_Base - wt_Base	56	Tmem55a	193.595	-0.710635	0.209728	-3.38837	0.000703092	0.193413	ko_Base;wt_Base	ko_LPS_24hr - wt_LPS_24hr	56	Clec7a	1247.79	0.511565	0.115616	4.42467	9.65879e-06	0.00245661	ko_LPS_24hr;wt_LPS_24hr	ko_Base - wt_Base	56	Hist3h2ba	10.7604	-5.29762	1.29945	-4.07681	4.56572e-05	0.0123356	ko_Base;wt_Base	ko_LPS_24hr - wt_LPS_24hr	56	Hspa4l	2795.56	0.421316	0.0912619	4.61656	3.90148e-06	0.000987352	ko_LPS_24hr;wt_LPS_24hr
ko_Base - wt_Base	57	AA465934	340.151	2.77302	0.825223	3.36033	0.000778492	0.206527	ko_Base;wt_Base	ko_LPS_24hr - wt_LPS_24hr	57	Lyrm7	10.7739	-2.74652	0.629296	-4.36443	1.27455e-05	0.0031848	ko_LPS_24hr;wt_LPS_24hr	ko_Base - wt_Base	57	Top3a	1382.81	-0.348211	0.0862992	-4.03492	5.46199e-05	0.0144982	ko_Base;wt_Base	ko_LPS_24hr - wt_LPS_24hr	57	Ahr	831.491	0.426398	0.0927095	4.5993	4.23921e-06	0.001054	ko_LPS_24hr;wt_LPS_24hr
ko_Base - wt_Base	58	Hip1r	70.8034	-0.807339	0.240608	-3.35541	0.00079248	0.206527	ko_Base;wt_Base	ko_LPS_24hr - wt_LPS_24hr	58	Ecm1	3649.94	-0.242445	0.0575645	-4.21171	2.5345e-05	0.00622395	ko_LPS_24hr;wt_LPS_24hr	ko_Base - wt_Base	58	Gemin4	272.226	-0.673927	0.171611	-3.92706	8.5992e-05	0.0224321	ko_Base;wt_Base	ko_LPS_24hr - wt_LPS_24hr	58	Gpank1	649.339	-0.402774	0.0881644	-4.56844	4.91364e-06	0.00120062	ko_LPS_24hr;wt_LPS_24hr
ko_Base - wt_Base	59	Ddx26b	1763.86	-1.9117	0.570407	-3.35147	0.000803842	0.206527	ko_Base;wt_Base	ko_LPS_24hr - wt_LPS_24hr	59	Flii	11139.6	-0.197152	0.0472603	-4.17163	3.0243e-05	0.00730086	ko_LPS_24hr;wt_LPS_24hr	ko_Base - wt_Base	59	1190001M18Rik	13.6226	-3.64384	0.929693	-3.9194	8.87693e-05	0.0227641	ko_Base;wt_Base	ko_LPS_24hr - wt_LPS_24hr	59	Fbxw10	50.1326	1.31793	0.290848	4.53134	5.86116e-06	0.00140787	ko_LPS_24hr;wt_LPS_24hr
ko_Base - wt_Base	60	Slfn8	3429.28	-3.48488	1.03987	-3.35128	0.000804388	0.206527	ko_Base;wt_Base	ko_LPS_24hr - wt_LPS_24hr	60	Mvb12a	2282.48	-0.207639	0.0502591	-4.13138	3.60595e-05	0.00855993	ko_LPS_24hr;wt_LPS_24hr	ko_Base - wt_Base	60	Trim16	693.891	-0.447272	0.114385	-3.91024	9.22061e-05	0.0232513	ko_Base;wt_Base	ko_LPS_24hr - wt_LPS_24hr	60	Gm12896	2853.98	-0.602594	0.133614	-4.50998	6.48338e-06	0.00153137	ko_LPS_24hr;wt_LPS_24hr
ko_Base - wt_Base	61	Sel1l3	608.206	0.447205	0.133806	3.3422	0.000831179	0.209907	ko_Base;wt_Base	ko_LPS_24hr - wt_LPS_24hr	61	B9d1	59.1021	0.982552	0.241354	4.071	4.68112e-05	0.01093	ko_LPS_24hr;wt_LPS_24hr	ko_Base - wt_Base	61	Marchf8	63.7164	2.10097	0.546239	3.84624	0.000119943	0.0297499	ko_Base;wt_Base	ko_LPS_24hr - wt_LPS_24hr	61	Cd33	5141.85	0.517183	0.11795	4.38475	1.1612e-05	0.00269779	ko_LPS_24hr;wt_LPS_24hr
ko_Base - wt_Base	62	Ccdc53	519.841	5.45168	1.63786	3.32855	0.000873006	0.2169	ko_Base;wt_Base	ko_LPS_24hr - wt_LPS_24hr	62	Gm2026	81.6629	1.18907	0.293008	4.05813	4.94681e-05	0.0113641	ko_LPS_24hr;wt_LPS_24hr	ko_Base - wt_Base	62	Rgag4	397.432	-8.1059	2.16937	-3.73651	0.000186589	0.0455337	ko_Base;wt_Base	ko_LPS_24hr - wt_LPS_24hr	62	Fam83g	13.4323	2.63137	0.604213	4.35503	1.33049e-05	0.00304124	ko_LPS_24hr;wt_LPS_24hr
ko_Base - wt_Base	63	Akap10	4327.7	0.258104	0.0776462	3.3241	0.00088703	0.2169	ko_Base;wt_Base	ko_LPS_24hr - wt_LPS_24hr	63	Gm5150	1536.71	-0.583947	0.145359	-4.01728	5.88731e-05	0.01331	ko_LPS_24hr;wt_LPS_24hr	ko_Base - wt_Base	63	Pagr1a	665.619	-2.69449	0.756168	-3.56334	0.00036616	0.0874583	ko_Base;wt_Base	ko_LPS_24hr - wt_LPS_24hr	63	Cgnl1	1654.18	0.478062	0.110583	4.32311	1.53843e-05	0.00346073	ko_LPS_24hr;wt_LPS_24hr
ko_Base - wt_Base	64	Washc3	438.554	-3.43255	1.03939	-3.30246	0.000958414	0.230693	ko_Base;wt_Base	ko_LPS_24hr - wt_LPS_24hr	64	Mink1	7636.08	0.401243	0.100813	3.98009	6.889e-05	0.015173	ko_LPS_24hr;wt_LPS_24hr	ko_Base - wt_Base	64	Epop	234.599	11.6202	3.26352	3.56064	0.000369949	0.0874583	ko_Base;wt_Base	ko_LPS_24hr - wt_LPS_24hr	64	Eea1	8061.19	0.214921	0.0499127	4.30593	1.66286e-05	0.0036822	ko_LPS_24hr;wt_LPS_24hr
ko_Base - wt_Base	65	Nle1	537.118	0.330198	0.100534	3.28443	0.00102188	0.242185	ko_Base;wt_Base	ko_LPS_24hr - wt_LPS_24hr	65	Cnp	3229.83	-0.247327	0.0621938	-3.97671	6.98748e-05	0.015173	ko_LPS_24hr;wt_LPS_24hr	ko_Base - wt_Base	65	Tmem55a	196.126	-0.810344	0.229955	-3.52393	0.000425191	0.0989714	ko_Base;wt_Base	ko_LPS_24hr - wt_LPS_24hr	65	Flt3l	390.986	-0.499269	0.116054	-4.30204	1.69232e-05	0.00368979	ko_LPS_24hr;wt_LPS_24hr
ko_Base - wt_Base	66	1190001M18Rik	13.5503	-2.37074	0.75575	-3.13694	0.00170723	0.398482	ko_Base;wt_Base	ko_LPS_24hr - wt_LPS_24hr	66	1700020L24Rik	12.2351	-1.92352	0.483876	-3.97524	7.03097e-05	0.015173	ko_LPS_24hr;wt_LPS_24hr	ko_Base - wt_Base	66	Tmem273	159.848	-0.739887	0.214281	-3.45288	0.000554633	0.127145	ko_Base;wt_Base	ko_LPS_24hr - wt_LPS_24hr	66	Fam114a2	1446.55	-0.32521	0.0761654	-4.26979	1.95655e-05	0.00420125	ko_LPS_24hr;wt_LPS_24hr
ko_Base - wt_Base	67	Flii	13084	-0.171318	0.0554579	-3.08914	0.00200733	0.461537	ko_Base;wt_Base	ko_LPS_24hr - wt_LPS_24hr	67	Cd300ld5	380.88	-0.585491	0.148247	-3.94942	7.83392e-05	0.0166535	ko_LPS_24hr;wt_LPS_24hr	ko_Base - wt_Base	67	2810417H13Rik	92.5323	1.47135	0.426842	3.44705	0.000566739	0.127981	ko_Base;wt_Base	ko_LPS_24hr - wt_LPS_24hr	67	2700094K13Rik	53.5025	7.23431	1.71818	4.21045	2.54867e-05	0.005391	ko_LPS_24hr;wt_LPS_24hr
ko_Base - wt_Base	68	Marchf1	1309.35	6.53661	2.16739	3.01589	0.00256225	0.580462	ko_Base;wt_Base	ko_LPS_24hr - wt_LPS_24hr	68	Gm14434	157.183	-0.680428	0.173023	-3.93258	8.40387e-05	0.0176024	ko_LPS_24hr;wt_LPS_24hr	ko_Base - wt_Base	68	Adam19	580.458	-0.680283	0.197827	-3.43877	0.000584365	0.130021	ko_Base;wt_Base	ko_LPS_24hr - wt_LPS_24hr	68	Sirpb1c	4836.63	-0.400071	0.0957192	-4.17964	2.91977e-05	0.00608515	ko_LPS_24hr;wt_LPS_24hr
ko_Base - wt_Base	69	Ramp1	393.705	-0.332106	0.110764	-2.99831	0.00271479	0.606106	ko_Base;wt_Base	ko_LPS_24hr - wt_LPS_24hr	69	2700094K13Rik	45.0922	6.38401	1.62843	3.92034	8.84247e-05	0.0182527	ko_LPS_24hr;wt_LPS_24hr	ko_Base - wt_Base	69	Rn7s1	2174.67	0.46077	0.13417	3.43423	0.000594244	0.130303	ko_Base;wt_Base	ko_LPS_24hr - wt_LPS_24hr	69	Smek2	2274.48	-0.564298	0.137973	-4.08991	4.31549e-05	0.00886365	ko_LPS_24hr;wt_LPS_24hr
ko_Base - wt_Base	70	Amd1	3356.07	0.150363	0.0504748	2.97898	0.00289212	0.636472	ko_Base;wt_Base	ko_LPS_24hr - wt_LPS_24hr	70	Cd47	14558.6	-0.141774	0.0363393	-3.9014	9.56373e-05	0.0194595	ko_LPS_24hr;wt_LPS_24hr	ko_Base - wt_Base	70	Guk1	868.921	0.532866	0.156187	3.41171	0.000645562	0.138476	ko_Base;wt_Base	ko_LPS_24hr - wt_LPS_24hr	70	Gm14434	174.155	-0.753851	0.187948	-4.01096	6.04733e-05	0.0122432	ko_LPS_24hr;wt_LPS_24hr
ko_Base - wt_Base	71	Mt2	378.379	-0.367381	0.125156	-2.93539	0.00333124	0.722785	ko_Base;wt_Base	ko_LPS_24hr - wt_LPS_24hr	71	Rnasel	4384.59	0.257005	0.0671061	3.82983	0.000128233	0.0257243	ko_LPS_24hr;wt_LPS_24hr	ko_Base - wt_Base	71	Hscb	1218.07	-0.303149	0.0889021	-3.40992	0.000649822	0.138476	ko_Base;wt_Base	ko_LPS_24hr - wt_LPS_24hr	71	Ccr1	5167.99	0.335686	0.084139	3.98966	6.61691e-05	0.0130664	ko_LPS_24hr;wt_LPS_24hr
ko_Base - wt_Base	72	Fam63a	1954.38	1.36865	0.469597	2.91452	0.00356233	0.760497	ko_Base;wt_Base	ko_LPS_24hr - wt_LPS_24hr	72	Top3a	943.497	-0.34541	0.091365	-3.78055	0.000156483	0.0309555	ko_LPS_24hr;wt_LPS_24hr	ko_Base - wt_Base	72	Slfn5os	30.0322	-2.53398	0.74844	-3.38569	0.000710006	0.1492	ko_Base;wt_Base	ko_LPS_24hr - wt_LPS_24hr	72	Lyrm7	12.8233	-2.84507	0.713249	-3.98889	6.63833e-05	0.0130664	ko_LPS_24hr;wt_LPS_24hr
ko_Base - wt_Base	73	Mfng	809.905	-0.230724	0.0792619	-2.91091	0.00360378	0.760497	ko_Base;wt_Base	ko_LPS_24hr - wt_LPS_24hr	73	Cxcl1	298.283	1.10828	0.294065	3.76882	0.000164019	0.0320016	ko_LPS_24hr;wt_LPS_24hr	ko_Base - wt_Base	73	BC003331	40.5641	-2.02394	0.598973	-3.37902	0.000727437	0.150769	ko_Base;wt_Base	ko_LPS_24hr - wt_LPS_24hr	73	Neat1	48935.1	0.247391	0.0624737	3.95992	7.49753e-05	0.0145555	ko_LPS_24hr;wt_LPS_24hr
ko_Base - wt_Base	74	Slc5a3	2248.79	0.231277	0.0802743	2.88109	0.00396307	0.825014	ko_Base;wt_Base	ko_LPS_24hr - wt_LPS_24hr	74	Gm32089	480.353	0.417807	0.112127	3.72619	0.000194395	0.0374159	ko_LPS_24hr;wt_LPS_24hr	ko_Base - wt_Base	74	Gm42884	8.71193	-3.80458	1.13396	-3.35513	0.000793264	0.16219	ko_Base;wt_Base	ko_LPS_24hr - wt_LPS_24hr	74	Calhm6	642.244	-0.514326	0.130087	-3.9537	7.69506e-05	0.0147371	ko_LPS_24hr;wt_LPS_24hr
ko_Base - wt_Base	75	Igtp	3519.18	0.516787	0.179841	2.87358	0.00405852	0.833621	ko_Base;wt_Base	ko_LPS_24hr - wt_LPS_24hr	75	Il3ra	3085.98	-0.282833	0.0762108	-3.7112	0.000206282	0.0386644	ko_LPS_24hr;wt_LPS_24hr	ko_Base - wt_Base	75	Kcnq1ot1	312.407	0.725651	0.216575	3.35058	0.000806439	0.162686	ko_Base;wt_Base	ko_LPS_24hr - wt_LPS_24hr	75	Slc43a2	42304.3	0.406154	0.103095	3.93963	8.16084e-05	0.0154207	ko_LPS_24hr;wt_LPS_24hr
ko_Base - wt_Base	76	Lyrm7	14.1904	-1.7101	0.596108	-2.86878	0.00412057	0.835229	ko_Base;wt_Base	ko_LPS_24hr - wt_LPS_24hr	76	Tlcd2	88.0391	1.15677	0.312071	3.70675	0.000209933	0.0386644	ko_LPS_24hr;wt_LPS_24hr	ko_Base - wt_Base	76	Hip1r	70.173	-0.919501	0.281716	-3.26393	0.00109879	0.218746	ko_Base;wt_Base	ko_LPS_24hr - wt_LPS_24hr	76	Wscd2	88.9473	1.25167	0.319086	3.92267	8.75748e-05	0.0163304	ko_LPS_24hr;wt_LPS_24hr
ko_Base - wt_Base	77	Fgd6	2558.26	0.224567	0.0786238	2.85622	0.00428722	0.857722	ko_Base;wt_Base	ko_LPS_24hr - wt_LPS_24hr	77	Eepd1	1329.88	0.216501	0.0584161	3.70619	0.000210398	0.0386644	ko_LPS_24hr;wt_LPS_24hr	ko_Base - wt_Base	77	Lyrm7	14.4976	-2.26026	0.699187	-3.2327	0.00122626	0.240953	ko_Base;wt_Base	ko_LPS_24hr - wt_LPS_24hr	77	Cxcl5	49.6332	1.33156	0.341522	3.89891	9.66269e-05	0.0177844	ko_LPS_24hr;wt_LPS_24hr
ko_Base - wt_Base	78	Ier2	2250.11	-0.174756	0.0616516	-2.83457	0.00458877	0.904155	ko_Base;wt_Base	ko_LPS_24hr - wt_LPS_24hr	78	Ubb	57921.3	-0.369725	0.0998022	-3.70458	0.000211741	0.0386644	ko_LPS_24hr;wt_LPS_24hr	ko_Base - wt_Base	78	Psmg4	1067.98	-0.436515	0.135685	-3.21713	0.00129479	0.251157	ko_Base;wt_Base	ko_LPS_24hr - wt_LPS_24hr	78	Cxcl1	306.371	1.22423	0.314539	3.89215	9.93605e-05	0.018053	ko_LPS_24hr;wt_LPS_24hr
ko_Base - wt_Base	79	Gatm	2924.67	0.258287	0.0912272	2.83125	0.00463669	0.904155	ko_Base;wt_Base	ko_LPS_24hr - wt_LPS_24hr	79	Cd33	4786.66	0.447433	0.120963	3.69894	0.000216503	0.0390336	ko_LPS_24hr;wt_LPS_24hr	ko_Base - wt_Base	79	Mtl5	9.33193	3.8941	1.23137	3.16242	0.00156463	0.299656	ko_Base;wt_Base	ko_LPS_24hr - wt_LPS_24hr	79	Slc16a13	542.817	-0.417864	0.107674	-3.88082	0.000104107	0.0186759	ko_LPS_24hr;wt_LPS_24hr
ko_Base - wt_Base	80	Itga5	9212.13	0.43334	0.153296	2.82682	0.0047013	0.905293	ko_Base;wt_Base	ko_LPS_24hr - wt_LPS_24hr	80	Esyt1	20611	-0.136527	0.0369764	-3.69226	0.000222267	0.0395719	ko_LPS_24hr;wt_LPS_24hr	ko_Base - wt_Base	80	Igtp	3536.69	0.608652	0.193704	3.14218	0.00167694	0.317151	ko_Base;wt_Base	ko_LPS_24hr - wt_LPS_24hr	80	Ppp4r3b	1666.93	1.00155	0.260981	3.83763	0.000124228	0.022007	ko_LPS_24hr;wt_LPS_24hr
ko_Base - wt_Base	81	Gm11425	89.6301	-4.19312	1.51278	-2.7718	0.00557478	0.999953	ko_Base;wt_Base	ko_LPS_24hr - wt_LPS_24hr	81	Wscd2	80.974	1.13542	0.308577	3.67954	0.000233652	0.0410852	ko_LPS_24hr;wt_LPS_24hr	ko_Base - wt_Base	81	Ahrr	985.364	0.413719	0.132946	3.11193	0.00185867	0.347182	ko_Base;wt_Base	ko_LPS_24hr - wt_LPS_24hr	81	Gm12895	4695.95	-0.432584	0.113452	-3.81293	0.00013733	0.0240276	ko_LPS_24hr;wt_LPS_24hr
ko_Base - wt_Base	82	Nlrp1a	211.316	-4.83412	1.74565	-2.76923	0.00561888	0.999953	ko_Base;wt_Base	ko_LPS_24hr - wt_LPS_24hr	82	Zfp523	971.329	0.276648	0.0755032	3.66405	0.000248258	0.0431212	ko_LPS_24hr;wt_LPS_24hr	ko_Base - wt_Base	82	Rap1gap2	198.061	0.630941	0.203181	3.10531	0.00190079	0.350719	ko_Base;wt_Base	ko_LPS_24hr - wt_LPS_24hr	82	Pam16	171.086	-3.9078	1.04467	-3.7407	0.000183505	0.0317151	ko_LPS_24hr;wt_LPS_24hr
ko_Base - wt_Base	83	Mrpl30	1265.22	-0.186542	0.0674825	-2.7643	0.00570457	0.999953	ko_Base;wt_Base	ko_LPS_24hr - wt_LPS_24hr	83	Acpp	1224.24	0.776831	0.213171	3.64417	0.000268253	0.0460328	ko_LPS_24hr;wt_LPS_24hr	ko_Base - wt_Base	83	Mindy1	1184.31	-2.71678	0.876279	-3.10035	0.00193289	0.352345	ko_Base;wt_Base	ko_LPS_24hr - wt_LPS_24hr	83	Fgf11	191.176	0.728865	0.195918	3.72026	0.000199016	0.0339813	ko_LPS_24hr;wt_LPS_24hr
ko_Base - wt_Base	84	Arrb2	24836.6	0.222014	0.0803941	2.76157	0.00575234	0.999953	ko_Base;wt_Base	ko_LPS_24hr - wt_LPS_24hr	84	AA465934	329.488	3.16272	0.869401	3.63781	0.000274963	0.0464863	ko_LPS_24hr;wt_LPS_24hr	ko_Base - wt_Base	84	Gm4968	53.5285	1.93012	0.625367	3.08639	0.00202605	0.36493	ko_Base;wt_Base	ko_LPS_24hr - wt_LPS_24hr	84	Clec7a	1326.46	0.477463	0.128995	3.70142	0.000214397	0.0361718	ko_LPS_24hr;wt_LPS_24hr
ko_Base - wt_Base	85	Fbxw10	79.536	0.689366	0.250421	2.75283	0.00590831	0.999953	ko_Base;wt_Base	ko_LPS_24hr - wt_LPS_24hr	85	Tbc1d2b	4806.51	0.156984	0.0431807	3.63552	0.000277423	0.0464863	ko_LPS_24hr;wt_LPS_24hr	ko_Base - wt_Base	85	Atoh8	233.788	-0.773453	0.251019	-3.08125	0.00206135	0.366921	ko_Base;wt_Base	ko_LPS_24hr - wt_LPS_24hr	85	2810021J22Rik	244.41	0.598827	0.163158	3.67024	0.000242328	0.0404031	ko_LPS_24hr;wt_LPS_24hr
ko_Base - wt_Base	86	Eif2s3y	2585.46	-0.205767	0.0748804	-2.74795	0.00599696	0.999953	ko_Base;wt_Base	ko_LPS_24hr - wt_LPS_24hr	86	Gm12250	1889.01	-0.344032	0.0952404	-3.61224	0.000303558	0.0502742	ko_LPS_24hr;wt_LPS_24hr	ko_Base - wt_Base	86	Thg1l	478.809	0.389343	0.126914	3.06778	0.00215657	0.379407	ko_Base;wt_Base	ko_LPS_24hr - wt_LPS_24hr	86	1700020L24Rik	14.0853	-2.02521	0.555137	-3.64812	0.000264165	0.0435319	ko_LPS_24hr;wt_LPS_24hr
ko_Base - wt_Base	87	Nlrp1c-ps	157.135	-6.23046	2.27559	-2.73795	0.00618226	0.999953	ko_Base;wt_Base	ko_LPS_24hr - wt_LPS_24hr	87	Gm37296	16.0695	-1.51284	0.420427	-3.59834	0.00032025	0.0524291	ko_LPS_24hr;wt_LPS_24hr	ko_Base - wt_Base	87	Sorbs3	552.365	-0.331958	0.108638	-3.05564	0.00224579	0.39056	ko_Base;wt_Base	ko_LPS_24hr - wt_LPS_24hr	87	Gm12250	2085.69	-0.380355	0.104871	-3.62689	0.000286854	0.0467275	ko_LPS_24hr;wt_LPS_24hr
ko_Base - wt_Base	88	Rps27rt	1326.78	-0.276184	0.100916	-2.73676	0.00620471	0.999953	ko_Base;wt_Base	ko_LPS_24hr - wt_LPS_24hr	88	Fcgr4	7675.3	-0.318374	0.0897827	-3.54605	0.000391056	0.0632934	ko_LPS_24hr;wt_LPS_24hr	ko_Base - wt_Base	88	Fgd6	2591.02	0.2648	0.0872764	3.03404	0.00241301	0.414874	ko_Base;wt_Base	ko_LPS_24hr - wt_LPS_24hr	88	Top3a	1038.33	-0.37289	0.104138	-3.58071	0.000342656	0.0551832	ko_LPS_24hr;wt_LPS_24hr
ko_Base - wt_Base	89	Ccr5	19399.3	0.191444	0.0700761	2.73195	0.00629613	0.999953	ko_Base;wt_Base	ko_LPS_24hr - wt_LPS_24hr	89	Vprbp	491.383	0.348303	0.0984467	3.53798	0.000403199	0.0645254	ko_LPS_24hr;wt_LPS_24hr	ko_Base - wt_Base	89	Large	296.487	5.45642	1.80284	3.02657	0.00247342	0.420481	ko_Base;wt_Base	ko_LPS_24hr - wt_LPS_24hr	89	Pdgfa	769.872	0.32255	0.090244	3.5742	0.000351298	0.0559393	ko_LPS_24hr;wt_LPS_24hr
ko_Base - wt_Base	90	Mink1	10313.8	0.192152	0.0703413	2.7317	0.00630076	0.999953	ko_Base;wt_Base	ko_LPS_24hr - wt_LPS_24hr	90	Susd3	1806.97	-0.184168	0.0522234	-3.52654	0.000421024	0.0666294	ko_LPS_24hr;wt_LPS_24hr	ko_Base - wt_Base	90	A530017D24Rik	335.191	-0.439101	0.145665	-3.01445	0.00257442	0.432789	ko_Base;wt_Base	ko_LPS_24hr - wt_LPS_24hr	90	Gm5150	1781.4	-0.498314	0.140091	-3.55708	0.000374999	0.0590499	ko_LPS_24hr;wt_LPS_24hr
ko_Base - wt_Base	91	Taf15	3172.21	0.195416	0.0719057	2.71768	0.00657421	0.999953	ko_Base;wt_Base	ko_LPS_24hr - wt_LPS_24hr	91	Nlrp1b	1047.51	0.875762	0.250118	3.50139	0.000462843	0.0724425	ko_LPS_24hr;wt_LPS_24hr	ko_Base - wt_Base	91	Rnf144b	3682.24	0.291628	0.0968532	3.01103	0.00260365	0.432893	ko_Base;wt_Base	ko_LPS_24hr - wt_LPS_24hr	91	Ccl8	271.314	-1.01604	0.28596	-3.55308	0.000380753	0.0590631	ko_LPS_24hr;wt_LPS_24hr
ko_Base - wt_Base	92	Epn2	94.5638	-0.558109	0.207462	-2.69017	0.00714157	0.999953	ko_Base;wt_Base	ko_LPS_24hr - wt_LPS_24hr	92	Slfn5os	55.2683	-1.48276	0.425074	-3.48824	0.000486212	0.075273	ko_LPS_24hr;wt_LPS_24hr	ko_Base - wt_Base	92	Epn2	95.0047	-0.68342	0.23028	-2.96778	0.0029996	0.48916	ko_Base;wt_Base	ko_LPS_24hr - wt_LPS_24hr	92	Ppbp	471.502	1.07613	0.303028	3.55124	0.000383418	0.0590631	ko_LPS_24hr;wt_LPS_24hr
ko_Base - wt_Base	93	Maip1	160.817	-2.93655	1.09631	-2.67857	0.00739364	0.999953	ko_Base;wt_Base	ko_LPS_24hr - wt_LPS_24hr	93	Slc16a13	501.669	-0.358879	0.103008	-3.484	0.000493972	0.0756521	ko_LPS_24hr;wt_LPS_24hr	ko_Base - wt_Base	93	Ramp1	388.315	-0.382854	0.129035	-2.96705	0.00300673	0.48916	ko_Base;wt_Base	ko_LPS_24hr - wt_LPS_24hr	93	CT010467.1	1.63294e+06	-0.472296	0.133685	-3.5329	0.000411029	0.0625472	ko_LPS_24hr;wt_LPS_24hr
ko_Base - wt_Base	94	Slfn5os	29.5222	-1.84211	0.687839	-2.67811	0.00740383	0.999953	ko_Base;wt_Base	ko_LPS_24hr - wt_LPS_24hr	94	Zc3h12d	2790.55	-0.24395	0.0702117	-3.47449	0.000511825	0.0775523	ko_LPS_24hr;wt_LPS_24hr	ko_Base - wt_Base	94	Tspan33	84.6074	-0.83332	0.281247	-2.96295	0.00304707	0.490032	ko_Base;wt_Base	ko_LPS_24hr - wt_LPS_24hr	94	Wnt7b	1141.33	-0.506704	0.143524	-3.53044	0.000414863	0.0625472	ko_LPS_24hr;wt_LPS_24hr
ko_Base - wt_Base	95	Gm9512	129.289	-0.501382	0.187399	-2.67547	0.00746238	0.999953	ko_Base;wt_Base	ko_LPS_24hr - wt_LPS_24hr	95	Atox1	5412.48	-0.223914	0.0645261	-3.47013	0.000520203	0.0779921	ko_LPS_24hr;wt_LPS_24hr	ko_Base - wt_Base	95	Akap10	4319.03	0.275916	0.0932164	2.95995	0.00307687	0.490032	ko_Base;wt_Base	ko_LPS_24hr - wt_LPS_24hr	95	Gemin4	189.434	-0.735835	0.208713	-3.52558	0.000422556	0.0630364	ko_LPS_24hr;wt_LPS_24hr
ko_Base - wt_Base	96	Hikeshi	457.809	-0.384899	0.144695	-2.66008	0.00781215	0.999953	ko_Base;wt_Base	ko_LPS_24hr - wt_LPS_24hr	96	Gm8797	181.563	0.640095	0.186043	3.44057	0.000580493	0.0861247	ko_LPS_24hr;wt_LPS_24hr	ko_Base - wt_Base	96	Swap70	11848.3	0.204704	0.0694682	2.94673	0.00321152	0.506149	ko_Base;wt_Base	ko_LPS_24hr - wt_LPS_24hr	96	Zfas1	1860.8	-0.335392	0.0954638	-3.51329	0.000442596	0.0651438	ko_LPS_24hr;wt_LPS_24hr
ko_Base - wt_Base	97	Saysd1	599.947	-0.257018	0.0966524	-2.6592	0.00783271	0.999953	ko_Base;wt_Base	ko_LPS_24hr - wt_LPS_24hr	97	Psmb8	12952.3	-0.176461	0.0514019	-3.43296	0.000597024	0.087664	ko_LPS_24hr;wt_LPS_24hr	ko_Base - wt_Base	97	Mcoln3	221.217	-0.517275	0.17606	-2.93807	0.00330262	0.51514	ko_Base;wt_Base	ko_LPS_24hr - wt_LPS_24hr	97	Maco1	240.467	6.13053	1.74599	3.51121	0.000446075	0.0651438	ko_LPS_24hr;wt_LPS_24hr
ko_Base - wt_Base	98	Gm42884	9.25588	-2.41939	0.91026	-2.65791	0.00786257	0.999953	ko_Base;wt_Base	ko_LPS_24hr - wt_LPS_24hr	98	Ovca2	784.662	-0.316258	0.0922396	-3.42866	0.000606565	0.0881562	ko_LPS_24hr;wt_LPS_24hr	ko_Base - wt_Base	98	Arrb2	25032.2	0.259054	0.0890861	2.90791	0.00363856	0.559408	ko_Base;wt_Base	ko_LPS_24hr - wt_LPS_24hr	98	Arfgef1	7067.88	0.251538	0.071692	3.5086	0.000450472	0.0651438	ko_LPS_24hr;wt_LPS_24hr
ko_Base - wt_Base	99	Rps27	11782	-0.247961	0.0943624	-2.62776	0.00859503	0.999953	ko_Base;wt_Base	ko_LPS_24hr - wt_LPS_24hr	99	Gm12258	105.966	0.572671	0.168522	3.3982	0.000678296	0.0975855	ko_LPS_24hr;wt_LPS_24hr	ko_Base - wt_Base	99	Jarid2	3711.86	0.222016	0.0763982	2.90604	0.00366037	0.559408	ko_Base;wt_Base	ko_LPS_24hr - wt_LPS_24hr	99	Ecm1	4051.98	-0.211572	0.0606424	-3.48884	0.00048512	0.0694457	ko_LPS_24hr;wt_LPS_24hr
ko_Base - wt_Base	100	Mrm3	125.201	-5.94194	2.26289	-2.62582	0.00864413	0.999953	ko_Base;wt_Base	ko_LPS_24hr - wt_LPS_24hr	100	Neat1	44865.1	0.21121	0.0623457	3.38773	0.000704739	0.100376	ko_LPS_24hr;wt_LPS_24hr	ko_Base - wt_Base	100	E130012A19Rik	189.069	-10.5394	3.63849	-2.89664	0.00377182	0.570677	ko_Base;wt_Base	ko_LPS_24hr - wt_LPS_24hr	100	Gm12258	114.455	0.646415	0.185854	3.47808	0.000505023	0.0715719	ko_LPS_24hr;wt_LPS_24hr
ko_Base - wt_Base	101	Zfp286	50.5815	0.710176	0.270559	2.62485	0.00866877	0.999953	ko_Base;wt_Base	ko_LPS_24hr - wt_LPS_24hr	101	Mief2	789.14	-0.362799	0.107238	-3.38313	0.000716634	0.10106	ko_LPS_24hr;wt_LPS_24hr	ko_Base - wt_Base	101	Hebp1	1064.24	-0.377039	0.131223	-2.87328	0.00406235	0.607906	ko_Base;wt_Base	ko_LPS_24hr - wt_LPS_24hr	101	Dhx33	1587.96	0.241609	0.069738	3.46453	0.000531165	0.0745314	ko_LPS_24hr;wt_LPS_24hr
ko_Base - wt_Base	102	2410006H16Rik	1000.39	-0.272142	0.104093	-2.61442	0.00893787	0.999953	ko_Base;wt_Base	ko_LPS_24hr - wt_LPS_24hr	102	Hvcn1	5355.47	0.197264	0.0586126	3.36555	0.000763904	0.105998	ko_LPS_24hr;wt_LPS_24hr	ko_Base - wt_Base	102	Selenoh	351.829	-0.902177	0.314293	-2.8705	0.00409824	0.607906	ko_Base;wt_Base	ko_LPS_24hr - wt_LPS_24hr	102	Rap1gap2	49.4142	1.15566	0.335222	3.44744	0.000565936	0.0778897	ko_LPS_24hr;wt_LPS_24hr
ko_Base - wt_Base	103	Gatsl3	172.178	4.89891	1.88247	2.60239	0.00925774	0.999953	ko_Base;wt_Base	ko_LPS_24hr - wt_LPS_24hr	103	Whsc1	1411.47	-1.58391	0.470756	-3.3646	0.000766536	0.105998	ko_LPS_24hr;wt_LPS_24hr	ko_Base - wt_Base	103	Gm45412	143.875	-0.693773	0.242721	-2.85831	0.00425902	0.612175	ko_Base;wt_Base	ko_LPS_24hr - wt_LPS_24hr	103	Esyt1	22454.1	-0.152852	0.044339	-3.44736	0.000566091	0.0778897	ko_LPS_24hr;wt_LPS_24hr
ko_Base - wt_Base	104	Odc1	1875.33	-0.214864	0.0827849	-2.59545	0.00944681	0.999953	ko_Base;wt_Base	ko_LPS_24hr - wt_LPS_24hr	104	Dynlt1a	508.628	-0.307294	0.0914282	-3.36104	0.000776497	0.106343	ko_LPS_24hr;wt_LPS_24hr	ko_Base - wt_Base	104	Sel1l3	593.457	0.445855	0.156001	2.85803	0.00426282	0.612175	ko_Base;wt_Base	ko_LPS_24hr - wt_LPS_24hr	104	Lst1	4396.95	-0.312003	0.0921109	-3.38725	0.000705959	0.0962005	ko_LPS_24hr;wt_LPS_24hr
ko_Base - wt_Base	105	Pafah1b1	8944.2	0.161033	0.0621774	2.58989	0.00960064	0.999953	ko_Base;wt_Base	ko_LPS_24hr - wt_LPS_24hr	105	Milr1	4550.5	-0.150197	0.0447674	-3.35505	0.0007935	0.107636	ko_LPS_24hr;wt_LPS_24hr	ko_Base - wt_Base	105	A230072E10Rik	14.6939	-2.12278	0.743141	-2.85649	0.0042835	0.612175	ko_Base;wt_Base	ko_LPS_24hr - wt_LPS_24hr	105	Cd300ld5	434.721	-0.567489	0.168647	-3.36495	0.000765571	0.102843	ko_LPS_24hr;wt_LPS_24hr
ko_Base - wt_Base	106	Gm19680	21.0348	-1.01338	0.391845	-2.58618	0.00970467	0.999953	ko_Base;wt_Base	ko_LPS_24hr - wt_LPS_24hr	106	Psmb3	3387.71	-0.136911	0.0408538	-3.35125	0.000804479	0.10794	ko_LPS_24hr;wt_LPS_24hr	ko_Base - wt_Base	106	Rpl36al	8632.52	-0.248949	0.087164	-2.8561	0.00428887	0.612175	ko_Base;wt_Base	ko_LPS_24hr - wt_LPS_24hr	106	Acpp	1266.81	0.796589	0.236824	3.36364	0.00076922	0.102843	ko_LPS_24hr;wt_LPS_24hr
ko_Base - wt_Base	107	Adora2b	94.3151	-0.489549	0.189339	-2.58556	0.00972201	0.999953	ko_Base;wt_Base	ko_LPS_24hr - wt_LPS_24hr	107	BC017643	40.3898	-5.2358	1.56337	-3.34905	0.000810898	0.10794	ko_LPS_24hr;wt_LPS_24hr	ko_Base - wt_Base	107	Gm6768	385.935	-2.03285	0.713875	-2.84763	0.00440458	0.622816	ko_Base;wt_Base	ko_LPS_24hr - wt_LPS_24hr	107	Gm2026	81.2553	1.12067	0.334517	3.35011	0.0008078	0.106945	ko_LPS_24hr;wt_LPS_24hr
ko_Base - wt_Base	108	Pimreg	281.733	-3.38055	1.31529	-2.5702	0.010164	0.999953	ko_Base;wt_Base	ko_LPS_24hr - wt_LPS_24hr	108	Gpc1	493.131	0.525595	0.157214	3.34318	0.000828254	0.10923	ko_LPS_24hr;wt_LPS_24hr	ko_Base - wt_Base	108	Nfatc2	5143.51	0.190477	0.0672389	2.83284	0.00461366	0.646339	ko_Base;wt_Base	ko_LPS_24hr - wt_LPS_24hr	108	Ovca2	852.775	-0.350398	0.10467	-3.34765	0.000814991	0.106945	ko_LPS_24hr;wt_LPS_24hr
ko_Base - wt_Base	109	Anapc13	1771.26	-0.233876	0.0910526	-2.56858	0.0102116	0.999953	ko_Base;wt_Base	ko_LPS_24hr - wt_LPS_24hr	109	Taok3	7702.91	-0.115922	0.034981	-3.31386	0.000920159	0.120237	ko_LPS_24hr;wt_LPS_24hr	ko_Base - wt_Base	109	Ccdc137	671.374	-0.603723	0.214047	-2.82052	0.00479457	0.659521	ko_Base;wt_Base	ko_LPS_24hr - wt_LPS_24hr	109	Tmem256	2173.84	0.21486	0.0649516	3.308	0.000939648	0.122171	ko_LPS_24hr;wt_LPS_24hr
ko_Base - wt_Base	110	Fn1	85.9659	0.727893	0.283542	2.56715	0.010254	0.999953	ko_Base;wt_Base	ko_LPS_24hr - wt_LPS_24hr	110	Vamp8	7830.3	-0.120583	0.0364344	-3.30958	0.000934345	0.120776	ko_LPS_24hr;wt_LPS_24hr	ko_Base - wt_Base	110	Pik3ap1	44675.4	0.198553	0.0703964	2.8205	0.00479493	0.659521	ko_Base;wt_Base	ko_LPS_24hr - wt_LPS_24hr	110	B9d1	58.7636	0.952812	0.290601	3.27876	0.00104263	0.134329	ko_LPS_24hr;wt_LPS_24hr
ko_Base - wt_Base	111	Prosc	1012.3	-2.02806	0.790062	-2.56696	0.0102595	0.999953	ko_Base;wt_Base	ko_LPS_24hr - wt_LPS_24hr	111	Slfn8	5721.4	-3.8349	1.15945	-3.30752	0.000941244	0.120776	ko_LPS_24hr;wt_LPS_24hr	ko_Base - wt_Base	111	Pam16	117.369	-3.9936	1.4183	-2.81577	0.00486608	0.661406	ko_Base;wt_Base	ko_LPS_24hr - wt_LPS_24hr	111	Mink1	7930.6	0.369881	0.113103	3.27029	0.00107437	0.13717	ko_LPS_24hr;wt_LPS_24hr
ko_Base - wt_Base	112	Map3k9	1975.58	0.165618	0.0645927	2.56403	0.0103465	0.999953	ko_Base;wt_Base	ko_LPS_24hr - wt_LPS_24hr	112	Csf2rb	31084.5	0.145389	0.0442037	3.28908	0.00100517	0.127827	ko_LPS_24hr;wt_LPS_24hr	ko_Base - wt_Base	112	Mt2	378.874	-0.409734	0.145616	-2.81379	0.00489606	0.661406	ko_Base;wt_Base	ko_LPS_24hr - wt_LPS_24hr	112	Epha4	68.4058	0.959942	0.294218	3.26269	0.00110359	0.139643	ko_LPS_24hr;wt_LPS_24hr
ko_Base - wt_Base	113	Gm3448	152.283	0.378781	0.148498	2.55074	0.0107495	0.999953	ko_Base;wt_Base	ko_LPS_24hr - wt_LPS_24hr	113	CT010467.1	1.49859e+06	-0.414106	0.126366	-3.27703	0.00104905	0.132227	ko_LPS_24hr;wt_LPS_24hr	ko_Base - wt_Base	113	Gm44423	100.529	0.701796	0.250011	2.80706	0.00499959	0.668757	ko_Base;wt_Base	ko_LPS_24hr - wt_LPS_24hr	113	Mvb12a	2510.56	-0.205454	0.0632055	-3.25058	0.0011517	0.144441	ko_LPS_24hr;wt_LPS_24hr
ko_Base - wt_Base	114	Gm43064	10.2959	-2.37776	0.932459	-2.54999	0.0107726	0.999953	ko_Base;wt_Base	ko_LPS_24hr - wt_LPS_24hr	114	Mcf2l	68.9416	0.635733	0.194824	3.26312	0.00110193	0.137036	ko_LPS_24hr;wt_LPS_24hr	ko_Base - wt_Base	114	Gm49392	41.8739	1.16585	0.415701	2.80454	0.00503888	0.668757	ko_Base;wt_Base	ko_LPS_24hr - wt_LPS_24hr	114	Vps53	1831.43	-0.213012	0.0656431	-3.24501	0.00117447	0.146005	ko_LPS_24hr;wt_LPS_24hr
ko_Base - wt_Base	115	Plpbp	1888.85	0.430089	0.169578	2.53623	0.0112052	0.999953	ko_Base;wt_Base	ko_LPS_24hr - wt_LPS_24hr	115	Iba57	500.105	-0.354473	0.108726	-3.26023	0.00111323	0.137036	ko_LPS_24hr;wt_LPS_24hr	ko_Base - wt_Base	115	Pcdhgb2	158.492	0.574324	0.205051	2.80089	0.00509627	0.668876	ko_Base;wt_Base	ko_LPS_24hr - wt_LPS_24hr	115	Mctp1	906.263	0.49867	0.154516	3.22732	0.00124958	0.153991	ko_LPS_24hr;wt_LPS_24hr
ko_Base - wt_Base	116	Gm26879	52.9455	0.641318	0.253035	2.5345	0.0112607	0.999953	ko_Base;wt_Base	ko_LPS_24hr - wt_LPS_24hr	116	Nsmce1	693.221	-0.231062	0.0708887	-3.2595	0.00111607	0.137036	ko_LPS_24hr;wt_LPS_24hr	ko_Base - wt_Base	116	AA465934	339.14	2.769	0.989327	2.79887	0.0051282	0.668876	ko_Base;wt_Base	ko_LPS_24hr - wt_LPS_24hr	116	Wdr6	935.279	0.284308	0.0884769	3.21336	0.00131194	0.160282	ko_LPS_24hr;wt_LPS_24hr
ko_Base - wt_Base	117	Gm10031	68.2832	0.583488	0.230952	2.52645	0.0115222	0.999953	ko_Base;wt_Base	ko_LPS_24hr - wt_LPS_24hr	117	Slfn10-ps	1495.87	-0.511122	0.157621	-3.24272	0.00118393	0.142559	ko_LPS_24hr;wt_LPS_24hr	ko_Base - wt_Base	117	Dnaic2	10.6775	-2.84346	1.01764	-2.79416	0.00520344	0.672889	ko_Base;wt_Base	ko_LPS_24hr - wt_LPS_24hr	117	2310033P09Rik	929.426	0.36172	0.1129	3.20391	0.00135577	0.164222	ko_LPS_24hr;wt_LPS_24hr
ko_Base - wt_Base	118	Haspin	207.487	-6.18101	2.45129	-2.52153	0.0116845	0.999953	ko_Base;wt_Base	ko_LPS_24hr - wt_LPS_24hr	118	Il1r1	1548.11	0.222869	0.0687437	3.24203	0.00118681	0.142559	ko_LPS_24hr;wt_LPS_24hr	ko_Base - wt_Base	118	Gm44914	20.9286	1.93254	0.695088	2.78029	0.00543109	0.696376	ko_Base;wt_Base	ko_LPS_24hr - wt_LPS_24hr	118	Clec10a	60.4104	-1.14034	0.357723	-3.18777	0.00143373	0.172193	ko_LPS_24hr;wt_LPS_24hr
ko_Base - wt_Base	119	Snhg3	456.165	-0.262818	0.104291	-2.52006	0.0117336	0.999953	ko_Base;wt_Base	ko_LPS_24hr - wt_LPS_24hr	119	Ubtd1	2573.04	-0.140006	0.0431984	-3.24101	0.00119108	0.142559	ko_LPS_24hr;wt_LPS_24hr	ko_Base - wt_Base	119	Gm28959	34.1967	-2.00625	0.727206	-2.75885	0.00580051	0.737493	ko_Base;wt_Base	ko_LPS_24hr - wt_LPS_24hr	119	Rnasek	4824.75	-0.236252	0.0742814	-3.1805	0.0014702	0.175089	ko_LPS_24hr;wt_LPS_24hr
ko_Base - wt_Base	120	Padi4	271.051	0.4022	0.160202	2.51058	0.0120534	0.999953	ko_Base;wt_Base	ko_LPS_24hr - wt_LPS_24hr	120	Fam178a	74.5735	-0.705077	0.217918	-3.23552	0.00121421	0.144116	ko_LPS_24hr;wt_LPS_24hr	ko_Base - wt_Base	120	Cilp2	763.401	-0.563526	0.204764	-2.75207	0.00592202	0.746484	ko_Base;wt_Base	ko_LPS_24hr - wt_LPS_24hr	120	Ccne2	948.74	-0.428462	0.135274	-3.16737	0.00153823	0.180301	ko_LPS_24hr;wt_LPS_24hr
ko_Base - wt_Base	121	Ovca2	839.374	-0.231289	0.0923274	-2.5051	0.0122417	0.999953	ko_Base;wt_Base	ko_LPS_24hr - wt_LPS_24hr	121	Clec10a	53.7793	-1.04264	0.322844	-3.22954	0.00123988	0.145947	ko_LPS_24hr;wt_LPS_24hr	ko_Base - wt_Base	121	Dlx2	28.4766	-2.22009	0.807473	-2.74943	0.0059699	0.746484	ko_Base;wt_Base	ko_LPS_24hr - wt_LPS_24hr	121	Il3ra	3446.99	-0.236954	0.0748161	-3.16715	0.0015394	0.180301	ko_LPS_24hr;wt_LPS_24hr
ko_Base - wt_Base	122	AK010878	11.0685	-2.93496	1.17247	-2.50323	0.0123065	0.999953	ko_Base;wt_Base	ko_LPS_24hr - wt_LPS_24hr	122	Sik2	1051.62	0.177603	0.0551239	3.22188	0.00127353	0.148679	ko_LPS_24hr;wt_LPS_24hr	ko_Base - wt_Base	122	Yy2	38.704	9.97686	3.63661	2.74345	0.00607967	0.753979	ko_Base;wt_Base	ko_LPS_24hr - wt_LPS_24hr	122	Flii	12207.7	-0.182712	0.0578593	-3.15786	0.0015893	0.18462	ko_LPS_24hr;wt_LPS_24hr
ko_Base - wt_Base	123	Marco	195.489	0.494483	0.197681	2.50142	0.0123696	0.999953	ko_Base;wt_Base	ko_LPS_24hr - wt_LPS_24hr	123	Rnasek	4447.31	-0.210267	0.0653971	-3.21523	0.00130339	0.150929	ko_LPS_24hr;wt_LPS_24hr	ko_Base - wt_Base	123	Nle1	530.547	0.335631	0.122609	2.73742	0.00619233	0.757359	ko_Base;wt_Base	ko_LPS_24hr - wt_LPS_24hr	123	Src	3787.85	0.334753	0.106095	3.15521	0.00160385	0.184794	ko_LPS_24hr;wt_LPS_24hr
ko_Base - wt_Base	124	Eif3e	5036.25	-0.124552	0.0497928	-2.50141	0.0123699	0.999953	ko_Base;wt_Base	ko_LPS_24hr - wt_LPS_24hr	124	Clmp	1783.4	0.595452	0.186023	3.20096	0.00136971	0.157328	ko_LPS_24hr;wt_LPS_24hr	ko_Base - wt_Base	124	Gpank1	709.151	-0.347401	0.127061	-2.73412	0.00625477	0.757359	ko_Base;wt_Base	ko_LPS_24hr - wt_LPS_24hr	124	Rpl13-ps6	7.90806	-2.54924	0.809903	-3.14759	0.00164622	0.188147	ko_LPS_24hr;wt_LPS_24hr
ko_Base - wt_Base	125	Colec12	999.29	0.276247	0.111065	2.48725	0.0128734	0.999953	ko_Base;wt_Base	ko_LPS_24hr - wt_LPS_24hr	125	Src	3473.53	0.304437	0.0952425	3.19644	0.00139133	0.157385	ko_LPS_24hr;wt_LPS_24hr	ko_Base - wt_Base	125	Slc5a3	2207.42	0.258864	0.0946836	2.734	0.0062571	0.757359	ko_Base;wt_Base	ko_LPS_24hr - wt_LPS_24hr	125	Zc3h12d	3092.59	-0.259011	0.0824575	-3.14115	0.00168286	0.190796	ko_LPS_24hr;wt_LPS_24hr
ko_Base - wt_Base	126	Tmem107	115.057	-0.505505	0.203373	-2.48561	0.0129331	0.999953	ko_Base;wt_Base	ko_LPS_24hr - wt_LPS_24hr	126	Gm6209	28.4011	1.13623	0.355489	3.19624	0.0013923	0.157385	ko_LPS_24hr;wt_LPS_24hr	ko_Base - wt_Base	126	Ms4a14	2470.17	0.238661	0.0875066	2.72735	0.00638452	0.766649	ko_Base;wt_Base	ko_LPS_24hr - wt_LPS_24hr	126	Cnp	3603.14	-0.229227	0.0731772	-3.13249	0.00173328	0.194637	ko_LPS_24hr;wt_LPS_24hr
ko_Base - wt_Base	127	Cplane1	550.603	0.28434	0.114707	2.47884	0.013181	0.999953	ko_Base;wt_Base	ko_LPS_24hr - wt_LPS_24hr	127	Rtraf	2536.68	-0.136391	0.0432937	-3.15036	0.00163072	0.180681	ko_LPS_24hr;wt_LPS_24hr	ko_Base - wt_Base	127	D930015E06Rik	38.7683	2.1422	0.796661	2.68897	0.00716731	0.853697	ko_Base;wt_Base	ko_LPS_24hr - wt_LPS_24hr	127	Gm8797	192.316	0.672821	0.214914	3.13065	0.00174421	0.194637	ko_LPS_24hr;wt_LPS_24hr
ko_Base - wt_Base	128	C3	25109.4	0.248262	0.100773	2.46358	0.0137558	0.999953	ko_Base;wt_Base	ko_LPS_24hr - wt_LPS_24hr	128	Marco	6931.3	0.415863	0.132046	3.14939	0.00163614	0.180681	ko_LPS_24hr;wt_LPS_24hr	ko_Base - wt_Base	128	Zfp296	88.0822	-0.876805	0.326385	-2.68642	0.00722228	0.853697	ko_Base;wt_Base	ko_LPS_24hr - wt_LPS_24hr	128	Gm37296	18.5704	-1.5042	0.481802	-3.12203	0.00179611	0.198863	ko_LPS_24hr;wt_LPS_24hr
ko_Base - wt_Base	129	Swap70	11630.1	0.163111	0.066233	2.46269	0.0137901	0.999953	ko_Base;wt_Base	ko_LPS_24hr - wt_LPS_24hr	129	Ccnt1	4030.52	0.113508	0.0360421	3.14933	0.00163644	0.180681	ko_LPS_24hr;wt_LPS_24hr	ko_Base - wt_Base	129	Ripor1	1113.18	0.291687	0.108944	2.6774	0.00741956	0.870217	ko_Base;wt_Base	ko_LPS_24hr - wt_LPS_24hr	129	Tgtp1	219.316	-1.37999	0.442718	-3.11707	0.00182656	0.200667	ko_LPS_24hr;wt_LPS_24hr
ko_Base - wt_Base	130	Gm8752	27.0916	-2.06334	0.839047	-2.45915	0.0139267	0.999953	ko_Base;wt_Base	ko_LPS_24hr - wt_LPS_24hr	130	Lgals1	15100.3	-0.180457	0.0573788	-3.145	0.00166084	0.181965	ko_LPS_24hr;wt_LPS_24hr	ko_Base - wt_Base	130	Lpp	2031.1	0.208665	0.0782647	2.66614	0.0076727	0.892145	ko_Base;wt_Base	ko_LPS_24hr - wt_LPS_24hr	130	Thbs1	203767	0.495482	0.159778	3.10107	0.00192826	0.20976	ko_LPS_24hr;wt_LPS_24hr
ko_Base - wt_Base	131	Mill2	153.735	0.345182	0.140459	2.45753	0.0139898	0.999953	ko_Base;wt_Base	ko_LPS_24hr - wt_LPS_24hr	131	MGP_129S1SvImJ_G0002802	169.7	10.61	3.38368	3.13563	0.00171483	0.186445	ko_LPS_24hr;wt_LPS_24hr	ko_Base - wt_Base	131	Zfp966	91.6746	0.623031	0.233881	2.66388	0.00772445	0.892145	ko_Base;wt_Base	ko_LPS_24hr - wt_LPS_24hr	131	Nsd2	946.316	5.07569	1.63762	3.09943	0.00193893	0.20976	ko_LPS_24hr;wt_LPS_24hr
ko_Base - wt_Base	132	Sh3bp5	8557.79	0.126823	0.0518673	2.44515	0.0144793	0.999953	ko_Base;wt_Base	ko_LPS_24hr - wt_LPS_24hr	132	Crlf2	7194.74	-0.144632	0.0462876	-3.12464	0.00178022	0.192088	ko_LPS_24hr;wt_LPS_24hr	ko_Base - wt_Base	132	Srgap2	14443.1	0.210611	0.0791583	2.66063	0.00779947	0.893985	ko_Base;wt_Base	ko_LPS_24hr - wt_LPS_24hr	132	Gm32089	497.381	0.408529	0.132851	3.0751	0.00210434	0.22593	ko_LPS_24hr;wt_LPS_24hr
ko_Base - wt_Base	133	Hspa1b	510.59	0.241257	0.0990631	2.43539	0.0148759	0.999953	ko_Base;wt_Base	ko_LPS_24hr - wt_LPS_24hr	133	Hgf	599.948	0.248913	0.0797354	3.12174	0.00179788	0.192536	ko_LPS_24hr;wt_LPS_24hr	ko_Base - wt_Base	133	Gm37033	65.7236	1.10516	0.416326	2.65455	0.00794139	0.897829	ko_Base;wt_Base	ko_LPS_24hr - wt_LPS_24hr	133	Thg1l	457.067	0.402777	0.131152	3.07106	0.00213297	0.227281	ko_LPS_24hr;wt_LPS_24hr
ko_Base - wt_Base	134	MGP_129S1SvImJ_G0040070	210.912	4.94085	2.03317	2.43011	0.015094	0.999953	ko_Base;wt_Base	ko_LPS_24hr - wt_LPS_24hr	134	Slc25a30	1683.68	0.219799	0.0705615	3.11499	0.00183951	0.195523	ko_LPS_24hr;wt_LPS_24hr	ko_Base - wt_Base	134	Ccl6	6912.84	-0.290344	0.109394	-2.65411	0.00795169	0.897829	ko_Base;wt_Base	ko_LPS_24hr - wt_LPS_24hr	134	Tnfaip2	24311.8	0.21974	0.0716339	3.06754	0.00215829	0.228264	ko_LPS_24hr;wt_LPS_24hr
ko_Base - wt_Base	135	Marchf8	60.6488	1.46218	0.602765	2.42578	0.0152754	0.999953	ko_Base;wt_Base	ko_LPS_24hr - wt_LPS_24hr	135	Hmgcr	2375.32	0.173698	0.0558194	3.11179	0.00185955	0.19619	ko_LPS_24hr;wt_LPS_24hr	ko_Base - wt_Base	135	Grhl2	64.474	-1.20018	0.453183	-2.64833	0.00808898	0.903126	ko_Base;wt_Base	ko_LPS_24hr - wt_LPS_24hr	135	Zfp523	1046.99	0.27951	0.0914229	3.05733	0.00223315	0.234431	ko_LPS_24hr;wt_LPS_24hr
ko_Base - wt_Base	136	Flrt2	411.142	0.337791	0.139305	2.42484	0.0153153	0.999953	ko_Base;wt_Base	ko_LPS_24hr - wt_LPS_24hr	136	A530017D24Rik	128.852	-0.47271	0.152262	-3.10458	0.00190547	0.199556	ko_LPS_24hr;wt_LPS_24hr	ko_Base - wt_Base	136	2310043P16Rik	477.751	0.364643	0.137932	2.64364	0.00820207	0.903126	ko_Base;wt_Base	ko_LPS_24hr - wt_LPS_24hr	136	Rnasel	4666.24	0.244928	0.0805681	3.04	0.00236575	0.246525	ko_LPS_24hr;wt_LPS_24hr
ko_Base - wt_Base	137	Cd300ld3	11987.4	0.116962	0.048319	2.42061	0.0154943	0.999953	ko_Base;wt_Base	ko_LPS_24hr - wt_LPS_24hr	137	Nup160	895.022	0.25768	0.083095	3.10104	0.00192845	0.200153	ko_LPS_24hr;wt_LPS_24hr	ko_Base - wt_Base	137	Dvl2	2862.81	-0.218841	0.082825	-2.64222	0.00823657	0.903126	ko_Base;wt_Base	ko_LPS_24hr - wt_LPS_24hr	137	Ubb	64183.4	-0.339149	0.111675	-3.03694	0.00238995	0.247229	ko_LPS_24hr;wt_LPS_24hr
ko_Base - wt_Base	138	Tm7sf2	1275.3	-1.27506	0.528574	-2.41226	0.0158541	0.999953	ko_Base;wt_Base	ko_LPS_24hr - wt_LPS_24hr	138	Gm37082	17.0124	-1.2518	0.403888	-3.09938	0.00193928	0.200153	ko_LPS_24hr;wt_LPS_24hr	ko_Base - wt_Base	138	Macf1	14053.1	0.300009	0.113546	2.64218	0.00823737	0.903126	ko_Base;wt_Base	ko_LPS_24hr - wt_LPS_24hr	138	Clmp	1832.64	0.624417	0.206737	3.02034	0.00252491	0.258115	ko_LPS_24hr;wt_LPS_24hr
ko_Base - wt_Base	139	l7Rn6	253.897	0.333863	0.138819	2.40503	0.016171	0.999953	ko_Base;wt_Base	ko_LPS_24hr - wt_LPS_24hr	139	Cyren	646.708	-4.40537	1.42623	-3.08882	0.00200953	0.205912	ko_LPS_24hr;wt_LPS_24hr	ko_Base - wt_Base	139	Gm29438	27.5471	1.17731	0.44631	2.63787	0.00834295	0.908121	ko_Base;wt_Base	ko_LPS_24hr - wt_LPS_24hr	139	AA465934	350.854	3.14224	1.04064	3.01954	0.00253161	0.258115	ko_LPS_24hr;wt_LPS_24hr
ko_Base - wt_Base	140	Cnbd2	730.265	-0.257679	0.107366	-2.4	0.016395	0.999953	ko_Base;wt_Base	ko_LPS_24hr - wt_LPS_24hr	140	Gm42418	770025	-0.40572	0.13173	-3.07993	0.00207049	0.210643	ko_LPS_24hr;wt_LPS_24hr	ko_Base - wt_Base	140	Ier2	2242.68	-0.196462	0.0751207	-2.61528	0.00891546	0.962127	ko_Base;wt_Base	ko_LPS_24hr - wt_LPS_24hr	140	BC017643	49.8404	-5.45211	1.81159	-3.00958	0.00261611	0.264363	ko_LPS_24hr;wt_LPS_24hr
ko_Base - wt_Base	141	Gm10550	12.4993	-2.15467	0.898783	-2.39732	0.0165155	0.999953	ko_Base;wt_Base	ko_LPS_24hr - wt_LPS_24hr	141	Thbs1	189599	0.452271	0.14702	3.07625	0.0020962	0.211746	ko_LPS_24hr;wt_LPS_24hr	ko_Base - wt_Base	141	Gm45847	103.928	-0.733515	0.280682	-2.61334	0.00896629	0.962127	ko_Base;wt_Base	ko_LPS_24hr - wt_LPS_24hr	141	Fam134b	275.545	10.9328	3.63462	3.00795	0.0026302	0.264363	ko_LPS_24hr;wt_LPS_24hr
ko_Base - wt_Base	142	Zfp966	89.7583	0.518485	0.216754	2.39204	0.0167549	0.999953	ko_Base;wt_Base	ko_LPS_24hr - wt_LPS_24hr	142	Thg1l	417.502	0.362337	0.117932	3.07241	0.00212337	0.21298	ko_LPS_24hr;wt_LPS_24hr	ko_Base - wt_Base	142	Gm44987	68.317	-0.760391	0.291416	-2.6093	0.00907286	0.966707	ko_Base;wt_Base	ko_LPS_24hr - wt_LPS_24hr	142	Tnfsf14	414.002	0.629796	0.209732	3.00285	0.00267461	0.266374	ko_LPS_24hr;wt_LPS_24hr
ko_Base - wt_Base	143	Zfp968	35.7414	0.883402	0.371581	2.37741	0.0174345	0.999953	ko_Base;wt_Base	ko_LPS_24hr - wt_LPS_24hr	143	Otud1	534.318	-0.260615	0.0849737	-3.067	0.00216216	0.215354	ko_LPS_24hr;wt_LPS_24hr	ko_Base - wt_Base	143	Gm43481	43.6007	0.830352	0.318764	2.60491	0.00918973	0.972312	ko_Base;wt_Base	ko_LPS_24hr - wt_LPS_24hr	143	4932441J04Rik	307.94	0.590108	0.196614	3.00136	0.0026878	0.266374	ko_LPS_24hr;wt_LPS_24hr
ko_Base - wt_Base	144	Gm17383	7.2667	-1.98443	0.836431	-2.3725	0.0176682	0.999953	ko_Base;wt_Base	ko_LPS_24hr - wt_LPS_24hr	144	Tmem106b	3621.42	0.153625	0.0501803	3.06146	0.00220261	0.21786	ko_LPS_24hr;wt_LPS_24hr	ko_Base - wt_Base	144	Gm5537	61.7225	9.42286	3.63629	2.59134	0.00956031	0.992286	ko_Base;wt_Base	ko_LPS_24hr - wt_LPS_24hr	144	Tmem171	468.545	-0.468546	0.156912	-2.98604	0.00282615	0.278141	ko_LPS_24hr;wt_LPS_24hr
ko_Base - wt_Base	145	Gm5617	345.257	-0.288738	0.122106	-2.36465	0.0180473	0.999953	ko_Base;wt_Base	ko_LPS_24hr - wt_LPS_24hr	145	Rock1	3611.51	0.127082	0.041558	3.05794	0.00222862	0.218912	ko_LPS_24hr;wt_LPS_24hr	ko_Base - wt_Base	145	Dtnbp1	4423.95	-0.179182	0.0691978	-2.58941	0.00961404	0.992286	ko_Base;wt_Base	ko_LPS_24hr - wt_LPS_24hr	145	Rn7sk	3980.37	-0.710379	0.238887	-2.9737	0.00294231	0.287575	ko_LPS_24hr;wt_LPS_24hr
ko_Base - wt_Base	146	Zbtb16	804.119	0.214084	0.0905423	2.36446	0.0180563	0.999953	ko_Base;wt_Base	ko_LPS_24hr - wt_LPS_24hr	146	Arfgef1	6550.39	0.213055	0.0700775	3.04028	0.00236361	0.229015	ko_LPS_24hr;wt_LPS_24hr	ko_Base - wt_Base	146	Gtse1	412.138	-0.378396	0.146191	-2.58837	0.00964309	0.992286	ko_Base;wt_Base	ko_LPS_24hr - wt_LPS_24hr	146	Abcb4	1728.24	0.539627	0.181718	2.96958	0.00298204	0.289462	ko_LPS_24hr;wt_LPS_24hr
ko_Base - wt_Base	147	Clic4	22322.2	0.168299	0.0713358	2.35925	0.0183118	0.999953	ko_Base;wt_Base	ko_LPS_24hr - wt_LPS_24hr	147	Nlrp1c-ps	75.5233	-5.72218	1.88213	-3.04027	0.00236363	0.229015	ko_LPS_24hr;wt_LPS_24hr	ko_Base - wt_Base	147	Fpr1	140.408	0.657048	0.253897	2.58785	0.00965768	0.992286	ko_Base;wt_Base	ko_LPS_24hr - wt_LPS_24hr	147	Gnpda1	3145.39	-0.164057	0.0554035	-2.96113	0.00306512	0.291932	ko_LPS_24hr;wt_LPS_24hr
ko_Base - wt_Base	148	Rnf145	3382.22	-0.150619	0.0639365	-2.35576	0.0184847	0.999953	ko_Base;wt_Base	ko_LPS_24hr - wt_LPS_24hr	148	Tef	1509.53	-0.210137	0.0694412	-3.02611	0.0024772	0.236332	ko_LPS_24hr;wt_LPS_24hr	ko_Base - wt_Base	148	Cplane1	542.723	0.334598	0.129429	2.58518	0.00973285	0.992286	ko_Base;wt_Base	ko_LPS_24hr - wt_LPS_24hr	148	Il1b	91062.3	0.453046	0.153	2.96109	0.00306551	0.291932	ko_LPS_24hr;wt_LPS_24hr
ko_Base - wt_Base	149	Rps11	25299.9	-0.186946	0.0794309	-2.35357	0.0185943	0.999953	ko_Base;wt_Base	ko_LPS_24hr - wt_LPS_24hr	149	Pafah1b3	972.386	-0.239073	0.0790314	-3.02504	0.00248603	0.236332	ko_LPS_24hr;wt_LPS_24hr	ko_Base - wt_Base	149	Rps27rt	1346.61	-0.302242	0.116976	-2.58379	0.00977202	0.992286	ko_Base;wt_Base	ko_LPS_24hr - wt_LPS_24hr	149	Fam72a	130.034	-0.733017	0.247581	-2.96071	0.00306928	0.291932	ko_LPS_24hr;wt_LPS_24hr
ko_Base - wt_Base	150	Gm11788	95.527	0.456552	0.193988	2.35351	0.0185971	0.999953	ko_Base;wt_Base	ko_LPS_24hr - wt_LPS_24hr	150	Ncoa4	7513.01	0.279402	0.092374	3.02468	0.00248893	0.236332	ko_LPS_24hr;wt_LPS_24hr	ko_Base - wt_Base	150	Tbc1d8	3394.93	0.212041	0.0822288	2.57867	0.00991822	0.994042	ko_Base;wt_Base	ko_LPS_24hr - wt_LPS_24hr	150	Fcgr4	8669.1	-0.306333	0.103872	-2.94914	0.00318664	0.301074	ko_LPS_24hr;wt_LPS_24hr
ko_Base - wt_Base	151	3830403N18Rik	38.1286	1.46752	0.625568	2.3459	0.0189811	0.999953	ko_Base;wt_Base	ko_LPS_24hr - wt_LPS_24hr	151	Myo1c	11213.7	-0.124351	0.0411667	-3.02068	0.00252205	0.23687	ko_LPS_24hr;wt_LPS_24hr	ko_Base - wt_Base	151	Fnbp1l	9150.99	0.21951	0.0851281	2.57858	0.00992071	0.994042	ko_Base;wt_Base	ko_LPS_24hr - wt_LPS_24hr	151	Gm14548	216.533	-0.495928	0.168533	-2.94262	0.0032545	0.305449	ko_LPS_24hr;wt_LPS_24hr
ko_Base - wt_Base	152	Gm4968	56.3578	1.38153	0.589935	2.34183	0.0191892	0.999953	ko_Base;wt_Base	ko_LPS_24hr - wt_LPS_24hr	152	Tmem219	2384.03	-0.172979	0.057278	-3.01999	0.00252785	0.23687	ko_LPS_24hr;wt_LPS_24hr	ko_Base - wt_Base	152	Anapc13	1779.99	-0.266939	0.10397	-2.56745	0.0102449	0.999865	ko_Base;wt_Base	ko_LPS_24hr - wt_LPS_24hr	152	Ets2	5789.21	0.491382	0.167198	2.93892	0.00329355	0.30708	ko_LPS_24hr;wt_LPS_24hr
ko_Base - wt_Base	153	Fnbp1l	8977.68	0.181289	0.0774968	2.3393	0.0193197	0.999953	ko_Base;wt_Base	ko_LPS_24hr - wt_LPS_24hr	153	Ssr2	3186.59	-0.133282	0.0443175	-3.00743	0.0026347	0.244416	ko_LPS_24hr;wt_LPS_24hr	ko_Base - wt_Base	153	Gm42559	30.2661	0.975566	0.381413	2.55777	0.0105347	0.999865	ko_Base;wt_Base	ko_LPS_24hr - wt_LPS_24hr	153	Vprbp	524.528	0.341956	0.117	2.9227	0.00347013	0.32143	ko_LPS_24hr;wt_LPS_24hr
ko_Base - wt_Base	154	Pld2	3319.83	-0.138211	0.0591723	-2.33574	0.0195046	0.999953	ko_Base;wt_Base	ko_LPS_24hr - wt_LPS_24hr	154	Plekhg4	33.1397	2.84759	0.947145	3.0065	0.00264271	0.244416	ko_LPS_24hr;wt_LPS_24hr	ko_Base - wt_Base	154	Gm43457	30.0357	0.999512	0.39087	2.55715	0.0105535	0.999865	ko_Base;wt_Base	ko_LPS_24hr - wt_LPS_24hr	154	Lgals1	16498.3	-0.196955	0.0677087	-2.90886	0.00362744	0.333384	ko_LPS_24hr;wt_LPS_24hr
ko_Base - wt_Base	155	Ggact	513.641	-0.207135	0.0889884	-2.32766	0.0199302	0.999953	ko_Base;wt_Base	ko_LPS_24hr - wt_LPS_24hr	155	Wnt7b	1045.11	-0.422734	0.141385	-2.98995	0.00279023	0.256395	ko_LPS_24hr;wt_LPS_24hr	ko_Base - wt_Base	155	Mrnip	26.9772	8.80607	3.44861	2.55351	0.0106642	0.999865	ko_Base;wt_Base	ko_LPS_24hr - wt_LPS_24hr	155	C130026I21Rik	456.673	-0.625953	0.215308	-2.90725	0.00364624	0.333384	ko_LPS_24hr;wt_LPS_24hr
ko_Base - wt_Base	156	Hn1	43.584	0.636436	0.273916	2.32348	0.0201536	0.999953	ko_Base;wt_Base	ko_LPS_24hr - wt_LPS_24hr	156	Taf10	2723.53	-0.123284	0.0413255	-2.98324	0.00285215	0.260405	ko_LPS_24hr;wt_LPS_24hr	ko_Base - wt_Base	156	Adora2b	93.5852	-0.567181	0.223475	-2.53801	0.0111484	0.999865	ko_Base;wt_Base	ko_LPS_24hr - wt_LPS_24hr	156	Uck2	2783.82	0.722417	0.249239	2.89849	0.0037496	0.34014	ko_LPS_24hr;wt_LPS_24hr
ko_Base - wt_Base	157	Smcr8	6015.19	-0.25352	0.109236	-2.32086	0.0202945	0.999953	ko_Base;wt_Base	ko_LPS_24hr - wt_LPS_24hr	157	Nlrp1a	232.152	-6.41717	2.15659	-2.97562	0.00292401	0.265265	ko_LPS_24hr;wt_LPS_24hr	ko_Base - wt_Base	157	Ddx26b	1967.32	-1.60468	0.632282	-2.53792	0.0111512	0.999865	ko_Base;wt_Base	ko_LPS_24hr - wt_LPS_24hr	157	Batf2	662.618	-0.379013	0.130832	-2.89695	0.00376814	0.34014	ko_LPS_24hr;wt_LPS_24hr
ko_Base - wt_Base	158	Gm28177	18.3291	-1.1938	0.514778	-2.31905	0.0203924	0.999953	ko_Base;wt_Base	ko_LPS_24hr - wt_LPS_24hr	158	Arf1	19901.3	-0.166587	0.0560289	-2.97324	0.00294676	0.265637	ko_LPS_24hr;wt_LPS_24hr	ko_Base - wt_Base	158	Hes1	170.522	-0.837925	0.33064	-2.53425	0.0112689	0.999865	ko_Base;wt_Base	ko_LPS_24hr - wt_LPS_24hr	158	Ift22	3575.22	-0.261942	0.0908951	-2.88181	0.00395402	0.35466	ko_LPS_24hr;wt_LPS_24hr
ko_Base - wt_Base	159	Mt1	3508.93	-0.207532	0.0895485	-2.31754	0.0204745	0.999953	ko_Base;wt_Base	ko_LPS_24hr - wt_LPS_24hr	159	Tanc1	913.302	0.217364	0.0732914	2.96575	0.00301943	0.269768	ko_LPS_24hr;wt_LPS_24hr	ko_Base - wt_Base	159	Atp8b3	86.4039	-0.90699	0.358462	-2.53023	0.0113989	0.999865	ko_Base;wt_Base	ko_LPS_24hr - wt_LPS_24hr	159	Zfp960	10.3154	-2.11551	0.738837	-2.8633	0.0041925	0.373686	ko_LPS_24hr;wt_LPS_24hr
ko_Base - wt_Base	160	A230072E10Rik	14.7445	-1.53753	0.664859	-2.31256	0.0207469	0.999953	ko_Base;wt_Base	ko_LPS_24hr - wt_LPS_24hr	160	Pcbp2	11919.6	-0.0939998	0.0317131	-2.96407	0.00303601	0.269768	ko_LPS_24hr;wt_LPS_24hr	ko_Base - wt_Base	160	Gm19680	21.0267	-1.1845	0.47109	-2.51437	0.0119244	0.999865	ko_Base;wt_Base	ko_LPS_24hr - wt_LPS_24hr	160	Nup160	961.652	0.276896	0.0971923	2.84895	0.00438642	0.387348	ko_LPS_24hr;wt_LPS_24hr
ko_Base - wt_Base	161	Pwwp2a	715.854	-0.213027	0.0922063	-2.31033	0.0208699	0.999953	ko_Base;wt_Base	ko_LPS_24hr - wt_LPS_24hr	161	Rbpj	24447.9	0.13477	0.0454888	2.96271	0.0030494	0.269768	ko_LPS_24hr;wt_LPS_24hr	ko_Base - wt_Base	161	Trim11	1658.56	-0.224618	0.089525	-2.50899	0.0121076	0.999865	ko_Base;wt_Base	ko_LPS_24hr - wt_LPS_24hr	161	Gpc1	496.462	0.517982	0.18188	2.84793	0.00440044	0.387348	ko_LPS_24hr;wt_LPS_24hr
ko_Base - wt_Base	162	Xylt2	24902.7	0.151611	0.0656351	2.30991	0.0208929	0.999953	ko_Base;wt_Base	ko_LPS_24hr - wt_LPS_24hr	162	Shisa5	30198.5	-0.106196	0.0359653	-2.95273	0.00314976	0.276926	ko_LPS_24hr;wt_LPS_24hr	ko_Base - wt_Base	162	Gm20422	12.2341	-2.79869	1.11997	-2.49889	0.0124584	0.999865	ko_Base;wt_Base	ko_LPS_24hr - wt_LPS_24hr	162	Mief2	862.762	-0.356423	0.125351	-2.84339	0.00446362	0.390484	ko_LPS_24hr;wt_LPS_24hr
ko_Base - wt_Base	163	Myo1b	81.1636	0.454293	0.197987	2.29456	0.0217583	0.999953	ko_Base;wt_Base	ko_LPS_24hr - wt_LPS_24hr	163	Slc7a11	9206.95	0.717692	0.243289	2.94996	0.00317815	0.277708	ko_LPS_24hr;wt_LPS_24hr	ko_Base - wt_Base	163	Gm3448	151.528	0.434128	0.173779	2.49816	0.0124839	0.999865	ko_Base;wt_Base	ko_LPS_24hr - wt_LPS_24hr	163	Irgm2	6490.81	-0.275128	0.0971586	-2.83174	0.00462961	0.400185	ko_LPS_24hr;wt_LPS_24hr
ko_Base - wt_Base	164	Gp1ba	48.8224	-0.584317	0.254968	-2.29172	0.0219217	0.999953	ko_Base;wt_Base	ko_LPS_24hr - wt_LPS_24hr	164	Mbd2	6923.84	-0.117701	0.0402166	-2.92666	0.00342619	0.297556	ko_LPS_24hr;wt_LPS_24hr	ko_Base - wt_Base	164	Gm10252	102014	-0.214596	0.086022	-2.49466	0.0126077	0.999865	ko_Base;wt_Base	ko_LPS_24hr - wt_LPS_24hr	164	Pf4	17570.5	0.803366	0.283749	2.83125	0.00463664	0.400185	ko_LPS_24hr;wt_LPS_24hr
ko_Base - wt_Base	165	Arf1	21241.3	-0.12994	0.0567408	-2.29006	0.0220176	0.999953	ko_Base;wt_Base	ko_LPS_24hr - wt_LPS_24hr	165	Ccne2	860.67	-0.368538	0.126522	-2.91284	0.00358155	0.309164	ko_LPS_24hr;wt_LPS_24hr	ko_Base - wt_Base	165	Cks2	381.895	-0.343234	0.137954	-2.48803	0.0128455	0.999865	ko_Base;wt_Base	ko_LPS_24hr - wt_LPS_24hr	165	Slc28a2	3302.08	-0.764659	0.270309	-2.82883	0.00467188	0.400185	ko_LPS_24hr;wt_LPS_24hr
ko_Base - wt_Base	166	Rbpj-ps3	104.019	0.390701	0.172059	2.27074	0.0231626	0.999953	ko_Base;wt_Base	ko_LPS_24hr - wt_LPS_24hr	166	Sgsm3	739.016	0.230614	0.0792706	2.9092	0.00362355	0.310905	ko_LPS_24hr;wt_LPS_24hr	ko_Base - wt_Base	166	Slc35e4	2707.16	-0.198894	0.0800107	-2.48584	0.0129245	0.999865	ko_Base;wt_Base	ko_LPS_24hr - wt_LPS_24hr	166	Gm26780	13.4507	-1.67913	0.5938	-2.82776	0.00468746	0.400185	ko_LPS_24hr;wt_LPS_24hr
ko_Base - wt_Base	167	Gm49392	40.7887	0.904113	0.398837	2.26688	0.0233978	0.999953	ko_Base;wt_Base	ko_LPS_24hr - wt_LPS_24hr	167	Blvra	2335.31	-0.15118	0.052049	-2.90457	0.00367756	0.312758	ko_LPS_24hr;wt_LPS_24hr	ko_Base - wt_Base	167	Gm36933	18.6186	1.52287	0.612693	2.48553	0.0129358	0.999865	ko_Base;wt_Base	ko_LPS_24hr - wt_LPS_24hr	167	Zeb2os	1581.49	-0.243033	0.0862138	-2.81896	0.00481792	0.407113	ko_LPS_24hr;wt_LPS_24hr
ko_Base - wt_Base	168	Carmil1	97.9205	-5.33743	2.35865	-2.26291	0.0236411	0.999953	ko_Base;wt_Base	ko_LPS_24hr - wt_LPS_24hr	168	Tfec	2289.47	0.32052	0.110419	2.90276	0.00369894	0.312758	ko_LPS_24hr;wt_LPS_24hr	ko_Base - wt_Base	168	Mvd	1010.03	-0.311475	0.125363	-2.48458	0.0129704	0.999865	ko_Base;wt_Base	ko_LPS_24hr - wt_LPS_24hr	168	Atox1	5996.05	-0.188026	0.066732	-2.81763	0.004838	0.407113	ko_LPS_24hr;wt_LPS_24hr
ko_Base - wt_Base	169	Dirc2	1192.5	-0.163056	0.0721269	-2.26069	0.0237788	0.999953	ko_Base;wt_Base	ko_LPS_24hr - wt_LPS_24hr	169	Gm37513	17.314	-3.38383	1.16614	-2.90173	0.00371103	0.312758	ko_LPS_24hr;wt_LPS_24hr	ko_Base - wt_Base	169	Ak1	75.2965	-0.617062	0.248577	-2.48238	0.0130508	0.999865	ko_Base;wt_Base	ko_LPS_24hr - wt_LPS_24hr	169	Gm37795	209.967	0.524851	0.18638	2.81603	0.00486206	0.407113	ko_LPS_24hr;wt_LPS_24hr
ko_Base - wt_Base	170	Mtl5	9.54672	2.45878	1.0929	2.24978	0.0244629	0.999953	ko_Base;wt_Base	ko_LPS_24hr - wt_LPS_24hr	170	Tnfsf14	366.182	0.567587	0.195742	2.89966	0.00373564	0.31298	ko_LPS_24hr;wt_LPS_24hr	ko_Base - wt_Base	170	Mesdc2	27.5003	2.26024	0.914289	2.47213	0.0134311	0.999865	ko_Base;wt_Base	ko_LPS_24hr - wt_LPS_24hr	170	Gm28901	530.813	-0.422768	0.150204	-2.81462	0.00488352	0.407113	ko_LPS_24hr;wt_LPS_24hr
ko_Base - wt_Base	171	Gm47079	325.876	-0.420822	0.187075	-2.24948	0.0244818	0.999953	ko_Base;wt_Base	ko_LPS_24hr - wt_LPS_24hr	171	Gm13524	261.201	-0.504865	0.17424	-2.89752	0.00376125	0.313284	ko_LPS_24hr;wt_LPS_24hr	ko_Base - wt_Base	171	Gm47079	325.185	-0.51051	0.206637	-2.47057	0.0134899	0.999865	ko_Base;wt_Base	ko_LPS_24hr - wt_LPS_24hr	171	Eepd1	1413.01	0.201578	0.071878	2.80445	0.00504027	0.417723	ko_LPS_24hr;wt_LPS_24hr
ko_Base - wt_Base	172	Rpl35	12124.4	-0.20335	0.0904731	-2.24763	0.0245995	0.999953	ko_Base;wt_Base	ko_LPS_24hr - wt_LPS_24hr	172	Vps51	1228.11	0.939124	0.324649	2.89273	0.00381906	0.315229	ko_LPS_24hr;wt_LPS_24hr	ko_Base - wt_Base	172	Xylt2	25443.5	0.182465	0.0738884	2.46947	0.0135313	0.999865	ko_Base;wt_Base	ko_LPS_24hr - wt_LPS_24hr	172	Miga2	107.19	3.02013	1.0788	2.79952	0.00511789	0.42169	ko_LPS_24hr;wt_LPS_24hr
ko_Base - wt_Base	173	Zfp39	249.774	-0.278037	0.123762	-2.24656	0.0246684	0.999953	ko_Base;wt_Base	ko_LPS_24hr - wt_LPS_24hr	173	Gm38082	26.124	-1.14865	0.397193	-2.89193	0.00382887	0.315229	ko_LPS_24hr;wt_LPS_24hr	ko_Base - wt_Base	173	Mfng	813.36	-0.241566	0.098001	-2.46494	0.0137038	0.999865	ko_Base;wt_Base	ko_LPS_24hr - wt_LPS_24hr	173	Cd47	16005.9	-0.137478	0.0492587	-2.79093	0.0052557	0.430542	ko_LPS_24hr;wt_LPS_24hr
ko_Base - wt_Base	174	Pik3ap1	43846.3	0.153029	0.068264	2.24172	0.0249797	0.999953	ko_Base;wt_Base	ko_LPS_24hr - wt_LPS_24hr	174	Rpl41	16221.6	-0.162679	0.0563	-2.8895	0.00385861	0.315851	ko_LPS_24hr;wt_LPS_24hr	ko_Base - wt_Base	174	Gm43323	66.1135	0.751051	0.305258	2.46038	0.0138791	0.999865	ko_Base;wt_Base	ko_LPS_24hr - wt_LPS_24hr	174	Slamf9	445.829	-1.09818	0.394727	-2.78213	0.0054003	0.439845	ko_LPS_24hr;wt_LPS_24hr
ko_Base - wt_Base	175	Aebp1	11.8648	1.4324	0.639422	2.24014	0.0250815	0.999953	ko_Base;wt_Base	ko_LPS_24hr - wt_LPS_24hr	175	Zeb2os	1458.07	-0.216871	0.0753164	-2.87947	0.00398346	0.323578	ko_LPS_24hr;wt_LPS_24hr	ko_Base - wt_Base	175	Gm27029	16.6211	-1.62939	0.663281	-2.45656	0.0140275	0.999865	ko_Base;wt_Base	ko_LPS_24hr - wt_LPS_24hr	175	Rbpj	26476.4	0.151228	0.0544384	2.77797	0.00547	0.442976	ko_LPS_24hr;wt_LPS_24hr
ko_Base - wt_Base	176	Slc25a35	222.671	0.414125	0.184891	2.23983	0.0251021	0.999953	ko_Base;wt_Base	ko_LPS_24hr - wt_LPS_24hr	176	Gm29216	462.531	0.331321	0.115111	2.87829	0.00399843	0.323578	ko_LPS_24hr;wt_LPS_24hr	ko_Base - wt_Base	176	Odc1	1872.76	-0.24095	0.0981669	-2.4545	0.0141081	0.999865	ko_Base;wt_Base	ko_LPS_24hr - wt_LPS_24hr	176	Slc6a12	7208.72	0.315752	0.114441	2.75907	0.0057966	0.465564	ko_LPS_24hr;wt_LPS_24hr
ko_Base - wt_Base	177	Cks2	397.984	-0.274354	0.122769	-2.23471	0.0254364	0.999953	ko_Base;wt_Base	ko_LPS_24hr - wt_LPS_24hr	177	Ppbp	416.706	0.911342	0.317222	2.87289	0.00406738	0.324921	ko_LPS_24hr;wt_LPS_24hr	ko_Base - wt_Base	177	Tmem144	355.192	-0.392786	0.160549	-2.44652	0.0144241	0.999865	ko_Base;wt_Base	ko_LPS_24hr - wt_LPS_24hr	177	Lrrk2	710.549	0.393523	0.142681	2.75806	0.00581462	0.465564	ko_LPS_24hr;wt_LPS_24hr
ko_Base - wt_Base	178	Dpm3	595.877	-0.26465	0.119205	-2.22012	0.0264103	0.999953	ko_Base;wt_Base	ko_LPS_24hr - wt_LPS_24hr	178	Tgm2	19753.8	0.249257	0.0867722	2.87254	0.00407182	0.324921	ko_LPS_24hr;wt_LPS_24hr	ko_Base - wt_Base	178	Pla2g7	2965.13	0.205546	0.0840945	2.44423	0.0145163	0.999865	ko_Base;wt_Base	ko_LPS_24hr - wt_LPS_24hr	178	Slfn1	7088.23	-0.478241	0.173689	-2.75344	0.00589734	0.469535	ko_LPS_24hr;wt_LPS_24hr
ko_Base - wt_Base	179	Muc2	35.7339	0.631924	0.285038	2.21699	0.026624	0.999953	ko_Base;wt_Base	ko_LPS_24hr - wt_LPS_24hr	179	Eif4e2	4165.64	-0.106225	0.036991	-2.87164	0.00408347	0.324921	ko_LPS_24hr;wt_LPS_24hr	ko_Base - wt_Base	179	Wnt9a	19.4535	-1.34215	0.549171	-2.44395	0.0145272	0.999865	ko_Base;wt_Base	ko_LPS_24hr - wt_LPS_24hr	179	Palld	1873.34	0.388222	0.141195	2.74955	0.0059677	0.472482	ko_LPS_24hr;wt_LPS_24hr
ko_Base - wt_Base	180	Bcl6	8872.36	0.111216	0.0502731	2.21224	0.0269503	0.999953	ko_Base;wt_Base	ko_LPS_24hr - wt_LPS_24hr	180	Selk	3159.29	-0.224076	0.0780947	-2.86928	0.00411406	0.325537	ko_LPS_24hr;wt_LPS_24hr	ko_Base - wt_Base	180	Scarf2	575.929	-0.424625	0.174035	-2.43988	0.0146923	0.999865	ko_Base;wt_Base	ko_LPS_24hr - wt_LPS_24hr	180	Fam178a	86.7729	-0.674638	0.245786	-2.74482	0.00605446	0.476687	ko_LPS_24hr;wt_LPS_24hr
ko_Base - wt_Base	181	Tnc	9.93674	1.64799	0.744972	2.21214	0.0269567	0.999953	ko_Base;wt_Base	ko_LPS_24hr - wt_LPS_24hr	181	Mrm3	139.213	-5.94356	2.07612	-2.86282	0.00419889	0.330413	ko_LPS_24hr;wt_LPS_24hr	ko_Base - wt_Base	181	Gm37474	31.0881	0.945495	0.38762	2.43923	0.0147186	0.999865	ko_Base;wt_Base	ko_LPS_24hr - wt_LPS_24hr	181	Mrpl23-ps1	37.2411	0.871691	0.318386	2.73784	0.00618439	0.481592	ko_LPS_24hr;wt_LPS_24hr
ko_Base - wt_Base	182	Gm49388	514.082	-0.246314	0.11135	-2.21208	0.0269614	0.999953	ko_Base;wt_Base	ko_LPS_24hr - wt_LPS_24hr	182	Slc43a2	38229.2	0.327884	0.115767	2.83227	0.00462187	0.3617	ko_LPS_24hr;wt_LPS_24hr	ko_Base - wt_Base	182	Snhg3	460.426	-0.298465	0.122584	-2.43478	0.0149009	0.999865	ko_Base;wt_Base	ko_LPS_24hr - wt_LPS_24hr	182	Gm29216	495.061	0.362414	0.132373	2.73782	0.00618471	0.481592	ko_LPS_24hr;wt_LPS_24hr
ko_Base - wt_Base	183	Dppa3	68.8784	-0.631023	0.285337	-2.2115	0.027001	0.999953	ko_Base;wt_Base	ko_LPS_24hr - wt_LPS_24hr	183	Gm2245	23.3805	-0.944459	0.33473	-2.82156	0.00477912	0.371961	ko_LPS_24hr;wt_LPS_24hr	ko_Base - wt_Base	183	Cacna1a	1754.97	0.220759	0.0907571	2.43241	0.0149987	0.999865	ko_Base;wt_Base	ko_LPS_24hr - wt_LPS_24hr	183	2210418O10Rik	184.464	1.2314	0.450927	2.73083	0.0063175	0.489244	ko_LPS_24hr;wt_LPS_24hr
ko_Base - wt_Base	184	Gripap1	4963.11	0.370283	0.167948	2.20475	0.0274719	0.999953	ko_Base;wt_Base	ko_LPS_24hr - wt_LPS_24hr	184	Cyth1	4289.17	0.169641	0.0604087	2.80823	0.00498152	0.385607	ko_LPS_24hr;wt_LPS_24hr	ko_Base - wt_Base	184	Gm2245	33.51	0.935746	0.385126	2.42971	0.0151109	0.999865	ko_Base;wt_Base	ko_LPS_24hr - wt_LPS_24hr	184	Smcr8	6842.44	-0.274267	0.100748	-2.72231	0.00648277	0.498212	ko_LPS_24hr;wt_LPS_24hr
ko_Base - wt_Base	185	AC166110.3	351.622	0.512602	0.232819	2.20172	0.0276853	0.999953	ko_Base;wt_Base	ko_LPS_24hr - wt_LPS_24hr	185	Dynlt1f	1539.51	-0.173242	0.0620703	-2.79106	0.00525353	0.404465	ko_LPS_24hr;wt_LPS_24hr	ko_Base - wt_Base	185	Ajm1	57.5716	5.68593	2.34551	2.42418	0.015343	0.999865	ko_Base;wt_Base	ko_LPS_24hr - wt_LPS_24hr	185	Iba57	565.932	-0.290366	0.106703	-2.72125	0.00650362	0.498212	ko_LPS_24hr;wt_LPS_24hr
ko_Base - wt_Base	186	Gm26571	7.85366	1.74591	0.793057	2.20149	0.0277015	0.999953	ko_Base;wt_Base	ko_LPS_24hr - wt_LPS_24hr	186	Fam196b	8.30316	-1.71212	0.614711	-2.78524	0.00534884	0.409068	ko_LPS_24hr;wt_LPS_24hr	ko_Base - wt_Base	186	Washc3	499.063	-2.78741	1.15247	-2.41863	0.0155789	0.999865	ko_Base;wt_Base	ko_LPS_24hr - wt_LPS_24hr	186	Tmem165	3461.52	0.199074	0.0732806	2.7166	0.00659572	0.502551	ko_LPS_24hr;wt_LPS_24hr
ko_Base - wt_Base	187	Fam178a	101.981	0.551517	0.25136	2.19413	0.0282259	0.999953	ko_Base;wt_Base	ko_LPS_24hr - wt_LPS_24hr	187	Ralgapa2	1219.21	0.163568	0.0587548	2.78391	0.00537076	0.409068	ko_LPS_24hr;wt_LPS_24hr	ko_Base - wt_Base	187	Gm9512	130.362	-0.534844	0.221533	-2.41429	0.015766	0.999865	ko_Base;wt_Base	ko_LPS_24hr - wt_LPS_24hr	187	Tbc1d2b	5131.56	0.154047	0.0567659	2.71372	0.00665328	0.503592	ko_LPS_24hr;wt_LPS_24hr
ko_Base - wt_Base	188	Rpl24	11450.8	-0.188008	0.0858055	-2.1911	0.0284446	0.999953	ko_Base;wt_Base	ko_LPS_24hr - wt_LPS_24hr	188	Cxcl5	44.1992	1.0912	0.392727	2.77851	0.00546091	0.413722	ko_LPS_24hr;wt_LPS_24hr	ko_Base - wt_Base	188	Fam212b	84.4247	-3.26847	1.35441	-2.4132	0.015813	0.999865	ko_Base;wt_Base	ko_LPS_24hr - wt_LPS_24hr	188	Dapk1	4439.71	0.311715	0.114924	2.71237	0.00668045	0.503592	ko_LPS_24hr;wt_LPS_24hr
ko_Base - wt_Base	189	Gltscr2	7740.7	-0.14113	0.0645127	-2.18763	0.0286969	0.999953	ko_Base;wt_Base	ko_LPS_24hr - wt_LPS_24hr	189	Amd2	48.5006	0.666299	0.240251	2.77335	0.00554823	0.418114	ko_LPS_24hr;wt_LPS_24hr	ko_Base - wt_Base	189	C1qtnf6	179.167	-0.439911	0.182659	-2.40837	0.0160238	0.999865	ko_Base;wt_Base	ko_LPS_24hr - wt_LPS_24hr	189	Mroh6	1622.74	-0.376519	0.139179	-2.70528	0.0068246	0.511737	ko_LPS_24hr;wt_LPS_24hr
ko_Base - wt_Base	190	Rpl31	22198	-0.200826	0.0918894	-2.18552	0.0288506	0.999953	ko_Base;wt_Base	ko_LPS_24hr - wt_LPS_24hr	190	Erg28	230.691	3.32999	1.2027	2.76876	0.005627	0.420165	ko_LPS_24hr;wt_LPS_24hr	ko_Base - wt_Base	190	Ciita	1615.35	0.277099	0.115196	2.40546	0.0161522	0.999865	ko_Base;wt_Base	ko_LPS_24hr - wt_LPS_24hr	190	Zfp524	481.296	-0.264455	0.0980148	-2.69812	0.00697332	0.520137	ko_LPS_24hr;wt_LPS_24hr
ko_Base - wt_Base	191	BC003331	47.3522	-1.35418	0.620488	-2.18244	0.029077	0.999953	ko_Base;wt_Base	ko_LPS_24hr - wt_LPS_24hr	191	Mb21d1	1239.99	0.150903	0.0545418	2.76673	0.00566212	0.420165	ko_LPS_24hr;wt_LPS_24hr	ko_Base - wt_Base	191	Gm48226	276.754	-0.354795	0.147504	-2.40533	0.0161577	0.999865	ko_Base;wt_Base	ko_LPS_24hr - wt_LPS_24hr	191	Gm37082	20.014	-1.21944	0.452765	-2.69332	0.00707437	0.523793	ko_LPS_24hr;wt_LPS_24hr
ko_Base - wt_Base	192	Gm44987	70.0755	-0.57898	0.265791	-2.17833	0.0293814	0.999953	ko_Base;wt_Base	ko_LPS_24hr - wt_LPS_24hr	192	Mid1	1634.2	-0.616683	0.222901	-2.76663	0.00566396	0.420165	ko_LPS_24hr;wt_LPS_24hr	ko_Base - wt_Base	192	Gm43079	24.6817	8.747	3.63794	2.40438	0.0161997	0.999865	ko_Base;wt_Base	ko_LPS_24hr - wt_LPS_24hr	192	Ust	918.669	-0.277517	0.103113	-2.69138	0.00711561	0.523793	ko_LPS_24hr;wt_LPS_24hr
ko_Base - wt_Base	193	Cacna1a	1759.17	0.176843	0.08144	2.17145	0.0298973	0.999953	ko_Base;wt_Base	ko_LPS_24hr - wt_LPS_24hr	193	Aif1	6433.97	-0.309379	0.112004	-2.7622	0.00574126	0.423693	ko_LPS_24hr;wt_LPS_24hr	ko_Base - wt_Base	193	Gm12061	19.9523	1.2671	0.527152	2.40368	0.016231	0.999865	ko_Base;wt_Base	ko_LPS_24hr - wt_LPS_24hr	193	Gsap	2907.21	0.253669	0.0942809	2.69056	0.00713322	0.523793	ko_LPS_24hr;wt_LPS_24hr
ko_Base - wt_Base	194	Rab6b	837.687	-0.298499	0.137642	-2.16866	0.0301084	0.999953	ko_Base;wt_Base	ko_LPS_24hr - wt_LPS_24hr	194	March1	4196.44	0.766323	0.277728	2.75926	0.00579329	0.425329	ko_LPS_24hr;wt_LPS_24hr	ko_Base - wt_Base	194	Gm12500	72.656	-0.852728	0.354801	-2.4034	0.0162434	0.999865	ko_Base;wt_Base	ko_LPS_24hr - wt_LPS_24hr	194	Lpp	4342.99	0.295015	0.109864	2.68526	0.00724734	0.527193	ko_LPS_24hr;wt_LPS_24hr
ko_Base - wt_Base	195	Gm9774	89.4676	0.485836	0.224066	2.16827	0.0301381	0.999953	ko_Base;wt_Base	ko_LPS_24hr - wt_LPS_24hr	195	Nsd2	1036.9	3.97151	1.44199	2.75418	0.00588385	0.427076	ko_LPS_24hr;wt_LPS_24hr	ko_Base - wt_Base	195	Mink1	10282.1	0.205152	0.0854426	2.40105	0.0163479	0.999865	ko_Base;wt_Base	ko_LPS_24hr - wt_LPS_24hr	195	Pgghg	398.096	2.53875	0.946104	2.68338	0.00728831	0.527193	ko_LPS_24hr;wt_LPS_24hr
ko_Base - wt_Base	196	Zbtb4	5049.72	0.196487	0.0906207	2.16823	0.0301411	0.999953	ko_Base;wt_Base	ko_LPS_24hr - wt_LPS_24hr	196	Grb2	17161.9	-0.0907968	0.0329717	-2.75378	0.00589111	0.427076	ko_LPS_24hr;wt_LPS_24hr	ko_Base - wt_Base	196	Rps11	25416.7	-0.215912	0.0904311	-2.38758	0.0169595	0.999865	ko_Base;wt_Base	ko_LPS_24hr - wt_LPS_24hr	196	Gm13524	292.81	-0.532646	0.198508	-2.68325	0.00729112	0.527193	ko_LPS_24hr;wt_LPS_24hr
ko_Base - wt_Base	197	P2ry10b	1019.75	0.186138	0.0859255	2.16627	0.0302905	0.999953	ko_Base;wt_Base	ko_LPS_24hr - wt_LPS_24hr	197	Gm20417	182.834	-0.439277	0.159569	-2.7529	0.00590704	0.427076	ko_LPS_24hr;wt_LPS_24hr	ko_Base - wt_Base	197	Aebp1	12.1239	1.71722	0.720067	2.38481	0.0170879	0.999865	ko_Base;wt_Base	ko_LPS_24hr - wt_LPS_24hr	197	Gas7	49546.6	0.158579	0.0591664	2.68023	0.0073572	0.527972	ko_LPS_24hr;wt_LPS_24hr
ko_Base - wt_Base	198	Ube2e2	449.421	-0.239254	0.110516	-2.16488	0.0303968	0.999953	ko_Base;wt_Base	ko_LPS_24hr - wt_LPS_24hr	198	Zfp719	375.44	0.267114	0.0971836	2.74855	0.00598591	0.430593	ko_LPS_24hr;wt_LPS_24hr	ko_Base - wt_Base	198	Pced1b	153.306	-0.467637	0.196234	-2.38305	0.0171697	0.999865	ko_Base;wt_Base	ko_LPS_24hr - wt_LPS_24hr	198	Gm37513	19.8389	-3.50861	1.30967	-2.679	0.00738431	0.527972	ko_LPS_24hr;wt_LPS_24hr
ko_Base - wt_Base	199	A830080D01Rik	126.591	-3.33043	1.53898	-2.16406	0.03046	0.999953	ko_Base;wt_Base	ko_LPS_24hr - wt_LPS_24hr	199	Sphk1	59.6029	0.597511	0.218061	2.74011	0.00614188	0.439592	ko_LPS_24hr;wt_LPS_24hr	ko_Base - wt_Base	199	Lad1	96.2012	-0.642011	0.26955	-2.38179	0.0172288	0.999865	ko_Base;wt_Base	ko_LPS_24hr - wt_LPS_24hr	199	Slc7a11	9013.78	0.715427	0.267183	2.67767	0.00741367	0.527972	ko_LPS_24hr;wt_LPS_24hr
ko_Base - wt_Base	200	Rn7s2	1198.02	-0.85034	0.396275	-2.14584	0.0318861	0.999953	ko_Base;wt_Base	ko_LPS_24hr - wt_LPS_24hr	200	Vps53	1692.73	-0.174756	0.0639667	-2.73199	0.00629538	0.448325	ko_LPS_24hr;wt_LPS_24hr	ko_Base - wt_Base	200	Fam169b	8.1931	-2.10791	0.887747	-2.37445	0.0175753	0.999865	ko_Base;wt_Base	ko_LPS_24hr - wt_LPS_24hr	200	Susd3	2004.89	-0.160277	0.0601067	-2.66654	0.00766375	0.543053	ko_LPS_24hr;wt_LPS_24hr
ko_Base - wt_Base	201	Prnd	11.583	2.66412	1.24275	2.14373	0.0320545	0.999953	ko_Base;wt_Base	ko_LPS_24hr - wt_LPS_24hr	201	Gprin1	162.325	-0.506687	0.1862	-2.7212	0.00650452	0.457437	ko_LPS_24hr;wt_LPS_24hr	ko_Base - wt_Base	201	Itga5	9010.9	0.410111	0.172839	2.37279	0.0176543	0.999865	ko_Base;wt_Base	ko_LPS_24hr - wt_LPS_24hr	201	Srpr	6975.65	-0.144419	0.0542137	-2.66387	0.00772464	0.544645	ko_LPS_24hr;wt_LPS_24hr
ko_Base - wt_Base	202	Gm12263	17.7253	1.03521	0.483083	2.14293	0.0321191	0.999953	ko_Base;wt_Base	ko_LPS_24hr - wt_LPS_24hr	202	Tm7sf3	1415.95	-0.144194	0.0530117	-2.72005	0.00652725	0.457437	ko_LPS_24hr;wt_LPS_24hr	ko_Base - wt_Base	202	Cpd	6465.02	0.211898	0.089579	2.36549	0.0180063	0.999865	ko_Base;wt_Base	ko_LPS_24hr - wt_LPS_24hr	202	Fam196b	9.48037	-1.87359	0.704814	-2.65827	0.00785427	0.551043	ko_LPS_24hr;wt_LPS_24hr
ko_Base - wt_Base	203	Drc3	6.87422	-2.19037	1.02277	-2.1416	0.0322257	0.999953	ko_Base;wt_Base	ko_LPS_24hr - wt_LPS_24hr	203	Oas1a	12243.1	-0.180132	0.0662508	-2.71894	0.00654913	0.457437	ko_LPS_24hr;wt_LPS_24hr	ko_Base - wt_Base	203	Rps27	11973	-0.258793	0.109455	-2.36438	0.0180604	0.999865	ko_Base;wt_Base	ko_LPS_24hr - wt_LPS_24hr	203	Mras	141.881	0.676301	0.255595	2.64598	0.00814539	0.568652	ko_LPS_24hr;wt_LPS_24hr
ko_Base - wt_Base	204	Lpar2	318.898	-0.267258	0.125194	-2.13475	0.0327811	0.999953	ko_Base;wt_Base	ko_LPS_24hr - wt_LPS_24hr	204	Flot1	3656.89	-0.152676	0.0561672	-2.71824	0.0065631	0.457437	ko_LPS_24hr;wt_LPS_24hr	ko_Base - wt_Base	204	Hspa1b	507.244	0.275614	0.11658	2.36415	0.0180715	0.999865	ko_Base;wt_Base	ko_LPS_24hr - wt_LPS_24hr	204	Ctsh	19637.7	-0.15583	0.0591601	-2.63404	0.00843763	0.585085	ko_LPS_24hr;wt_LPS_24hr
ko_Base - wt_Base	205	Tepsin	539.431	-2.2092	1.03519	-2.1341	0.0328346	0.999953	ko_Base;wt_Base	ko_LPS_24hr - wt_LPS_24hr	205	Slfn5	39796.2	-0.213602	0.078643	-2.71609	0.00660573	0.457437	ko_LPS_24hr;wt_LPS_24hr	ko_Base - wt_Base	205	AI314180	2165.44	0.783914	0.331655	2.36364	0.0180963	0.999865	ko_Base;wt_Base	ko_LPS_24hr - wt_LPS_24hr	205	D930015E06Rik	17.7054	-3.224	1.22446	-2.633	0.00846333	0.585085	ko_LPS_24hr;wt_LPS_24hr
ko_Base - wt_Base	206	Gm3435	108.863	-0.63642	0.298285	-2.1336	0.0328759	0.999953	ko_Base;wt_Base	ko_LPS_24hr - wt_LPS_24hr	206	Zc3h13	3106.75	0.112053	0.041263	2.71558	0.00661602	0.457437	ko_LPS_24hr;wt_LPS_24hr	ko_Base - wt_Base	206	Ptgs1	1883.58	0.240813	0.102036	2.36009	0.0182705	0.999865	ko_Base;wt_Base	ko_LPS_24hr - wt_LPS_24hr	206	Whsc1	1689.95	-1.4676	0.558453	-2.62797	0.00858967	0.588107	ko_LPS_24hr;wt_LPS_24hr
ko_Base - wt_Base	207	Eif3k	4498.83	-0.176064	0.0826255	-2.13086	0.0331005	0.999953	ko_Base;wt_Base	ko_LPS_24hr - wt_LPS_24hr	207	Gm16199	13.012	-3.21928	1.18837	-2.70899	0.00674892	0.464371	ko_LPS_24hr;wt_LPS_24hr	ko_Base - wt_Base	207	Acot13	860.226	-0.216349	0.0918296	-2.35598	0.0184739	0.999865	ko_Base;wt_Base	ko_LPS_24hr - wt_LPS_24hr	207	Mir6236	2804.69	-0.457034	0.173921	-2.62783	0.00859325	0.588107	ko_LPS_24hr;wt_LPS_24hr
ko_Base - wt_Base	208	Cd300ld5	866.606	0.27714	0.130062	2.13083	0.0331029	0.999953	ko_Base;wt_Base	ko_LPS_24hr - wt_LPS_24hr	208	Gpank1	609.691	-0.304475	0.112462	-2.70736	0.00678207	0.464409	ko_LPS_24hr;wt_LPS_24hr	ko_Base - wt_Base	208	Rrp12	568.963	-0.272958	0.116378	-2.34544	0.0190045	0.999865	ko_Base;wt_Base	ko_LPS_24hr - wt_LPS_24hr	208	Il1r1	1661.57	0.220787	0.0841204	2.62465	0.00867378	0.588107	ko_LPS_24hr;wt_LPS_24hr
ko_Base - wt_Base	209	Rgag4	597.024	-5.19217	2.43909	-2.12873	0.0332769	0.999953	ko_Base;wt_Base	ko_LPS_24hr - wt_LPS_24hr	209	Gm11425	114.164	-5.25709	1.94753	-2.69936	0.0069472	0.47344	ko_LPS_24hr;wt_LPS_24hr	ko_Base - wt_Base	209	Flrt2	401.956	0.380188	0.162305	2.34243	0.0191586	0.999865	ko_Base;wt_Base	ko_LPS_24hr - wt_LPS_24hr	209	Slc38a6	1607.93	0.217166	0.0827865	2.6232	0.00871072	0.588107	ko_LPS_24hr;wt_LPS_24hr
ko_Base - wt_Base	210	Lnpk1	27.6346	-4.41262	2.07572	-2.12582	0.0335181	0.999953	ko_Base;wt_Base	ko_LPS_24hr - wt_LPS_24hr	210	Haspin	97.612	-6.33086	2.34743	-2.69693	0.00699814	0.474641	ko_LPS_24hr;wt_LPS_24hr	ko_Base - wt_Base	210	Gm26571	8.39795	1.97882	0.84543	2.34061	0.0192524	0.999865	ko_Base;wt_Base	ko_LPS_24hr - wt_LPS_24hr	210	Hvcn1	5708.57	0.188533	0.0718754	2.62305	0.00871454	0.588107	ko_LPS_24hr;wt_LPS_24hr
ko_Base - wt_Base	211	Fbln5	26.6451	-0.830727	0.391102	-2.12407	0.0336647	0.999953	ko_Base;wt_Base	ko_LPS_24hr - wt_LPS_24hr	211	Gsap	2702.27	0.225266	0.083787	2.68856	0.00717609	0.484403	ko_LPS_24hr;wt_LPS_24hr	ko_Base - wt_Base	211	Rpl30	14912.7	-0.23868	0.10198	-2.34045	0.0192604	0.999865	ko_Base;wt_Base	ko_LPS_24hr - wt_LPS_24hr	211	Abcc5	16398.2	0.324342	0.124205	2.61134	0.00901884	0.603165	ko_LPS_24hr;wt_LPS_24hr
ko_Base - wt_Base	212	Gm14288	133.484	0.599426	0.282221	2.12396	0.0336735	0.999953	ko_Base;wt_Base	ko_LPS_24hr - wt_LPS_24hr	212	Ralgapa1	1544.42	0.152466	0.057045	2.67272	0.0075238	0.505479	ko_LPS_24hr;wt_LPS_24hr	ko_Base - wt_Base	212	Gyg	4746.8	-0.204182	0.0875872	-2.33119	0.0197434	0.999865	ko_Base;wt_Base	ko_LPS_24hr - wt_LPS_24hr	212	Tgm2	21221.3	0.262458	0.100513	2.61119	0.00902279	0.603165	ko_LPS_24hr;wt_LPS_24hr
ko_Base - wt_Base	213	2810408A11Rik	13.7789	0.984037	0.464032	2.12062	0.0339534	0.999953	ko_Base;wt_Base	ko_LPS_24hr - wt_LPS_24hr	213	Gm14150	21.4619	-0.891917	0.334714	-2.66471	0.00770537	0.515247	ko_LPS_24hr;wt_LPS_24hr	ko_Base - wt_Base	213	Gm19040	21.9283	1.23188	0.529866	2.32489	0.0200778	0.999865	ko_Base;wt_Base	ko_LPS_24hr - wt_LPS_24hr	213	Psmb8	14248.4	-0.161437	0.0618867	-2.60859	0.0090916	0.604063	ko_LPS_24hr;wt_LPS_24hr
ko_Base - wt_Base	214	AC164314.2	9.82575	1.3163	0.621285	2.11867	0.0341187	0.999953	ko_Base;wt_Base	ko_LPS_24hr - wt_LPS_24hr	214	Sdhb	5587.94	-0.11014	0.0413759	-2.66194	0.00776916	0.516531	ko_LPS_24hr;wt_LPS_24hr	ko_Base - wt_Base	214	Gm45762	9.84965	1.98886	0.856433	2.32226	0.0202189	0.999865	ko_Base;wt_Base	ko_LPS_24hr - wt_LPS_24hr	214	Csf2rb	33657.4	0.149076	0.0571792	2.60717	0.0091293	0.604063	ko_LPS_24hr;wt_LPS_24hr
ko_Base - wt_Base	215	Gm34121	11.8658	-1.10889	0.524519	-2.11411	0.0345057	0.999953	ko_Base;wt_Base	ko_LPS_24hr - wt_LPS_24hr	215	Ptpn12	5128.17	0.114534	0.0430593	2.6599	0.00781633	0.516531	ko_LPS_24hr;wt_LPS_24hr	ko_Base - wt_Base	215	Gm38346	32.6988	1.0725	0.462675	2.31804	0.0204469	0.999865	ko_Base;wt_Base	ko_LPS_24hr - wt_LPS_24hr	215	Dynlt1a	571.279	-0.264274	0.101415	-2.60587	0.00916409	0.604063	ko_LPS_24hr;wt_LPS_24hr
ko_Base - wt_Base	216	Gm47283	2115.54	-0.598144	0.283497	-2.10988	0.0348689	0.999953	ko_Base;wt_Base	ko_LPS_24hr - wt_LPS_24hr	216	Rpl13-ps6	7.03795	-1.93384	0.727366	-2.65869	0.00784452	0.516531	ko_LPS_24hr;wt_LPS_24hr	ko_Base - wt_Base	216	Ccr5	19347.5	0.198336	0.0856049	2.31687	0.0205107	0.999865	ko_Base;wt_Base	ko_LPS_24hr - wt_LPS_24hr	216	Tsku	359.788	0.425974	0.163721	2.60183	0.0092727	0.608239	ko_LPS_24hr;wt_LPS_24hr
ko_Base - wt_Base	217	Gm48161	225.265	0.463224	0.219695	2.10849	0.034989	0.999953	ko_Base;wt_Base	ko_LPS_24hr - wt_LPS_24hr	217	Ern1	3658.54	0.132178	0.0497415	2.65729	0.00787713	0.516531	ko_LPS_24hr;wt_LPS_24hr	ko_Base - wt_Base	217	Cd74	35944.6	0.263376	0.11399	2.31052	0.0208592	0.999865	ko_Base;wt_Base	ko_LPS_24hr - wt_LPS_24hr	217	Pcdhga8	236.549	2.00852	0.772735	2.59923	0.00934318	0.608239	ko_LPS_24hr;wt_LPS_24hr
ko_Base - wt_Base	218	Slfn9	2971	-0.387549	0.183946	-2.10686	0.0351298	0.999953	ko_Base;wt_Base	ko_LPS_24hr - wt_LPS_24hr	218	4930517G19Rik	26.4039	-0.843891	0.317723	-2.65606	0.00790589	0.516531	ko_LPS_24hr;wt_LPS_24hr	ko_Base - wt_Base	218	Pwwp2a	720.687	-0.250649	0.108499	-2.31016	0.0208795	0.999865	ko_Base;wt_Base	ko_LPS_24hr - wt_LPS_24hr	218	Mid1	1777.1	-0.639735	0.24617	-2.59876	0.0093562	0.608239	ko_LPS_24hr;wt_LPS_24hr
ko_Base - wt_Base	219	Mfap1a	2361.93	0.121091	0.0575964	2.10241	0.0355174	0.999953	ko_Base;wt_Base	ko_LPS_24hr - wt_LPS_24hr	219	Ap5s1	989.815	-0.169809	0.0640834	-2.64982	0.00805354	0.522044	ko_LPS_24hr;wt_LPS_24hr	ko_Base - wt_Base	219	Pkdcc	550.706	-0.465075	0.201408	-2.30912	0.0209371	0.999865	ko_Base;wt_Base	ko_LPS_24hr - wt_LPS_24hr	219	Gm17034	13.5962	-1.53416	0.591096	-2.59546	0.00944657	0.611309	ko_LPS_24hr;wt_LPS_24hr
ko_Base - wt_Base	220	Zfp296	92.3308	-0.642798	0.305866	-2.10157	0.0355912	0.999953	ko_Base;wt_Base	ko_LPS_24hr - wt_LPS_24hr	220	Gm43813	37.8474	-0.773524	0.291962	-2.6494	0.00806359	0.522044	ko_LPS_24hr;wt_LPS_24hr	ko_Base - wt_Base	220	Fam196b	28.5211	1.25804	0.545388	2.30669	0.0210724	0.999865	ko_Base;wt_Base	ko_LPS_24hr - wt_LPS_24hr	220	Evi5	2266.39	0.203999	0.0786628	2.59334	0.00950492	0.612289	ko_LPS_24hr;wt_LPS_24hr
ko_Base - wt_Base	221	Rpl30	14846.6	-0.195189	0.0929704	-2.09947	0.0357754	0.999953	ko_Base;wt_Base	ko_LPS_24hr - wt_LPS_24hr	221	Gm43223	22.6481	-2.92021	1.10438	-2.64421	0.00818808	0.527705	ko_LPS_24hr;wt_LPS_24hr	ko_Base - wt_Base	221	Kctd1	152.845	0.424709	0.184191	2.3058	0.0211216	0.999865	ko_Base;wt_Base	ko_LPS_24hr - wt_LPS_24hr	221	Naa38	707.362	-0.216683	0.0837523	-2.58719	0.00967613	0.620498	ko_LPS_24hr;wt_LPS_24hr
ko_Base - wt_Base	222	Ndufa6	2284.45	-0.200652	0.0956473	-2.09783	0.03592	0.999953	ko_Base;wt_Base	ko_LPS_24hr - wt_LPS_24hr	222	Tmem107	177.179	-0.3157	0.119717	-2.63705	0.00836306	0.536554	ko_LPS_24hr;wt_LPS_24hr	ko_Base - wt_Base	222	Prnd	8.09276	3.59059	1.55723	2.30575	0.0211244	0.999865	ko_Base;wt_Base	ko_LPS_24hr - wt_LPS_24hr	222	Cd1d1	1148.29	0.440035	0.170193	2.5855	0.00972375	0.620743	ko_LPS_24hr;wt_LPS_24hr
ko_Base - wt_Base	223	Exoc3l4	90.0764	-0.385649	0.183857	-2.09755	0.0359448	0.999953	ko_Base;wt_Base	ko_LPS_24hr - wt_LPS_24hr	223	Sp110	6178.89	-0.185916	0.0705804	-2.6341	0.00843615	0.538816	ko_LPS_24hr;wt_LPS_24hr	ko_Base - wt_Base	223	Gm5617	344.068	-0.330606	0.143389	-2.30566	0.0211295	0.999865	ko_Base;wt_Base	ko_LPS_24hr - wt_LPS_24hr	223	Marco	7030.95	0.367013	0.142088	2.583	0.00979456	0.620754	ko_LPS_24hr;wt_LPS_24hr
ko_Base - wt_Base	224	Nlrp1b	1615.75	-0.180547	0.0862791	-2.09259	0.036386	0.999953	ko_Base;wt_Base	ko_LPS_24hr - wt_LPS_24hr	224	Nsa2	3981.6	-0.107868	0.0409778	-2.63236	0.00847944	0.539163	ko_LPS_24hr;wt_LPS_24hr	ko_Base - wt_Base	224	Nme6	283.222	-0.369327	0.160436	-2.30202	0.0213342	0.999865	ko_Base;wt_Base	ko_LPS_24hr - wt_LPS_24hr	224	Slc25a37	7335.07	0.245826	0.0951928	2.5824	0.00981152	0.620754	ko_LPS_24hr;wt_LPS_24hr
ko_Base - wt_Base	225	Meis1	152.45	0.332224	0.159026	2.08912	0.0366969	0.999953	ko_Base;wt_Base	ko_LPS_24hr - wt_LPS_24hr	225	Zfp384	3607.78	-0.100188	0.0381325	-2.62738	0.00860459	0.539383	ko_LPS_24hr;wt_LPS_24hr	ko_Base - wt_Base	225	Phlda2	17.0959	-1.2716	0.553008	-2.29943	0.0214804	0.999865	ko_Base;wt_Base	ko_LPS_24hr - wt_LPS_24hr	225	Tanc1	984.072	0.22656	0.0878233	2.57972	0.00988793	0.622807	ko_LPS_24hr;wt_LPS_24hr
ko_Base - wt_Base	226	Hist1h3h	12.2255	1.22607	0.5882	2.08445	0.0371196	0.999953	ko_Base;wt_Base	ko_LPS_24hr - wt_LPS_24hr	226	Igbp1	1365.06	-0.148226	0.0564211	-2.62714	0.00861056	0.539383	ko_LPS_24hr;wt_LPS_24hr	ko_Base - wt_Base	226	Atp2a3	1607.06	-0.299396	0.130377	-2.29639	0.0216536	0.999865	ko_Base;wt_Base	ko_LPS_24hr - wt_LPS_24hr	226	Nsmce1	770.914	-0.218883	0.0851466	-2.57066	0.0101505	0.636515	ko_LPS_24hr;wt_LPS_24hr
ko_Base - wt_Base	227	Cdkn2b	69.1174	-0.477489	0.229647	-2.07923	0.0375963	0.999953	ko_Base;wt_Base	ko_LPS_24hr - wt_LPS_24hr	227	Gm28901	477.169	-0.36657	0.139675	-2.62445	0.00867895	0.539383	ko_LPS_24hr;wt_LPS_24hr	ko_Base - wt_Base	227	Relt	280.55	-0.493624	0.215079	-2.29509	0.021728	0.999865	ko_Base;wt_Base	ko_LPS_24hr - wt_LPS_24hr	227	Cxcl16	22665.1	-0.182688	0.0714026	-2.55857	0.0105104	0.654973	ko_LPS_24hr;wt_LPS_24hr
ko_Base - wt_Base	228	Adgrg6	854.465	0.187795	0.0903725	2.07801	0.0377081	0.999953	ko_Base;wt_Base	ko_LPS_24hr - wt_LPS_24hr	228	Ess2	402.961	-0.918633	0.350121	-2.62376	0.00869648	0.539383	ko_LPS_24hr;wt_LPS_24hr	ko_Base - wt_Base	228	Hecw2	7.65543	-2.02984	0.884753	-2.29425	0.0217762	0.999865	ko_Base;wt_Base	ko_LPS_24hr - wt_LPS_24hr	228	Rtraf	2767.13	-0.142038	0.055534	-2.55768	0.0105372	0.654973	ko_LPS_24hr;wt_LPS_24hr
ko_Base - wt_Base	229	Atp5j	3524.1	-0.156681	0.0756992	-2.06978	0.0384731	0.999953	ko_Base;wt_Base	ko_LPS_24hr - wt_LPS_24hr	229	Colec12	458.227	0.377786	0.144	2.62351	0.00870293	0.539383	ko_LPS_24hr;wt_LPS_24hr	ko_Base - wt_Base	229	Gm38292	11.5444	1.44394	0.629495	2.2938	0.021802	0.999865	ko_Base;wt_Base	ko_LPS_24hr - wt_LPS_24hr	229	A530040E14Rik	161.43	-0.649464	0.254713	-2.54978	0.010779	0.667041	ko_LPS_24hr;wt_LPS_24hr
ko_Base - wt_Base	230	Cpd	6413.7	0.169457	0.08189	2.06933	0.0385152	0.999953	ko_Base;wt_Base	ko_LPS_24hr - wt_LPS_24hr	230	Eml5	64.611	0.570404	0.217444	2.62323	0.00871011	0.539383	ko_LPS_24hr;wt_LPS_24hr	ko_Base - wt_Base	230	2410006H16Rik	1008	-0.282617	0.123288	-2.29233	0.0218863	0.999865	ko_Base;wt_Base	ko_LPS_24hr - wt_LPS_24hr	230	Cbr2	155.505	-0.957003	0.375549	-2.54828	0.0108255	0.667041	ko_LPS_24hr;wt_LPS_24hr
ko_Base - wt_Base	231	Ess2	666.746	-1.07086	0.517859	-2.06785	0.0386539	0.999953	ko_Base;wt_Base	ko_LPS_24hr - wt_LPS_24hr	231	Cd28	866.891	0.309091	0.11804	2.61853	0.00883094	0.544498	ko_LPS_24hr;wt_LPS_24hr	ko_Base - wt_Base	231	Fam63a	1860.04	1.19788	0.522713	2.29167	0.0219248	0.999865	ko_Base;wt_Base	ko_LPS_24hr - wt_LPS_24hr	231	Arhgap31	8690.63	0.190944	0.075031	2.54487	0.0109319	0.67068	ko_LPS_24hr;wt_LPS_24hr
ko_Base - wt_Base	232	Sept7	6220.14	0.0947526	0.0458722	2.06558	0.0388683	0.999953	ko_Base;wt_Base	ko_LPS_24hr - wt_LPS_24hr	232	Nle1	479.382	0.292475	0.111848	2.61494	0.00892426	0.547881	ko_LPS_24hr;wt_LPS_24hr	ko_Base - wt_Base	232	Flii	13245.5	-0.158062	0.068983	-2.29132	0.0219447	0.999865	ko_Base;wt_Base	ko_LPS_24hr - wt_LPS_24hr	232	Nle1	522.032	0.322016	0.12698	2.53596	0.0112139	0.685014	ko_LPS_24hr;wt_LPS_24hr
ko_Base - wt_Base	233	Large	343.079	3.34026	1.61821	2.06416	0.0390022	0.999953	ko_Base;wt_Base	ko_LPS_24hr - wt_LPS_24hr	233	Naa38	649.336	-0.188969	0.0723906	-2.61041	0.00904327	0.552804	ko_LPS_24hr;wt_LPS_24hr	ko_Base - wt_Base	233	Mt1	3485.71	-0.234952	0.102608	-2.28979	0.0220336	0.999865	ko_Base;wt_Base	ko_LPS_24hr - wt_LPS_24hr	233	Slc25a30	1796.82	0.217401	0.0859494	2.52941	0.0114255	0.692347	ko_LPS_24hr;wt_LPS_24hr
ko_Base - wt_Base	234	Lockd	111.956	-0.467215	0.226524	-2.06254	0.0391564	0.999953	ko_Base;wt_Base	ko_LPS_24hr - wt_LPS_24hr	234	Cluh	3012.07	0.167817	0.0643244	2.60892	0.00908289	0.552853	ko_LPS_24hr;wt_LPS_24hr	ko_Base - wt_Base	234	Lzts2	1323.54	-0.446098	0.194957	-2.28819	0.0221266	0.999865	ko_Base;wt_Base	ko_LPS_24hr - wt_LPS_24hr	234	Gm42418	863822	-0.365407	0.144538	-2.5281	0.0114682	0.692347	ko_LPS_24hr;wt_LPS_24hr
ko_Base - wt_Base	235	Gm37758	13.2397	1.60121	0.777522	2.05937	0.0394588	0.999953	ko_Base;wt_Base	ko_LPS_24hr - wt_LPS_24hr	235	Tanc2	1866.77	0.222111	0.0853411	2.60263	0.00925124	0.560704	ko_LPS_24hr;wt_LPS_24hr	ko_Base - wt_Base	235	Plekhg4	67.2105	-0.911248	0.399486	-2.28105	0.0225454	0.999865	ko_Base;wt_Base	ko_LPS_24hr - wt_LPS_24hr	235	Otud1	588.846	-0.257817	0.102122	-2.52459	0.0115832	0.692347	ko_LPS_24hr;wt_LPS_24hr
ko_Base - wt_Base	236	Ccnd1	6497.72	0.165058	0.0802824	2.05596	0.0397859	0.999953	ko_Base;wt_Base	ko_LPS_24hr - wt_LPS_24hr	236	Arg2	997.587	0.240103	0.0923541	2.59981	0.00932758	0.562935	ko_LPS_24hr;wt_LPS_24hr	ko_Base - wt_Base	236	Gm12263	18.2486	1.21587	0.5337	2.27818	0.0227156	0.999865	ko_Base;wt_Base	ko_LPS_24hr - wt_LPS_24hr	236	Serpina3g	52.0666	-1.30027	0.51504	-2.52459	0.0115833	0.692347	ko_LPS_24hr;wt_LPS_24hr
ko_Base - wt_Base	237	Setd1a	3510.64	0.148475	0.0722327	2.05552	0.0398292	0.999953	ko_Base;wt_Base	ko_LPS_24hr - wt_LPS_24hr	237	Shtn1	7293.29	0.0993082	0.0382494	2.59633	0.0094225	0.566265	ko_LPS_24hr;wt_LPS_24hr	ko_Base - wt_Base	237	Asgr2	38.7311	-0.851812	0.3741	-2.27697	0.0227883	0.999865	ko_Base;wt_Base	ko_LPS_24hr - wt_LPS_24hr	237	Csprs	62.5924	-1.02533	0.406139	-2.52458	0.0115836	0.692347	ko_LPS_24hr;wt_LPS_24hr
ko_Base - wt_Base	238	Rab38	30.5414	-0.75434	0.367431	-2.05301	0.0400717	0.999953	ko_Base;wt_Base	ko_LPS_24hr - wt_LPS_24hr	238	Ppp2r3a	855.617	0.205924	0.0793581	2.59487	0.00946279	0.566296	ko_LPS_24hr;wt_LPS_24hr	ko_Base - wt_Base	238	AK010878	12.641	-2.34779	1.03235	-2.27421	0.0229535	0.999865	ko_Base;wt_Base	ko_LPS_24hr - wt_LPS_24hr	238	Aif1	7170.03	-0.321435	0.12744	-2.52226	0.0116604	0.692347	ko_LPS_24hr;wt_LPS_24hr
ko_Base - wt_Base	239	Gm31544	60.8643	0.516989	0.251896	2.05239	0.0401318	0.999953	ko_Base;wt_Base	ko_LPS_24hr - wt_LPS_24hr	239	Dnajb11	6439.22	-0.105833	0.0409401	-2.58506	0.00973619	0.58022	ko_LPS_24hr;wt_LPS_24hr	ko_Base - wt_Base	239	Zfp36l1	18475.7	0.176498	0.0776378	2.27335	0.0230051	0.999865	ko_Base;wt_Base	ko_LPS_24hr - wt_LPS_24hr	239	Flot1	3996.14	-0.16872	0.0669564	-2.51985	0.0117405	0.692347	ko_LPS_24hr;wt_LPS_24hr
ko_Base - wt_Base	240	2700012I20Rik	27.632	-0.718315	0.350015	-2.05224	0.0401465	0.999953	ko_Base;wt_Base	ko_LPS_24hr - wt_LPS_24hr	240	Asap2	111.611	0.422258	0.163899	2.57633	0.0099856	0.592603	ko_LPS_24hr;wt_LPS_24hr	ko_Base - wt_Base	240	AC164314.2	10.3662	1.52508	0.671022	2.27278	0.0230396	0.999865	ko_Base;wt_Base	ko_LPS_24hr - wt_LPS_24hr	240	Gm38431	184.689	-0.603981	0.239706	-2.51968	0.0117463	0.692347	ko_LPS_24hr;wt_LPS_24hr
ko_Base - wt_Base	241	Gm47798	37.9743	0.574036	0.28146	2.03949	0.0414007	0.999953	ko_Base;wt_Base	ko_LPS_24hr - wt_LPS_24hr	241	Fam65b	9.07457	1.87272	0.729164	2.56831	0.0102197	0.603555	ko_LPS_24hr;wt_LPS_24hr	ko_Base - wt_Base	241	Adra2a	86.6507	-1.05672	0.466905	-2.26324	0.0236209	0.999865	ko_Base;wt_Base	ko_LPS_24hr - wt_LPS_24hr	241	Ms4a7	17605.1	-0.291711	0.115811	-2.51886	0.0117736	0.692347	ko_LPS_24hr;wt_LPS_24hr
ko_Base - wt_Base	242	Serhl	703.567	-0.155865	0.0764931	-2.03763	0.0415872	0.999953	ko_Base;wt_Base	ko_LPS_24hr - wt_LPS_24hr	242	Alox5ap	12167.8	-0.167486	0.0652428	-2.56711	0.0102549	0.603555	ko_LPS_24hr;wt_LPS_24hr	ko_Base - wt_Base	242	Inka2	47.3259	5.73388	2.53538	2.26154	0.0237256	0.999865	ko_Base;wt_Base	ko_LPS_24hr - wt_LPS_24hr	242	Mcf2l	69.5971	0.571261	0.227071	2.51578	0.0118768	0.695527	ko_LPS_24hr;wt_LPS_24hr
ko_Base - wt_Base	243	Cilp2	795.423	-0.417988	0.205191	-2.03707	0.0416429	0.999953	ko_Base;wt_Base	ko_LPS_24hr - wt_LPS_24hr	243	Itm2b	125882	-0.115255	0.0450304	-2.5595	0.0104823	0.6144	ko_LPS_24hr;wt_LPS_24hr	ko_Base - wt_Base	243	Commd4	1619.58	-0.20357	0.090117	-2.25895	0.0238864	0.999865	ko_Base;wt_Base	ko_LPS_24hr - wt_LPS_24hr	243	Ccl12	337.767	-0.926394	0.368855	-2.51154	0.0120206	0.695739	ko_LPS_24hr;wt_LPS_24hr
ko_Base - wt_Base	244	Frmd6	2654.72	0.198801	0.0976067	2.03675	0.0416748	0.999953	ko_Base;wt_Base	ko_LPS_24hr - wt_LPS_24hr	244	Mtus2	41.2262	-0.996627	0.390253	-2.5538	0.0106556	0.621875	ko_LPS_24hr;wt_LPS_24hr	ko_Base - wt_Base	244	Map2k3os	92.5975	-0.569043	0.251936	-2.25868	0.0239031	0.999865	ko_Base;wt_Base	ko_LPS_24hr - wt_LPS_24hr	244	Tgfbi	70464.9	-0.165482	0.0658934	-2.51135	0.0120269	0.695739	ko_LPS_24hr;wt_LPS_24hr
ko_Base - wt_Base	245	Fzd1	66.6038	-0.6007	0.295277	-2.03436	0.041915	0.999953	ko_Base;wt_Base	ko_LPS_24hr - wt_LPS_24hr	245	Crem	940.328	0.181919	0.0712725	2.55244	0.0106971	0.621875	ko_LPS_24hr;wt_LPS_24hr	ko_Base - wt_Base	245	Hikeshi	466.137	-0.379777	0.168513	-2.2537	0.0242151	0.999865	ko_Base;wt_Base	ko_LPS_24hr - wt_LPS_24hr	245	Rbpj-ps3	195.79	0.383965	0.153092	2.50807	0.0121394	0.695739	ko_LPS_24hr;wt_LPS_24hr
ko_Base - wt_Base	246	Rps15a	9254.46	-0.196403	0.0965535	-2.03414	0.041938	0.999953	ko_Base;wt_Base	ko_LPS_24hr - wt_LPS_24hr	246	Gm14288	118.101	0.655731	0.257167	2.54983	0.0107776	0.623149	ko_LPS_24hr;wt_LPS_24hr	ko_Base - wt_Base	246	Aqp3	303.543	-0.37781	0.167784	-2.25177	0.024337	0.999865	ko_Base;wt_Base	ko_LPS_24hr - wt_LPS_24hr	246	Mthfs	669.051	-0.265547	0.105881	-2.50798	0.0121423	0.695739	ko_LPS_24hr;wt_LPS_24hr
ko_Base - wt_Base	247	Asgr2	38.4075	-0.66217	0.32569	-2.03313	0.0420396	0.999953	ko_Base;wt_Base	ko_LPS_24hr - wt_LPS_24hr	247	Pdgfa	696.356	0.253706	0.0995359	2.54889	0.0108066	0.623149	ko_LPS_24hr;wt_LPS_24hr	ko_Base - wt_Base	247	Per2	196.958	0.356669	0.158401	2.25168	0.0243422	0.999865	ko_Base;wt_Base	ko_LPS_24hr - wt_LPS_24hr	247	Mb21d1	1340.54	0.166621	0.0664485	2.50752	0.0121582	0.695739	ko_LPS_24hr;wt_LPS_24hr
ko_Base - wt_Base	248	Gm26964	179.716	-0.34396	0.169205	-2.0328	0.0420723	0.999953	ko_Base;wt_Base	ko_LPS_24hr - wt_LPS_24hr	248	Dapk1	4161.31	0.269224	0.105819	2.5442	0.0109528	0.629037	ko_LPS_24hr;wt_LPS_24hr	ko_Base - wt_Base	248	Rnf167	2244.04	0.182478	0.0810414	2.25167	0.0243432	0.999865	ko_Base;wt_Base	ko_LPS_24hr - wt_LPS_24hr	248	Cd14	93476.9	0.326983	0.130528	2.50509	0.0122421	0.695739	ko_LPS_24hr;wt_LPS_24hr
ko_Base - wt_Base	249	Rps28	16059.5	-0.20347	0.100486	-2.02486	0.042882	0.999953	ko_Base;wt_Base	ko_LPS_24hr - wt_LPS_24hr	249	Rbpj-ps3	182.587	0.340913	0.134537	2.53396	0.011278	0.645112	ko_LPS_24hr;wt_LPS_24hr	ko_Base - wt_Base	249	Pafah1b1	8953.46	0.173752	0.0772644	2.24879	0.0245256	0.999865	ko_Base;wt_Base	ko_LPS_24hr - wt_LPS_24hr	249	Nfe2l2	9894.34	0.255915	0.1023	2.50161	0.0123629	0.695739	ko_LPS_24hr;wt_LPS_24hr
ko_Base - wt_Base	250	Gm44170	618.817	-0.260632	0.128897	-2.02201	0.0431752	0.999953	ko_Base;wt_Base	ko_LPS_24hr - wt_LPS_24hr	250	Gm9725	11.854	1.61161	0.636768	2.53091	0.0113766	0.647357	ko_LPS_24hr;wt_LPS_24hr	ko_Base - wt_Base	250	Bricd5	18.4273	-1.96751	0.875225	-2.24801	0.0245757	0.999865	ko_Base;wt_Base	ko_LPS_24hr - wt_LPS_24hr	250	Sik2	1124.63	0.172084	0.068836	2.49992	0.0124222	0.695739	ko_LPS_24hr;wt_LPS_24hr
ko_Base - wt_Base	251	Ecm1	3182.23	-0.134879	0.0668809	-2.0167	0.0437273	0.999953	ko_Base;wt_Base	ko_LPS_24hr - wt_LPS_24hr	251	Cxcr3	10.442	-1.25986	0.497979	-2.52994	0.0114082	0.647357	ko_LPS_24hr;wt_LPS_24hr	ko_Base - wt_Base	251	Zfhx2	766.841	0.215686	0.0962659	2.24052	0.0250573	0.999865	ko_Base;wt_Base	ko_LPS_24hr - wt_LPS_24hr	251	Myo1c	12283.9	-0.131953	0.0528186	-2.49822	0.0124818	0.695739	ko_LPS_24hr;wt_LPS_24hr
ko_Base - wt_Base	252	Acpp	37.6018	0.661457	0.328065	2.01624	0.0437752	0.999953	ko_Base;wt_Base	ko_LPS_24hr - wt_LPS_24hr	252	Ifi35	4481.95	-0.17045	0.067499	-2.52522	0.0115624	0.653507	ko_LPS_24hr;wt_LPS_24hr	ko_Base - wt_Base	252	St3gal5	5862.25	0.20122	0.0898373	2.23982	0.0251023	0.999865	ko_Base;wt_Base	ko_LPS_24hr - wt_LPS_24hr	252	Gm26716	1282.01	-0.279622	0.111949	-2.49775	0.0124983	0.695739	ko_LPS_24hr;wt_LPS_24hr
ko_Base - wt_Base	253	Mat2a	7024.7	0.0950317	0.0471909	2.01377	0.0440335	0.999953	ko_Base;wt_Base	ko_LPS_24hr - wt_LPS_24hr	253	Ube3c	6040.15	-0.269717	0.106916	-2.52269	0.011646	0.654785	ko_LPS_24hr;wt_LPS_24hr	ko_Base - wt_Base	253	l7Rn6	252.724	0.366242	0.16358	2.23892	0.0251612	0.999865	ko_Base;wt_Base	ko_LPS_24hr - wt_LPS_24hr	253	Ms4a4c	15245.3	-0.601631	0.241014	-2.49625	0.0125514	0.695739	ko_LPS_24hr;wt_LPS_24hr
ko_Base - wt_Base	254	Cgnl1	2576.22	0.270675	0.134567	2.01145	0.0442775	0.999953	ko_Base;wt_Base	ko_LPS_24hr - wt_LPS_24hr	254	Gtpbp4	1631.5	0.120679	0.0478551	2.52176	0.011677	0.654785	ko_LPS_24hr;wt_LPS_24hr	ko_Base - wt_Base	254	Psrc1	222.505	-0.350575	0.156739	-2.23668	0.0253075	0.999865	ko_Base;wt_Base	ko_LPS_24hr - wt_LPS_24hr	254	Rnd1	364.9	0.322995	0.12942	2.49571	0.0125704	0.695739	ko_LPS_24hr;wt_LPS_24hr
ko_Base - wt_Base	255	Cox4i1	15609.6	-0.126924	0.0632665	-2.00618	0.0448371	0.999953	ko_Base;wt_Base	ko_LPS_24hr - wt_LPS_24hr	255	Gm37795	193.565	0.443604	0.176348	2.51551	0.0118862	0.663902	ko_LPS_24hr;wt_LPS_24hr	ko_Base - wt_Base	255	2310035C23Rik	65.8108	2.62436	1.17366	2.23605	0.0253488	0.999865	ko_Base;wt_Base	ko_LPS_24hr - wt_LPS_24hr	255	Arl5a	4305.39	0.145876	0.0584842	2.49428	0.0126212	0.695739	ko_LPS_24hr;wt_LPS_24hr
ko_Base - wt_Base	256	Iba57	632.496	-0.18857	0.0940985	-2.00397	0.0450736	0.999953	ko_Base;wt_Base	ko_LPS_24hr - wt_LPS_24hr	256	Tmem256	1987.67	0.17074	0.0679579	2.51243	0.0119902	0.667094	ko_LPS_24hr;wt_LPS_24hr	ko_Base - wt_Base	256	Marchf1	1186.22	3.94564	1.76485	2.23568	0.0253725	0.999865	ko_Base;wt_Base	ko_LPS_24hr - wt_LPS_24hr	256	MGP_129S1SvImJ_G0005054	17.8214	5.78213	2.31908	2.49329	0.0126567	0.695739	ko_LPS_24hr;wt_LPS_24hr
ko_Base - wt_Base	257	Nme6	286.103	-0.289032	0.144253	-2.00365	0.0451078	0.999953	ko_Base;wt_Base	ko_LPS_24hr - wt_LPS_24hr	257	Sap18	4432.12	-0.111067	0.0442953	-2.50743	0.0121613	0.672241	ko_LPS_24hr;wt_LPS_24hr	ko_Base - wt_Base	257	Muc6	189.603	0.600103	0.268426	2.23564	0.0253754	0.999865	ko_Base;wt_Base	ko_LPS_24hr - wt_LPS_24hr	257	Cxcr3	12.1331	-1.38622	0.556037	-2.49304	0.0126654	0.695739	ko_LPS_24hr;wt_LPS_24hr
ko_Base - wt_Base	258	Ak1	78.2993	-0.453755	0.226848	-2.00026	0.0454722	0.999953	ko_Base;wt_Base	ko_LPS_24hr - wt_LPS_24hr	258	Syt3	14.6673	1.10032	0.439026	2.50628	0.0122009	0.672241	ko_LPS_24hr;wt_LPS_24hr	ko_Base - wt_Base	258	Zfp286	48.7803	0.728921	0.326095	2.2353	0.0253977	0.999865	ko_Base;wt_Base	ko_LPS_24hr - wt_LPS_24hr	258	Gm2274	40.2685	-2.42964	0.974573	-2.49303	0.0126659	0.695739	ko_LPS_24hr;wt_LPS_24hr
ko_Base - wt_Base	259	Rpl32	17966.2	-0.202246	0.101116	-2.00014	0.0454854	0.999953	ko_Base;wt_Base	ko_LPS_24hr - wt_LPS_24hr	259	Fam134c	2692.28	-0.652129	0.260467	-2.50369	0.0122904	0.672241	ko_LPS_24hr;wt_LPS_24hr	ko_Base - wt_Base	259	Lpar2	315.963	-0.321916	0.144074	-2.23438	0.0254578	0.999865	ko_Base;wt_Base	ko_LPS_24hr - wt_LPS_24hr	259	Gm37194	6086	-0.341948	0.137348	-2.48965	0.0127869	0.699673	ko_LPS_24hr;wt_LPS_24hr
ko_Base - wt_Base	260	Gm17305	18.3253	-0.856611	0.428728	-1.99803	0.0457134	0.999953	ko_Base;wt_Base	ko_LPS_24hr - wt_LPS_24hr	260	Ankrd33b	1348.71	0.437268	0.174676	2.50332	0.0123036	0.672241	ko_LPS_24hr;wt_LPS_24hr	ko_Base - wt_Base	260	Gm49037	320.972	-0.362403	0.162243	-2.23371	0.0255023	0.999865	ko_Base;wt_Base	ko_LPS_24hr - wt_LPS_24hr	260	Ifi27l2a	10055.5	-0.22408	0.0901398	-2.48592	0.0129218	0.70362	ko_LPS_24hr;wt_LPS_24hr
ko_Base - wt_Base	261	Gm43031	10.6509	1.18393	0.592669	1.99763	0.0457567	0.999953	ko_Base;wt_Base	ko_LPS_24hr - wt_LPS_24hr	261	Tnfaip2	22363.1	0.178627	0.0714149	2.50126	0.0123752	0.672241	ko_LPS_24hr;wt_LPS_24hr	ko_Base - wt_Base	261	Nav1	12016.9	0.164025	0.0735855	2.22904	0.0258115	0.999865	ko_Base;wt_Base	ko_LPS_24hr - wt_LPS_24hr	261	Gm16314	19.5073	-3.29116	1.32445	-2.48491	0.0129583	0.70362	ko_LPS_24hr;wt_LPS_24hr
ko_Base - wt_Base	262	Srgap2	14163.5	0.155839	0.0781024	1.99532	0.0460077	0.999953	ko_Base;wt_Base	ko_LPS_24hr - wt_LPS_24hr	262	Gm44951	33.2403	-1.07327	0.429223	-2.50049	0.0124023	0.672241	ko_LPS_24hr;wt_LPS_24hr	ko_Base - wt_Base	262	Ccnb1	685.956	-0.369217	0.165903	-2.2255	0.0260477	0.999865	ko_Base;wt_Base	ko_LPS_24hr - wt_LPS_24hr	262	Ckb	3260.06	-0.359947	0.145016	-2.48212	0.0130602	0.705213	ko_LPS_24hr;wt_LPS_24hr
ko_Base - wt_Base	263	AC115954.1	2696.92	0.120835	0.060573	1.99486	0.0460581	0.999953	ko_Base;wt_Base	ko_LPS_24hr - wt_LPS_24hr	263	Laptm4a	15169.5	-0.10178	0.0407133	-2.49992	0.0124221	0.672241	ko_LPS_24hr;wt_LPS_24hr	ko_Base - wt_Base	263	Mast4	190.208	0.442485	0.199115	2.22225	0.0262661	0.999865	ko_Base;wt_Base	ko_LPS_24hr - wt_LPS_24hr	263	Zbtb26	263.506	0.313741	0.126498	2.48019	0.0131311	0.705213	ko_LPS_24hr;wt_LPS_24hr
ko_Base - wt_Base	264	Ntf5	47.4689	-0.778687	0.3905	-1.99408	0.0461438	0.999953	ko_Base;wt_Base	ko_LPS_24hr - wt_LPS_24hr	264	Mrps36	680.859	-0.197483	0.0790301	-2.49883	0.0124603	0.672241	ko_LPS_24hr;wt_LPS_24hr	ko_Base - wt_Base	264	Mpzl1	241.332	-0.405199	0.182356	-2.22203	0.0262813	0.999865	ko_Base;wt_Base	ko_LPS_24hr - wt_LPS_24hr	264	Alox5ap	13248.8	-0.188165	0.0759016	-2.47907	0.0131727	0.705213	ko_LPS_24hr;wt_LPS_24hr
ko_Base - wt_Base	265	Gpr34	299.75	-0.274837	0.137919	-1.99274	0.0462904	0.999953	ko_Base;wt_Base	ko_LPS_24hr - wt_LPS_24hr	265	Ccng1	4767.4	0.290036	0.116184	2.49635	0.0125477	0.674405	ko_LPS_24hr;wt_LPS_24hr	ko_Base - wt_Base	265	Mical1	1601.16	-0.222485	0.10015	-2.22151	0.0263163	0.999865	ko_Base;wt_Base	ko_LPS_24hr - wt_LPS_24hr	265	Lamtor1	6490.94	-0.164678	0.0664676	-2.47756	0.0132283	0.705213	ko_LPS_24hr;wt_LPS_24hr
ko_Base - wt_Base	266	Anapc7	2412.67	-0.123828	0.0621476	-1.99248	0.0463185	0.999953	ko_Base;wt_Base	ko_LPS_24hr - wt_LPS_24hr	266	Pitpna	26153.7	-0.0805453	0.0323401	-2.49057	0.0127537	0.6829	ko_LPS_24hr;wt_LPS_24hr	ko_Base - wt_Base	266	Gm16295	19.0345	-1.60867	0.72496	-2.21897	0.0264884	0.999865	ko_Base;wt_Base	ko_LPS_24hr - wt_LPS_24hr	266	Milr1	5020.75	-0.133578	0.0539198	-2.47734	0.0132364	0.705213	ko_LPS_24hr;wt_LPS_24hr
ko_Base - wt_Base	267	Gm21887	1203.15	-0.429467	0.21557	-1.99224	0.0463451	0.999953	ko_Base;wt_Base	ko_LPS_24hr - wt_LPS_24hr	267	Ahctf1	2309.21	0.144647	0.0581671	2.48675	0.0128917	0.687667	ko_LPS_24hr;wt_LPS_24hr	ko_Base - wt_Base	267	Gm42418	961532	0.345683	0.155845	2.21812	0.0265469	0.999865	ko_Base;wt_Base	ko_LPS_24hr - wt_LPS_24hr	267	Scamp1	4832.5	0.266607	0.107732	2.47471	0.0133343	0.707766	ko_LPS_24hr;wt_LPS_24hr
ko_Base - wt_Base	268	Mprip	5530.08	-0.120919	0.0607456	-1.99058	0.046527	0.999953	ko_Base;wt_Base	ko_LPS_24hr - wt_LPS_24hr	268	Gm43181	63.5425	0.808558	0.325318	2.48543	0.0129393	0.687667	ko_LPS_24hr;wt_LPS_24hr	ko_Base - wt_Base	268	Fam65a	1020.56	-0.389203	0.175511	-2.21754	0.0265862	0.999865	ko_Base;wt_Base	ko_LPS_24hr - wt_LPS_24hr	268	Clec5a	1998.42	0.320149	0.129629	2.46973	0.0135213	0.715016	ko_LPS_24hr;wt_LPS_24hr
ko_Base - wt_Base	269	Gm48226	278.796	-0.268287	0.134915	-1.98857	0.0467483	0.999953	ko_Base;wt_Base	ko_LPS_24hr - wt_LPS_24hr	269	Kif5b	8024.49	0.0949852	0.0382664	2.48221	0.0130571	0.691347	ko_LPS_24hr;wt_LPS_24hr	ko_Base - wt_Base	269	Tnc	9.92557	1.89259	0.855128	2.21322	0.0268823	0.999865	ko_Base;wt_Base	ko_LPS_24hr - wt_LPS_24hr	269	Rpph1	109.179	-0.482792	0.195924	-2.46417	0.013733	0.720635	ko_LPS_24hr;wt_LPS_24hr
ko_Base - wt_Base	270	Rpl34	10459.4	-0.191566	0.0963995	-1.98721	0.0468994	0.999953	ko_Base;wt_Base	ko_LPS_24hr - wt_LPS_24hr	270	Clic1	16123.6	-0.08959	0.0361532	-2.47807	0.0132096	0.696831	ko_LPS_24hr;wt_LPS_24hr	ko_Base - wt_Base	270	Sco2	788.428	-0.204612	0.0924576	-2.21304	0.0268948	0.999865	ko_Base;wt_Base	ko_LPS_24hr - wt_LPS_24hr	270	Slc35b1	2234.25	-0.178756	0.0725813	-2.46283	0.0137844	0.720635	ko_LPS_24hr;wt_LPS_24hr
ko_Base - wt_Base	271	Gm6710	100.562	0.424406	0.213612	1.98681	0.0469433	0.999953	ko_Base;wt_Base	ko_LPS_24hr - wt_LPS_24hr	271	Slfn9	2841.36	0.416545	0.16823	2.47604	0.0132847	0.696923	ko_LPS_24hr;wt_LPS_24hr	ko_Base - wt_Base	271	Ppp1r15a	1548.75	-0.313321	0.141713	-2.21096	0.0270383	0.999865	ko_Base;wt_Base	ko_LPS_24hr - wt_LPS_24hr	271	Pafah1b3	1092.37	-0.189254	0.0768963	-2.46117	0.0138486	0.720635	ko_LPS_24hr;wt_LPS_24hr
ko_Base - wt_Base	272	Afmid	244.964	-0.232234	0.11697	-1.98542	0.0470978	0.999953	ko_Base;wt_Base	ko_LPS_24hr - wt_LPS_24hr	272	Gm43775	24.5161	-0.811915	0.327995	-2.47539	0.0133092	0.696923	ko_LPS_24hr;wt_LPS_24hr	ko_Base - wt_Base	272	Lockd	106.883	-0.577015	0.261464	-2.20686	0.0273238	0.999865	ko_Base;wt_Base	ko_LPS_24hr - wt_LPS_24hr	272	Rock1	3905.16	0.133866	0.0543922	2.46112	0.0138504	0.720635	ko_LPS_24hr;wt_LPS_24hr
ko_Base - wt_Base	273	4930486L24Rik	20.5581	-3.93379	1.98352	-1.98324	0.0473405	0.999953	ko_Base;wt_Base	ko_LPS_24hr - wt_LPS_24hr	273	Map2k2	5706.24	-0.129905	0.0525651	-2.47132	0.0134615	0.702316	ko_LPS_24hr;wt_LPS_24hr	ko_Base - wt_Base	273	Gm45051	37.2056	-0.772941	0.350485	-2.20534	0.02743	0.999865	ko_Base;wt_Base	ko_LPS_24hr - wt_LPS_24hr	273	Cluh	3252.02	0.18577	0.0755472	2.45899	0.0139329	0.720635	ko_LPS_24hr;wt_LPS_24hr
ko_Base - wt_Base	274	Ahnak2	1279.75	-0.76209	0.384383	-1.98263	0.0474087	0.999953	ko_Base;wt_Base	ko_LPS_24hr - wt_LPS_24hr	274	Slc35b1	2068.05	-0.154677	0.0627335	-2.46563	0.0136773	0.710971	ko_LPS_24hr;wt_LPS_24hr	ko_Base - wt_Base	274	Gm10138	180.121	-0.634865	0.288422	-2.20117	0.0277242	0.999865	ko_Base;wt_Base	ko_LPS_24hr - wt_LPS_24hr	274	A530017D24Rik	146.716	-0.410206	0.166876	-2.45815	0.0139656	0.720635	ko_LPS_24hr;wt_LPS_24hr
ko_Base - wt_Base	275	Polr2k	734.962	-0.21937	0.110936	-1.97744	0.0479918	0.999953	ko_Base;wt_Base	ko_LPS_24hr - wt_LPS_24hr	275	Gm43984	9.817	-2.01046	0.815992	-2.46382	0.0137466	0.711974	ko_LPS_24hr;wt_LPS_24hr	ko_Base - wt_Base	275	Tom1l2	1297.99	-0.227773	0.103639	-2.19774	0.0279674	0.999865	ko_Base;wt_Base	ko_LPS_24hr - wt_LPS_24hr	275	Gm44951	37.13	-1.18573	0.482754	-2.45618	0.0140423	0.720635	ko_LPS_24hr;wt_LPS_24hr
ko_Base - wt_Base	276	Hist1h2ao	36.8495	0.772749	0.390986	1.97641	0.048108	0.999953	ko_Base;wt_Base	ko_LPS_24hr - wt_LPS_24hr	276	Etohd2	166.32	-0.299596	0.121923	-2.45726	0.0140002	0.72085	ko_LPS_24hr;wt_LPS_24hr	ko_Base - wt_Base	276	Gm18853	247.884	0.555339	0.252874	2.19611	0.0280838	0.999865	ko_Base;wt_Base	ko_LPS_24hr - wt_LPS_24hr	276	Limd2	7460.56	-0.18556	0.0756226	-2.45377	0.0141367	0.720635	ko_LPS_24hr;wt_LPS_24hr
ko_Base - wt_Base	277	Gm20458	919.312	-0.21182	0.107213	-1.97569	0.0481903	0.999953	ko_Base;wt_Base	ko_LPS_24hr - wt_LPS_24hr	277	Entpd4b	212.26	-1.87988	0.765652	-2.45527	0.0140779	0.72085	ko_LPS_24hr;wt_LPS_24hr	ko_Base - wt_Base	277	Gstm1	3662.63	-0.179933	0.0819859	-2.19468	0.0281862	0.999865	ko_Base;wt_Base	ko_LPS_24hr - wt_LPS_24hr	277	Pnn	3450.58	0.174713	0.0712185	2.45319	0.0141594	0.720635	ko_LPS_24hr;wt_LPS_24hr
ko_Base - wt_Base	278	Gm12258	188.473	0.292079	0.147871	1.97523	0.0482422	0.999953	ko_Base;wt_Base	ko_LPS_24hr - wt_LPS_24hr	278	Lrp1	66045	-0.165863	0.0675679	-2.45476	0.0140978	0.72085	ko_LPS_24hr;wt_LPS_24hr	ko_Base - wt_Base	278	Gm37589	20.9908	1.30665	0.595816	2.19304	0.0283044	0.999865	ko_Base;wt_Base	ko_LPS_24hr - wt_LPS_24hr	278	Gm38082	29.9478	-1.10692	0.451783	-2.45011	0.0142812	0.720635	ko_LPS_24hr;wt_LPS_24hr
ko_Base - wt_Base	279	Rps19	15027.2	-0.175776	0.0890744	-1.97337	0.0484539	0.999953	ko_Base;wt_Base	ko_LPS_24hr - wt_LPS_24hr	279	Palld	1730.85	0.330361	0.134644	2.4536	0.0141435	0.72085	ko_LPS_24hr;wt_LPS_24hr	ko_Base - wt_Base	279	Gm43910	11.6289	1.35842	0.619427	2.19303	0.0283051	0.999865	ko_Base;wt_Base	ko_LPS_24hr - wt_LPS_24hr	279	Gm2245	26.5421	-0.951439	0.388326	-2.45011	0.0142814	0.720635	ko_LPS_24hr;wt_LPS_24hr
ko_Base - wt_Base	280	Gm44423	97.879	0.517233	0.263038	1.96638	0.0492544	0.999953	ko_Base;wt_Base	ko_LPS_24hr - wt_LPS_24hr	280	Pspc1	470.214	0.262916	0.107186	2.4529	0.014171	0.72085	ko_LPS_24hr;wt_LPS_24hr	ko_Base - wt_Base	280	Hpx	59.5505	-0.675533	0.308097	-2.1926	0.0283364	0.999865	ko_Base;wt_Base	ko_LPS_24hr - wt_LPS_24hr	280	Taok3	8404.06	-0.117664	0.0480295	-2.44983	0.0142925	0.720635	ko_LPS_24hr;wt_LPS_24hr
ko_Base - wt_Base	281	F9	64.4025	0.475098	0.242066	1.96268	0.0496832	0.999953	ko_Base;wt_Base	ko_LPS_24hr - wt_LPS_24hr	281	Aff4	3860.73	0.117941	0.0481121	2.45137	0.0142312	0.721337	ko_LPS_24hr;wt_LPS_24hr	ko_Base - wt_Base	281	Hlf	27.604	-1.45124	0.662011	-2.19217	0.0283672	0.999865	ko_Base;wt_Base	ko_LPS_24hr - wt_LPS_24hr	281	Fcgr1	57977	-0.249373	0.101827	-2.44899	0.0143256	0.720635	ko_LPS_24hr;wt_LPS_24hr
ko_Base - wt_Base	282	Hpgd	8337.43	-0.206491	0.105256	-1.96178	0.0497875	0.999953	ko_Base;wt_Base	ko_LPS_24hr - wt_LPS_24hr	282	Svbp	1376.27	-0.137432	0.0561533	-2.44744	0.0143874	0.724117	ko_LPS_24hr;wt_LPS_24hr	ko_Base - wt_Base	282	Ip6k3	90.4848	-1.00838	0.460506	-2.18972	0.0285443	0.999865	ko_Base;wt_Base	ko_LPS_24hr - wt_LPS_24hr	282	Snx24	962.327	-0.239569	0.0978374	-2.44864	0.0143395	0.720635	ko_LPS_24hr;wt_LPS_24hr
ko_Base - wt_Base	283	Icam5	78.6131	-0.411822	0.210053	-1.96056	0.0499299	0.999953	ko_Base;wt_Base	ko_LPS_24hr - wt_LPS_24hr	283	Ivd	1667.08	0.192831	0.0788211	2.44644	0.0144274	0.724117	ko_LPS_24hr;wt_LPS_24hr	ko_Base - wt_Base	283	Herc1	5621.3	0.233182	0.106886	2.18159	0.02914	0.999865	ko_Base;wt_Base	ko_LPS_24hr - wt_LPS_24hr	283	Agl	3582.99	0.18579	0.0759306	2.44684	0.0144115	0.721697	ko_LPS_24hr;wt_LPS_24hr
ko_Base - wt_Base	284	Bgn	13.1254	1.33231	0.680907	1.95667	0.0503868	0.999953	ko_Base;wt_Base	ko_LPS_24hr - wt_LPS_24hr	284	Slc6a12	6761.24	0.264602	0.108246	2.44445	0.0145072	0.724117	ko_LPS_24hr;wt_LPS_24hr	ko_Base - wt_Base	284	Abraxas1	141.556	0.549314	0.25201	2.17973	0.0292773	0.999865	ko_Base;wt_Base	ko_LPS_24hr - wt_LPS_24hr	284	Dip2a	1708.31	0.187515	0.076929	2.4375	0.0147891	0.737997	ko_LPS_24hr;wt_LPS_24hr
ko_Base - wt_Base	285	Pcdhga5	26.4665	0.755508	0.386176	1.95638	0.0504201	0.999953	ko_Base;wt_Base	ko_LPS_24hr - wt_LPS_24hr	285	Gm2606	48.2827	-1.24296	0.508566	-2.44405	0.0145235	0.724117	ko_LPS_24hr;wt_LPS_24hr	ko_Base - wt_Base	285	Pld2	3328.52	-0.158286	0.0726529	-2.17867	0.0293564	0.999865	ko_Base;wt_Base	ko_LPS_24hr - wt_LPS_24hr	285	Aebp2	3531.99	0.145202	0.0596214	2.4354	0.0148752	0.73969	ko_LPS_24hr;wt_LPS_24hr
ko_Base - wt_Base	286	Rps21	8730.61	-0.199612	0.10204	-1.95621	0.0504406	0.999953	ko_Base;wt_Base	ko_LPS_24hr - wt_LPS_24hr	286	Ltc4s	162.09	0.593206	0.242909	2.44209	0.0146024	0.724117	ko_LPS_24hr;wt_LPS_24hr	ko_Base - wt_Base	286	Scn1b	1321.13	-0.19957	0.0916587	-2.17732	0.0294567	0.999865	ko_Base;wt_Base	ko_LPS_24hr - wt_LPS_24hr	286	Ccng1	5099.49	0.317176	0.130324	2.43376	0.0149429	0.740459	ko_LPS_24hr;wt_LPS_24hr
ko_Base - wt_Base	287	Star	127.301	0.338165	0.172884	1.95602	0.0504629	0.999953	ko_Base;wt_Base	ko_LPS_24hr - wt_LPS_24hr	287	Gatc	913.063	-0.153909	0.0630367	-2.44158	0.014623	0.724117	ko_LPS_24hr;wt_LPS_24hr	ko_Base - wt_Base	287	Ntf5	48.2266	-0.948	0.435719	-2.17572	0.0295765	0.999865	ko_Base;wt_Base	ko_LPS_24hr - wt_LPS_24hr	287	Lcn2	24420.9	-0.361591	0.149058	-2.42584	0.0152729	0.753264	ko_LPS_24hr;wt_LPS_24hr
ko_Base - wt_Base	288	Gm12966	49.8431	0.57223	0.292652	1.95533	0.0505444	0.999953	ko_Base;wt_Base	ko_LPS_24hr - wt_LPS_24hr	288	Agl	3296.03	0.162236	0.0664597	2.44112	0.014642	0.724117	ko_LPS_24hr;wt_LPS_24hr	ko_Base - wt_Base	288	Map3k9	1951.88	0.177714	0.0817203	2.17466	0.0296554	0.999865	ko_Base;wt_Base	ko_LPS_24hr - wt_LPS_24hr	288	Timp1	972.37	-0.591284	0.243908	-2.42421	0.0153417	0.753264	ko_LPS_24hr;wt_LPS_24hr
ko_Base - wt_Base	289	Kctd1	150.823	0.335071	0.171417	1.95472	0.0506163	0.999953	ko_Base;wt_Base	ko_LPS_24hr - wt_LPS_24hr	289	Arhgdia	45036.9	-0.0940589	0.0385975	-2.43692	0.014813	0.726888	ko_LPS_24hr;wt_LPS_24hr	ko_Base - wt_Base	289	Mrpl30	1271.02	-0.186473	0.0857683	-2.17415	0.0296942	0.999865	ko_Base;wt_Base	ko_LPS_24hr - wt_LPS_24hr	289	Gm6209	25.6159	1.07391	0.443142	2.4234	0.0153761	0.753264	ko_LPS_24hr;wt_LPS_24hr
ko_Base - wt_Base	290	Rps18	16345.2	-0.195016	0.0998432	-1.95323	0.0507927	0.999953	ko_Base;wt_Base	ko_LPS_24hr - wt_LPS_24hr	290	2310033P09Rik	842.648	0.290305	0.11913	2.43687	0.014815	0.726888	ko_LPS_24hr;wt_LPS_24hr	ko_Base - wt_Base	290	Gm10031	66.7262	0.604276	0.278156	2.17243	0.029823	0.999865	ko_Base;wt_Base	ko_LPS_24hr - wt_LPS_24hr	290	Psmb3	3709.46	-0.124373	0.0513406	-2.4225	0.0154139	0.753264	ko_LPS_24hr;wt_LPS_24hr
ko_Base - wt_Base	291	Cbr1	1437.12	-0.129014	0.0661265	-1.95102	0.0510549	0.999953	ko_Base;wt_Base	ko_LPS_24hr - wt_LPS_24hr	291	Mrpl17	1082.98	-0.171048	0.0702463	-2.43498	0.0148925	0.726888	ko_LPS_24hr;wt_LPS_24hr	ko_Base - wt_Base	291	Phgdh	289.08	-0.452822	0.208955	-2.16708	0.030229	0.999865	ko_Base;wt_Base	ko_LPS_24hr - wt_LPS_24hr	291	Def6	1674.23	0.211865	0.0876329	2.41764	0.0156214	0.759633	ko_LPS_24hr;wt_LPS_24hr
ko_Base - wt_Base	292	Tek	7.68724	-1.32275	0.678792	-1.94868	0.0513341	0.999953	ko_Base;wt_Base	ko_LPS_24hr - wt_LPS_24hr	292	Rap1gap2	42.0297	0.955083	0.392272	2.43475	0.0149021	0.726888	ko_LPS_24hr;wt_LPS_24hr	ko_Base - wt_Base	292	Ltc4s	290.645	-0.298371	0.137692	-2.16695	0.0302389	0.999865	ko_Base;wt_Base	ko_LPS_24hr - wt_LPS_24hr	292	Hgf	632.299	0.214187	0.0886232	2.41682	0.0156566	0.759633	ko_LPS_24hr;wt_LPS_24hr
ko_Base - wt_Base	293	Ccnb1	723.937	-0.296424	0.15232	-1.94606	0.0516479	0.999953	ko_Base;wt_Base	ko_LPS_24hr - wt_LPS_24hr	293	Cd44	11538	0.107286	0.0441247	2.43142	0.0150397	0.727203	ko_LPS_24hr;wt_LPS_24hr	ko_Base - wt_Base	293	Icam5	76.3751	-0.527005	0.243527	-2.16405	0.0304604	0.999865	ko_Base;wt_Base	ko_LPS_24hr - wt_LPS_24hr	293	Tfec	2366.35	0.226151	0.0936581	2.41465	0.0157505	0.759633	ko_LPS_24hr;wt_LPS_24hr
ko_Base - wt_Base	294	Tmem254b	341.479	3.84748	1.97945	1.94371	0.0519304	0.999953	ko_Base;wt_Base	ko_LPS_24hr - wt_LPS_24hr	294	Ccl5	69545.5	-1.1558	0.475462	-2.4309	0.0150613	0.727203	ko_LPS_24hr;wt_LPS_24hr	ko_Base - wt_Base	294	Tfrc	2182.8	0.23169	0.107127	2.16277	0.0305593	0.999865	ko_Base;wt_Base	ko_LPS_24hr - wt_LPS_24hr	294	Slc39a4	1744.86	0.34186	0.141648	2.41345	0.0158023	0.759633	ko_LPS_24hr;wt_LPS_24hr
ko_Base - wt_Base	295	Pold4	915.507	-0.191747	0.0986532	-1.94365	0.0519378	0.999953	ko_Base;wt_Base	ko_LPS_24hr - wt_LPS_24hr	295	Nmt1	7211.17	-0.11619	0.0477973	-2.43089	0.0150618	0.727203	ko_LPS_24hr;wt_LPS_24hr	ko_Base - wt_Base	295	Slc9a3r2	36.8989	0.851266	0.394091	2.16007	0.0307671	0.999865	ko_Base;wt_Base	ko_LPS_24hr - wt_LPS_24hr	295	G3bp1	6081.64	0.186044	0.0770937	2.41322	0.0158123	0.759633	ko_LPS_24hr;wt_LPS_24hr
ko_Base - wt_Base	296	Oscp1	61.2861	-0.456958	0.235174	-1.94306	0.0520086	0.999953	ko_Base;wt_Base	ko_LPS_24hr - wt_LPS_24hr	296	Bclaf1	5307.95	0.0956285	0.039407	2.42669	0.0152373	0.732693	ko_LPS_24hr;wt_LPS_24hr	ko_Base - wt_Base	296	Fbxw10	75.3106	0.645732	0.299081	2.15906	0.0308457	0.999865	ko_Base;wt_Base	ko_LPS_24hr - wt_LPS_24hr	296	Sp140	3605.16	-0.332087	0.137801	-2.4099	0.0159571	0.760849	ko_LPS_24hr;wt_LPS_24hr
ko_Base - wt_Base	297	Rab13	692.104	-0.183457	0.0945065	-1.94121	0.0522323	0.999953	ko_Base;wt_Base	ko_LPS_24hr - wt_LPS_24hr	297	Nedd8	5607.94	-0.116215	0.0479264	-2.42486	0.0153143	0.732693	ko_LPS_24hr;wt_LPS_24hr	ko_Base - wt_Base	297	Ugt1a5	9.5978	2.57059	1.19208	2.1564	0.0310525	0.999865	ko_Base;wt_Base	ko_LPS_24hr - wt_LPS_24hr	297	Saa1	237.834	-0.500068	0.207561	-2.40926	0.0159849	0.760849	ko_LPS_24hr;wt_LPS_24hr
ko_Base - wt_Base	298	Ube2c	608.222	-0.394045	0.203014	-1.94098	0.0522612	0.999953	ko_Base;wt_Base	ko_LPS_24hr - wt_LPS_24hr	298	Dip2a	1575.1	0.163229	0.0673528	2.42348	0.0153724	0.732693	ko_LPS_24hr;wt_LPS_24hr	ko_Base - wt_Base	298	Trerf1	4176.15	0.154584	0.0718942	2.15016	0.0315426	0.999865	ko_Base;wt_Base	ko_LPS_24hr - wt_LPS_24hr	298	Ptprs	3306.25	0.232237	0.0964277	2.40841	0.0160222	0.760849	ko_LPS_24hr;wt_LPS_24hr
ko_Base - wt_Base	299	Scn1b	1301.8	-0.158773	0.0818085	-1.94078	0.0522846	0.999953	ko_Base;wt_Base	ko_LPS_24hr - wt_LPS_24hr	299	Lpp	4001.71	0.250062	0.103192	2.42328	0.0153812	0.732693	ko_LPS_24hr;wt_LPS_24hr	ko_Base - wt_Base	299	Plagl2	4202.57	0.162457	0.0757116	2.14574	0.0318938	0.999865	ko_Base;wt_Base	ko_LPS_24hr - wt_LPS_24hr	299	Lipg	123.18	-1.2178	0.506002	-2.4067	0.0160973	0.760849	ko_LPS_24hr;wt_LPS_24hr
ko_Base - wt_Base	300	Akr1b8	1599.58	-0.255409	0.131719	-1.93905	0.0524957	0.999953	ko_Base;wt_Base	ko_LPS_24hr - wt_LPS_24hr	300	Igfbp7	312.251	0.629942	0.260183	2.42115	0.0154714	0.734529	ko_LPS_24hr;wt_LPS_24hr	ko_Base - wt_Base	300	Fbln5	26.0022	-0.994909	0.46395	-2.14443	0.0319982	0.999865	ko_Base;wt_Base	ko_LPS_24hr - wt_LPS_24hr	300	Mob3b	517.921	0.288057	0.119699	2.4065	0.016106	0.760849	ko_LPS_24hr;wt_LPS_24hr
ko_Base - wt_Base	301	Eif3m	2839.01	-0.142144	0.073334	-1.93831	0.0525851	0.999953	ko_Base;wt_Base	ko_LPS_24hr - wt_LPS_24hr	301	Gm16314	19.0449	-2.91158	1.2039	-2.41846	0.0155862	0.737523	ko_LPS_24hr;wt_LPS_24hr	ko_Base - wt_Base	301	Adi1	1470.87	-0.177293	0.0827465	-2.1426	0.032145	0.999865	ko_Base;wt_Base	ko_LPS_24hr - wt_LPS_24hr	301	1700037C18Rik	169.485	-0.489817	0.203733	-2.40421	0.0162073	0.761217	ko_LPS_24hr;wt_LPS_24hr
ko_Base - wt_Base	302	Spred3	538.427	0.176435	0.0911372	1.93593	0.0528761	0.999953	ko_Base;wt_Base	ko_LPS_24hr - wt_LPS_24hr	302	Sla2	28.746	-0.758051	0.313719	-2.41634	0.0156776	0.73939	ko_LPS_24hr;wt_LPS_24hr	ko_Base - wt_Base	302	Tlr1	4557.59	0.167738	0.0783388	2.14119	0.0322586	0.999865	ko_Base;wt_Base	ko_LPS_24hr - wt_LPS_24hr	302	Irf7	85485.9	-0.336161	0.13984	-2.4039	0.0162213	0.761217	ko_LPS_24hr;wt_LPS_24hr
ko_Base - wt_Base	303	Pradc1	215.243	-0.263434	0.136146	-1.93493	0.0529985	0.999953	ko_Base;wt_Base	ko_LPS_24hr - wt_LPS_24hr	303	Tmsb4x	89764.9	-0.127311	0.0527458	-2.41367	0.0157927	0.74236	ko_LPS_24hr;wt_LPS_24hr	ko_Base - wt_Base	303	Gm4262	50.2022	-0.790647	0.370464	-2.13421	0.0328258	0.999865	ko_Base;wt_Base	ko_LPS_24hr - wt_LPS_24hr	303	Cdc42bpg	1117.21	0.244305	0.101887	2.39781	0.0164934	0.771435	ko_LPS_24hr;wt_LPS_24hr
ko_Base - wt_Base	304	Rnf167	2234.45	0.142396	0.0736493	1.93343	0.0531828	0.999953	ko_Base;wt_Base	ko_LPS_24hr - wt_LPS_24hr	304	Sacm1l	2668.69	0.10588	0.0440549	2.40336	0.0162453	0.758343	ko_LPS_24hr;wt_LPS_24hr	ko_Base - wt_Base	304	Gatm	2874.48	0.22406	0.105098	2.13191	0.0330146	0.999865	ko_Base;wt_Base	ko_LPS_24hr - wt_LPS_24hr	304	Ubtd1	2824.38	-0.133798	0.0558349	-2.39632	0.0165608	0.771966	ko_LPS_24hr;wt_LPS_24hr
ko_Base - wt_Base	305	Gm15927	39.865	-0.559774	0.289783	-1.9317	0.0533961	0.999953	ko_Base;wt_Base	ko_LPS_24hr - wt_LPS_24hr	305	Abcb4	1587.34	0.441663	0.183821	2.40268	0.0162753	0.758343	ko_LPS_24hr;wt_LPS_24hr	ko_Base - wt_Base	305	Tspan10	25.2905	-1.13061	0.530446	-2.13143	0.0330541	0.999865	ko_Base;wt_Base	ko_LPS_24hr - wt_LPS_24hr	305	Syt3	16.2775	1.18086	0.49302	2.39515	0.0166137	0.771966	ko_LPS_24hr;wt_LPS_24hr
ko_Base - wt_Base	306	Fam109a	351.926	4.14743	2.14769	1.93111	0.0534692	0.999953	ko_Base;wt_Base	ko_LPS_24hr - wt_LPS_24hr	306	Frmd6	342.51	0.258115	0.107445	2.4023	0.0162924	0.758343	ko_LPS_24hr;wt_LPS_24hr	ko_Base - wt_Base	306	Gm37472	79.2977	0.618621	0.290289	2.13106	0.0330846	0.999865	ko_Base;wt_Base	ko_LPS_24hr - wt_LPS_24hr	306	Ltc4s	167.336	0.654591	0.273548	2.39297	0.0167127	0.774027	ko_LPS_24hr;wt_LPS_24hr
ko_Base - wt_Base	307	Atoh8	250.954	-0.513277	0.265801	-1.93106	0.053476	0.999953	ko_Base;wt_Base	ko_LPS_24hr - wt_LPS_24hr	307	Psme1	9470.26	-0.184134	0.0766985	-2.40075	0.0163616	0.759083	ko_LPS_24hr;wt_LPS_24hr	ko_Base - wt_Base	307	Gm37760	37.7789	0.709006	0.33297	2.12934	0.033226	0.999865	ko_Base;wt_Base	ko_LPS_24hr - wt_LPS_24hr	307	Dbp	150.57	-0.450907	0.18888	-2.38726	0.0169744	0.783262	ko_LPS_24hr;wt_LPS_24hr
ko_Base - wt_Base	308	Inka2	41.4447	5.73643	2.97418	1.92875	0.0537624	0.999953	ko_Base;wt_Base	ko_LPS_24hr - wt_LPS_24hr	308	Cox6a1	8805.19	-0.146652	0.0611622	-2.39775	0.016496	0.762834	ko_LPS_24hr;wt_LPS_24hr	ko_Base - wt_Base	308	Gm38082	37.6178	1.02804	0.483355	2.12689	0.0334289	0.999865	ko_Base;wt_Base	ko_LPS_24hr - wt_LPS_24hr	308	Fgl2	5733.12	-0.646185	0.270799	-2.38622	0.0170226	0.783262	ko_LPS_24hr;wt_LPS_24hr
ko_Base - wt_Base	309	Sec61b	1960.71	-0.185343	0.0962427	-1.92579	0.054131	0.999953	ko_Base;wt_Base	ko_LPS_24hr - wt_LPS_24hr	309	Cdh5	29.3873	-0.709358	0.296213	-2.39476	0.0166314	0.765738	ko_LPS_24hr;wt_LPS_24hr	ko_Base - wt_Base	309	Adgrg6	861.859	0.222138	0.104526	2.12519	0.0335707	0.999865	ko_Base;wt_Base	ko_LPS_24hr - wt_LPS_24hr	309	Ccnt1	4359.42	0.116355	0.0488158	2.38356	0.0171462	0.784826	ko_LPS_24hr;wt_LPS_24hr
ko_Base - wt_Base	310	Eif5a	22845.3	0.165289	0.0858441	1.92546	0.0541721	0.999953	ko_Base;wt_Base	ko_LPS_24hr - wt_LPS_24hr	310	Slc30a4	494.822	0.266923	0.11154	2.39308	0.0167076	0.765738	ko_LPS_24hr;wt_LPS_24hr	ko_Base - wt_Base	310	Gm49388	532.136	-0.275038	0.129433	-2.12494	0.0335917	0.999865	ko_Base;wt_Base	ko_LPS_24hr - wt_LPS_24hr	310	Zmpste24	3113.44	0.138563	0.0581438	2.3831	0.0171674	0.784826	ko_LPS_24hr;wt_LPS_24hr
ko_Base - wt_Base	311	Ahrr	949.324	0.292278	0.151937	1.92368	0.0543948	0.999953	ko_Base;wt_Base	ko_LPS_24hr - wt_LPS_24hr	311	Rpph1	100.166	-0.411	0.171806	-2.39223	0.0167462	0.765738	ko_LPS_24hr;wt_LPS_24hr	ko_Base - wt_Base	311	Rhof	441.159	-0.331311	0.156144	-2.12184	0.0338513	0.999865	ko_Base;wt_Base	ko_LPS_24hr - wt_LPS_24hr	311	Tm7sf3	1548.73	-0.156528	0.065743	-2.38091	0.01727	0.786977	ko_LPS_24hr;wt_LPS_24hr
ko_Base - wt_Base	312	Gm44777	150.239	-0.346735	0.180249	-1.92364	0.0543995	0.999953	ko_Base;wt_Base	ko_LPS_24hr - wt_LPS_24hr	312	Oas1g	4762.29	-0.158925	0.0665139	-2.38936	0.0168779	0.765738	ko_LPS_24hr;wt_LPS_24hr	ko_Base - wt_Base	312	Tmem107	116.391	-0.509861	0.24065	-2.11868	0.0341172	0.999865	ko_Base;wt_Base	ko_LPS_24hr - wt_LPS_24hr	312	Ksr1	720.967	0.489585	0.205857	2.37828	0.0173936	0.788731	ko_LPS_24hr;wt_LPS_24hr
ko_Base - wt_Base	313	Mier2	1786.33	0.118678	0.0616986	1.9235	0.0544167	0.999953	ko_Base;wt_Base	ko_LPS_24hr - wt_LPS_24hr	313	Nyap1	166.029	0.372089	0.155832	2.38776	0.0169515	0.765738	ko_LPS_24hr;wt_LPS_24hr	ko_Base - wt_Base	313	Tspan32	522.89	-0.228007	0.107743	-2.11622	0.0343259	0.999865	ko_Base;wt_Base	ko_LPS_24hr - wt_LPS_24hr	313	Gm9803	212.833	3.64406	1.53258	2.37773	0.0174198	0.788731	ko_LPS_24hr;wt_LPS_24hr
ko_Base - wt_Base	314	Tom1l2	1305.01	-0.179129	0.0931369	-1.92329	0.0544442	0.999953	ko_Base;wt_Base	ko_LPS_24hr - wt_LPS_24hr	314	Tm7sf2	1432.49	-1.40647	0.589217	-2.38701	0.0169861	0.765738	ko_LPS_24hr;wt_LPS_24hr	ko_Base - wt_Base	314	Gm10550	14.2691	-1.67986	0.79446	-2.11447	0.0344751	0.999865	ko_Base;wt_Base	ko_LPS_24hr - wt_LPS_24hr	314	Ncoa4	7847.33	0.232176	0.0978231	2.37342	0.017624	0.793311	ko_LPS_24hr;wt_LPS_24hr
ko_Base - wt_Base	315	Bricd5	18.1353	-1.48511	0.77243	-1.92265	0.0545239	0.999953	ko_Base;wt_Base	ko_LPS_24hr - wt_LPS_24hr	315	Mtch1	7027.9	-0.109655	0.0459712	-2.3853	0.0170654	0.765738	ko_LPS_24hr;wt_LPS_24hr	ko_Base - wt_Base	315	Ube2e2	449.049	-0.276356	0.130776	-2.11319	0.0345842	0.999865	ko_Base;wt_Base	ko_LPS_24hr - wt_LPS_24hr	315	Nt5c3	1509.14	-0.351765	0.148221	-2.37324	0.0176329	0.793311	ko_LPS_24hr;wt_LPS_24hr
ko_Base - wt_Base	316	Hscb	1251.37	-0.20128	0.104699	-1.92246	0.0545481	0.999953	ko_Base;wt_Base	ko_LPS_24hr - wt_LPS_24hr	316	Adamts7	108.725	0.732159	0.306948	2.38529	0.0170657	0.765738	ko_LPS_24hr;wt_LPS_24hr	ko_Base - wt_Base	316	Sh3bp5	8657.76	0.139844	0.0661976	2.11252	0.0346419	0.999865	ko_Base;wt_Base	ko_LPS_24hr - wt_LPS_24hr	316	Gm20633	98.3246	-0.597265	0.252353	-2.36678	0.0179437	0.801931	ko_LPS_24hr;wt_LPS_24hr
ko_Base - wt_Base	317	Rps14	26779.4	-0.173909	0.0904722	-1.92223	0.0545764	0.999953	ko_Base;wt_Base	ko_LPS_24hr - wt_LPS_24hr	317	Zbtb26	242.026	0.269095	0.112872	2.38407	0.0171223	0.765738	ko_LPS_24hr;wt_LPS_24hr	ko_Base - wt_Base	317	Gm15512	816.066	-0.373897	0.177039	-2.11194	0.0346915	0.999865	ko_Base;wt_Base	ko_LPS_24hr - wt_LPS_24hr	317	Themis2	9294.88	-0.332861	0.140656	-2.3665	0.0179574	0.801931	ko_LPS_24hr;wt_LPS_24hr
ko_Base - wt_Base	318	Gm20422	14.5812	-1.95907	1.01927	-1.92203	0.0546019	0.999953	ko_Base;wt_Base	ko_LPS_24hr - wt_LPS_24hr	318	Mppe1	559.309	-0.171357	0.0718919	-2.38353	0.0171474	0.765738	ko_LPS_24hr;wt_LPS_24hr	ko_Base - wt_Base	318	Gm42890	17.91	-1.11964	0.530736	-2.10959	0.0348935	0.999865	ko_Base;wt_Base	ko_LPS_24hr - wt_LPS_24hr	318	Gm7609	52.1862	-0.818676	0.346055	-2.36574	0.0179942	0.801931	ko_LPS_24hr;wt_LPS_24hr
ko_Base - wt_Base	319	Snrpg	1411.21	-0.238482	0.124092	-1.92181	0.0546296	0.999953	ko_Base;wt_Base	ko_LPS_24hr - wt_LPS_24hr	319	Tbcb	2842.95	-0.132469	0.055578	-2.38347	0.0171502	0.765738	ko_LPS_24hr;wt_LPS_24hr	ko_Base - wt_Base	319	Gimap6	30.262	-0.880735	0.417512	-2.10949	0.0349027	0.999865	ko_Base;wt_Base	ko_LPS_24hr - wt_LPS_24hr	319	Gm20417	205.175	-0.43778	0.185392	-2.36138	0.0182071	0.805508	ko_LPS_24hr;wt_LPS_24hr
ko_Base - wt_Base	320	Gm45051	36.9498	-0.593323	0.309275	-1.91843	0.055056	0.999953	ko_Base;wt_Base	ko_LPS_24hr - wt_LPS_24hr	320	Fbxo31	922.719	0.148655	0.0624265	2.38127	0.0172529	0.767754	ko_LPS_24hr;wt_LPS_24hr	ko_Base - wt_Base	320	Bex3	1238.98	-0.37277	0.176716	-2.10943	0.0349073	0.999865	ko_Base;wt_Base	ko_LPS_24hr - wt_LPS_24hr	320	Fbxo31	1005.95	0.171625	0.0727028	2.36063	0.0182437	0.805508	ko_LPS_24hr;wt_LPS_24hr
ko_Base - wt_Base	321	Gmfg	3436.71	-0.142968	0.0745646	-1.91737	0.0551905	0.999953	ko_Base;wt_Base	ko_LPS_24hr - wt_LPS_24hr	321	Myh9	41012.3	0.0835951	0.035121	2.3802	0.0173032	0.767754	ko_LPS_24hr;wt_LPS_24hr	ko_Base - wt_Base	321	Batf	341.868	-0.375691	0.178204	-2.10821	0.0350131	0.999865	ko_Base;wt_Base	ko_LPS_24hr - wt_LPS_24hr	321	Crlf2	7928.18	-0.13853	0.0586839	-2.36061	0.018245	0.805508	ko_LPS_24hr;wt_LPS_24hr
ko_Base - wt_Base	322	Pde2a	242.371	-0.424281	0.221915	-1.9119	0.0558885	0.999953	ko_Base;wt_Base	ko_LPS_24hr - wt_LPS_24hr	322	Cd164	6488.34	0.208957	0.0879693	2.37534	0.017533	0.770458	ko_LPS_24hr;wt_LPS_24hr	ko_Base - wt_Base	322	Snx24	1015.76	-0.184804	0.0877116	-2.10695	0.0351223	0.999865	ko_Base;wt_Base	ko_LPS_24hr - wt_LPS_24hr	322	Hmgcr	2573.14	0.153158	0.0649206	2.35916	0.0183163	0.805813	ko_LPS_24hr;wt_LPS_24hr
ko_Base - wt_Base	323	Eif4a-ps4	317.245	0.235205	0.123033	1.91172	0.0559119	0.999953	ko_Base;wt_Base	ko_LPS_24hr - wt_LPS_24hr	323	Lrfn4	77.3869	0.52309	0.220537	2.3719	0.0176971	0.770458	ko_LPS_24hr;wt_LPS_24hr	ko_Base - wt_Base	323	1700021J08Rik	48.2973	-0.637084	0.302556	-2.10568	0.0352324	0.999865	ko_Base;wt_Base	ko_LPS_24hr - wt_LPS_24hr	323	Siglece	4853.47	0.358166	0.151894	2.35801	0.0183734	0.805813	ko_LPS_24hr;wt_LPS_24hr
ko_Base - wt_Base	324	Gm45762	9.74702	1.50738	0.788542	1.9116	0.0559273	0.999953	ko_Base;wt_Base	ko_LPS_24hr - wt_LPS_24hr	324	Arpc3	13623.8	-0.0950688	0.0400959	-2.37103	0.0177384	0.770458	ko_LPS_24hr;wt_LPS_24hr	ko_Base - wt_Base	324	Maip1	179.949	-2.71147	1.28844	-2.10446	0.0353383	0.999865	ko_Base;wt_Base	ko_LPS_24hr - wt_LPS_24hr	324	Ifi35	4869.87	-0.187075	0.0793842	-2.35657	0.0184444	0.805813	ko_LPS_24hr;wt_LPS_24hr
ko_Base - wt_Base	325	Tmod1	380.636	0.208815	0.109295	1.91056	0.0560606	0.999953	ko_Base;wt_Base	ko_LPS_24hr - wt_LPS_24hr	325	Crebzf	2310.31	0.107521	0.0453582	2.37047	0.0177653	0.770458	ko_LPS_24hr;wt_LPS_24hr	ko_Base - wt_Base	325	Smcr8	6046.53	-0.267195	0.12713	-2.10174	0.0355758	0.999865	ko_Base;wt_Base	ko_LPS_24hr - wt_LPS_24hr	325	Gm14236	7907.56	-0.398413	0.169115	-2.35587	0.0184793	0.805813	ko_LPS_24hr;wt_LPS_24hr
ko_Base - wt_Base	326	Gm42846	138.048	-0.457195	0.23942	-1.9096	0.0561852	0.999953	ko_Base;wt_Base	ko_LPS_24hr - wt_LPS_24hr	326	Arhgap18	1315.7	-0.191684	0.0808727	-2.37019	0.017779	0.770458	ko_LPS_24hr;wt_LPS_24hr	ko_Base - wt_Base	326	Smg1	7361.57	0.245946	0.117163	2.09918	0.0358007	0.999865	ko_Base;wt_Base	ko_LPS_24hr - wt_LPS_24hr	326	Vegfa	17293.6	0.304837	0.129594	2.35225	0.0186604	0.809324	ko_LPS_24hr;wt_LPS_24hr
ko_Base - wt_Base	327	Gm44710	8.48511	1.3291	0.696155	1.9092	0.0562362	0.999953	ko_Base;wt_Base	ko_LPS_24hr - wt_LPS_24hr	327	Lonrf3	1032.76	0.244976	0.103366	2.36998	0.017789	0.770458	ko_LPS_24hr;wt_LPS_24hr	ko_Base - wt_Base	327	Amd1	3332.4	0.136874	0.0652331	2.09823	0.035885	0.999865	ko_Base;wt_Base	ko_LPS_24hr - wt_LPS_24hr	327	Wnt6	301.484	0.414766	0.176348	2.35197	0.0186741	0.809324	ko_LPS_24hr;wt_LPS_24hr
ko_Base - wt_Base	328	Ccl6	6937.06	-0.208635	0.109384	-1.90737	0.0564731	0.999953	ko_Base;wt_Base	ko_LPS_24hr - wt_LPS_24hr	328	Pafah1b1	8368.39	0.118753	0.0501078	2.36995	0.0177903	0.770458	ko_LPS_24hr;wt_LPS_24hr	ko_Base - wt_Base	328	Map4k1	1525.79	-0.213736	0.101938	-2.09672	0.036018	0.999865	ko_Base;wt_Base	ko_LPS_24hr - wt_LPS_24hr	328	Mrps18c	1194.45	-0.217316	0.0926385	-2.34585	0.0189839	0.820243	ko_LPS_24hr;wt_LPS_24hr
ko_Base - wt_Base	329	Coq8a	498.883	-0.17783	0.0932898	-1.90621	0.056623	0.999953	ko_Base;wt_Base	ko_LPS_24hr - wt_LPS_24hr	329	Plekhg1	1841.35	0.193656	0.0817942	2.3676	0.017904	0.770458	ko_LPS_24hr;wt_LPS_24hr	ko_Base - wt_Base	329	mt-Nd5	53043.6	0.172739	0.0825418	2.09275	0.0363714	0.999865	ko_Base;wt_Base	ko_LPS_24hr - wt_LPS_24hr	329	Slc5a3	1049.33	0.391448	0.167267	2.34026	0.0192701	0.827936	ko_LPS_24hr;wt_LPS_24hr
ko_Base - wt_Base	330	Gm14276	28.4708	-0.731249	0.383925	-1.90467	0.0568234	0.999953	ko_Base;wt_Base	ko_LPS_24hr - wt_LPS_24hr	330	Zmynd15	3691.04	-0.156244	0.0660148	-2.36681	0.0179423	0.770458	ko_LPS_24hr;wt_LPS_24hr	ko_Base - wt_Base	330	Dmac2	444.077	-1.68229	0.804119	-2.09209	0.03643	0.999865	ko_Base;wt_Base	ko_LPS_24hr - wt_LPS_24hr	330	Dnah14	13.4371	-7.28053	3.11121	-2.3401	0.0192788	0.827936	ko_LPS_24hr;wt_LPS_24hr
ko_Base - wt_Base	331	Ddx5	31575.3	0.0867103	0.0455496	1.90365	0.0569563	0.999953	ko_Base;wt_Base	ko_LPS_24hr - wt_LPS_24hr	331	Prdx2	8665.57	-0.111285	0.0470229	-2.36662	0.0179511	0.770458	ko_LPS_24hr;wt_LPS_24hr	ko_Base - wt_Base	331	Pcdhga5	27.0844	0.891672	0.426304	2.09163	0.0364714	0.999865	ko_Base;wt_Base	ko_LPS_24hr - wt_LPS_24hr	331	Lgmn	53088.5	-0.375509	0.160741	-2.33611	0.0194855	0.834184	ko_LPS_24hr;wt_LPS_24hr
ko_Base - wt_Base	332	Fam221b	1404.74	-0.146744	0.0770914	-1.9035	0.0569749	0.999953	ko_Base;wt_Base	ko_LPS_24hr - wt_LPS_24hr	332	Atp5j2	3104.76	-0.10596	0.0447873	-2.36584	0.0179894	0.770458	ko_LPS_24hr;wt_LPS_24hr	ko_Base - wt_Base	332	Fam129c	203.519	-0.4965	0.237664	-2.08909	0.0366998	0.999865	ko_Base;wt_Base	ko_LPS_24hr - wt_LPS_24hr	332	Map2k2	6183.8	-0.146942	0.0629515	-2.33421	0.0195849	0.834184	ko_LPS_24hr;wt_LPS_24hr
ko_Base - wt_Base	333	Rpl36al	8698.35	-0.173658	0.0913074	-1.9019	0.0571842	0.999953	ko_Base;wt_Base	ko_LPS_24hr - wt_LPS_24hr	333	Ppp1r14a	75.5938	-0.545711	0.230711	-2.36535	0.0180132	0.770458	ko_LPS_24hr;wt_LPS_24hr	ko_Base - wt_Base	333	H2-Ob	29.1632	-0.833067	0.398829	-2.08878	0.0367273	0.999865	ko_Base;wt_Base	ko_LPS_24hr - wt_LPS_24hr	333	Cd300ld3	2591.34	-0.31985	0.137045	-2.3339	0.0196009	0.834184	ko_LPS_24hr;wt_LPS_24hr
ko_Base - wt_Base	334	Epop	205.304	6.15514	3.23906	1.90028	0.057396	0.999953	ko_Base;wt_Base	ko_LPS_24hr - wt_LPS_24hr	334	Klra2	552.37	-0.251268	0.106316	-2.3634	0.018108	0.77064	ko_LPS_24hr;wt_LPS_24hr	ko_Base - wt_Base	334	Dtx1	75.9245	-1.21918	0.583919	-2.08792	0.0368046	0.999865	ko_Base;wt_Base	ko_LPS_24hr - wt_LPS_24hr	334	Anxa3	1668.64	0.307908	0.132082	2.3312	0.019743	0.835357	ko_LPS_24hr;wt_LPS_24hr
ko_Base - wt_Base	335	Mzt2	376.535	-0.252033	0.132892	-1.89653	0.0578901	0.999953	ko_Base;wt_Base	ko_LPS_24hr - wt_LPS_24hr	335	Chmp2a	3776.35	-0.130836	0.0554084	-2.3613	0.0182108	0.77064	ko_LPS_24hr;wt_LPS_24hr	ko_Base - wt_Base	335	Saysd1	608.642	-0.243361	0.116574	-2.08761	0.0368327	0.999865	ko_Base;wt_Base	ko_LPS_24hr - wt_LPS_24hr	335	Lrp1	71444.5	-0.183672	0.0788132	-2.33047	0.0197813	0.835357	ko_LPS_24hr;wt_LPS_24hr
ko_Base - wt_Base	336	Stat6	14845.8	0.0771763	0.0406947	1.89647	0.0578975	0.999953	ko_Base;wt_Base	ko_LPS_24hr - wt_LPS_24hr	336	Drap1	8010.1	-0.112861	0.0478117	-2.36053	0.0182489	0.77064	ko_LPS_24hr;wt_LPS_24hr	ko_Base - wt_Base	336	Phlda1	212.738	-0.411786	0.197758	-2.08228	0.0373171	0.999865	ko_Base;wt_Base	ko_LPS_24hr - wt_LPS_24hr	336	Vamp8	8587.18	-0.114273	0.0490439	-2.33002	0.0198052	0.835357	ko_LPS_24hr;wt_LPS_24hr
ko_Base - wt_Base	337	Col1a1	33.6937	1.37844	0.727361	1.89513	0.0580756	0.999953	ko_Base;wt_Base	ko_LPS_24hr - wt_LPS_24hr	337	Tpi1	55263	-0.179091	0.0758963	-2.35969	0.0182904	0.77064	ko_LPS_24hr;wt_LPS_24hr	ko_Base - wt_Base	337	Rcbtb2	7187.05	0.139255	0.0669109	2.08121	0.0374151	0.999865	ko_Base;wt_Base	ko_LPS_24hr - wt_LPS_24hr	337	Phf11b	4472.12	-0.474668	0.203886	-2.3281	0.0199066	0.837141	ko_LPS_24hr;wt_LPS_24hr
ko_Base - wt_Base	338	Pced1b	157.579	-0.341678	0.180366	-1.89436	0.0581773	0.999953	ko_Base;wt_Base	ko_LPS_24hr - wt_LPS_24hr	338	D16Ertd472e	290.745	0.326644	0.138516	2.35816	0.0183658	0.77064	ko_LPS_24hr;wt_LPS_24hr	ko_Base - wt_Base	338	Card14	302.899	-0.360992	0.17346	-2.08112	0.0374229	0.999865	ko_Base;wt_Base	ko_LPS_24hr - wt_LPS_24hr	338	Gda	5264.79	0.337787	0.145233	2.32583	0.0200276	0.839738	ko_LPS_24hr;wt_LPS_24hr
ko_Base - wt_Base	339	Sorbs3	564.209	-0.224734	0.118788	-1.89189	0.0585057	0.999953	ko_Base;wt_Base	ko_LPS_24hr - wt_LPS_24hr	339	Ifi208	1733.19	-0.533294	0.226162	-2.35801	0.0183731	0.77064	ko_LPS_24hr;wt_LPS_24hr	ko_Base - wt_Base	339	Gm5869	516.75	-0.398398	0.191546	-2.07991	0.0375337	0.999865	ko_Base;wt_Base	ko_LPS_24hr - wt_LPS_24hr	339	Gm21748	18.2721	-7.69607	3.3124	-2.32341	0.0201571	0.842673	ko_LPS_24hr;wt_LPS_24hr
ko_Base - wt_Base	340	Rpl41	22186.3	-0.202614	0.107208	-1.88991	0.0587704	0.999953	ko_Base;wt_Base	ko_LPS_24hr - wt_LPS_24hr	340	Ddhd1	970.752	0.224401	0.0951844	2.35754	0.0183962	0.77064	ko_LPS_24hr;wt_LPS_24hr	ko_Base - wt_Base	340	Gm44710	8.83367	1.58947	0.764369	2.07945	0.0375757	0.999865	ko_Base;wt_Base	ko_LPS_24hr - wt_LPS_24hr	340	Tef	1676.72	-0.184623	0.0796213	-2.31876	0.0204081	0.850659	ko_LPS_24hr;wt_LPS_24hr
ko_Base - wt_Base	341	Sec11c	2336.37	-0.1476	0.0781083	-1.88969	0.0588001	0.999953	ko_Base;wt_Base	ko_LPS_24hr - wt_LPS_24hr	341	Fam72a	119.859	-0.571442	0.242797	-2.35358	0.0185936	0.776623	ko_LPS_24hr;wt_LPS_24hr	ko_Base - wt_Base	341	Atp6v1f	7351.84	-0.17931	0.0862657	-2.07858	0.0376564	0.999865	ko_Base;wt_Base	ko_LPS_24hr - wt_LPS_24hr	341	Gm16199	16.1479	-2.56013	1.10829	-2.30999	0.0208889	0.868146	ko_LPS_24hr;wt_LPS_24hr
ko_Base - wt_Base	342	Afg1l	280.65	-0.224724	0.118933	-1.8895	0.0588247	0.999953	ko_Base;wt_Base	ko_LPS_24hr - wt_LPS_24hr	342	Ubl5	4866.13	-0.10239	0.0435968	-2.34857	0.0188455	0.784274	ko_LPS_24hr;wt_LPS_24hr	ko_Base - wt_Base	342	Anapc7	2389.5	-0.152886	0.0735536	-2.07856	0.0376574	0.999865	ko_Base;wt_Base	ko_LPS_24hr - wt_LPS_24hr	342	Tmem219	2636.56	-0.158576	0.0687167	-2.30767	0.0210174	0.870932	ko_LPS_24hr;wt_LPS_24hr
ko_Base - wt_Base	343	Il3ra	4591.53	-0.214218	0.113394	-1.88914	0.0588732	0.999953	ko_Base;wt_Base	ko_LPS_24hr - wt_LPS_24hr	343	Rdx	3293.34	0.109343	0.0465733	2.34776	0.0188869	0.784274	ko_LPS_24hr;wt_LPS_24hr	ko_Base - wt_Base	343	A930004J17Rik	103.796	0.446926	0.215037	2.07837	0.037675	0.999865	ko_Base;wt_Base	ko_LPS_24hr - wt_LPS_24hr	343	Zfp367	437.179	0.224557	0.0974212	2.30501	0.021166	0.874531	ko_LPS_24hr;wt_LPS_24hr
ko_Base - wt_Base	344	Rps20	11675.9	-0.206538	0.109429	-1.88742	0.0591037	0.999953	ko_Base;wt_Base	ko_LPS_24hr - wt_LPS_24hr	344	Abcb6	809.418	0.220082	0.093879	2.34432	0.019062	0.788869	ko_LPS_24hr;wt_LPS_24hr	ko_Base - wt_Base	344	Snhg15	655.93	-0.532971	0.256454	-2.07824	0.0376876	0.999865	ko_Base;wt_Base	ko_LPS_24hr - wt_LPS_24hr	344	Gm12024	190.925	-0.413728	0.179652	-2.30294	0.0212823	0.876781	ko_LPS_24hr;wt_LPS_24hr
ko_Base - wt_Base	345	Gm45062	76.0443	-3.34662	1.77421	-1.88625	0.0592606	0.999953	ko_Base;wt_Base	ko_LPS_24hr - wt_LPS_24hr	345	Pf4	15524	0.667897	0.285248	2.34146	0.0192083	0.788869	ko_LPS_24hr;wt_LPS_24hr	ko_Base - wt_Base	345	Zbtb16	793.871	0.230097	0.110793	2.07681	0.0378188	0.999865	ko_Base;wt_Base	ko_LPS_24hr - wt_LPS_24hr	345	Amd2	50.5615	0.660337	0.286916	2.3015	0.0213636	0.877578	ko_LPS_24hr;wt_LPS_24hr
ko_Base - wt_Base	346	Mcee	570.978	-0.172545	0.0914954	-1.88583	0.059318	0.999953	ko_Base;wt_Base	ko_LPS_24hr - wt_LPS_24hr	346	Mctp1	815.102	0.393643	0.168153	2.34098	0.0192333	0.788869	ko_LPS_24hr;wt_LPS_24hr	ko_Base - wt_Base	346	Nfkbiz	6798.86	0.2164	0.10429	2.07497	0.0379893	0.999865	ko_Base;wt_Base	ko_LPS_24hr - wt_LPS_24hr	346	Angpt2	40.4969	-0.923249	0.401682	-2.29846	0.0215358	0.879142	ko_LPS_24hr;wt_LPS_24hr
ko_Base - wt_Base	347	Rpl19	20244.5	-0.160921	0.0853736	-1.88491	0.0594424	0.999953	ko_Base;wt_Base	ko_LPS_24hr - wt_LPS_24hr	347	Large	287.033	-4.47136	1.9101	-2.3409	0.0192372	0.788869	ko_LPS_24hr;wt_LPS_24hr	ko_Base - wt_Base	347	Birc6	6512.69	0.209978	0.101231	2.07424	0.0380575	0.999865	ko_Base;wt_Base	ko_LPS_24hr - wt_LPS_24hr	347	Kmt5a	5856.19	0.167289	0.0727968	2.29803	0.0215602	0.879142	ko_LPS_24hr;wt_LPS_24hr
ko_Base - wt_Base	348	Gm44914	20.3216	1.32926	0.706258	1.88212	0.0598199	0.999953	ko_Base;wt_Base	ko_LPS_24hr - wt_LPS_24hr	348	Tmem171	433.632	-0.365511	0.156189	-2.34018	0.0192745	0.788869	ko_LPS_24hr;wt_LPS_24hr	ko_Base - wt_Base	348	Neurl3	14394.5	0.121785	0.0587622	2.07251	0.0382182	0.999865	ko_Base;wt_Base	ko_LPS_24hr - wt_LPS_24hr	348	Msi2	778.486	0.22497	0.0979176	2.29754	0.0215877	0.879142	ko_LPS_24hr;wt_LPS_24hr
ko_Base - wt_Base	349	Trerf1	4187.83	0.120109	0.0638477	1.88118	0.0599468	0.999953	ko_Base;wt_Base	ko_LPS_24hr - wt_LPS_24hr	349	Phf3	3798.72	0.109063	0.0467358	2.33362	0.0196159	0.800541	ko_LPS_24hr;wt_LPS_24hr	ko_Base - wt_Base	349	Itga9	1594.35	0.248185	0.119928	2.06944	0.0385046	0.999865	ko_Base;wt_Base	ko_LPS_24hr - wt_LPS_24hr	349	Tmem106b	3893.51	0.145155	0.063285	2.29367	0.0218092	0.884934	ko_LPS_24hr;wt_LPS_24hr
ko_Base - wt_Base	350	Pes1	5348.18	0.11088	0.0589632	1.8805	0.0600403	0.999953	ko_Base;wt_Base	ko_LPS_24hr - wt_LPS_24hr	350	Tbc1d23	2332.31	0.116499	0.04997	2.33138	0.0197336	0.802613	ko_LPS_24hr;wt_LPS_24hr	ko_Base - wt_Base	350	Snx15	1296.89	-0.170621	0.0826128	-2.06531	0.0388936	0.999865	ko_Base;wt_Base	ko_LPS_24hr - wt_LPS_24hr	350	Ube3c	6663.87	-0.281711	0.122903	-2.29214	0.0218974	0.884934	ko_LPS_24hr;wt_LPS_24hr
ko_Base - wt_Base	351	Zfp972	12.8001	-1.02407	0.544882	-1.87943	0.0601852	0.999953	ko_Base;wt_Base	ko_LPS_24hr - wt_LPS_24hr	351	Cd300ld3	2337.29	-0.287484	0.123357	-2.33051	0.0197793	0.802613	ko_LPS_24hr;wt_LPS_24hr	ko_Base - wt_Base	351	Zfp968	35.8246	0.891048	0.431497	2.06501	0.0389216	0.999865	ko_Base;wt_Base	ko_LPS_24hr - wt_LPS_24hr	351	Ly86	9129.15	-0.213151	0.0930059	-2.2918	0.0219173	0.884934	ko_LPS_24hr;wt_LPS_24hr
ko_Base - wt_Base	352	Cox8a	5834.22	-0.198194	0.105577	-1.87725	0.0604834	0.999953	ko_Base;wt_Base	ko_LPS_24hr - wt_LPS_24hr	352	Gm20633	88.9806	-0.521	0.223669	-2.32933	0.0198415	0.802848	ko_LPS_24hr;wt_LPS_24hr	ko_Base - wt_Base	352	Cd300ld3	12103.7	0.129789	0.0628712	2.06437	0.0389828	0.999865	ko_Base;wt_Base	ko_LPS_24hr - wt_LPS_24hr	352	Zc3h13	3343.41	0.121409	0.0530931	2.28672	0.022212	0.892307	ko_LPS_24hr;wt_LPS_24hr
ko_Base - wt_Base	353	Sdc3	87171.8	0.14474	0.0771392	1.87635	0.0606077	0.999953	ko_Base;wt_Base	ko_LPS_24hr - wt_LPS_24hr	353	Gm2a	15822.3	-0.1269	0.0545433	-2.32659	0.0199869	0.805534	ko_LPS_24hr;wt_LPS_24hr	ko_Base - wt_Base	353	Vipr1	260.418	-0.412359	0.19989	-2.06293	0.0391192	0.999865	ko_Base;wt_Base	ko_LPS_24hr - wt_LPS_24hr	353	Dnaaf3	589.269	-0.358204	0.156736	-2.2854	0.0222894	0.892307	ko_LPS_24hr;wt_LPS_24hr
ko_Base - wt_Base	354	Larp1	9036.61	-0.127458	0.0679308	-1.87629	0.0606151	0.999953	ko_Base;wt_Base	ko_LPS_24hr - wt_LPS_24hr	354	Ets2	5302.2	0.396896	0.170713	2.32493	0.0200757	0.805534	ko_LPS_24hr;wt_LPS_24hr	ko_Base - wt_Base	354	Mill2	154.602	0.350766	0.170095	2.06218	0.039191	0.999865	ko_Base;wt_Base	ko_LPS_24hr - wt_LPS_24hr	354	Gm43775	27.3984	-0.868982	0.380257	-2.28525	0.0222985	0.892307	ko_LPS_24hr;wt_LPS_24hr
ko_Base - wt_Base	355	Ublcp1	285.855	-0.206798	0.110255	-1.87564	0.0607042	0.999953	ko_Base;wt_Base	ko_LPS_24hr - wt_LPS_24hr	355	Slfn1	6577.22	-0.387765	0.166788	-2.3249	0.0200776	0.805534	ko_LPS_24hr;wt_LPS_24hr	ko_Base - wt_Base	355	5830462O15Rik	10.9372	1.43466	0.69618	2.06076	0.0393263	0.999865	ko_Base;wt_Base	ko_LPS_24hr - wt_LPS_24hr	355	Gm10060	23.4844	-0.895206	0.391952	-2.28397	0.0223733	0.892307	ko_LPS_24hr;wt_LPS_24hr
ko_Base - wt_Base	356	Arhgef10l	7948.66	0.0955007	0.0509401	1.87477	0.0608249	0.999953	ko_Base;wt_Base	ko_LPS_24hr - wt_LPS_24hr	356	Capns1	19156	-0.109882	0.0473645	-2.31991	0.0203457	0.813998	ko_LPS_24hr;wt_LPS_24hr	ko_Base - wt_Base	356	AC149090.1	6544.01	0.21551	0.104669	2.05897	0.0394971	0.999865	ko_Base;wt_Base	ko_LPS_24hr - wt_LPS_24hr	356	Lars2	113260	-0.348105	0.152459	-2.28327	0.0224147	0.892307	ko_LPS_24hr;wt_LPS_24hr
ko_Base - wt_Base	357	Selenoh	309.594	-1.58426	0.845729	-1.87325	0.0610337	0.999953	ko_Base;wt_Base	ko_LPS_24hr - wt_LPS_24hr	357	Trem1	87.853	0.585781	0.252666	2.3184	0.0204275	0.814981	ko_LPS_24hr;wt_LPS_24hr	ko_Base - wt_Base	357	Gm38357	49.9666	0.759405	0.369209	2.05684	0.0397013	0.999865	ko_Base;wt_Base	ko_LPS_24hr - wt_LPS_24hr	357	Sgsm3	785.086	0.216765	0.0950495	2.28055	0.0225752	0.896179	ko_LPS_24hr;wt_LPS_24hr
ko_Base - wt_Base	358	Mgst2	50.9963	-0.582775	0.311533	-1.87067	0.0613913	0.999953	ko_Base;wt_Base	ko_LPS_24hr - wt_LPS_24hr	358	Zfp39	134.853	-0.352396	0.152413	-2.31211	0.0207716	0.818364	ko_LPS_24hr;wt_LPS_24hr	ko_Base - wt_Base	358	Lrriq3	9.96248	-1.46424	0.713699	-2.05163	0.0402061	0.999865	ko_Base;wt_Base	ko_LPS_24hr - wt_LPS_24hr	358	Rnase6	82.0548	-0.518002	0.227715	-2.27478	0.0229192	0.907292	ko_LPS_24hr;wt_LPS_24hr
ko_Base - wt_Base	359	Stim2	1793.62	0.132463	0.0708632	1.86927	0.0615847	0.999953	ko_Base;wt_Base	ko_LPS_24hr - wt_LPS_24hr	359	Socs4	2282.6	0.16246	0.0702844	2.31147	0.0208068	0.818364	ko_LPS_24hr;wt_LPS_24hr	ko_Base - wt_Base	359	Tfap4	391.426	-0.266939	0.130191	-2.05037	0.0403284	0.999865	ko_Base;wt_Base	ko_LPS_24hr - wt_LPS_24hr	359	Zfp984	855.923	-0.251417	0.110577	-2.27368	0.022985	0.907363	ko_LPS_24hr;wt_LPS_24hr
ko_Base - wt_Base	360	Wbscr22	159.822	-2.2864	1.22508	-1.86632	0.0619961	0.999953	ko_Base;wt_Base	ko_LPS_24hr - wt_LPS_24hr	360	Lyst	5576.62	0.157288	0.0680576	2.3111	0.0208271	0.818364	ko_LPS_24hr;wt_LPS_24hr	ko_Base - wt_Base	360	Nf1	1625.68	0.16757	0.0818604	2.04702	0.0406564	0.999865	ko_Base;wt_Base	ko_LPS_24hr - wt_LPS_24hr	360	Gm14150	24.7105	-0.867646	0.382427	-2.26879	0.0232812	0.907817	ko_LPS_24hr;wt_LPS_24hr
ko_Base - wt_Base	361	Rcn3	106.293	-0.333666	0.178851	-1.86561	0.0620954	0.999953	ko_Base;wt_Base	ko_LPS_24hr - wt_LPS_24hr	361	Erp29	8473.63	-0.0986389	0.0427037	-2.30985	0.0208967	0.818364	ko_LPS_24hr;wt_LPS_24hr	ko_Base - wt_Base	361	Tepsin	610.186	-1.9403	0.951361	-2.0395	0.0414004	0.999865	ko_Base;wt_Base	ko_LPS_24hr - wt_LPS_24hr	361	Dynlt1f	1679.26	-0.173917	0.0767381	-2.26637	0.0234289	0.907817	ko_LPS_24hr;wt_LPS_24hr
ko_Base - wt_Base	362	Clec4n	1344.87	-0.20724	0.111105	-1.86526	0.0621447	0.999953	ko_Base;wt_Base	ko_LPS_24hr - wt_LPS_24hr	362	Mgst1	6289.65	0.102002	0.0441713	2.30924	0.0209301	0.818364	ko_LPS_24hr;wt_LPS_24hr	ko_Base - wt_Base	362	Gm37570	23.2478	0.901627	0.443082	2.0349	0.0418612	0.999865	ko_Base;wt_Base	ko_LPS_24hr - wt_LPS_24hr	362	Stard3nl	2087.05	-0.148695	0.0656133	-2.26623	0.0234373	0.907817	ko_LPS_24hr;wt_LPS_24hr
ko_Base - wt_Base	363	Ptger1	908.64	-0.15432	0.082744	-1.86503	0.0621773	0.999953	ko_Base;wt_Base	ko_LPS_24hr - wt_LPS_24hr	363	Mid1-ps1	112.958	-1.06428	0.460878	-2.30923	0.0209306	0.818364	ko_LPS_24hr;wt_LPS_24hr	ko_Base - wt_Base	363	Pfkfb4	3364.8	0.148081	0.0728292	2.03327	0.0420253	0.999865	ko_Base;wt_Base	ko_LPS_24hr - wt_LPS_24hr	363	Hnrnph1	7922.09	0.156999	0.0693034	2.26539	0.023489	0.907817	ko_LPS_24hr;wt_LPS_24hr
ko_Base - wt_Base	364	Slfn10-ps	1075.71	-0.255435	0.137113	-1.86295	0.062469	0.999953	ko_Base;wt_Base	ko_LPS_24hr - wt_LPS_24hr	364	Pou4f1	81.5282	-0.527817	0.228601	-2.3089	0.020949	0.818364	ko_LPS_24hr;wt_LPS_24hr	ko_Base - wt_Base	364	Iba57	629.334	-0.226011	0.111189	-2.03267	0.0420855	0.999865	ko_Base;wt_Base	ko_LPS_24hr - wt_LPS_24hr	364	Ssr2	3477.73	-0.130262	0.0575034	-2.26529	0.0234947	0.907817	ko_LPS_24hr;wt_LPS_24hr
ko_Base - wt_Base	365	Tfec	789.221	-0.159996	0.0858888	-1.86283	0.062486	0.999953	ko_Base;wt_Base	ko_LPS_24hr - wt_LPS_24hr	365	Cass4	103.105	0.519475	0.225073	2.30803	0.0209975	0.818364	ko_LPS_24hr;wt_LPS_24hr	ko_Base - wt_Base	365	Gm43696	13.3657	1.30418	0.641668	2.03248	0.0421052	0.999865	ko_Base;wt_Base	ko_LPS_24hr - wt_LPS_24hr	365	Rpl41	17951.4	-0.131474	0.0580852	-2.26347	0.0236067	0.907817	ko_LPS_24hr;wt_LPS_24hr
ko_Base - wt_Base	366	Selenom	221.002	-3.98786	2.14188	-1.86185	0.0626236	0.999953	ko_Base;wt_Base	ko_LPS_24hr - wt_LPS_24hr	366	Gm9797	32.7653	0.732535	0.317464	2.30746	0.0210294	0.818364	ko_LPS_24hr;wt_LPS_24hr	ko_Base - wt_Base	366	Hist2h2aa1	123.13	0.829981	0.408459	2.03198	0.0421555	0.999865	ko_Base;wt_Base	ko_LPS_24hr - wt_LPS_24hr	366	Slfn5	43898.8	-0.209279	0.0925309	-2.26172	0.0237146	0.907817	ko_LPS_24hr;wt_LPS_24hr
ko_Base - wt_Base	367	Gm3272	9.04425	-1.26447	0.680092	-1.85926	0.06299	0.999953	ko_Base;wt_Base	ko_LPS_24hr - wt_LPS_24hr	367	Anapc11	2444.3	-0.103362	0.0448182	-2.30624	0.021097	0.81876	ko_LPS_24hr;wt_LPS_24hr	ko_Base - wt_Base	367	Ggact	513.536	-0.22209	0.109583	-2.02669	0.0426937	0.999865	ko_Base;wt_Base	ko_LPS_24hr - wt_LPS_24hr	367	D16Ertd472e	312.97	0.357738	0.158178	2.26161	0.0237215	0.907817	ko_LPS_24hr;wt_LPS_24hr
ko_Base - wt_Base	368	2410089E03Rik	237.799	-0.252061	0.135765	-1.85659	0.0633694	0.999953	ko_Base;wt_Base	ko_LPS_24hr - wt_LPS_24hr	368	Spi1	22213.7	-0.0974929	0.0423275	-2.3033	0.0212621	0.822925	ko_LPS_24hr;wt_LPS_24hr	ko_Base - wt_Base	368	Gm45191	25.1093	1.37841	0.680355	2.02601	0.0427635	0.999865	ko_Base;wt_Base	ko_LPS_24hr - wt_LPS_24hr	368	Six1	41.7594	0.806372	0.356627	2.26111	0.0237526	0.907817	ko_LPS_24hr;wt_LPS_24hr
ko_Base - wt_Base	369	Mvd	1029.8	-0.225343	0.121474	-1.85507	0.0635856	0.999953	ko_Base;wt_Base	ko_LPS_24hr - wt_LPS_24hr	369	Ifi27l2a	9304.87	-0.189111	0.0821733	-2.30137	0.0213706	0.824883	ko_LPS_24hr;wt_LPS_24hr	ko_Base - wt_Base	369	Gm43064	11.7458	-1.83253	0.905134	-2.02459	0.042909	0.999865	ko_Base;wt_Base	ko_LPS_24hr - wt_LPS_24hr	369	Arf1	22019.3	-0.145207	0.0643046	-2.25811	0.0239386	0.907817	ko_LPS_24hr;wt_LPS_24hr
ko_Base - wt_Base	370	Dph1	774.201	-0.140826	0.0759332	-1.8546	0.0636536	0.999953	ko_Base;wt_Base	ko_LPS_24hr - wt_LPS_24hr	370	Cxcl16	20939.7	-0.150913	0.0656598	-2.2984	0.0215389	0.826915	ko_LPS_24hr;wt_LPS_24hr	ko_Base - wt_Base	370	H2-Aa	6266.45	0.267881	0.13232	2.02449	0.0429198	0.999865	ko_Base;wt_Base	ko_LPS_24hr - wt_LPS_24hr	370	Plbd1	282.57	-0.302054	0.133796	-2.25756	0.0239728	0.907817	ko_LPS_24hr;wt_LPS_24hr
ko_Base - wt_Base	371	Rpl7a	25762	-0.14341	0.0774201	-1.85236	0.0639747	0.999953	ko_Base;wt_Base	ko_LPS_24hr - wt_LPS_24hr	371	Col4a2	405.392	0.329596	0.143456	2.29754	0.0215878	0.826915	ko_LPS_24hr;wt_LPS_24hr	ko_Base - wt_Base	371	Gm13479	15.3081	1.04366	0.515746	2.02359	0.0430128	0.999865	ko_Base;wt_Base	ko_LPS_24hr - wt_LPS_24hr	371	Taf10	2973.47	-0.122819	0.054427	-2.25658	0.024034	0.907817	ko_LPS_24hr;wt_LPS_24hr
ko_Base - wt_Base	372	Tmcc3	3215.32	0.223299	0.120561	1.85217	0.064002	0.999953	ko_Base;wt_Base	ko_LPS_24hr - wt_LPS_24hr	372	D930015E06Rik	15.3729	-2.60798	1.13521	-2.29735	0.021599	0.826915	ko_LPS_24hr;wt_LPS_24hr	ko_Base - wt_Base	372	Polr2k	741.263	-0.257217	0.127255	-2.02128	0.0432508	0.999865	ko_Base;wt_Base	ko_LPS_24hr - wt_LPS_24hr	372	Rbpms	1384.55	0.282687	0.125274	2.25656	0.0240355	0.907817	ko_LPS_24hr;wt_LPS_24hr
ko_Base - wt_Base	373	Mfsd4b4	524.55	0.191478	0.103534	1.84942	0.0643971	0.999953	ko_Base;wt_Base	ko_LPS_24hr - wt_LPS_24hr	373	Gm26778	3987.07	0.192154	0.0836849	2.29617	0.0216664	0.826915	ko_LPS_24hr;wt_LPS_24hr	ko_Base - wt_Base	373	Arhgef4	497.752	-0.301383	0.149182	-2.02024	0.0433583	0.999865	ko_Base;wt_Base	ko_LPS_24hr - wt_LPS_24hr	373	Mmp25	344.202	-0.688024	0.304922	-2.25639	0.0240461	0.907817	ko_LPS_24hr;wt_LPS_24hr
ko_Base - wt_Base	374	Capn3	9.28858	1.03828	0.561422	1.84938	0.0644033	0.999953	ko_Base;wt_Base	ko_LPS_24hr - wt_LPS_24hr	374	Ehbp1	216.143	0.271156	0.11815	2.29501	0.0217325	0.826915	ko_LPS_24hr;wt_LPS_24hr	ko_Base - wt_Base	374	Sdc3	87858.5	0.178265	0.0883079	2.01867	0.0435211	0.999865	ko_Base;wt_Base	ko_LPS_24hr - wt_LPS_24hr	374	Gprin1	183.577	-0.47643	0.211165	-2.25619	0.0240585	0.907817	ko_LPS_24hr;wt_LPS_24hr
ko_Base - wt_Base	375	Afp	25.6778	-0.69033	0.373943	-1.84608	0.0648803	0.999953	ko_Base;wt_Base	ko_LPS_24hr - wt_LPS_24hr	375	BC004004	2109.19	-0.143827	0.0626881	-2.29433	0.0217716	0.826915	ko_LPS_24hr;wt_LPS_24hr	ko_Base - wt_Base	375	P2ry10b	1008.88	0.209414	0.103756	2.01833	0.0435564	0.999865	ko_Base;wt_Base	ko_LPS_24hr - wt_LPS_24hr	375	Vim	57524.7	-0.228098	0.101142	-2.25522	0.0241194	0.907817	ko_LPS_24hr;wt_LPS_24hr
ko_Base - wt_Base	376	Timm8b	572.035	-0.228106	0.123563	-1.84606	0.0648834	0.999953	ko_Base;wt_Base	ko_LPS_24hr - wt_LPS_24hr	376	Shc2	8.53034	1.34931	0.588725	2.29191	0.0219106	0.828564	ko_LPS_24hr;wt_LPS_24hr	ko_Base - wt_Base	376	Ovca2	847.984	-0.226281	0.112167	-2.01735	0.0436588	0.999865	ko_Base;wt_Base	ko_LPS_24hr - wt_LPS_24hr	376	AI839979	261.757	0.345038	0.153004	2.25509	0.0241278	0.907817	ko_LPS_24hr;wt_LPS_24hr
ko_Base - wt_Base	377	Fubp1	2416.46	0.0950998	0.0515258	1.84567	0.0649399	0.999953	ko_Base;wt_Base	ko_LPS_24hr - wt_LPS_24hr	377	Lst1	4126.64	-0.232958	0.101659	-2.29155	0.0219314	0.828564	ko_LPS_24hr;wt_LPS_24hr	ko_Base - wt_Base	377	Grhl1	93.6678	-0.769449	0.382128	-2.01359	0.0440528	0.999865	ko_Base;wt_Base	ko_LPS_24hr - wt_LPS_24hr	377	Col18a1	1905.02	0.563612	0.249967	2.25474	0.0241495	0.907817	ko_LPS_24hr;wt_LPS_24hr
ko_Base - wt_Base	378	Ggta1	4686.88	0.111793	0.0606016	1.84471	0.0650794	0.999953	ko_Base;wt_Base	ko_LPS_24hr - wt_LPS_24hr	378	Smc2	544.288	0.236125	0.103188	2.2883	0.0221199	0.833475	ko_LPS_24hr;wt_LPS_24hr	ko_Base - wt_Base	378	Zbtb4	5072.64	0.214293	0.10644	2.01327	0.0440868	0.999865	ko_Base;wt_Base	ko_LPS_24hr - wt_LPS_24hr	378	Ly96	719.669	-0.193127	0.0859236	-2.24766	0.0245979	0.916979	ko_LPS_24hr;wt_LPS_24hr
ko_Base - wt_Base	379	Ndufb11	2685.09	-0.171732	0.0932786	-1.84107	0.0656112	0.999953	ko_Base;wt_Base	ko_LPS_24hr - wt_LPS_24hr	379	Bdp1	2388.31	0.120207	0.0525862	2.2859	0.0222602	0.834788	ko_LPS_24hr;wt_LPS_24hr	ko_Base - wt_Base	379	Snhg4	243.121	-0.553906	0.27551	-2.01048	0.0443809	0.999865	ko_Base;wt_Base	ko_LPS_24hr - wt_LPS_24hr	379	Blvra	2574.98	-0.146398	0.0651478	-2.24717	0.024629	0.916979	ko_LPS_24hr;wt_LPS_24hr
ko_Base - wt_Base	380	Arid3b	756.359	0.153185	0.0834593	1.83544	0.06644	0.999953	ko_Base;wt_Base	ko_LPS_24hr - wt_LPS_24hr	380	Ang	99.208	-0.477889	0.209247	-2.28385	0.0223803	0.834788	ko_LPS_24hr;wt_LPS_24hr	ko_Base - wt_Base	380	Gm42956	13.0333	5.73852	2.85588	2.00937	0.0444979	0.999865	ko_Base;wt_Base	ko_LPS_24hr - wt_LPS_24hr	380	Nrg1	698.698	0.775642	0.345253	2.24659	0.0246662	0.916979	ko_LPS_24hr;wt_LPS_24hr
ko_Base - wt_Base	381	Mettl27	96.9555	-5.96454	3.24971	-1.83541	0.066445	0.999953	ko_Base;wt_Base	ko_LPS_24hr - wt_LPS_24hr	381	Wnk2	619.477	0.503098	0.22042	2.28245	0.0224628	0.834788	ko_LPS_24hr;wt_LPS_24hr	ko_Base - wt_Base	381	Fgl2	5279.24	0.366175	0.18227	2.00897	0.0445408	0.999865	ko_Base;wt_Base	ko_LPS_24hr - wt_LPS_24hr	381	Ptpn12	5549.72	0.123359	0.0549638	2.24437	0.0248083	0.916979	ko_LPS_24hr;wt_LPS_24hr
ko_Base - wt_Base	382	Dnaic2	12.0857	-1.57245	0.857363	-1.83405	0.066646	0.999953	ko_Base;wt_Base	ko_LPS_24hr - wt_LPS_24hr	382	Lrrc8b	670.916	0.172069	0.0754134	2.28168	0.022508	0.834788	ko_LPS_24hr;wt_LPS_24hr	ko_Base - wt_Base	382	Luzp1	3626.75	0.143139	0.0712991	2.00759	0.0446867	0.999865	ko_Base;wt_Base	ko_LPS_24hr - wt_LPS_24hr	382	Selk	3481.84	-0.202966	0.0904376	-2.24426	0.0248155	0.916979	ko_LPS_24hr;wt_LPS_24hr
ko_Base - wt_Base	383	Cdkn3	128.73	-0.442824	0.241535	-1.83338	0.0667464	0.999953	ko_Base;wt_Base	ko_LPS_24hr - wt_LPS_24hr	383	Gm37194	5573.91	-0.289713	0.127086	-2.27965	0.0226283	0.834788	ko_LPS_24hr;wt_LPS_24hr	ko_Base - wt_Base	383	Dkk2	73.9748	-0.547585	0.272763	-2.00755	0.0446913	0.999865	ko_Base;wt_Base	ko_LPS_24hr - wt_LPS_24hr	383	Tanc2	1959.56	0.149621	0.0666795	2.24388	0.0248402	0.916979	ko_LPS_24hr;wt_LPS_24hr
ko_Base - wt_Base	384	Gm4366	239.516	0.283672	0.154893	1.8314	0.0670404	0.999953	ko_Base;wt_Base	ko_LPS_24hr - wt_LPS_24hr	384	Cope	6263.94	-0.159806	0.0701067	-2.27947	0.0226394	0.834788	ko_LPS_24hr;wt_LPS_24hr	ko_Base - wt_Base	384	Kmt2a	3453.42	0.187349	0.0933515	2.00692	0.0447579	0.999865	ko_Base;wt_Base	ko_LPS_24hr - wt_LPS_24hr	384	Slc25a13	229.743	0.298314	0.133021	2.24261	0.0249221	0.916979	ko_LPS_24hr;wt_LPS_24hr
ko_Base - wt_Base	385	Rapgef5	2181	0.140541	0.0768297	1.82925	0.0673615	0.999953	ko_Base;wt_Base	ko_LPS_24hr - wt_LPS_24hr	385	Gm17034	12.729	-1.20727	0.529754	-2.27893	0.0226711	0.834788	ko_LPS_24hr;wt_LPS_24hr	ko_Base - wt_Base	385	Gm9774	87.6332	0.530523	0.264372	2.00673	0.0447789	0.999865	ko_Base;wt_Base	ko_LPS_24hr - wt_LPS_24hr	385	Tmem119	364.782	0.594384	0.265069	2.24237	0.0249373	0.916979	ko_LPS_24hr;wt_LPS_24hr
ko_Base - wt_Base	386	Zc3h12d	4433.37	0.0930088	0.0508888	1.82769	0.0675967	0.999953	ko_Base;wt_Base	ko_LPS_24hr - wt_LPS_24hr	386	Psmb10	7835.34	-0.162497	0.0713084	-2.27879	0.0226797	0.834788	ko_LPS_24hr;wt_LPS_24hr	ko_Base - wt_Base	386	Fam175a	142.856	-0.898633	0.44841	-2.00404	0.0450655	0.999865	ko_Base;wt_Base	ko_LPS_24hr - wt_LPS_24hr	386	Gdf3	253.349	-0.529763	0.236313	-2.24178	0.0249756	0.916979	ko_LPS_24hr;wt_LPS_24hr
ko_Base - wt_Base	387	Gm21982	60.2636	0.414261	0.226702	1.82734	0.0676493	0.999953	ko_Base;wt_Base	ko_LPS_24hr - wt_LPS_24hr	387	Gm43951	10.3656	-1.0505	0.460999	-2.27874	0.0226822	0.834788	ko_LPS_24hr;wt_LPS_24hr	ko_Base - wt_Base	387	Gm28177	19.0857	-1.20868	0.60473	-1.99871	0.0456401	0.999865	ko_Base;wt_Base	ko_LPS_24hr - wt_LPS_24hr	387	Pik3ap1	35838.5	-0.225697	0.100751	-2.24016	0.0250804	0.91845	ko_LPS_24hr;wt_LPS_24hr
ko_Base - wt_Base	388	Mrps14	1159.13	-0.178482	0.0977106	-1.82664	0.0677539	0.999953	ko_Base;wt_Base	ko_LPS_24hr - wt_LPS_24hr	388	Pld4	18785.5	-0.174947	0.0768469	-2.27656	0.0228125	0.837417	ko_LPS_24hr;wt_LPS_24hr	ko_Base - wt_Base	388	Gm26857	121.305	0.452513	0.226529	1.99759	0.0457609	0.999865	ko_Base;wt_Base	ko_LPS_24hr - wt_LPS_24hr	388	Mest	107.605	-0.480336	0.215015	-2.23397	0.0254852	0.930865	ko_LPS_24hr;wt_LPS_24hr
ko_Base - wt_Base	389	Thap12	308.591	3.7707	2.06447	1.82647	0.0677797	0.999953	ko_Base;wt_Base	ko_LPS_24hr - wt_LPS_24hr	389	Ppp1ca	17031.7	-0.100217	0.0440717	-2.27396	0.0229683	0.839704	ko_LPS_24hr;wt_LPS_24hr	ko_Base - wt_Base	389	Ifnlr1	63.8955	-0.634589	0.317748	-1.99714	0.0458096	0.999865	ko_Base;wt_Base	ko_LPS_24hr - wt_LPS_24hr	389	Arhgap18	1450.98	-0.209039	0.093643	-2.23229	0.0255955	0.932493	ko_LPS_24hr;wt_LPS_24hr
ko_Base - wt_Base	390	Neat1	88594.5	0.200556	0.109859	1.82558	0.0679129	0.999953	ko_Base;wt_Base	ko_LPS_24hr - wt_LPS_24hr	390	Ipo5	3419.56	0.136315	0.0599569	2.27356	0.0229927	0.839704	ko_LPS_24hr;wt_LPS_24hr	ko_Base - wt_Base	390	Efcab6	110.424	-0.70501	0.353025	-1.99706	0.0458191	0.999865	ko_Base;wt_Base	ko_LPS_24hr - wt_LPS_24hr	390	Msrb2	160.667	-0.343745	0.154378	-2.22664	0.0259712	0.943753	ko_LPS_24hr;wt_LPS_24hr
ko_Base - wt_Base	391	Gm13611	8.94161	-1.28025	0.702267	-1.82303	0.0682993	0.999953	ko_Base;wt_Base	ko_LPS_24hr - wt_LPS_24hr	391	MGP_129S1SvImJ_G0002279	24.7983	-4.75319	2.09608	-2.26765	0.0233505	0.849571	ko_LPS_24hr;wt_LPS_24hr	ko_Base - wt_Base	391	Rpl13a	39642.4	-0.178485	0.089444	-1.99549	0.0459892	0.999865	ko_Base;wt_Base	ko_LPS_24hr - wt_LPS_24hr	391	Col4a2	423.903	0.365788	0.164576	2.22261	0.0262423	0.951164	ko_LPS_24hr;wt_LPS_24hr
ko_Base - wt_Base	392	Tdrd3	399.391	0.180851	0.0992305	1.82253	0.0683744	0.999953	ko_Base;wt_Base	ko_LPS_24hr - wt_LPS_24hr	392	Fis1	3039.71	-0.117593	0.0518684	-2.26713	0.0233821	0.849571	ko_LPS_24hr;wt_LPS_24hr	ko_Base - wt_Base	392	Maff	880.644	-0.476726	0.239069	-1.99409	0.0461419	0.999865	ko_Base;wt_Base	ko_LPS_24hr - wt_LPS_24hr	392	Ptpn9	1837.82	0.15966	0.0720324	2.21651	0.0266565	0.956966	ko_LPS_24hr;wt_LPS_24hr
ko_Base - wt_Base	393	Odr4	1367.82	0.23752	0.130367	1.82193	0.0684651	0.999953	ko_Base;wt_Base	ko_LPS_24hr - wt_LPS_24hr	393	Znhit1	3343.57	-0.135868	0.0599763	-2.26535	0.0234909	0.850569	ko_LPS_24hr;wt_LPS_24hr	ko_Base - wt_Base	393	Myo9a	1649.99	0.217363	0.109097	1.99238	0.0463294	0.999865	ko_Base;wt_Base	ko_LPS_24hr - wt_LPS_24hr	393	Sdhb	6067.53	-0.118371	0.0534182	-2.21593	0.0266966	0.956966	ko_LPS_24hr;wt_LPS_24hr
ko_Base - wt_Base	394	Ets1	1113.74	0.179729	0.098677	1.82138	0.0685487	0.999953	ko_Base;wt_Base	ko_LPS_24hr - wt_LPS_24hr	394	Lars2	103376	-0.311618	0.137643	-2.26396	0.0235767	0.850569	ko_LPS_24hr;wt_LPS_24hr	ko_Base - wt_Base	394	CT010467.1	1.98193e+06	0.320068	0.160717	1.9915	0.0464257	0.999865	ko_Base;wt_Base	ko_LPS_24hr - wt_LPS_24hr	394	Hist1h2bc	863.887	-0.498585	0.22505	-2.21544	0.0267296	0.956966	ko_LPS_24hr;wt_LPS_24hr
ko_Base - wt_Base	395	Gm14048	26.4877	1.28572	0.706077	1.82094	0.0686159	0.999953	ko_Base;wt_Base	ko_LPS_24hr - wt_LPS_24hr	395	Tubb4b	2241.81	-0.122409	0.0540941	-2.26289	0.0236427	0.850569	ko_LPS_24hr;wt_LPS_24hr	ko_Base - wt_Base	395	Gm17383	7.86469	-1.9284	0.96865	-1.99081	0.0465021	0.999865	ko_Base;wt_Base	ko_LPS_24hr - wt_LPS_24hr	395	Frmd6	373.075	0.278793	0.125844	2.21538	0.0267337	0.956966	ko_LPS_24hr;wt_LPS_24hr
ko_Base - wt_Base	396	Itgam	55611.2	0.131707	0.072379	1.81969	0.0688063	0.999953	ko_Base;wt_Base	ko_LPS_24hr - wt_LPS_24hr	396	Ms4a7	16098.7	-0.243838	0.107775	-2.26247	0.0236681	0.850569	ko_LPS_24hr;wt_LPS_24hr	ko_Base - wt_Base	396	Eif2s3y	2652.22	-0.169538	0.0852574	-1.98855	0.0467511	0.999865	ko_Base;wt_Base	ko_LPS_24hr - wt_LPS_24hr	396	Psme1	10330.6	-0.19872	0.0897997	-2.21293	0.0269027	0.956966	ko_LPS_24hr;wt_LPS_24hr
ko_Base - wt_Base	397	Ppp1r35	1146.78	-0.168745	0.0927382	-1.81959	0.0688219	0.999953	ko_Base;wt_Base	ko_LPS_24hr - wt_LPS_24hr	397	Elob	4257.63	-0.123153	0.0544485	-2.26183	0.0237082	0.850569	ko_LPS_24hr;wt_LPS_24hr	ko_Base - wt_Base	397	Star	127.545	0.399445	0.200997	1.98732	0.0468871	0.999865	ko_Base;wt_Base	ko_LPS_24hr - wt_LPS_24hr	397	2510009E07Rik	5499.23	0.22037	0.0995975	2.21261	0.0269245	0.956966	ko_LPS_24hr;wt_LPS_24hr
ko_Base - wt_Base	398	Rnf144b	3600	0.198872	0.109305	1.81943	0.0688464	0.999953	ko_Base;wt_Base	ko_LPS_24hr - wt_LPS_24hr	398	Gm20507	21.226	7.64753	3.38552	2.25889	0.0238901	0.851829	ko_LPS_24hr;wt_LPS_24hr	ko_Base - wt_Base	398	Gm28439	1107.29	0.366371	0.184358	1.98728	0.0468909	0.999865	ko_Base;wt_Base	ko_LPS_24hr - wt_LPS_24hr	398	Fn1	129.967	0.380957	0.172228	2.21194	0.0269707	0.956966	ko_LPS_24hr;wt_LPS_24hr
ko_Base - wt_Base	399	Cdk19	4462.68	0.131155	0.0721162	1.81867	0.0689621	0.999953	ko_Base;wt_Base	ko_LPS_24hr - wt_LPS_24hr	399	Nolc1	1659.27	0.172242	0.0762589	2.25864	0.0239055	0.851829	ko_LPS_24hr;wt_LPS_24hr	ko_Base - wt_Base	399	Spint2	145.554	-0.472805	0.238063	-1.98605	0.0470277	0.999865	ko_Base;wt_Base	ko_LPS_24hr - wt_LPS_24hr	399	Slc29a1	1536.43	0.278291	0.125839	2.21149	0.0270021	0.956966	ko_LPS_24hr;wt_LPS_24hr
ko_Base - wt_Base	400	Gm42559	28.8748	0.722892	0.397558	1.81833	0.0690134	0.999953	ko_Base;wt_Base	ko_LPS_24hr - wt_LPS_24hr	400	Gm38384	11.0595	-1.00615	0.445522	-2.25837	0.0239228	0.851829	ko_LPS_24hr;wt_LPS_24hr	ko_Base - wt_Base	400	Asb10	62.583	-0.589229	0.296929	-1.98441	0.0472101	0.999865	ko_Base;wt_Base	ko_LPS_24hr - wt_LPS_24hr	400	Trappc2l	1261.24	-0.180808	0.0818223	-2.20977	0.0271214	0.956966	ko_LPS_24hr;wt_LPS_24hr
ko_Base - wt_Base	401	Tmem273	168.714	-0.451171	0.248445	-1.81598	0.0693735	0.999953	ko_Base;wt_Base	ko_LPS_24hr - wt_LPS_24hr	401	Lcn2	22959	-0.31028	0.137645	-2.25421	0.0241827	0.858936	ko_LPS_24hr;wt_LPS_24hr	ko_Base - wt_Base	401	Hes2	18.3147	-1.64029	0.827249	-1.98282	0.0473874	0.999865	ko_Base;wt_Base	ko_LPS_24hr - wt_LPS_24hr	401	Idi1	561.016	0.560418	0.25363	2.20959	0.027134	0.956966	ko_LPS_24hr;wt_LPS_24hr
ko_Base - wt_Base	402	Trim11	1679.17	-0.159412	0.0878059	-1.8155	0.0694466	0.999953	ko_Base;wt_Base	ko_LPS_24hr - wt_LPS_24hr	402	Gm43545	31.1015	-0.691405	0.307004	-2.25211	0.0243156	0.861511	ko_LPS_24hr;wt_LPS_24hr	ko_Base - wt_Base	402	Dgkh	1142.17	0.215907	0.109046	1.97997	0.0477072	0.999865	ko_Base;wt_Base	ko_LPS_24hr - wt_LPS_24hr	402	Isg20	3677.12	-0.550727	0.249263	-2.20943	0.0271451	0.956966	ko_LPS_24hr;wt_LPS_24hr
ko_Base - wt_Base	403	BC064078	51.0426	0.461906	0.254425	1.81549	0.0694485	0.999953	ko_Base;wt_Base	ko_LPS_24hr - wt_LPS_24hr	403	S1pr1	3740.78	0.189126	0.0840975	2.24889	0.0245196	0.866581	ko_LPS_24hr;wt_LPS_24hr	ko_Base - wt_Base	403	Sgk3	4162.33	0.163091	0.0824029	1.97919	0.0477941	0.999865	ko_Base;wt_Base	ko_LPS_24hr - wt_LPS_24hr	403	Igbp1	1495.74	-0.153836	0.0697072	-2.20689	0.0273216	0.960149	ko_LPS_24hr;wt_LPS_24hr
ko_Base - wt_Base	404	Eif3f	10095.3	-0.141387	0.0778951	-1.81509	0.0695096	0.999953	ko_Base;wt_Base	ko_LPS_24hr - wt_LPS_24hr	404	AK010878	8.14989	3.04305	1.35397	2.2475	0.0246078	0.867548	ko_LPS_24hr;wt_LPS_24hr	ko_Base - wt_Base	404	Insyn1	27.3104	-1.46509	0.741488	-1.97588	0.0481685	0.999865	ko_Base;wt_Base	ko_LPS_24hr - wt_LPS_24hr	404	n-R5-8s1	244.732	-0.744604	0.337507	-2.20619	0.0273709	0.960149	ko_LPS_24hr;wt_LPS_24hr
ko_Base - wt_Base	405	Carkd	19.5983	-5.10502	2.81363	-1.81439	0.069618	0.999953	ko_Base;wt_Base	ko_LPS_24hr - wt_LPS_24hr	405	Nol8	694.028	0.206474	0.0919515	2.24547	0.0247379	0.869826	ko_LPS_24hr;wt_LPS_24hr	ko_Base - wt_Base	405	4932438A13Rik	2739.41	0.256357	0.129818	1.97474	0.0482978	0.999865	ko_Base;wt_Base	ko_LPS_24hr - wt_LPS_24hr	405	March1	4789.02	0.587583	0.2665	2.20482	0.0274669	0.961139	ko_LPS_24hr;wt_LPS_24hr
ko_Base - wt_Base	406	Tax1bp3	1669.12	-0.163003	0.0898598	-1.81397	0.0696826	0.999953	ko_Base;wt_Base	ko_LPS_24hr - wt_LPS_24hr	406	Usp47	3816.42	0.0954258	0.0425137	2.24459	0.0247946	0.869826	ko_LPS_24hr;wt_LPS_24hr	ko_Base - wt_Base	406	Tlr9	8527.25	0.231281	0.117142	1.97437	0.0483397	0.999865	ko_Base;wt_Base	ko_LPS_24hr - wt_LPS_24hr	406	Alg3	631.107	-0.221864	0.100819	-2.20061	0.0277637	0.967312	ko_LPS_24hr;wt_LPS_24hr
ko_Base - wt_Base	407	Adamts4	11.2749	-1.47654	0.814047	-1.81382	0.0697051	0.999953	ko_Base;wt_Base	ko_LPS_24hr - wt_LPS_24hr	407	Gga1	6696.1	-0.102791	0.0458154	-2.24358	0.0248594	0.869958	ko_LPS_24hr;wt_LPS_24hr	ko_Base - wt_Base	407	Bloc1s2	1068.01	-0.189814	0.0961944	-1.97323	0.048469	0.999865	ko_Base;wt_Base	ko_LPS_24hr - wt_LPS_24hr	407	Gm31266	81.6	-0.701729	0.319043	-2.19948	0.0278436	0.967312	ko_LPS_24hr;wt_LPS_24hr
ko_Base - wt_Base	408	Anapc10	349.817	-0.186936	0.103075	-1.8136	0.0697395	0.999953	ko_Base;wt_Base	ko_LPS_24hr - wt_LPS_24hr	408	Gm13091	11.8862	-1.03799	0.462889	-2.24242	0.0249344	0.870444	ko_LPS_24hr;wt_LPS_24hr	ko_Base - wt_Base	408	2510009E07Rik	5122.01	0.180554	0.0915433	1.97234	0.0485712	0.999865	ko_Base;wt_Base	ko_LPS_24hr - wt_LPS_24hr	408	Slc25a23	573.014	0.290457	0.132104	2.1987	0.0278994	0.967312	ko_LPS_24hr;wt_LPS_24hr
ko_Base - wt_Base	409	Msn	35194.8	0.110848	0.0611509	1.8127	0.0698786	0.999953	ko_Base;wt_Base	ko_LPS_24hr - wt_LPS_24hr	409	Mpnd	2188.63	-0.116275	0.0518881	-2.24087	0.0250343	0.871794	ko_LPS_24hr;wt_LPS_24hr	ko_Base - wt_Base	409	Malat1	129520	0.357657	0.181493	1.97064	0.0487651	0.999865	ko_Base;wt_Base	ko_LPS_24hr - wt_LPS_24hr	409	BC023105	44.6583	-0.987923	0.44937	-2.19846	0.0279164	0.967312	ko_LPS_24hr;wt_LPS_24hr
ko_Base - wt_Base	410	Ltc4s	295.966	-0.222927	0.123002	-1.81238	0.0699273	0.999953	ko_Base;wt_Base	ko_LPS_24hr - wt_LPS_24hr	410	Sfxn5	2497.55	-0.146643	0.0655092	-2.23851	0.0251876	0.873484	ko_LPS_24hr;wt_LPS_24hr	ko_Base - wt_Base	410	Mir6236	2807.64	0.283836	0.14414	1.96917	0.048933	0.999865	ko_Base;wt_Base	ko_LPS_24hr - wt_LPS_24hr	410	Rnf114	10224.3	-0.197896	0.0901186	-2.19595	0.0280952	0.970683	ko_LPS_24hr;wt_LPS_24hr
ko_Base - wt_Base	411	Rps16	22189.4	-0.200144	0.110566	-1.81017	0.07027	0.999953	ko_Base;wt_Base	ko_LPS_24hr - wt_LPS_24hr	411	Ift22	3336.12	-0.20401	0.0911475	-2.23824	0.0252055	0.873484	ko_LPS_24hr;wt_LPS_24hr	ko_Base - wt_Base	411	Gm42819	28.5768	0.968728	0.49252	1.96688	0.0491971	0.999865	ko_Base;wt_Base	ko_LPS_24hr - wt_LPS_24hr	411	Tmem107	194.307	-0.313386	0.142845	-2.19388	0.0282439	0.970683	ko_LPS_24hr;wt_LPS_24hr
ko_Base - wt_Base	412	Eif2ak4	1069.92	0.131681	0.0727532	1.80996	0.0703016	0.999953	ko_Base;wt_Base	ko_LPS_24hr - wt_LPS_24hr	412	Mgat1	8256.45	-0.0839339	0.0376551	-2.22902	0.0258126	0.88923	ko_LPS_24hr;wt_LPS_24hr	ko_Base - wt_Base	412	Raph1	4581.1	0.169461	0.0862449	1.96489	0.0494275	0.999865	ko_Base;wt_Base	ko_LPS_24hr - wt_LPS_24hr	412	Bambi-ps1	136.43	-0.633663	0.288909	-2.19329	0.0282862	0.970683	ko_LPS_24hr;wt_LPS_24hr
ko_Base - wt_Base	413	Eva1b	1016.67	-0.132572	0.0732805	-1.80911	0.0704346	0.999953	ko_Base;wt_Base	ko_LPS_24hr - wt_LPS_24hr	413	Calm1	36934.4	-0.0958127	0.0429904	-2.2287	0.0258339	0.88923	ko_LPS_24hr;wt_LPS_24hr	ko_Base - wt_Base	413	Gm9169	7.60387	-1.73786	0.884548	-1.96469	0.0494504	0.999865	ko_Base;wt_Base	ko_LPS_24hr - wt_LPS_24hr	413	Psmb9	4863.85	-0.195169	0.0889854	-2.19327	0.0282876	0.970683	ko_LPS_24hr;wt_LPS_24hr
ko_Base - wt_Base	414	Ptgs1	1831.92	0.18	0.0996173	1.80691	0.0707761	0.999953	ko_Base;wt_Base	ko_LPS_24hr - wt_LPS_24hr	414	Fah	17.4331	0.864209	0.388107	2.22673	0.0259655	0.88923	ko_LPS_24hr;wt_LPS_24hr	ko_Base - wt_Base	414	3830403N18Rik	35.9938	1.38027	0.703981	1.96067	0.0499174	0.999865	ko_Base;wt_Base	ko_LPS_24hr - wt_LPS_24hr	414	Gm6904	316.05	-0.419651	0.191608	-2.19015	0.028513	0.97339	ko_LPS_24hr;wt_LPS_24hr
ko_Base - wt_Base	415	Gm15635	113.694	0.355074	0.196657	1.80555	0.0709893	0.999953	ko_Base;wt_Base	ko_LPS_24hr - wt_LPS_24hr	415	Arl5a	3967.63	0.119221	0.0535597	2.22595	0.0260174	0.88923	ko_LPS_24hr;wt_LPS_24hr	ko_Base - wt_Base	415	Arhgap28	45.2183	-0.683785	0.349131	-1.95854	0.0501669	0.999865	ko_Base;wt_Base	ko_LPS_24hr - wt_LPS_24hr	415	Incenp	3838.3	0.177767	0.0811857	2.18964	0.0285504	0.97339	ko_LPS_24hr;wt_LPS_24hr
ko_Base - wt_Base	416	Rps17	12855.7	-0.190498	0.105555	-1.80473	0.071117	0.999953	ko_Base;wt_Base	ko_LPS_24hr - wt_LPS_24hr	416	Pcdh7	4946.42	0.258733	0.116247	2.22572	0.0260328	0.88923	ko_LPS_24hr;wt_LPS_24hr	ko_Base - wt_Base	416	Celf2	10348.1	0.125789	0.064251	1.95777	0.0502565	0.999865	ko_Base;wt_Base	ko_LPS_24hr - wt_LPS_24hr	416	Nostrin	225.239	-0.285076	0.130211	-2.18933	0.0285726	0.97339	ko_LPS_24hr;wt_LPS_24hr
ko_Base - wt_Base	417	Pcdhgb2	150.41	0.415051	0.230013	1.80446	0.0711586	0.999953	ko_Base;wt_Base	ko_LPS_24hr - wt_LPS_24hr	417	Trim14	2980.32	-0.149807	0.067308	-2.2257	0.0260345	0.88923	ko_LPS_24hr;wt_LPS_24hr	ko_Base - wt_Base	417	Tm7sf2	1372.14	-1.10726	0.565634	-1.95756	0.0502818	0.999865	ko_Base;wt_Base	ko_LPS_24hr - wt_LPS_24hr	417	Asap2	120.081	0.424787	0.194334	2.18586	0.0288259	0.979666	ko_LPS_24hr;wt_LPS_24hr
ko_Base - wt_Base	418	Dhx40	1489.39	-0.118561	0.0657401	-1.80347	0.0713137	0.999953	ko_Base;wt_Base	ko_LPS_24hr - wt_LPS_24hr	418	Sod1	4486.79	-0.116754	0.052488	-2.22439	0.0261225	0.88923	ko_LPS_24hr;wt_LPS_24hr	ko_Base - wt_Base	418	Ccnd1	6507.81	0.184759	0.0944707	1.95573	0.0504973	0.999865	ko_Base;wt_Base	ko_LPS_24hr - wt_LPS_24hr	418	Iigp1	1706.6	-0.582526	0.266717	-2.18406	0.0289579	0.981797	ko_LPS_24hr;wt_LPS_24hr
ko_Base - wt_Base	419	Pde7a	943.326	0.146984	0.081513	1.80319	0.0713578	0.999953	ko_Base;wt_Base	ko_LPS_24hr - wt_LPS_24hr	419	Mest	98.23	-0.417249	0.187626	-2.22384	0.0261593	0.88923	ko_LPS_24hr;wt_LPS_24hr	ko_Base - wt_Base	419	Gm44170	616.879	-0.29013	0.148362	-1.95555	0.0505178	0.999865	ko_Base;wt_Base	ko_LPS_24hr - wt_LPS_24hr	419	Mtpn	14663.5	0.11603	0.0531489	2.18311	0.0290274	0.981804	ko_LPS_24hr;wt_LPS_24hr
ko_Base - wt_Base	420	Mina	464.538	-3.52363	1.95417	-1.80313	0.071367	0.999953	ko_Base;wt_Base	ko_LPS_24hr - wt_LPS_24hr	420	Ccdc88a	1302.35	0.22807	0.102763	2.21938	0.0264609	0.895551	ko_LPS_24hr;wt_LPS_24hr	ko_Base - wt_Base	420	Ptk2	667.18	0.269362	0.138032	1.95145	0.0510039	0.999865	ko_Base;wt_Base	ko_LPS_24hr - wt_LPS_24hr	420	Sell	193.531	-1.0128	0.464561	-2.18013	0.0292476	0.986898	ko_LPS_24hr;wt_LPS_24hr
ko_Base - wt_Base	421	Ccng1	3795.52	0.155806	0.0864777	1.80169	0.0715938	0.999953	ko_Base;wt_Base	ko_LPS_24hr - wt_LPS_24hr	421	Ttc3	689.963	0.19988	0.0900828	2.21884	0.0264973	0.895551	ko_LPS_24hr;wt_LPS_24hr	ko_Base - wt_Base	421	Taf15	3124.01	0.149839	0.0767927	1.95121	0.0510322	0.999865	ko_Base;wt_Base	ko_LPS_24hr - wt_LPS_24hr	421	Gm43813	43.1228	-0.727117	0.333682	-2.17907	0.0293263	0.987202	ko_LPS_24hr;wt_LPS_24hr
ko_Base - wt_Base	422	Gm42890	18.5518	-0.826822	0.459175	-1.80067	0.0717553	0.999953	ko_Base;wt_Base	ko_LPS_24hr - wt_LPS_24hr	422	Psmc4	4001.66	-0.0923058	0.0416109	-2.21831	0.0265339	0.895551	ko_LPS_24hr;wt_LPS_24hr	ko_Base - wt_Base	422	Tppp3	162.822	-0.615976	0.315855	-1.95019	0.0511539	0.999865	ko_Base;wt_Base	ko_LPS_24hr - wt_LPS_24hr	422	Axl	2121.57	-0.473961	0.217938	-2.17475	0.0296486	0.995686	ko_LPS_24hr;wt_LPS_24hr
ko_Base - wt_Base	423	Nxf1	4815.38	0.0975478	0.0542278	1.79885	0.0720419	0.999953	ko_Base;wt_Base	ko_LPS_24hr - wt_LPS_24hr	423	Pld2	2579.13	-0.105708	0.0477239	-2.21498	0.0267613	0.901091	ko_LPS_24hr;wt_LPS_24hr	ko_Base - wt_Base	423	Gm6710	101.157	0.480161	0.246261	1.94981	0.051199	0.999865	ko_Base;wt_Base	ko_LPS_24hr - wt_LPS_24hr	423	Tle3	2426.27	0.341507	0.157126	2.17346	0.0297458	0.996178	ko_LPS_24hr;wt_LPS_24hr
ko_Base - wt_Base	424	Snrpf	992.864	-0.182163	0.101277	-1.79867	0.0720711	0.999953	ko_Base;wt_Base	ko_LPS_24hr - wt_LPS_24hr	424	Cytip	725.541	0.251733	0.113718	2.21366	0.026852	0.902012	ko_LPS_24hr;wt_LPS_24hr	ko_Base - wt_Base	424	Efna3	65.0797	-1.31174	0.672769	-1.94976	0.0512045	0.999865	ko_Base;wt_Base	ko_LPS_24hr - wt_LPS_24hr	424	Fis1	3289.36	-0.134602	0.0619554	-2.17256	0.0298133	0.996178	ko_LPS_24hr;wt_LPS_24hr
ko_Base - wt_Base	425	Gm5869	514.132	-0.314135	0.174877	-1.79632	0.0724434	0.999953	ko_Base;wt_Base	ko_LPS_24hr - wt_LPS_24hr	425	Slc29a1	1413.77	0.247997	0.112096	2.21237	0.026941	0.902874	ko_LPS_24hr;wt_LPS_24hr	ko_Base - wt_Base	425	Kmt2d	9345.05	0.17595	0.0902428	1.94974	0.0512074	0.999865	ko_Base;wt_Base	ko_LPS_24hr - wt_LPS_24hr	425	Gm1966	426.566	-0.498298	0.229445	-2.17176	0.0298741	0.996178	ko_LPS_24hr;wt_LPS_24hr
ko_Base - wt_Base	426	Dap	4012.52	-0.0971448	0.0540962	-1.79578	0.0725296	0.999953	ko_Base;wt_Base	ko_LPS_24hr - wt_LPS_24hr	426	Ptpn21	358.147	0.218442	0.0989441	2.20773	0.0272633	0.910816	ko_LPS_24hr;wt_LPS_24hr	ko_Base - wt_Base	426	Rpl28	28255.3	-0.184995	0.094899	-1.94939	0.0512489	0.999865	ko_Base;wt_Base	ko_LPS_24hr - wt_LPS_24hr	426	Oas1a	13423.7	-0.172618	0.0795345	-2.17035	0.0299802	0.997368	ko_LPS_24hr;wt_LPS_24hr
ko_Base - wt_Base	427	Rpl21	16351.6	-0.179232	0.0998464	-1.79507	0.0726419	0.999953	ko_Base;wt_Base	ko_LPS_24hr - wt_LPS_24hr	427	Zfp367	401.248	0.190876	0.0865215	2.20611	0.0273763	0.910816	ko_LPS_24hr;wt_LPS_24hr	ko_Base - wt_Base	427	Rpl31	22336.5	-0.208067	0.106785	-1.94846	0.0513594	0.999865	ko_Base;wt_Base	ko_LPS_24hr - wt_LPS_24hr	427	Gm5475	21.1773	-1.00819	0.465164	-2.16739	0.0302052	0.999974	ko_LPS_24hr;wt_LPS_24hr
ko_Base - wt_Base	428	Plpp3	71.7743	0.378219	0.210792	1.79428	0.0727684	0.999953	ko_Base;wt_Base	ko_LPS_24hr - wt_LPS_24hr	428	Pde8a	2106.36	0.109656	0.0497395	2.20461	0.0274816	0.910816	ko_LPS_24hr;wt_LPS_24hr	ko_Base - wt_Base	428	C3	24475.3	0.228369	0.117264	1.94748	0.0514771	0.999865	ko_Base;wt_Base	ko_LPS_24hr - wt_LPS_24hr	428	Cyth1	4540.27	0.133906	0.0618517	2.16496	0.030391	0.999974	ko_LPS_24hr;wt_LPS_24hr
ko_Base - wt_Base	429	Erdr1x	9.07161	-1.50995	0.842012	-1.79326	0.0729316	0.999953	ko_Base;wt_Base	ko_LPS_24hr - wt_LPS_24hr	429	Irf2bpl	4348.83	-0.126696	0.0574698	-2.20457	0.0274841	0.910816	ko_LPS_24hr;wt_LPS_24hr	ko_Base - wt_Base	429	Mettl13	724.095	-0.223776	0.11494	-1.9469	0.051547	0.999865	ko_Base;wt_Base	ko_LPS_24hr - wt_LPS_24hr	429	Folr2	646.039	-0.527588	0.244119	-2.16119	0.0306805	0.999974	ko_LPS_24hr;wt_LPS_24hr
ko_Base - wt_Base	430	Gm26896	13.2978	0.84248	0.470059	1.79229	0.0730872	0.999953	ko_Base;wt_Base	ko_LPS_24hr - wt_LPS_24hr	430	Gm35558	248.284	-0.282244	0.128119	-2.20298	0.0275963	0.910816	ko_LPS_24hr;wt_LPS_24hr	ko_Base - wt_Base	430	Eif5a	22808.8	0.191132	0.0982281	1.9458	0.0516789	0.999865	ko_Base;wt_Base	ko_LPS_24hr - wt_LPS_24hr	430	H2-T23	32944	-0.263535	0.121976	-2.16055	0.0307305	0.999974	ko_LPS_24hr;wt_LPS_24hr
ko_Base - wt_Base	431	Slc43a2	37183.7	0.151586	0.0846795	1.79012	0.0734352	0.999953	ko_Base;wt_Base	ko_LPS_24hr - wt_LPS_24hr	431	Plxnc1	5872.27	0.194053	0.0881008	2.20263	0.0276209	0.910816	ko_LPS_24hr;wt_LPS_24hr	ko_Base - wt_Base	431	Tnfrsf10b	134.472	-0.487541	0.250588	-1.94559	0.0517042	0.999865	ko_Base;wt_Base	ko_LPS_24hr - wt_LPS_24hr	431	Oasl1	8668.84	-0.404769	0.187408	-2.15983	0.0307861	0.999974	ko_LPS_24hr;wt_LPS_24hr
ko_Base - wt_Base	432	Sem1	4750.42	-0.188046	0.105093	-1.78933	0.0735616	0.999953	ko_Base;wt_Base	ko_LPS_24hr - wt_LPS_24hr	432	Il1b	82942.2	0.35627	0.161753	2.20256	0.0276257	0.910816	ko_LPS_24hr;wt_LPS_24hr	ko_Base - wt_Base	432	Gm44616	72.793	0.471402	0.242622	1.94294	0.052023	0.999865	ko_Base;wt_Base	ko_LPS_24hr - wt_LPS_24hr	432	Zfp973	56.4249	-1.02038	0.47253	-2.15939	0.0308199	0.999974	ko_LPS_24hr;wt_LPS_24hr
ko_Base - wt_Base	433	R3hdm1	2609.34	0.0920033	0.0514256	1.78906	0.0736054	0.999953	ko_Base;wt_Base	ko_LPS_24hr - wt_LPS_24hr	433	Muc6	90.8183	-0.569932	0.259416	-2.19698	0.0280218	0.921744	ko_LPS_24hr;wt_LPS_24hr	ko_Base - wt_Base	433	Crybg1	6060.34	0.179193	0.0922298	1.94289	0.052029	0.999865	ko_Base;wt_Base	ko_LPS_24hr - wt_LPS_24hr	433	BC004004	2281.72	-0.161041	0.0746383	-2.15762	0.0309575	0.999974	ko_LPS_24hr;wt_LPS_24hr
ko_Base - wt_Base	434	Tgif2	205.666	-0.286492	0.160299	-1.78724	0.0738993	0.999953	ko_Base;wt_Base	ko_LPS_24hr - wt_LPS_24hr	434	Stambpl1	964.803	0.142638	0.0649796	2.19512	0.0281548	0.923984	ko_LPS_24hr;wt_LPS_24hr	ko_Base - wt_Base	434	Misp	60.1173	0.817752	0.421164	1.94165	0.0521798	0.999865	ko_Base;wt_Base	ko_LPS_24hr - wt_LPS_24hr	434	Psmb10	8507	-0.179841	0.0834232	-2.15577	0.0311017	0.999974	ko_LPS_24hr;wt_LPS_24hr
ko_Base - wt_Base	435	Arhgap6	802.033	0.19322	0.108169	1.78628	0.0740536	0.999953	ko_Base;wt_Base	ko_LPS_24hr - wt_LPS_24hr	435	Psme2	9576.82	-0.126783	0.0578574	-2.19131	0.0284297	0.930861	ko_LPS_24hr;wt_LPS_24hr	ko_Base - wt_Base	435	Gm43984	12.2205	1.57941	0.81365	1.94115	0.0522405	0.999865	ko_Base;wt_Base	ko_LPS_24hr - wt_LPS_24hr	435	Cdc42bpa	257.241	0.44942	0.208533	2.15515	0.0311501	0.999974	ko_LPS_24hr;wt_LPS_24hr
ko_Base - wt_Base	436	E130012A19Rik	219.268	-5.78818	3.24205	-1.78534	0.0742058	0.999953	ko_Base;wt_Base	ko_LPS_24hr - wt_LPS_24hr	436	Gm9917	174.886	-0.323833	0.148037	-2.18751	0.028705	0.935513	ko_LPS_24hr;wt_LPS_24hr	ko_Base - wt_Base	436	U2af1l4	1162.55	-0.265608	0.136849	-1.94088	0.0522723	0.999865	ko_Base;wt_Base	ko_LPS_24hr - wt_LPS_24hr	436	Lamb2	162.541	0.504256	0.234141	2.15364	0.0312684	0.999974	ko_LPS_24hr;wt_LPS_24hr
ko_Base - wt_Base	437	Gm42566	15.3826	1.25021	0.700475	1.78481	0.0742922	0.999953	ko_Base;wt_Base	ko_LPS_24hr - wt_LPS_24hr	437	Zfp446	189.591	0.296471	0.135567	2.1869	0.02875	0.935513	ko_LPS_24hr;wt_LPS_24hr	ko_Base - wt_Base	437	Gm37084	95.9616	0.670091	0.345274	1.94075	0.0522883	0.999865	ko_Base;wt_Base	ko_LPS_24hr - wt_LPS_24hr	437	Tgtp2	4794.1	-0.403645	0.1877	-2.15048	0.0315172	0.999974	ko_LPS_24hr;wt_LPS_24hr
ko_Base - wt_Base	438	2310009B15Rik	290.699	-0.255057	0.143077	-1.78266	0.0746419	0.999953	ko_Base;wt_Base	ko_LPS_24hr - wt_LPS_24hr	438	Adam19	122.493	-1.17522	0.537559	-2.18622	0.0287995	0.935513	ko_LPS_24hr;wt_LPS_24hr	ko_Base - wt_Base	438	Atp5j	3546.45	-0.173655	0.089768	-1.93449	0.053053	0.999865	ko_Base;wt_Base	ko_LPS_24hr - wt_LPS_24hr	438	Stac2	387.935	0.391723	0.182177	2.15023	0.0315372	0.999974	ko_LPS_24hr;wt_LPS_24hr
ko_Base - wt_Base	439	Errfi1	599.948	0.154054	0.0864412	1.78219	0.0747187	0.999953	ko_Base;wt_Base	ko_LPS_24hr - wt_LPS_24hr	439	Ece1	1930.97	0.132718	0.0607199	2.18574	0.0288345	0.935513	ko_LPS_24hr;wt_LPS_24hr	ko_Base - wt_Base	439	Acpp	37.9548	0.732271	0.378625	1.93403	0.0531096	0.999865	ko_Base;wt_Base	ko_LPS_24hr - wt_LPS_24hr	439	C1s1	229.38	0.81122	0.377491	2.14897	0.0316364	0.999974	ko_LPS_24hr;wt_LPS_24hr
ko_Base - wt_Base	440	Crtc3	1770.35	0.103717	0.0582462	1.78066	0.0749673	0.999953	ko_Base;wt_Base	ko_LPS_24hr - wt_LPS_24hr	440	Pram1	39.3592	-4.47768	2.05102	-2.18315	0.0290249	0.939548	ko_LPS_24hr;wt_LPS_24hr	ko_Base - wt_Base	440	Gm38042	21.8279	1.22165	0.631741	1.93378	0.0531401	0.999865	ko_Base;wt_Base	ko_LPS_24hr - wt_LPS_24hr	440	Mrpl17	1180.08	-0.1822	0.0847995	-2.14859	0.0316666	0.999974	ko_LPS_24hr;wt_LPS_24hr
ko_Base - wt_Base	441	Trappc2l	1286.78	-0.196416	0.110324	-1.78035	0.0750183	0.999953	ko_Base;wt_Base	ko_LPS_24hr - wt_LPS_24hr	441	Ndufc2	3108.6	-0.0832565	0.0381528	-2.18219	0.0290959	0.939711	ko_LPS_24hr;wt_LPS_24hr	ko_Base - wt_Base	441	Slc43a2	37461.3	0.184861	0.0956863	1.93195	0.0533654	0.999865	ko_Base;wt_Base	ko_LPS_24hr - wt_LPS_24hr	441	Fcer1g	39564	-0.179892	0.08385	-2.1454	0.0319211	0.999974	ko_LPS_24hr;wt_LPS_24hr
ko_Base - wt_Base	442	Hnrnpu	19531.1	0.275962	0.155013	1.78025	0.0750347	0.999953	ko_Base;wt_Base	ko_LPS_24hr - wt_LPS_24hr	442	Dppa3	21.9769	-0.881365	0.404189	-2.18058	0.0292146	0.94016	ko_LPS_24hr;wt_LPS_24hr	ko_Base - wt_Base	442	Slc8a2	18.5159	-1.16355	0.602395	-1.93154	0.0534164	0.999865	ko_Base;wt_Base	ko_LPS_24hr - wt_LPS_24hr	442	Antxr1	1350.31	0.323201	0.150686	2.14486	0.0319637	0.999974	ko_LPS_24hr;wt_LPS_24hr
ko_Base - wt_Base	443	Plcb3	4429.57	0.103115	0.0579744	1.77862	0.0753015	0.999953	ko_Base;wt_Base	ko_LPS_24hr - wt_LPS_24hr	443	5430434F05Rik	10.5498	-1.23168	0.565054	-2.17975	0.0292759	0.94016	ko_LPS_24hr;wt_LPS_24hr	ko_Base - wt_Base	443	Wnt10a	17.6039	-1.42278	0.736653	-1.93141	0.0534324	0.999865	ko_Base;wt_Base	ko_LPS_24hr - wt_LPS_24hr	443	Fasn	1924.76	0.352502	0.16437	2.14456	0.0319883	0.999974	ko_LPS_24hr;wt_LPS_24hr
ko_Base - wt_Base	444	Cd72	37313.8	0.201412	0.113257	1.77836	0.0753448	0.999953	ko_Base;wt_Base	ko_LPS_24hr - wt_LPS_24hr	444	Lrrc40	631.453	0.168897	0.0774996	2.17932	0.0293078	0.94016	ko_LPS_24hr;wt_LPS_24hr	ko_Base - wt_Base	444	Ryr1	155.786	-0.695437	0.360217	-1.93061	0.0535315	0.999865	ko_Base;wt_Base	ko_LPS_24hr - wt_LPS_24hr	444	Gm43984	11.9098	-1.87275	0.873622	-2.14366	0.0320598	0.999974	ko_LPS_24hr;wt_LPS_24hr
ko_Base - wt_Base	445	Zfp36l2	36408.9	0.122151	0.0688157	1.77505	0.0758903	0.999953	ko_Base;wt_Base	ko_LPS_24hr - wt_LPS_24hr	445	Ankrd13b	228.691	0.252143	0.115772	2.17792	0.0294122	0.94139	ko_LPS_24hr;wt_LPS_24hr	ko_Base - wt_Base	445	C3ar1	82464	0.121507	0.0629403	1.93051	0.053544	0.999865	ko_Base;wt_Base	ko_LPS_24hr - wt_LPS_24hr	445	Plcb4	194.935	0.523983	0.244652	2.14175	0.0322137	0.999974	ko_LPS_24hr;wt_LPS_24hr
ko_Base - wt_Base	446	Sept8	5169.31	0.109564	0.0617465	1.77442	0.0759938	0.999953	ko_Base;wt_Base	ko_LPS_24hr - wt_LPS_24hr	446	Ntf5	27.6905	-0.708658	0.325628	-2.17628	0.0295343	0.943178	ko_LPS_24hr;wt_LPS_24hr	ko_Base - wt_Base	446	Pabpc4	2101.12	-0.160151	0.0830179	-1.92911	0.0537166	0.999865	ko_Base;wt_Base	ko_LPS_24hr - wt_LPS_24hr	446	Gm12802	35.5175	-1.74815	0.81655	-2.1409	0.0322818	0.999974	ko_LPS_24hr;wt_LPS_24hr
ko_Base - wt_Base	447	Gprasp1	692.222	0.171604	0.0967225	1.77419	0.0760319	0.999953	ko_Base;wt_Base	ko_LPS_24hr - wt_LPS_24hr	447	Egr2	77.7983	0.713195	0.328041	2.1741	0.0296974	0.944844	ko_LPS_24hr;wt_LPS_24hr	ko_Base - wt_Base	447	Hdgfl2	885.461	1.04883	0.544068	1.92775	0.0538863	0.999865	ko_Base;wt_Base	ko_LPS_24hr - wt_LPS_24hr	447	Aptx	724.795	-0.234856	0.109815	-2.13864	0.0324649	0.999974	ko_LPS_24hr;wt_LPS_24hr
ko_Base - wt_Base	448	Lrrc1	90.1208	-0.39518	0.222946	-1.77254	0.0763049	0.999953	ko_Base;wt_Base	ko_LPS_24hr - wt_LPS_24hr	448	Zfp958	245.64	0.293343	0.134944	2.17381	0.0297192	0.944844	ko_LPS_24hr;wt_LPS_24hr	ko_Base - wt_Base	448	Mrpl2	1814.5	-0.169907	0.0882015	-1.92636	0.0540599	0.999865	ko_Base;wt_Base	ko_LPS_24hr - wt_LPS_24hr	448	Dock2	12463.2	-0.161503	0.0755469	-2.13779	0.032534	0.999974	ko_LPS_24hr;wt_LPS_24hr
ko_Base - wt_Base	449	Gpank1	731.305	-0.23284	0.131393	-1.77209	0.0763793	0.999953	ko_Base;wt_Base	ko_LPS_24hr - wt_LPS_24hr	449	Gm37084	47.6813	-0.726775	0.334547	-2.17242	0.0298242	0.946073	ko_LPS_24hr;wt_LPS_24hr	ko_Base - wt_Base	449	Noct	1191.96	0.195112	0.101362	1.92491	0.0542407	0.999865	ko_Base;wt_Base	ko_LPS_24hr - wt_LPS_24hr	449	Prpf38a	1500.54	-0.189258	0.088567	-2.13689	0.032607	0.999974	ko_LPS_24hr;wt_LPS_24hr
ko_Base - wt_Base	450	H60b	54.9295	0.414581	0.234031	1.77148	0.0764817	0.999953	ko_Base;wt_Base	ko_LPS_24hr - wt_LPS_24hr	450	Cep85l	450.877	0.217257	0.100103	2.17033	0.0299819	0.947366	ko_LPS_24hr;wt_LPS_24hr	ko_Base - wt_Base	450	Renbp	7255.83	-0.135692	0.0705085	-1.92448	0.0542947	0.999865	ko_Base;wt_Base	ko_LPS_24hr - wt_LPS_24hr	450	Ang	112.386	-0.506205	0.23691	-2.1367	0.0326225	0.999974	ko_LPS_24hr;wt_LPS_24hr
ko_Base - wt_Base	451	Asph	12433.2	0.155123	0.0875776	1.77126	0.0765173	0.999953	ko_Base;wt_Base	ko_LPS_24hr - wt_LPS_24hr	451	Irgm2	5976.01	-0.212585	0.0980194	-2.16881	0.0300975	0.947366	ko_LPS_24hr;wt_LPS_24hr	ko_Base - wt_Base	451	Smad7	470.723	-0.428495	0.222708	-1.92402	0.0543517	0.999865	ko_Base;wt_Base	ko_LPS_24hr - wt_LPS_24hr	451	Gatm	866.818	-0.387987	0.181637	-2.13606	0.0326742	0.999974	ko_LPS_24hr;wt_LPS_24hr
ko_Base - wt_Base	452	2310036O22Rik	3312.57	-0.262922	0.148648	-1.76875	0.0769349	0.999953	ko_Base;wt_Base	ko_LPS_24hr - wt_LPS_24hr	452	Psmb4	6145.29	-0.110594	0.0509994	-2.16854	0.0301176	0.947366	ko_LPS_24hr;wt_LPS_24hr	ko_Base - wt_Base	452	Rpain	741.376	-0.214537	0.111572	-1.92287	0.0544969	0.999865	ko_Base;wt_Base	ko_LPS_24hr - wt_LPS_24hr	452	Psme2	10345.4	-0.145581	0.0682448	-2.13322	0.0329066	0.999974	ko_LPS_24hr;wt_LPS_24hr
ko_Base - wt_Base	453	Pgk1-rs7	83.7141	4.50307	2.54739	1.76772	0.0771075	0.999953	ko_Base;wt_Base	ko_LPS_24hr - wt_LPS_24hr	453	Slc38a6	1478.46	0.174344	0.0804037	2.16836	0.0301311	0.947366	ko_LPS_24hr;wt_LPS_24hr	ko_Base - wt_Base	453	A130071D04Rik	99.7734	0.582347	0.302921	1.92244	0.0545503	0.999865	ko_Base;wt_Base	ko_LPS_24hr - wt_LPS_24hr	453	Pmm2	2721.26	-0.179536	0.0841931	-2.13243	0.0329713	0.999974	ko_LPS_24hr;wt_LPS_24hr
ko_Base - wt_Base	454	Ppp1r11	1505.46	-0.152808	0.0864501	-1.76758	0.0771306	0.999953	ko_Base;wt_Base	ko_LPS_24hr - wt_LPS_24hr	454	Borcs8	790.749	-0.160048	0.0738625	-2.16684	0.0302473	0.948925	ko_LPS_24hr;wt_LPS_24hr	ko_Base - wt_Base	454	Zfp39	252.872	-0.289866	0.150823	-1.9219	0.0546187	0.999865	ko_Base;wt_Base	ko_LPS_24hr - wt_LPS_24hr	454	Lrrc16a	434.059	-0.451368	0.211669	-2.13242	0.0329724	0.999974	ko_LPS_24hr;wt_LPS_24hr
ko_Base - wt_Base	455	Mtus2	44.8202	-0.582842	0.329876	-1.76685	0.0772533	0.999953	ko_Base;wt_Base	ko_LPS_24hr - wt_LPS_24hr	455	Calhm6	613.514	-0.352389	0.162933	-2.16279	0.0305576	0.952367	ko_LPS_24hr;wt_LPS_24hr	ko_Base - wt_Base	455	Ccdc64	35.4446	3.67436	1.91263	1.92111	0.0547185	0.999865	ko_Base;wt_Base	ko_LPS_24hr - wt_LPS_24hr	455	Chmp2a	4111.15	-0.143639	0.0674514	-2.12953	0.0332108	0.999974	ko_LPS_24hr;wt_LPS_24hr
ko_Base - wt_Base	456	Gpr183	1393.79	-0.180024	0.101901	-1.76665	0.0772864	0.999953	ko_Base;wt_Base	ko_LPS_24hr - wt_LPS_24hr	456	Stard3	7725.37	-0.119257	0.0551448	-2.16262	0.0305705	0.952367	ko_LPS_24hr;wt_LPS_24hr	ko_Base - wt_Base	456	Slc18a1	122.029	-0.422673	0.220022	-1.92105	0.0547253	0.999865	ko_Base;wt_Base	ko_LPS_24hr - wt_LPS_24hr	456	Ralgapa2	1298.79	0.155692	0.0731503	2.12838	0.0333054	0.999974	ko_LPS_24hr;wt_LPS_24hr
ko_Base - wt_Base	457	Pbx1	233.663	0.247391	0.140204	1.7645	0.0776472	0.999953	ko_Base;wt_Base	ko_LPS_24hr - wt_LPS_24hr	457	Gm20458	671.948	-0.251994	0.116529	-2.16249	0.0305802	0.952367	ko_LPS_24hr;wt_LPS_24hr	ko_Base - wt_Base	457	Tmcc3	3239.84	0.262077	0.136571	1.91897	0.0549879	0.999865	ko_Base;wt_Base	ko_LPS_24hr - wt_LPS_24hr	457	Dusp22	304.854	-0.352437	0.165631	-2.12784	0.0333501	0.999974	ko_LPS_24hr;wt_LPS_24hr
ko_Base - wt_Base	458	B9d1	20.5262	0.748394	0.424177	1.76434	0.0776742	0.999953	ko_Base;wt_Base	ko_LPS_24hr - wt_LPS_24hr	458	Acadsb	2590.22	0.117495	0.0543531	2.1617	0.0306409	0.952367	ko_LPS_24hr;wt_LPS_24hr	ko_Base - wt_Base	458	Ang	300.91	-0.295768	0.154249	-1.91747	0.055178	0.999865	ko_Base;wt_Base	ko_LPS_24hr - wt_LPS_24hr	458	H2-Q5	1990.3	-0.381818	0.17952	-2.12688	0.0334301	0.999974	ko_LPS_24hr;wt_LPS_24hr
ko_Base - wt_Base	459	Gm15987	17.3106	0.769788	0.436311	1.76431	0.0776801	0.999953	ko_Base;wt_Base	ko_LPS_24hr - wt_LPS_24hr	459	Rnd1	333.247	0.263746	0.122053	2.16092	0.0307016	0.952367	ko_LPS_24hr;wt_LPS_24hr	ko_Base - wt_Base	459	Polr3d	480.49	-0.224685	0.117399	-1.91385	0.0556396	0.999865	ko_Base;wt_Base	ko_LPS_24hr - wt_LPS_24hr	459	Nsmf	407.433	0.262322	0.123361	2.12646	0.0334649	0.999974	ko_LPS_24hr;wt_LPS_24hr
ko_Base - wt_Base	460	Eci1	655.98	-0.161743	0.0916827	-1.76416	0.077705	0.999953	ko_Base;wt_Base	ko_LPS_24hr - wt_LPS_24hr	460	Pvt1	17.5082	0.90523	0.419102	2.15993	0.0307784	0.952367	ko_LPS_24hr;wt_LPS_24hr	ko_Base - wt_Base	460	Mthfs	1190.29	-0.176469	0.0922223	-1.91352	0.0556811	0.999865	ko_Base;wt_Base	ko_LPS_24hr - wt_LPS_24hr	460	Scimp	40.3478	-1.08123	0.508495	-2.12634	0.0334753	0.999974	ko_LPS_24hr;wt_LPS_24hr
ko_Base - wt_Base	461	Mpc1	1181	-0.135102	0.0766236	-1.76319	0.077868	0.999953	ko_Base;wt_Base	ko_LPS_24hr - wt_LPS_24hr	461	5830415G21Rik	39.6754	0.812496	0.376273	2.15932	0.0308251	0.952367	ko_LPS_24hr;wt_LPS_24hr	ko_Base - wt_Base	461	Nfkbil1	714.56	-0.199369	0.104208	-1.91319	0.0557238	0.999865	ko_Base;wt_Base	ko_LPS_24hr - wt_LPS_24hr	461	Trim16	250.267	-0.349799	0.16452	-2.12618	0.0334885	0.999974	ko_LPS_24hr;wt_LPS_24hr
ko_Base - wt_Base	462	Naca	9803.19	-0.122605	0.0695686	-1.76236	0.078008	0.999953	ko_Base;wt_Base	ko_LPS_24hr - wt_LPS_24hr	462	Gas7	45287.4	0.125638	0.0582392	2.15728	0.0309838	0.952649	ko_LPS_24hr;wt_LPS_24hr	ko_Base - wt_Base	462	Rab13	688.23	-0.214044	0.11191	-1.91264	0.0557946	0.999865	ko_Base;wt_Base	ko_LPS_24hr - wt_LPS_24hr	462	Ngfrap1	117.826	-2.73218	1.28519	-2.12589	0.0335127	0.999974	ko_LPS_24hr;wt_LPS_24hr
ko_Base - wt_Base	463	Mfsd6l	21.2944	0.745474	0.423027	1.76224	0.0780288	0.999953	ko_Base;wt_Base	ko_LPS_24hr - wt_LPS_24hr	463	Slc7a8	18600.4	-0.135019	0.0626365	-2.1556	0.0311146	0.952649	ko_LPS_24hr;wt_LPS_24hr	ko_Base - wt_Base	463	Tek	7.63536	-1.59826	0.835814	-1.91222	0.0558486	0.999865	ko_Base;wt_Base	ko_LPS_24hr - wt_LPS_24hr	463	Cd5l	59.4302	-0.670969	0.315722	-2.12519	0.0335706	0.999974	ko_LPS_24hr;wt_LPS_24hr
ko_Base - wt_Base	464	Adcy7	15549.1	0.106175	0.0602532	1.76215	0.0780442	0.999953	ko_Base;wt_Base	ko_LPS_24hr - wt_LPS_24hr	464	Gm5475	19.5013	-0.864602	0.401184	-2.15513	0.031152	0.952649	ko_LPS_24hr;wt_LPS_24hr	ko_Base - wt_Base	464	Zbtb20	1676.74	0.186506	0.0975441	1.91202	0.0558736	0.999865	ko_Base;wt_Base	ko_LPS_24hr - wt_LPS_24hr	464	Trem1	94.1803	0.617918	0.291096	2.12273	0.0337765	0.999974	ko_LPS_24hr;wt_LPS_24hr
ko_Base - wt_Base	465	Gm26873	23.3347	0.67445	0.383011	1.76092	0.0782524	0.999953	ko_Base;wt_Base	ko_LPS_24hr - wt_LPS_24hr	465	Zmat5	643.338	-0.171057	0.0793764	-2.15501	0.0311607	0.952649	ko_LPS_24hr;wt_LPS_24hr	ko_Base - wt_Base	465	Lipe	2872.34	0.14047	0.0735375	1.91019	0.0561092	0.999865	ko_Base;wt_Base	ko_LPS_24hr - wt_LPS_24hr	465	Creb5	4947.7	0.119217	0.0561887	2.12172	0.0338612	0.999974	ko_LPS_24hr;wt_LPS_24hr
ko_Base - wt_Base	466	Acbd3	3133.51	0.12004	0.0681889	1.76041	0.0783382	0.999953	ko_Base;wt_Base	ko_LPS_24hr - wt_LPS_24hr	466	Ddx51	950.327	0.147795	0.0686312	2.15347	0.0312819	0.952649	ko_LPS_24hr;wt_LPS_24hr	ko_Base - wt_Base	466	4933423P22Rik	15.5145	1.26801	0.663956	1.90979	0.0561609	0.999865	ko_Base;wt_Base	ko_LPS_24hr - wt_LPS_24hr	466	4930517G19Rik	30.8463	-0.736745	0.347652	-2.1192	0.0340736	0.999974	ko_LPS_24hr;wt_LPS_24hr
ko_Base - wt_Base	467	Nckap1l	34300.1	0.0713233	0.0405162	1.76036	0.0783462	0.999953	ko_Base;wt_Base	ko_LPS_24hr - wt_LPS_24hr	467	Setdb2	1557.76	0.586608	0.272596	2.15193	0.0314025	0.952649	ko_LPS_24hr;wt_LPS_24hr	ko_Base - wt_Base	467	Cysltr1	1637.26	0.161885	0.0848177	1.90863	0.0563103	0.999865	ko_Base;wt_Base	ko_LPS_24hr - wt_LPS_24hr	467	Oas1g	5240.29	-0.168141	0.079407	-2.11746	0.0342207	0.999974	ko_LPS_24hr;wt_LPS_24hr
ko_Base - wt_Base	468	Zfp329	407.324	0.176483	0.100291	1.75971	0.0784575	0.999953	ko_Base;wt_Base	ko_LPS_24hr - wt_LPS_24hr	468	Eid2	48.4208	0.492945	0.229081	2.15184	0.0314103	0.952649	ko_LPS_24hr;wt_LPS_24hr	ko_Base - wt_Base	468	Gm47798	37.6674	0.637485	0.334005	1.90861	0.0563121	0.999865	ko_Base;wt_Base	ko_LPS_24hr - wt_LPS_24hr	468	Ess2	459.65	-0.789087	0.372664	-2.11742	0.0342239	0.999974	ko_LPS_24hr;wt_LPS_24hr
ko_Base - wt_Base	469	H2-Ob	29.6603	-0.611047	0.347306	-1.75939	0.0785106	0.999953	ko_Base;wt_Base	ko_LPS_24hr - wt_LPS_24hr	469	Stard3nl	1920.43	-0.124009	0.0576357	-2.15159	0.0314295	0.952649	ko_LPS_24hr;wt_LPS_24hr	ko_Base - wt_Base	469	Nkapl	25.8579	0.846401	0.443583	1.9081	0.056378	0.999865	ko_Base;wt_Base	ko_LPS_24hr - wt_LPS_24hr	469	Ppp2r3a	908.916	0.204301	0.0964871	2.11739	0.034227	0.999974	ko_LPS_24hr;wt_LPS_24hr
ko_Base - wt_Base	470	Mrps21	2143.63	-0.172672	0.098198	-1.75841	0.0786782	0.999953	ko_Base;wt_Base	ko_LPS_24hr - wt_LPS_24hr	470	Wbp5	16.2204	1.27365	0.59198	2.15151	0.0314361	0.952649	ko_LPS_24hr;wt_LPS_24hr	ko_Base - wt_Base	470	Rhbdf1	293.275	-0.329704	0.172798	-1.90803	0.0563877	0.999865	ko_Base;wt_Base	ko_LPS_24hr - wt_LPS_24hr	470	Ccnd1	182.198	-0.55567	0.26286	-2.11394	0.0345204	0.999974	ko_LPS_24hr;wt_LPS_24hr
ko_Base - wt_Base	471	Gm12061	19.2161	0.930252	0.529552	1.75668	0.0789729	0.999953	ko_Base;wt_Base	ko_LPS_24hr - wt_LPS_24hr	471	Acsl4	8503.9	0.102185	0.0475355	2.14966	0.0315821	0.95455	ko_LPS_24hr;wt_LPS_24hr	ko_Base - wt_Base	471	Ptger1	901.441	-0.18683	0.0979738	-1.90693	0.0565291	0.999865	ko_Base;wt_Base	ko_LPS_24hr - wt_LPS_24hr	471	Gatc	1000.28	-0.162765	0.0770005	-2.11381	0.0345314	0.999974	ko_LPS_24hr;wt_LPS_24hr
ko_Base - wt_Base	472	Nes	1047.62	0.279527	0.159228	1.75551	0.0791724	0.999953	ko_Base;wt_Base	ko_LPS_24hr - wt_LPS_24hr	472	Mea1	1856.06	-0.127513	0.0593354	-2.14902	0.0316329	0.95455	ko_LPS_24hr;wt_LPS_24hr	ko_Base - wt_Base	472	Pradc1	214.273	-0.30804	0.161575	-1.90648	0.0565882	0.999865	ko_Base;wt_Base	ko_LPS_24hr - wt_LPS_24hr	472	A530032D15Rik	88.6718	-0.587319	0.277974	-2.11286	0.034613	0.999974	ko_LPS_24hr;wt_LPS_24hr
ko_Base - wt_Base	473	Gm48512	48.9751	-0.525248	0.299295	-1.75495	0.0792679	0.999953	ko_Base;wt_Base	ko_LPS_24hr - wt_LPS_24hr	473	BC029214	158.517	0.557209	0.259409	2.14799	0.0317142	0.954981	ko_LPS_24hr;wt_LPS_24hr	ko_Base - wt_Base	473	Gp1ba	49.6153	-0.58699	0.307999	-1.90581	0.0566743	0.999865	ko_Base;wt_Base	ko_LPS_24hr - wt_LPS_24hr	473	Gm43951	11.4889	-1.13281	0.536274	-2.11237	0.0346551	0.999974	ko_LPS_24hr;wt_LPS_24hr
ko_Base - wt_Base	474	Gm6477	68.8884	-0.407582	0.232273	-1.75476	0.079301	0.999953	ko_Base;wt_Base	ko_LPS_24hr - wt_LPS_24hr	474	Gnl3	801.62	0.276371	0.12879	2.1459	0.0318809	0.956275	ko_LPS_24hr;wt_LPS_24hr	ko_Base - wt_Base	474	Gm26879	50.6267	0.572739	0.300858	1.90369	0.0569511	0.999865	ko_Base;wt_Base	ko_LPS_24hr - wt_LPS_24hr	474	1600010M07Rik	140.911	-0.426445	0.202115	-2.10991	0.0348661	0.999974	ko_LPS_24hr;wt_LPS_24hr
ko_Base - wt_Base	475	Pram1	356.266	0.188868	0.107654	1.7544	0.079362	0.999953	ko_Base;wt_Base	ko_LPS_24hr - wt_LPS_24hr	475	Zfp52	998.613	0.19666	0.0916501	2.14577	0.0318915	0.956275	ko_LPS_24hr;wt_LPS_24hr	ko_Base - wt_Base	475	Mybpc2	44.9201	-1.19188	0.626559	-1.90226	0.0571368	0.999865	ko_Base;wt_Base	ko_LPS_24hr - wt_LPS_24hr	475	Spire1	1242.87	0.200884	0.095233	2.10939	0.0349109	0.999974	ko_LPS_24hr;wt_LPS_24hr
ko_Base - wt_Base	476	Rps9	36742.3	-0.150911	0.0860492	-1.75377	0.0794693	0.999953	ko_Base;wt_Base	ko_LPS_24hr - wt_LPS_24hr	476	Larp4	3750.82	0.110806	0.0516609	2.14486	0.0319638	0.95643	ko_LPS_24hr;wt_LPS_24hr	ko_Base - wt_Base	476	Gm20075	49.7284	0.679851	0.357612	1.90108	0.057291	0.999865	ko_Base;wt_Base	ko_LPS_24hr - wt_LPS_24hr	476	Gm20544	29.0542	0.732688	0.347373	2.10922	0.0349253	0.999974	ko_LPS_24hr;wt_LPS_24hr
ko_Base - wt_Base	477	Atp5sl	831.647	0.64433	0.367477	1.75339	0.0795351	0.999953	ko_Base;wt_Base	ko_LPS_24hr - wt_LPS_24hr	477	Csf2rb2	35517	0.0641963	0.0299575	2.14291	0.0321202	0.958099	ko_LPS_24hr;wt_LPS_24hr	ko_Base - wt_Base	477	Gm3435	110.45	-0.649912	0.341962	-1.90053	0.057363	0.999865	ko_Base;wt_Base	ko_LPS_24hr - wt_LPS_24hr	477	Cdh5	32.621	-0.733521	0.348073	-2.10738	0.0350851	0.999974	ko_LPS_24hr;wt_LPS_24hr
ko_Base - wt_Base	478	Gm16574	7.01897	1.23049	0.70209	1.75261	0.0796686	0.999953	ko_Base;wt_Base	ko_LPS_24hr - wt_LPS_24hr	478	Gm12024	175.121	-0.345794	0.161597	-2.13986	0.0323659	0.958099	ko_LPS_24hr;wt_LPS_24hr	ko_Base - wt_Base	478	Eif3k	4495.36	-0.185342	0.0977778	-1.89555	0.0580202	0.999865	ko_Base;wt_Base	ko_LPS_24hr - wt_LPS_24hr	478	Adamts7	110.456	0.743524	0.3531	2.1057	0.0352303	0.999974	ko_LPS_24hr;wt_LPS_24hr
ko_Base - wt_Base	479	Gm49320	23.5867	-1.00875	0.575795	-1.75192	0.0797874	0.999953	ko_Base;wt_Base	ko_LPS_24hr - wt_LPS_24hr	479	Tmprss2	10.4145	-1.06338	0.4971	-2.13917	0.0324217	0.958099	ko_LPS_24hr;wt_LPS_24hr	ko_Base - wt_Base	479	C1rl	50.2549	-0.588644	0.310755	-1.89424	0.0581936	0.999865	ko_Base;wt_Base	ko_LPS_24hr - wt_LPS_24hr	479	Cul2	1587.26	0.133725	0.0635377	2.10466	0.0353212	0.999974	ko_LPS_24hr;wt_LPS_24hr
ko_Base - wt_Base	480	Crk	7077.53	0.14717	0.0841096	1.74975	0.0801623	0.999953	ko_Base;wt_Base	ko_LPS_24hr - wt_LPS_24hr	480	Rabep1	3735.85	0.0949	0.0443682	2.13892	0.0324423	0.958099	ko_LPS_24hr;wt_LPS_24hr	ko_Base - wt_Base	480	Meis1	151.298	0.360512	0.190484	1.89261	0.0584098	0.999865	ko_Base;wt_Base	ko_LPS_24hr - wt_LPS_24hr	480	Pcbp2	13073.7	-0.0941155	0.0447552	-2.1029	0.0354747	0.999974	ko_LPS_24hr;wt_LPS_24hr
ko_Base - wt_Base	481	Mpv17l2	1447.01	-0.168333	0.0962421	-1.74906	0.0802814	0.999953	ko_Base;wt_Base	ko_LPS_24hr - wt_LPS_24hr	481	Ikbkg	4549.81	0.190989	0.0893191	2.13828	0.032494	0.958099	ko_LPS_24hr;wt_LPS_24hr	ko_Base - wt_Base	481	1500004A13Rik	242.383	0.336802	0.17801	1.89204	0.0584857	0.999865	ko_Base;wt_Base	ko_LPS_24hr - wt_LPS_24hr	481	Errfi1	933.844	0.292079	0.138943	2.10215	0.03554	0.999974	ko_LPS_24hr;wt_LPS_24hr
ko_Base - wt_Base	482	Slc9a3r2	37.1858	0.636704	0.36454	1.74659	0.0807079	0.999953	ko_Base;wt_Base	ko_LPS_24hr - wt_LPS_24hr	482	Gm19391	17.2883	4.78201	2.23656	2.13811	0.032508	0.958099	ko_LPS_24hr;wt_LPS_24hr	ko_Base - wt_Base	482	A130012E19Rik	21.0045	0.920579	0.488415	1.88483	0.0594528	0.999865	ko_Base;wt_Base	ko_LPS_24hr - wt_LPS_24hr	482	H2-T22	18298.1	-0.387949	0.18459	-2.10168	0.0355812	0.999974	ko_LPS_24hr;wt_LPS_24hr
ko_Base - wt_Base	483	5033430I15Rik	23.4816	-0.661256	0.379129	-1.74414	0.081134	0.999953	ko_Base;wt_Base	ko_LPS_24hr - wt_LPS_24hr	483	Ccdc71	1824.35	-0.125875	0.0588731	-2.13808	0.0325102	0.958099	ko_LPS_24hr;wt_LPS_24hr	ko_Base - wt_Base	483	Aloxe3	122.644	-0.718092	0.38151	-1.88224	0.059804	0.999865	ko_Base;wt_Base	ko_LPS_24hr - wt_LPS_24hr	483	Arhgap27	3286.59	-0.213014	0.101472	-2.09925	0.035795	0.999974	ko_LPS_24hr;wt_LPS_24hr
ko_Base - wt_Base	484	Fgl2	5145.58	0.292558	0.167806	1.74343	0.0812581	0.999953	ko_Base;wt_Base	ko_LPS_24hr - wt_LPS_24hr	484	Cul2	1466.71	0.114226	0.0534391	2.1375	0.0325577	0.958099	ko_LPS_24hr;wt_LPS_24hr	ko_Base - wt_Base	484	Jag2	588.305	-0.23302	0.123903	-1.88067	0.0600166	0.999865	ko_Base;wt_Base	ko_LPS_24hr - wt_LPS_24hr	484	C1qtnf6	196.595	-0.334074	0.159174	-2.0988	0.0358341	0.999974	ko_LPS_24hr;wt_LPS_24hr
ko_Base - wt_Base	485	Neurog2	13.7259	-0.858234	0.492613	-1.74221	0.0814725	0.999953	ko_Base;wt_Base	ko_LPS_24hr - wt_LPS_24hr	485	Synpo	64.2841	0.598759	0.280252	2.1365	0.0326388	0.958503	ko_LPS_24hr;wt_LPS_24hr	ko_Base - wt_Base	485	Tymp	69.1931	-0.568028	0.302209	-1.87959	0.0601642	0.999865	ko_Base;wt_Base	ko_LPS_24hr - wt_LPS_24hr	485	Mgst2	258.829	0.606956	0.289301	2.09801	0.0359046	0.999974	ko_LPS_24hr;wt_LPS_24hr
ko_Base - wt_Base	486	Zfp971	187.306	0.323194	0.185776	1.7397	0.0819124	0.999953	ko_Base;wt_Base	ko_LPS_24hr - wt_LPS_24hr	486	Sash3	2823.95	-0.162161	0.0759464	-2.1352	0.0327446	0.959631	ko_LPS_24hr;wt_LPS_24hr	ko_Base - wt_Base	486	Gm44321	58.9656	0.527359	0.280732	1.87851	0.0603113	0.999865	ko_Base;wt_Base	ko_LPS_24hr - wt_LPS_24hr	486	Eml5	67.527	0.533205	0.25428	2.09692	0.0360008	0.999974	ko_LPS_24hr;wt_LPS_24hr
ko_Base - wt_Base	487	Gm26799	9.35851	-1.2041	0.692231	-1.73945	0.081956	0.999953	ko_Base;wt_Base	ko_LPS_24hr - wt_LPS_24hr	487	Zmpste24	2859.83	0.112527	0.0527351	2.13381	0.0328583	0.960371	ko_LPS_24hr;wt_LPS_24hr	ko_Base - wt_Base	487	Fn1	81.7848	0.595281	0.316891	1.8785	0.0603122	0.999865	ko_Base;wt_Base	ko_LPS_24hr - wt_LPS_24hr	487	Zfp719	392.485	0.24314	0.116019	2.09568	0.0361104	0.999974	ko_LPS_24hr;wt_LPS_24hr
ko_Base - wt_Base	488	Dmac2	397.855	-1.2275	0.706581	-1.73724	0.0823449	0.999953	ko_Base;wt_Base	ko_LPS_24hr - wt_LPS_24hr	488	Socs2	114.504	0.819433	0.384125	2.13324	0.0329047	0.960371	ko_LPS_24hr;wt_LPS_24hr	ko_Base - wt_Base	488	Ddx5	31873.7	0.107267	0.0571097	1.87827	0.0603447	0.999865	ko_Base;wt_Base	ko_LPS_24hr - wt_LPS_24hr	488	H2-DMb1	917.257	-0.183994	0.0878052	-2.09547	0.0361288	0.999974	ko_LPS_24hr;wt_LPS_24hr
ko_Base - wt_Base	489	Oxa1l	3361.21	-0.0995749	0.0573556	-1.7361	0.0825468	0.999953	ko_Base;wt_Base	ko_LPS_24hr - wt_LPS_24hr	489	Nkapd1	933.539	0.173826	0.0816851	2.128	0.0333369	0.967931	ko_LPS_24hr;wt_LPS_24hr	ko_Base - wt_Base	489	Fgd2	7202.11	0.141206	0.0753095	1.87501	0.0607916	0.999865	ko_Base;wt_Base	ko_LPS_24hr - wt_LPS_24hr	489	Nedd8	6123.41	-0.125882	0.0600974	-2.09463	0.0362039	0.999974	ko_LPS_24hr;wt_LPS_24hr
ko_Base - wt_Base	490	Il1rn	603.284	0.219869	0.126781	1.73425	0.0828743	0.999953	ko_Base;wt_Base	ko_LPS_24hr - wt_LPS_24hr	490	Zfr	4139.12	0.102365	0.0481062	2.1279	0.0333457	0.967931	ko_LPS_24hr;wt_LPS_24hr	ko_Base - wt_Base	490	Galnt9	27.9846	-0.814814	0.434924	-1.87346	0.0610042	0.999865	ko_Base;wt_Base	ko_LPS_24hr - wt_LPS_24hr	490	Ntng2	725.206	0.363293	0.173643	2.09219	0.0364218	0.999974	ko_LPS_24hr;wt_LPS_24hr
ko_Base - wt_Base	491	Hsph1	1193.77	0.111461	0.0643044	1.73334	0.0830352	0.999953	ko_Base;wt_Base	ko_LPS_24hr - wt_LPS_24hr	491	Gm15725	8.22745	-3.73589	1.75613	-2.12735	0.0333913	0.967931	ko_LPS_24hr;wt_LPS_24hr	ko_Base - wt_Base	491	Gm7367	18.749	-1.57787	0.842309	-1.87326	0.0610319	0.999865	ko_Base;wt_Base	ko_LPS_24hr - wt_LPS_24hr	491	Smc2	592.676	0.252411	0.120679	2.0916	0.0364745	0.999974	ko_LPS_24hr;wt_LPS_24hr
ko_Base - wt_Base	492	Gm10359	31.8951	-1.2153	0.701167	-1.73325	0.0830508	0.999953	ko_Base;wt_Base	ko_LPS_24hr - wt_LPS_24hr	492	Otud6b	1703.63	0.115192	0.0541659	2.12666	0.0334484	0.967931	ko_LPS_24hr;wt_LPS_24hr	ko_Base - wt_Base	492	Ifitm10	25.1471	-0.987414	0.527119	-1.87323	0.0610367	0.999865	ko_Base;wt_Base	ko_LPS_24hr - wt_LPS_24hr	492	Shisa5	33292.4	-0.101922	0.0487722	-2.08976	0.0366398	0.999974	ko_LPS_24hr;wt_LPS_24hr
ko_Base - wt_Base	493	Uqcrb	2832.32	-0.177776	0.10257	-1.73322	0.0830563	0.999953	ko_Base;wt_Base	ko_LPS_24hr - wt_LPS_24hr	493	Gm45062	19.2579	5.6555	2.66024	2.12594	0.0335082	0.967931	ko_LPS_24hr;wt_LPS_24hr	ko_Base - wt_Base	493	Gm17084	192.366	-0.40723	0.217522	-1.87214	0.0611878	0.999865	ko_Base;wt_Base	ko_LPS_24hr - wt_LPS_24hr	493	Zfp503	1970.75	0.165473	0.0792684	2.0875	0.0368432	0.999974	ko_LPS_24hr;wt_LPS_24hr
ko_Base - wt_Base	494	Nup160	1212.71	0.172537	0.0995955	1.73237	0.0832073	0.999953	ko_Base;wt_Base	ko_LPS_24hr - wt_LPS_24hr	494	Miga2	87.7048	2.13033	1.00242	2.12518	0.0335714	0.967931	ko_LPS_24hr;wt_LPS_24hr	ko_Base - wt_Base	494	Eif4a-ps4	309.688	0.274539	0.146737	1.87096	0.0613512	0.999865	ko_Base;wt_Base	ko_LPS_24hr - wt_LPS_24hr	494	Ldhb	360.308	0.51664	0.247582	2.08674	0.0369113	0.999974	ko_LPS_24hr;wt_LPS_24hr
ko_Base - wt_Base	495	Rfc1	3012.02	0.139206	0.0803858	1.73172	0.0833237	0.999953	ko_Base;wt_Base	ko_LPS_24hr - wt_LPS_24hr	495	Gm8369	59.6138	-0.425229	0.200305	-2.12291	0.0337616	0.970187	ko_LPS_24hr;wt_LPS_24hr	ko_Base - wt_Base	495	Filip1l	1267.21	0.179827	0.0961823	1.86964	0.0615332	0.999865	ko_Base;wt_Base	ko_LPS_24hr - wt_LPS_24hr	495	BC022687	23.1581	7.57986	3.63741	2.08386	0.0371728	0.999974	ko_LPS_24hr;wt_LPS_24hr
ko_Base - wt_Base	496	Tubgcp4	2677.94	0.105865	0.0611359	1.73163	0.083339	0.999953	ko_Base;wt_Base	ko_LPS_24hr - wt_LPS_24hr	496	Gm9803	218.24	2.82897	1.33277	2.12262	0.0337859	0.970187	ko_LPS_24hr;wt_LPS_24hr	ko_Base - wt_Base	496	Gadd45g	2063.47	-0.770871	0.412548	-1.86856	0.0616842	0.999865	ko_Base;wt_Base	ko_LPS_24hr - wt_LPS_24hr	496	Crebzf	2506.55	0.118924	0.0571431	2.08117	0.0374184	0.999974	ko_LPS_24hr;wt_LPS_24hr
ko_Base - wt_Base	497	Cox7b	2393.02	-0.164494	0.095123	-1.72927	0.0837605	0.999953	ko_Base;wt_Base	ko_LPS_24hr - wt_LPS_24hr	497	Rps25-ps1	15.5528	-0.817734	0.385844	-2.11934	0.0340617	0.975393	ko_LPS_24hr;wt_LPS_24hr	ko_Base - wt_Base	497	Megf11	65.9233	0.59115	0.31637	1.86854	0.0616871	0.999865	ko_Base;wt_Base	ko_LPS_24hr - wt_LPS_24hr	497	Cyba	43390.4	-0.132428	0.0636412	-2.08085	0.0374473	0.999974	ko_LPS_24hr;wt_LPS_24hr
ko_Base - wt_Base	498	Sfpq	7914.86	0.0893351	0.0517009	1.72792	0.0840026	0.999953	ko_Base;wt_Base	ko_LPS_24hr - wt_LPS_24hr	498	Ptpn9	1698.29	0.131249	0.061944	2.11884	0.0341042	0.975393	ko_LPS_24hr;wt_LPS_24hr	ko_Base - wt_Base	498	Gm19178	49.3034	-0.633036	0.338837	-1.86826	0.0617254	0.999865	ko_Base;wt_Base	ko_LPS_24hr - wt_LPS_24hr	498	Gm14288	122.629	0.604282	0.290452	2.08049	0.037481	0.999974	ko_LPS_24hr;wt_LPS_24hr
ko_Base - wt_Base	499	Iqsec2	4762.34	0.110687	0.0640781	1.72737	0.0841005	0.999953	ko_Base;wt_Base	ko_LPS_24hr - wt_LPS_24hr	499	4932441J04Rik	281.137	0.455914	0.215267	2.1179	0.0341837	0.975709	ko_LPS_24hr;wt_LPS_24hr	ko_Base - wt_Base	499	Gm45828	34.0384	0.953519	0.510831	1.8666	0.0619568	0.999865	ko_Base;wt_Base	ko_LPS_24hr - wt_LPS_24hr	499	Ifi44	4386.75	-0.347877	0.167356	-2.07866	0.0376485	0.999974	ko_LPS_24hr;wt_LPS_24hr
ko_Base - wt_Base	500	Fam173a	1471.93	-0.181361	0.105058	-1.7263	0.0842936	0.999953	ko_Base;wt_Base	ko_LPS_24hr - wt_LPS_24hr	500	Gm45223	47.126	-0.545921	0.257866	-2.11707	0.0342536	0.975747	ko_LPS_24hr;wt_LPS_24hr	ko_Base - wt_Base	500	Zbtb10	184.758	-0.390377	0.209145	-1.86654	0.0619664	0.999865	ko_Base;wt_Base	ko_LPS_24hr - wt_LPS_24hr	500	Gfy	22.195	-1.148	0.552339	-2.07843	0.0376697	0.999974	ko_LPS_24hr;wt_LPS_24hr
ko_Base - wt_Base	501	Myh10	82.5032	0.380989	0.220867	1.72497	0.0845336	0.999953	ko_Base;wt_Base	ko_LPS_24hr - wt_LPS_24hr	501	Btg1	28401.9	0.0929195	0.0439552	2.11396	0.0345189	0.976452	ko_LPS_24hr;wt_LPS_24hr	ko_Base - wt_Base	501	Gja1	60.9561	-0.666026	0.356888	-1.86621	0.0620124	0.999865	ko_Base;wt_Base	ko_LPS_24hr - wt_LPS_24hr	501	Tmem8	4086.22	-0.216667	0.10429	-2.07755	0.0377511	0.999974	ko_LPS_24hr;wt_LPS_24hr
ko_Base - wt_Base	502	Bet1	1015.93	-0.135469	0.0785536	-1.72455	0.0846092	0.999953	ko_Base;wt_Base	ko_LPS_24hr - wt_LPS_24hr	502	G3bp1	5566.9	0.151974	0.0718956	2.11381	0.0345312	0.976452	ko_LPS_24hr;wt_LPS_24hr	ko_Base - wt_Base	502	Cd80	148.142	-0.449777	0.241111	-1.86544	0.0621205	0.999865	ko_Base;wt_Base	ko_LPS_24hr - wt_LPS_24hr	502	Mbd2	7646.48	-0.10749	0.0517532	-2.07698	0.0378034	0.999974	ko_LPS_24hr;wt_LPS_24hr
ko_Base - wt_Base	503	Neb	8.32305	1.35134	0.783686	1.72435	0.0846455	0.999953	ko_Base;wt_Base	ko_LPS_24hr - wt_LPS_24hr	503	Tmem38b	5125.87	0.130149	0.0615865	2.11328	0.034577	0.976452	ko_LPS_24hr;wt_LPS_24hr	ko_Base - wt_Base	503	Nhp2	2349.57	-0.161891	0.0868382	-1.86428	0.062282	0.999865	ko_Base;wt_Base	ko_LPS_24hr - wt_LPS_24hr	503	Col1a1	39.1664	1.77059	0.852697	2.07645	0.0378519	0.999974	ko_LPS_24hr;wt_LPS_24hr
ko_Base - wt_Base	504	Rpl6	30458.9	-0.134229	0.0778582	-1.72402	0.0847038	0.999953	ko_Base;wt_Base	ko_LPS_24hr - wt_LPS_24hr	504	Maco1	195.091	3.49919	1.65672	2.11212	0.0346765	0.976452	ko_LPS_24hr;wt_LPS_24hr	ko_Base - wt_Base	504	C2cd3	1535.19	0.185433	0.0995291	1.86311	0.0624471	0.999865	ko_Base;wt_Base	ko_LPS_24hr - wt_LPS_24hr	504	H2-M3	3301.38	-0.149126	0.0718271	-2.07619	0.0378768	0.999974	ko_LPS_24hr;wt_LPS_24hr
ko_Base - wt_Base	505	Gm11537	10.3698	-2.31553	1.34313	-1.72398	0.0847119	0.999953	ko_Base;wt_Base	ko_LPS_24hr - wt_LPS_24hr	505	Ms4a6b	17908.5	-0.219837	0.104131	-2.11115	0.0347595	0.976452	ko_LPS_24hr;wt_LPS_24hr	ko_Base - wt_Base	505	F9	63.9938	0.534314	0.287078	1.86122	0.0627138	0.999865	ko_Base;wt_Base	ko_LPS_24hr - wt_LPS_24hr	505	BC029214	163.993	0.608951	0.294064	2.07081	0.0383761	0.999974	ko_LPS_24hr;wt_LPS_24hr
ko_Base - wt_Base	506	Cdc25c	69.3288	-0.401264	0.232843	-1.72333	0.0848298	0.999953	ko_Base;wt_Base	ko_LPS_24hr - wt_LPS_24hr	506	Rn7sk	3660.33	-0.516719	0.244774	-2.111	0.0347719	0.976452	ko_LPS_24hr;wt_LPS_24hr	ko_Base - wt_Base	506	Prr7	79.1099	-0.505753	0.271794	-1.86079	0.0627738	0.999865	ko_Base;wt_Base	ko_LPS_24hr - wt_LPS_24hr	506	MGP_129S1SvImJ_G0039948	8.92692	-1.37384	0.663583	-2.07034	0.0384207	0.999974	ko_LPS_24hr;wt_LPS_24hr
ko_Base - wt_Base	507	B430306N03Rik	1462.99	0.231064	0.134225	1.72147	0.0851662	0.999953	ko_Base;wt_Base	ko_LPS_24hr - wt_LPS_24hr	507	1700037C18Rik	160.948	-0.392487	0.185941	-2.11081	0.0347887	0.976452	ko_LPS_24hr;wt_LPS_24hr	ko_Base - wt_Base	507	Uck2	1298.5	-0.237143	0.127469	-1.8604	0.0628294	0.999865	ko_Base;wt_Base	ko_LPS_24hr - wt_LPS_24hr	507	Ly6a	10914.7	-0.485677	0.234635	-2.06992	0.0384595	0.999974	ko_LPS_24hr;wt_LPS_24hr
ko_Base - wt_Base	508	Bclaf3	129.438	2.92592	1.69971	1.72142	0.0851745	0.999953	ko_Base;wt_Base	ko_LPS_24hr - wt_LPS_24hr	508	Apobec3	5393.06	-0.13386	0.0634532	-2.10959	0.0348941	0.976452	ko_LPS_24hr;wt_LPS_24hr	ko_Base - wt_Base	508	AW554918	410.624	0.224407	0.120639	1.86015	0.062864	0.999865	ko_Base;wt_Base	ko_LPS_24hr - wt_LPS_24hr	508	Ahrr	1032.02	0.543667	0.262921	2.0678	0.038659	0.999974	ko_LPS_24hr;wt_LPS_24hr
ko_Base - wt_Base	509	Rubcnl	463.862	0.42506	0.246953	1.72122	0.0852106	0.999953	ko_Base;wt_Base	ko_LPS_24hr - wt_LPS_24hr	509	Pgap2	5199.49	-0.132245	0.0626881	-2.10957	0.0348953	0.976452	ko_LPS_24hr;wt_LPS_24hr	ko_Base - wt_Base	509	Stim2	1802.11	0.158528	0.0852366	1.85985	0.0629062	0.999865	ko_Base;wt_Base	ko_LPS_24hr - wt_LPS_24hr	509	Zmynd15	4049.48	-0.163764	0.0792029	-2.06765	0.0386734	0.999974	ko_LPS_24hr;wt_LPS_24hr
ko_Base - wt_Base	510	Zfp36l1	18058.9	0.129104	0.0750619	1.71996	0.0854394	0.999953	ko_Base;wt_Base	ko_LPS_24hr - wt_LPS_24hr	510	Sirt7	3959.3	-0.0942338	0.0446891	-2.10865	0.0349746	0.976751	ko_LPS_24hr;wt_LPS_24hr	ko_Base - wt_Base	510	Clic4	22026.2	0.162537	0.0873988	1.85972	0.062925	0.999865	ko_Base;wt_Base	ko_LPS_24hr - wt_LPS_24hr	510	Dock7	6846.58	0.258442	0.124999	2.06754	0.0386831	0.999974	ko_LPS_24hr;wt_LPS_24hr
ko_Base - wt_Base	511	Zdhhc21	1402.01	0.134784	0.0783993	1.7192	0.0855784	0.999953	ko_Base;wt_Base	ko_LPS_24hr - wt_LPS_24hr	511	Ndufs8	963.103	-0.141229	0.0670434	-2.10654	0.0351577	0.979944	ko_LPS_24hr;wt_LPS_24hr	ko_Base - wt_Base	511	Fbxw4	2359.17	-0.139845	0.0752753	-1.85778	0.0632008	0.999865	ko_Base;wt_Base	ko_LPS_24hr - wt_LPS_24hr	511	Mtus2	47.0448	-0.894459	0.433616	-2.06279	0.0391327	0.999974	ko_LPS_24hr;wt_LPS_24hr
ko_Base - wt_Base	512	Setdb1	3449.27	0.0984071	0.0572784	1.71805	0.0857877	0.999953	ko_Base;wt_Base	ko_LPS_24hr - wt_LPS_24hr	512	Fbxo34	997.766	0.137128	0.0651256	2.1056	0.0352391	0.980142	ko_LPS_24hr;wt_LPS_24hr	ko_Base - wt_Base	512	Gm43637	23.4895	0.852151	0.458744	1.85758	0.0632293	0.999865	ko_Base;wt_Base	ko_LPS_24hr - wt_LPS_24hr	512	Epop	79.5132	7.49422	3.63593	2.06116	0.0392882	0.999974	ko_LPS_24hr;wt_LPS_24hr
ko_Base - wt_Base	513	Fau	28713.8	-0.166507	0.0969645	-1.71719	0.0859438	0.999953	ko_Base;wt_Base	ko_LPS_24hr - wt_LPS_24hr	513	Tmem160	1994.09	-0.169955	0.0807435	-2.10487	0.0353025	0.980142	ko_LPS_24hr;wt_LPS_24hr	ko_Base - wt_Base	513	Naip6	1480.65	0.257572	0.13871	1.85691	0.0633242	0.999865	ko_Base;wt_Base	ko_LPS_24hr - wt_LPS_24hr	513	Pcdh7	5217.31	0.273114	0.132627	2.05927	0.0394687	0.999974	ko_LPS_24hr;wt_LPS_24hr
ko_Base - wt_Base	514	4921514A10Rik	19.5835	0.666973	0.388462	1.71696	0.0859872	0.999953	ko_Base;wt_Base	ko_LPS_24hr - wt_LPS_24hr	514	Camta1	333.069	-0.191204	0.090919	-2.10301	0.0354647	0.980749	ko_LPS_24hr;wt_LPS_24hr	ko_Base - wt_Base	514	Gpr65	6490.87	0.122841	0.0661609	1.8567	0.0633542	0.999865	ko_Base;wt_Base	ko_LPS_24hr - wt_LPS_24hr	514	Ivd	1767.44	0.194786	0.0946128	2.05877	0.0395163	0.999974	ko_LPS_24hr;wt_LPS_24hr
ko_Base - wt_Base	515	Snx24	1019.95	-0.136489	0.0794949	-1.71695	0.0859888	0.999953	ko_Base;wt_Base	ko_LPS_24hr - wt_LPS_24hr	515	Osm	435.71	0.513609	0.244345	2.10198	0.035555	0.980749	ko_LPS_24hr;wt_LPS_24hr	ko_Base - wt_Base	515	Hist1h2ao	36.3791	0.833522	0.448971	1.85652	0.0633799	0.999865	ko_Base;wt_Base	ko_LPS_24hr - wt_LPS_24hr	515	Psrc1	175.434	0.600884	0.292021	2.05768	0.0396212	0.999974	ko_LPS_24hr;wt_LPS_24hr
ko_Base - wt_Base	516	Gtse1	440.615	-0.253181	0.147526	-1.71618	0.0861297	0.999953	ko_Base;wt_Base	ko_LPS_24hr - wt_LPS_24hr	516	Akap10	2176.6	0.116501	0.0554444	2.10123	0.0356208	0.980749	ko_LPS_24hr;wt_LPS_24hr	ko_Base - wt_Base	516	Lamtor4	2827.01	-0.194121	0.104656	-1.85484	0.0636186	0.999865	ko_Base;wt_Base	ko_LPS_24hr - wt_LPS_24hr	516	Ptgs1	94.5539	0.762922	0.370877	2.05707	0.0396793	0.999974	ko_LPS_24hr;wt_LPS_24hr
ko_Base - wt_Base	517	Asap1	9927.09	0.111187	0.0648402	1.71479	0.0863838	0.999953	ko_Base;wt_Base	ko_LPS_24hr - wt_LPS_24hr	517	Coq8b	1142.48	-0.129556	0.0616871	-2.10021	0.0357106	0.980749	ko_LPS_24hr;wt_LPS_24hr	ko_Base - wt_Base	517	Gm37082	36.6504	0.737709	0.397747	1.85472	0.0636365	0.999865	ko_Base;wt_Base	ko_LPS_24hr - wt_LPS_24hr	517	Kitl	91.436	-0.835941	0.406377	-2.05706	0.0396806	0.999974	ko_LPS_24hr;wt_LPS_24hr
ko_Base - wt_Base	518	Pomt2	635.784	0.135579	0.0791056	1.7139	0.0865463	0.999953	ko_Base;wt_Base	ko_LPS_24hr - wt_LPS_24hr	518	Gm9733	60.8287	-0.723363	0.344427	-2.10019	0.0357119	0.980749	ko_LPS_24hr;wt_LPS_24hr	ko_Base - wt_Base	518	Cdkn3	122.881	-0.518111	0.279579	-1.85318	0.0638565	0.999865	ko_Base;wt_Base	ko_LPS_24hr - wt_LPS_24hr	518	Ltbp3	1521.36	0.278258	0.135455	2.05425	0.0399515	0.999974	ko_LPS_24hr;wt_LPS_24hr
ko_Base - wt_Base	519	Atox1	4930.67	-0.198385	0.115863	-1.71224	0.0868527	0.999953	ko_Base;wt_Base	ko_LPS_24hr - wt_LPS_24hr	519	Def6	1543.19	0.172837	0.0823512	2.09878	0.0358367	0.980749	ko_LPS_24hr;wt_LPS_24hr	ko_Base - wt_Base	519	Sdk2	98.8004	-0.867519	0.468198	-1.85289	0.0638981	0.999865	ko_Base;wt_Base	ko_LPS_24hr - wt_LPS_24hr	519	Txndc17	3297.55	-0.147083	0.0716411	-2.05305	0.0400678	0.999974	ko_LPS_24hr;wt_LPS_24hr
ko_Base - wt_Base	520	Ticam2	2124.04	0.125134	0.0731044	1.71172	0.0869492	0.999953	ko_Base;wt_Base	ko_LPS_24hr - wt_LPS_24hr	520	Evi5	2070.45	0.162121	0.0772809	2.09782	0.0359213	0.980749	ko_LPS_24hr;wt_LPS_24hr	ko_Base - wt_Base	520	Fn3k	18.759	-1.12301	0.606309	-1.8522	0.0639966	0.999865	ko_Base;wt_Base	ko_LPS_24hr - wt_LPS_24hr	520	Sacm1l	2886.68	0.11526	0.0561572	2.05246	0.0401251	0.999974	ko_LPS_24hr;wt_LPS_24hr
ko_Base - wt_Base	521	Fgd1	21.6756	-0.74622	0.436598	-1.70917	0.0874199	0.999953	ko_Base;wt_Base	ko_LPS_24hr - wt_LPS_24hr	521	Gm44981	25.3944	-0.758613	0.361723	-2.09722	0.0359739	0.980749	ko_LPS_24hr;wt_LPS_24hr	ko_Base - wt_Base	521	Abca9	3989.27	0.215609	0.116431	1.85181	0.0640535	0.999865	ko_Base;wt_Base	ko_LPS_24hr - wt_LPS_24hr	521	Ralgapa1	1640.48	0.145237	0.0707765	2.05205	0.0401644	0.999974	ko_LPS_24hr;wt_LPS_24hr
ko_Base - wt_Base	522	1110008P14Rik	834.278	-0.204391	0.119628	-1.70856	0.0875328	0.999953	ko_Base;wt_Base	ko_LPS_24hr - wt_LPS_24hr	522	Ubl7	1731.61	-0.148316	0.0707202	-2.09722	0.0359743	0.980749	ko_LPS_24hr;wt_LPS_24hr	ko_Base - wt_Base	522	Gm11788	94.9749	0.426029	0.230106	1.85145	0.0641054	0.999865	ko_Base;wt_Base	ko_LPS_24hr - wt_LPS_24hr	522	Zic5	90.4455	-0.487066	0.237428	-2.05143	0.0402249	0.999974	ko_LPS_24hr;wt_LPS_24hr
ko_Base - wt_Base	523	Tmem242	1908.64	-0.149719	0.0877474	-1.70625	0.0879609	0.999953	ko_Base;wt_Base	ko_LPS_24hr - wt_LPS_24hr	523	St18	1273.65	0.227961	0.108719	2.09678	0.0360129	0.980749	ko_LPS_24hr;wt_LPS_24hr	ko_Base - wt_Base	523	Bicra	3292.25	0.172516	0.0931923	1.85118	0.0641435	0.999865	ko_Base;wt_Base	ko_LPS_24hr - wt_LPS_24hr	523	P2rx4	23793.4	-0.164487	0.0802057	-2.05082	0.0402846	0.999974	ko_LPS_24hr;wt_LPS_24hr
ko_Base - wt_Base	524	Map1lc3b	7294.97	-0.0733716	0.0430104	-1.7059	0.088026	0.999953	ko_Base;wt_Base	ko_LPS_24hr - wt_LPS_24hr	524	Cst3	35243.7	-0.0829212	0.0395962	-2.09417	0.0362445	0.985172	ko_LPS_24hr;wt_LPS_24hr	ko_Base - wt_Base	524	Mfap1a	2364.83	0.136195	0.0735761	1.85108	0.0641585	0.999865	ko_Base;wt_Base	ko_LPS_24hr - wt_LPS_24hr	524	AC149090.1	5555.7	0.304979	0.14877	2.05	0.0403646	0.999974	ko_LPS_24hr;wt_LPS_24hr
ko_Base - wt_Base	525	Gm12355	17.7255	0.721393	0.422905	1.7058	0.0880448	0.999953	ko_Base;wt_Base	ko_LPS_24hr - wt_LPS_24hr	525	Tmem11	1699.08	-0.152718	0.072975	-2.09274	0.0363725	0.986767	ko_LPS_24hr;wt_LPS_24hr	ko_Base - wt_Base	525	Extl1	27.3332	-0.931347	0.50345	-1.84993	0.0643236	0.999865	ko_Base;wt_Base	ko_LPS_24hr - wt_LPS_24hr	525	Vwa3a	20.8117	-0.865581	0.422314	-2.04962	0.0404018	0.999974	ko_LPS_24hr;wt_LPS_24hr
ko_Base - wt_Base	526	Msl3	3046.02	0.0951085	0.0558111	1.70412	0.0883596	0.999953	ko_Base;wt_Base	ko_LPS_24hr - wt_LPS_24hr	526	Cdc42bpa	242.729	0.38975	0.186363	2.09135	0.0364966	0.987859	ko_LPS_24hr;wt_LPS_24hr	ko_Base - wt_Base	526	Lpin2	7621.59	0.164159	0.0887696	1.84927	0.0644192	0.999865	ko_Base;wt_Base	ko_LPS_24hr - wt_LPS_24hr	526	Apol9a	300.808	-0.706294	0.344631	-2.04942	0.040421	0.999974	ko_LPS_24hr;wt_LPS_24hr
ko_Base - wt_Base	527	Sdhaf2	1403.4	-0.10888	0.0639211	-1.70335	0.0885024	0.999953	ko_Base;wt_Base	ko_LPS_24hr - wt_LPS_24hr	527	Ms4a6c	25532	-0.183742	0.0878836	-2.09074	0.0365514	0.987859	ko_LPS_24hr;wt_LPS_24hr	ko_Base - wt_Base	527	Madcam1	40.2249	-1.01325	0.548633	-1.84686	0.0647678	0.999865	ko_Base;wt_Base	ko_LPS_24hr - wt_LPS_24hr	527	Eid2	52.1153	0.543169	0.265139	2.04862	0.0404991	0.999974	ko_LPS_24hr;wt_LPS_24hr
ko_Base - wt_Base	528	8030453O22Rik	27.3441	0.578506	0.339965	1.70167	0.088818	0.999953	ko_Base;wt_Base	ko_LPS_24hr - wt_LPS_24hr	528	Irs2	579.496	0.381561	0.182648	2.08906	0.0367026	0.990067	ko_LPS_24hr;wt_LPS_24hr	ko_Base - wt_Base	528	Muc2	35.2484	0.633295	0.343033	1.84617	0.0648681	0.999865	ko_Base;wt_Base	ko_LPS_24hr - wt_LPS_24hr	528	Supt4a	2965.52	-0.150859	0.0736784	-2.04753	0.0406063	0.999974	ko_LPS_24hr;wt_LPS_24hr
ko_Base - wt_Base	529	Tlr1	4448.33	0.124641	0.0733358	1.6996	0.0892064	0.999953	ko_Base;wt_Base	ko_LPS_24hr - wt_LPS_24hr	529	Slamf8	1690.6	0.257481	0.123308	2.08812	0.0367873	0.990475	ko_LPS_24hr;wt_LPS_24hr	ko_Base - wt_Base	529	Sgk1	3674.72	0.136742	0.0741668	1.8437	0.0652264	0.999865	ko_Base;wt_Base	ko_LPS_24hr - wt_LPS_24hr	529	Nlrc5	5328.26	-0.148336	0.0724623	-2.04708	0.0406506	0.999974	ko_LPS_24hr;wt_LPS_24hr
ko_Base - wt_Base	530	Gstm1	3766.71	-0.130735	0.0769498	-1.69896	0.0893265	0.999953	ko_Base;wt_Base	ko_LPS_24hr - wt_LPS_24hr	530	Whsc1l1	2524.69	-0.36677	0.175874	-2.08541	0.0370321	0.995185	ko_LPS_24hr;wt_LPS_24hr	ko_Base - wt_Base	530	Rpl35	12259.2	-0.194193	0.105367	-1.84301	0.0653269	0.999865	ko_Base;wt_Base	ko_LPS_24hr - wt_LPS_24hr	530	Ephx1	205.088	0.402477	0.196881	2.04426	0.0409275	0.999974	ko_LPS_24hr;wt_LPS_24hr
ko_Base - wt_Base	531	Imp3	1286.85	-0.181277	0.106706	-1.69885	0.0893468	0.999953	ko_Base;wt_Base	ko_LPS_24hr - wt_LPS_24hr	531	Fkbp8	10573.8	-0.080317	0.0385395	-2.08402	0.0371587	0.995675	ko_LPS_24hr;wt_LPS_24hr	ko_Base - wt_Base	531	Serhl	704.485	-0.175004	0.0950096	-1.84196	0.0654806	0.999865	ko_Base;wt_Base	ko_LPS_24hr - wt_LPS_24hr	531	Tnnc1	67.7274	-0.508324	0.248719	-2.04377	0.0409766	0.999974	ko_LPS_24hr;wt_LPS_24hr
ko_Base - wt_Base	532	Gm37940	8.42583	1.12831	0.66431	1.69848	0.089418	0.999953	ko_Base;wt_Base	ko_LPS_24hr - wt_LPS_24hr	532	Ltbp3	1385.02	0.250755	0.120492	2.0811	0.037425	0.995675	ko_LPS_24hr;wt_LPS_24hr	ko_Base - wt_Base	532	Lrrc36	16.7662	-1.15935	0.629611	-1.84137	0.0655677	0.999865	ko_Base;wt_Base	ko_LPS_24hr - wt_LPS_24hr	532	Phf11d	4784.84	-0.422148	0.206607	-2.04324	0.0410282	0.999974	ko_LPS_24hr;wt_LPS_24hr
ko_Base - wt_Base	533	Fam169b	9.29295	-1.23934	0.729906	-1.69794	0.0895194	0.999953	ko_Base;wt_Base	ko_LPS_24hr - wt_LPS_24hr	533	Cdipt	5529.26	-0.0668568	0.0321348	-2.08051	0.0374789	0.995675	ko_LPS_24hr;wt_LPS_24hr	ko_Base - wt_Base	533	Epb41l1	8126.82	0.142632	0.0774663	1.84121	0.0655911	0.999865	ko_Base;wt_Base	ko_LPS_24hr - wt_LPS_24hr	533	Abcb1a	237.589	-0.312651	0.153029	-2.04309	0.0410434	0.999974	ko_LPS_24hr;wt_LPS_24hr
ko_Base - wt_Base	534	Aoc2	48.4444	-0.511674	0.301761	-1.69563	0.0899564	0.999953	ko_Base;wt_Base	ko_LPS_24hr - wt_LPS_24hr	534	Hspd1	3567.96	0.118886	0.0571652	2.07969	0.0375538	0.995675	ko_LPS_24hr;wt_LPS_24hr	ko_Base - wt_Base	534	Prickle2	83.0234	-0.452942	0.246146	-1.84014	0.0657482	0.999865	ko_Base;wt_Base	ko_LPS_24hr - wt_LPS_24hr	534	Smdt1	4599.11	-0.119651	0.058578	-2.04259	0.0410931	0.999974	ko_LPS_24hr;wt_LPS_24hr
ko_Base - wt_Base	535	Gm17586	273.101	-0.217883	0.128502	-1.69556	0.0899685	0.999953	ko_Base;wt_Base	ko_LPS_24hr - wt_LPS_24hr	535	Tmem261	449.577	-6.73942	3.24219	-2.07866	0.0376485	0.995675	ko_LPS_24hr;wt_LPS_24hr	ko_Base - wt_Base	535	Ifi214	59.5576	0.938989	0.510558	1.83914	0.065894	0.999865	ko_Base;wt_Base	ko_LPS_24hr - wt_LPS_24hr	535	Smim20	969.836	-0.251942	0.123359	-2.04235	0.0411168	0.999974	ko_LPS_24hr;wt_LPS_24hr
ko_Base - wt_Base	536	Gpr179	8.87512	0.995867	0.587605	1.69479	0.0901153	0.999953	ko_Base;wt_Base	ko_LPS_24hr - wt_LPS_24hr	536	Rsad1	203.833	0.232062	0.11168	2.07791	0.0377173	0.995675	ko_LPS_24hr;wt_LPS_24hr	ko_Base - wt_Base	536	Nek2	430.642	-0.337146	0.183328	-1.83903	0.0659105	0.999865	ko_Base;wt_Base	ko_LPS_24hr - wt_LPS_24hr	536	Pank3	2913.82	0.179516	0.0879325	2.04152	0.0411991	0.999974	ko_LPS_24hr;wt_LPS_24hr
ko_Base - wt_Base	537	Gm8420	23.6094	-0.682995	0.403151	-1.69414	0.0902383	0.999953	ko_Base;wt_Base	ko_LPS_24hr - wt_LPS_24hr	537	Rnaset2b	13405.7	-0.107102	0.0515523	-2.07755	0.0377511	0.995675	ko_LPS_24hr;wt_LPS_24hr	ko_Base - wt_Base	537	Afg1l	276.599	-0.262869	0.142978	-1.83853	0.0659845	0.999865	ko_Base;wt_Base	ko_LPS_24hr - wt_LPS_24hr	537	Phip	3638.03	0.202655	0.0993273	2.04027	0.0413232	0.999974	ko_LPS_24hr;wt_LPS_24hr
ko_Base - wt_Base	538	Gm43910	11.0568	1.02935	0.607607	1.6941	0.0902467	0.999953	ko_Base;wt_Base	ko_LPS_24hr - wt_LPS_24hr	538	Gspt1	5179.92	0.0972974	0.0468576	2.07645	0.0378523	0.995675	ko_LPS_24hr;wt_LPS_24hr	ko_Base - wt_Base	538	Wnk1	27945.1	0.176105	0.0958059	1.83815	0.0660407	0.999865	ko_Base;wt_Base	ko_LPS_24hr - wt_LPS_24hr	538	Zfp280c	314.658	0.240972	0.118132	2.03986	0.0413643	0.999974	ko_LPS_24hr;wt_LPS_24hr
ko_Base - wt_Base	539	Galnt2	10760	0.150621	0.0889467	1.69339	0.0903813	0.999953	ko_Base;wt_Base	ko_LPS_24hr - wt_LPS_24hr	539	Ulk2	1720.79	-0.116861	0.0562886	-2.0761	0.0378848	0.995675	ko_LPS_24hr;wt_LPS_24hr	ko_Base - wt_Base	539	mt-Nd4l	3599.54	0.209017	0.113742	1.83763	0.0661164	0.999865	ko_Base;wt_Base	ko_LPS_24hr - wt_LPS_24hr	539	Megf9	327.982	0.26815	0.131487	2.03936	0.0414141	0.999974	ko_LPS_24hr;wt_LPS_24hr
ko_Base - wt_Base	540	Nfkbil1	723.757	-0.154225	0.091117	-1.6926	0.0905312	0.999953	ko_Base;wt_Base	ko_LPS_24hr - wt_LPS_24hr	540	Wbscr16	322.881	3.79481	1.82795	2.07599	0.0378951	0.995675	ko_LPS_24hr;wt_LPS_24hr	ko_Base - wt_Base	540	Gm47586	17.9392	1.13895	0.619892	1.83733	0.0661616	0.999865	ko_Base;wt_Base	ko_LPS_24hr - wt_LPS_24hr	540	Rhoq	3315.33	0.170228	0.0835653	2.03707	0.0416432	0.999974	ko_LPS_24hr;wt_LPS_24hr
ko_Base - wt_Base	541	Gm36738	58.5631	-0.421771	0.249272	-1.69201	0.0906438	0.999953	ko_Base;wt_Base	ko_LPS_24hr - wt_LPS_24hr	541	Creld2	1277.27	-0.185227	0.0892941	-2.07435	0.0380473	0.995675	ko_LPS_24hr;wt_LPS_24hr	ko_Base - wt_Base	541	Cd300ld5	890.67	0.276128	0.150443	1.83543	0.0664413	0.999865	ko_Base;wt_Base	ko_LPS_24hr - wt_LPS_24hr	541	Sp110	6825.71	-0.168253	0.082627	-2.03629	0.041721	0.999974	ko_LPS_24hr;wt_LPS_24hr
ko_Base - wt_Base	542	Ptrf	10.4873	-2.36157	1.39616	-1.69148	0.0907455	0.999953	ko_Base;wt_Base	ko_LPS_24hr - wt_LPS_24hr	542	Scand1	2654	-0.144652	0.0697415	-2.07411	0.0380693	0.995675	ko_LPS_24hr;wt_LPS_24hr	ko_Base - wt_Base	542	Polr2a	14350.3	0.139469	0.0760026	1.83505	0.0664983	0.999865	ko_Base;wt_Base	ko_LPS_24hr - wt_LPS_24hr	542	Orai2	8754.3	0.202079	0.09932	2.03462	0.041889	0.999974	ko_LPS_24hr;wt_LPS_24hr
ko_Base - wt_Base	543	Fam107b	2443.12	0.122682	0.072536	1.69133	0.0907744	0.999953	ko_Base;wt_Base	ko_LPS_24hr - wt_LPS_24hr	543	Uevld	794.448	0.166203	0.0801517	2.0736	0.0381162	0.995675	ko_LPS_24hr;wt_LPS_24hr	ko_Base - wt_Base	543	Zfand2b	1149.98	-0.165911	0.0904399	-1.83449	0.0665809	0.999865	ko_Base;wt_Base	ko_LPS_24hr - wt_LPS_24hr	543	Arg2	1067.49	0.219227	0.107772	2.03417	0.0419344	0.999974	ko_LPS_24hr;wt_LPS_24hr
ko_Base - wt_Base	544	Ccdc64	31.4167	3.05015	1.80447	1.69033	0.0909654	0.999953	ko_Base;wt_Base	ko_LPS_24hr - wt_LPS_24hr	544	Nkap	843.205	0.155016	0.0747774	2.07304	0.0381688	0.995675	ko_LPS_24hr;wt_LPS_24hr	ko_Base - wt_Base	544	Gm8979	49.9006	0.725645	0.39569	1.83387	0.0666728	0.999865	ko_Base;wt_Base	ko_LPS_24hr - wt_LPS_24hr	544	Ap5s1	1091.43	-0.158248	0.077819	-2.03354	0.0419981	0.999974	ko_LPS_24hr;wt_LPS_24hr
ko_Base - wt_Base	545	Gm49325	113.838	5.47872	3.24609	1.68779	0.0914515	0.999953	ko_Base;wt_Base	ko_LPS_24hr - wt_LPS_24hr	545	Trim11	1232.76	-0.139269	0.0672139	-2.07202	0.0382637	0.995675	ko_LPS_24hr;wt_LPS_24hr	ko_Base - wt_Base	545	Cngb1	15.6621	-1.17045	0.638562	-1.83295	0.0668107	0.999865	ko_Base;wt_Base	ko_LPS_24hr - wt_LPS_24hr	545	Tdgf1-ps1	48.8655	0.704386	0.34648	2.03298	0.0420547	0.999974	ko_LPS_24hr;wt_LPS_24hr
ko_Base - wt_Base	546	Gm7389	10.4598	0.986228	0.58456	1.68713	0.0915786	0.999953	ko_Base;wt_Base	ko_LPS_24hr - wt_LPS_24hr	546	Gemin4	180.146	-0.516341	0.249251	-2.07157	0.0383058	0.995675	ko_LPS_24hr;wt_LPS_24hr	ko_Base - wt_Base	546	Ptgr1	1122.15	-0.156446	0.0854109	-1.83168	0.0669985	0.999865	ko_Base;wt_Base	ko_LPS_24hr - wt_LPS_24hr	546	Sphk1	59.3849	0.515377	0.25353	2.03281	0.0420721	0.999974	ko_LPS_24hr;wt_LPS_24hr
ko_Base - wt_Base	547	Birc5	800.64	-0.270591	0.160393	-1.68705	0.091594	0.999953	ko_Base;wt_Base	ko_LPS_24hr - wt_LPS_24hr	547	Tnfrsf22	307.909	0.297188	0.143491	2.07113	0.038347	0.995675	ko_LPS_24hr;wt_LPS_24hr	ko_Base - wt_Base	547	Gstp1	668.85	-0.235965	0.128964	-1.82969	0.0672962	0.999865	ko_Base;wt_Base	ko_LPS_24hr - wt_LPS_24hr	547	Plekha4	57.2972	-0.728197	0.358242	-2.0327	0.0420833	0.999974	ko_LPS_24hr;wt_LPS_24hr
ko_Base - wt_Base	548	Unc13b	24.7441	-0.702724	0.416562	-1.68696	0.0916107	0.999953	ko_Base;wt_Base	ko_LPS_24hr - wt_LPS_24hr	548	Abhd6	50.4881	0.456017	0.220424	2.06882	0.0385633	0.995675	ko_LPS_24hr;wt_LPS_24hr	ko_Base - wt_Base	548	Cd79a	9.78733	-1.3078	0.71492	-1.82929	0.0673558	0.999865	ko_Base;wt_Base	ko_LPS_24hr - wt_LPS_24hr	548	Fbxl5	5007.62	0.243999	0.120132	2.03108	0.0422464	0.999974	ko_LPS_24hr;wt_LPS_24hr
ko_Base - wt_Base	549	Peak1os	10.7834	0.978281	0.579944	1.68686	0.0916312	0.999953	ko_Base;wt_Base	ko_LPS_24hr - wt_LPS_24hr	549	Tmem132a	4984.39	0.133385	0.0644813	2.06858	0.0385855	0.995675	ko_LPS_24hr;wt_LPS_24hr	ko_Base - wt_Base	549	Gm19327	24.4493	0.920198	0.503892	1.82618	0.0678227	0.999865	ko_Base;wt_Base	ko_LPS_24hr - wt_LPS_24hr	549	Cyp4f13	787.97	-0.226659	0.111602	-2.03095	0.0422599	0.999974	ko_LPS_24hr;wt_LPS_24hr
ko_Base - wt_Base	550	Ppp4r3b	1819.92	-0.500199	0.296571	-1.68661	0.0916782	0.999953	ko_Base;wt_Base	ko_LPS_24hr - wt_LPS_24hr	550	Lamb2	148.036	0.441245	0.213327	2.0684	0.0386025	0.995675	ko_LPS_24hr;wt_LPS_24hr	ko_Base - wt_Base	550	Unc13b	24.5552	-0.888254	0.486976	-1.82402	0.0681487	0.999865	ko_Base;wt_Base	ko_LPS_24hr - wt_LPS_24hr	550	Rdx	3560.69	0.119161	0.0586921	2.03028	0.0423283	0.999974	ko_LPS_24hr;wt_LPS_24hr
ko_Base - wt_Base	551	Gm2423	21.938	0.786492	0.466506	1.68592	0.0918113	0.999953	ko_Base;wt_Base	ko_LPS_24hr - wt_LPS_24hr	551	Asb1	586.724	0.16921	0.0818163	2.06817	0.0386244	0.995675	ko_LPS_24hr;wt_LPS_24hr	ko_Base - wt_Base	551	Vegfb	1393.77	-0.171638	0.0941754	-1.82253	0.0683743	0.999865	ko_Base;wt_Base	ko_LPS_24hr - wt_LPS_24hr	551	Pira2	2915.83	-0.357263	0.176248	-2.02704	0.0426578	0.999974	ko_LPS_24hr;wt_LPS_24hr
ko_Base - wt_Base	552	Stx8	1096.96	-0.136981	0.081289	-1.68512	0.0919659	0.999953	ko_Base;wt_Base	ko_LPS_24hr - wt_LPS_24hr	552	H2afv	687.536	-0.159543	0.0771519	-2.06791	0.0386484	0.995675	ko_LPS_24hr;wt_LPS_24hr	ko_Base - wt_Base	552	Gm43031	10.4544	1.26355	0.694062	1.82051	0.0686815	0.999865	ko_Base;wt_Base	ko_LPS_24hr - wt_LPS_24hr	552	Cd28	896.976	0.216118	0.106792	2.02373	0.042998	0.999974	ko_LPS_24hr;wt_LPS_24hr
ko_Base - wt_Base	553	Gm49396	122.613	5.48398	3.25877	1.68284	0.0924063	0.999953	ko_Base;wt_Base	ko_LPS_24hr - wt_LPS_24hr	553	Hcfc1r1	1145.53	-0.167606	0.0810568	-2.06776	0.0386627	0.995675	ko_LPS_24hr;wt_LPS_24hr	ko_Base - wt_Base	553	Smdt1	4433.38	-0.180471	0.0991587	-1.82003	0.0687551	0.999865	ko_Base;wt_Base	ko_LPS_24hr - wt_LPS_24hr	553	Gm37416	13.5463	-2.37135	1.17178	-2.02371	0.0429997	0.999974	ko_LPS_24hr;wt_LPS_24hr
ko_Base - wt_Base	554	Rhbdl1	50.3891	-0.484392	0.288044	-1.68166	0.092635	0.999953	ko_Base;wt_Base	ko_LPS_24hr - wt_LPS_24hr	554	Gm5970	32.9751	-0.535137	0.258887	-2.06706	0.0387281	0.995675	ko_LPS_24hr;wt_LPS_24hr	ko_Base - wt_Base	554	Ccdc116	45.6249	-0.625643	0.343775	-1.81992	0.0687714	0.999865	ko_Base;wt_Base	ko_LPS_24hr - wt_LPS_24hr	554	Kcnab1	51.8694	-0.6834	0.33774	-2.02345	0.043027	0.999974	ko_LPS_24hr;wt_LPS_24hr
ko_Base - wt_Base	555	Ddx54	5937.22	0.0713137	0.0424484	1.68001	0.0929558	0.999953	ko_Base;wt_Base	ko_LPS_24hr - wt_LPS_24hr	555	Fermt3	21202	-0.0748969	0.0362501	-2.06612	0.0388173	0.996171	ko_LPS_24hr;wt_LPS_24hr	ko_Base - wt_Base	555	Frmd6	2661.22	0.207562	0.114235	1.81697	0.0692222	0.999865	ko_Base;wt_Base	ko_LPS_24hr - wt_LPS_24hr	555	Gm10705	94.1064	-0.437355	0.216189	-2.02302	0.0430712	0.999974	ko_LPS_24hr;wt_LPS_24hr
ko_Base - wt_Base	556	Ints6l	1985.19	1.85564	1.10474	1.67971	0.0930145	0.999953	ko_Base;wt_Base	ko_LPS_24hr - wt_LPS_24hr	556	Vim	53291.2	-0.190269	0.0921818	-2.06406	0.0390116	0.998236	ko_LPS_24hr;wt_LPS_24hr	ko_Base - wt_Base	556	Lrp1	102031	0.160327	0.088346	1.81477	0.0695598	0.999865	ko_Base;wt_Base	ko_LPS_24hr - wt_LPS_24hr	556	Eif4e2	4565.69	-0.0997382	0.0493115	-2.02262	0.0431128	0.999974	ko_LPS_24hr;wt_LPS_24hr
ko_Base - wt_Base	557	Gm10766	7.6948	-1.13766	0.677907	-1.67819	0.0933094	0.999953	ko_Base;wt_Base	ko_LPS_24hr - wt_LPS_24hr	557	Snrpg	922.777	-0.13785	0.0668681	-2.06153	0.0392526	0.998236	ko_LPS_24hr;wt_LPS_24hr	ko_Base - wt_Base	557	Mdn1	1206.4	0.20285	0.111854	1.81353	0.0697508	0.999865	ko_Base;wt_Base	ko_LPS_24hr - wt_LPS_24hr	557	Cst7	439.273	-0.732139	0.362595	-2.01916	0.0434702	0.999974	ko_LPS_24hr;wt_LPS_24hr
ko_Base - wt_Base	558	Mob2	1740.41	-0.116426	0.069394	-1.67775	0.0933955	0.999953	ko_Base;wt_Base	ko_LPS_24hr - wt_LPS_24hr	558	Gpx4-ps2	970.67	-0.149218	0.0724282	-2.06022	0.0393779	0.998236	ko_LPS_24hr;wt_LPS_24hr	ko_Base - wt_Base	558	2810408A11Rik	13.1706	1.01521	0.560302	1.8119	0.0700022	0.999865	ko_Base;wt_Base	ko_LPS_24hr - wt_LPS_24hr	558	Smpdl3a	11820.7	-0.145859	0.0722388	-2.01912	0.0434745	0.999974	ko_LPS_24hr;wt_LPS_24hr
ko_Base - wt_Base	559	Pdk1	2419.32	0.144261	0.0860146	1.67717	0.0935086	0.999953	ko_Base;wt_Base	ko_LPS_24hr - wt_LPS_24hr	559	Cox6b1	5050.38	-0.0850071	0.0412768	-2.05944	0.0394519	0.998236	ko_LPS_24hr;wt_LPS_24hr	ko_Base - wt_Base	559	Fam83f	950.812	-0.256112	0.141471	-1.81035	0.0702419	0.999865	ko_Base;wt_Base	ko_LPS_24hr - wt_LPS_24hr	559	Pld2	2820.33	-0.117667	0.0582969	-2.0184	0.0435492	0.999974	ko_LPS_24hr;wt_LPS_24hr
ko_Base - wt_Base	560	Dph3	844.366	-0.129559	0.0772562	-1.677	0.0935424	0.999953	ko_Base;wt_Base	ko_LPS_24hr - wt_LPS_24hr	560	Gm2436	9.45256	-3.61687	1.75802	-2.05736	0.039652	0.998236	ko_LPS_24hr;wt_LPS_24hr	ko_Base - wt_Base	560	Dirc2	1199.99	-0.165038	0.0912187	-1.80926	0.0704113	0.999865	ko_Base;wt_Base	ko_LPS_24hr - wt_LPS_24hr	560	Actg1	54066.6	0.116486	0.0577591	2.01676	0.0437205	0.999974	ko_LPS_24hr;wt_LPS_24hr
ko_Base - wt_Base	561	Polr2a	14348.3	0.110004	0.0656079	1.67669	0.0936038	0.999953	ko_Base;wt_Base	ko_LPS_24hr - wt_LPS_24hr	561	Gdpd5	379.925	-0.243574	0.11841	-2.05704	0.039682	0.998236	ko_LPS_24hr;wt_LPS_24hr	ko_Base - wt_Base	561	Atp5sl	776.757	0.774518	0.428118	1.80912	0.0704321	0.999865	ko_Base;wt_Base	ko_LPS_24hr - wt_LPS_24hr	561	Nupl1	263.437	0.695112	0.344915	2.01531	0.0438717	0.999974	ko_LPS_24hr;wt_LPS_24hr
ko_Base - wt_Base	562	Rpl11	23999.9	-0.159125	0.0949404	-1.67606	0.0937271	0.999953	ko_Base;wt_Base	ko_LPS_24hr - wt_LPS_24hr	562	Scamp4	2437.26	-0.111326	0.0541242	-2.05686	0.0396995	0.998236	ko_LPS_24hr;wt_LPS_24hr	ko_Base - wt_Base	562	Rapgef5	2204.95	0.165005	0.0912141	1.80898	0.0704537	0.999865	ko_Base;wt_Base	ko_LPS_24hr - wt_LPS_24hr	562	Slc30a4	527.45	0.266641	0.132312	2.01524	0.043879	0.999974	ko_LPS_24hr;wt_LPS_24hr
ko_Base - wt_Base	563	Vsx2	10.6862	-0.970912	0.579548	-1.67529	0.0938769	0.999953	ko_Base;wt_Base	ko_LPS_24hr - wt_LPS_24hr	563	Selenok	314.422	4.48853	2.18328	2.05587	0.0397954	0.998236	ko_LPS_24hr;wt_LPS_24hr	ko_Base - wt_Base	563	Cd33	1165.24	-0.402522	0.222712	-1.80737	0.0707051	0.999865	ko_Base;wt_Base	ko_LPS_24hr - wt_LPS_24hr	563	Nsa2	4363.12	-0.109362	0.0542765	-2.0149	0.0439149	0.999974	ko_LPS_24hr;wt_LPS_24hr
ko_Base - wt_Base	564	Sirt2	7344.39	-0.0890256	0.0531503	-1.67498	0.0939387	0.999953	ko_Base;wt_Base	ko_LPS_24hr - wt_LPS_24hr	564	Sh3bgrl3	20888.4	-0.0910156	0.0442734	-2.05577	0.0398051	0.998236	ko_LPS_24hr;wt_LPS_24hr	ko_Base - wt_Base	564	Gm21981	67.637	-0.561084	0.310642	-1.80621	0.0708863	0.999865	ko_Base;wt_Base	ko_LPS_24hr - wt_LPS_24hr	564	Hist2h2aa2	1188.07	-0.42911	0.213057	-2.01406	0.0440036	0.999974	ko_LPS_24hr;wt_LPS_24hr
ko_Base - wt_Base	565	5830417I10Rik	1762.89	0.131835	0.0787147	1.67484	0.093965	0.999953	ko_Base;wt_Base	ko_LPS_24hr - wt_LPS_24hr	565	Esyt2	1545.16	0.131948	0.0641951	2.05542	0.0398389	0.998236	ko_LPS_24hr;wt_LPS_24hr	ko_Base - wt_Base	565	Acp5	245.258	-0.26555	0.147075	-1.80554	0.0709899	0.999865	ko_Base;wt_Base	ko_LPS_24hr - wt_LPS_24hr	565	Lrrc40	684.355	0.186705	0.0927042	2.01399	0.0440104	0.999974	ko_LPS_24hr;wt_LPS_24hr
ko_Base - wt_Base	566	Clec4d	9737.61	-0.151604	0.0905456	-1.67434	0.0940634	0.999953	ko_Base;wt_Base	ko_LPS_24hr - wt_LPS_24hr	566	Gapdh	192481	-0.153555	0.0747085	-2.05539	0.0398414	0.998236	ko_LPS_24hr;wt_LPS_24hr	ko_Base - wt_Base	566	Tmem242	1908.1	-0.181688	0.100664	-1.8049	0.0710897	0.999865	ko_Base;wt_Base	ko_LPS_24hr - wt_LPS_24hr	566	Gm26778	4260.86	0.19803	0.0983347	2.01383	0.0440269	0.999974	ko_LPS_24hr;wt_LPS_24hr
ko_Base - wt_Base	567	2610044O15Rik8	276.266	0.18688	0.11163	1.6741	0.0941119	0.999953	ko_Base;wt_Base	ko_LPS_24hr - wt_LPS_24hr	567	Dnajc10	3395.17	0.084519	0.0411504	2.0539	0.0399852	0.998236	ko_LPS_24hr;wt_LPS_24hr	ko_Base - wt_Base	567	Plpbp	1659.67	0.268057	0.148613	1.80373	0.0712739	0.999865	ko_Base;wt_Base	ko_LPS_24hr - wt_LPS_24hr	567	Lrfn4	79.8125	0.531614	0.264002	2.01368	0.0440433	0.999974	ko_LPS_24hr;wt_LPS_24hr
ko_Base - wt_Base	568	Rab20	1238.35	-0.125788	0.0751674	-1.67344	0.0942399	0.999953	ko_Base;wt_Base	ko_LPS_24hr - wt_LPS_24hr	568	Nsmf	373.738	0.2251	0.109601	2.0538	0.0399948	0.998236	ko_LPS_24hr;wt_LPS_24hr	ko_Base - wt_Base	568	Tgif2	202.245	-0.339279	0.188305	-1.80175	0.0715843	0.999865	ko_Base;wt_Base	ko_LPS_24hr - wt_LPS_24hr	568	Ern1	3948.35	0.124806	0.0620082	2.01273	0.0441432	0.999974	ko_LPS_24hr;wt_LPS_24hr
ko_Base - wt_Base	569	Fgd3	13096.9	0.082244	0.0492275	1.67069	0.0947824	0.999953	ko_Base;wt_Base	ko_LPS_24hr - wt_LPS_24hr	569	Rnf144b	250.573	0.265837	0.12946	2.05343	0.0400308	0.998236	ko_LPS_24hr;wt_LPS_24hr	ko_Base - wt_Base	569	Col1a1	31.2166	1.49368	0.829417	1.80088	0.0717223	0.999865	ko_Base;wt_Base	ko_LPS_24hr - wt_LPS_24hr	569	Hip1	3164.21	-0.310773	0.1545	-2.01148	0.0442751	0.999974	ko_LPS_24hr;wt_LPS_24hr
ko_Base - wt_Base	570	Gm21981	68.9737	-0.451737	0.270509	-1.66995	0.0949286	0.999953	ko_Base;wt_Base	ko_LPS_24hr - wt_LPS_24hr	570	Slc39a4	1587.01	0.279293	0.136065	2.05265	0.0401067	0.998236	ko_LPS_24hr;wt_LPS_24hr	ko_Base - wt_Base	570	Camk2b	196.529	0.400865	0.22267	1.80026	0.0718196	0.999865	ko_Base;wt_Base	ko_LPS_24hr - wt_LPS_24hr	570	Srebf1	6369.4	0.165538	0.0823287	2.0107	0.0443573	0.999974	ko_LPS_24hr;wt_LPS_24hr
ko_Base - wt_Base	571	Gm20784	13.9936	0.985728	0.590972	1.66798	0.0953201	0.999953	ko_Base;wt_Base	ko_LPS_24hr - wt_LPS_24hr	571	Cd80	144.856	0.379133	0.18475	2.05214	0.0401563	0.998236	ko_LPS_24hr;wt_LPS_24hr	ko_Base - wt_Base	571	Birc5	769.879	-0.32187	0.178878	-1.79938	0.0719588	0.999865	ko_Base;wt_Base	ko_LPS_24hr - wt_LPS_24hr	571	Ldlr	8092.19	0.345452	0.171854	2.01014	0.0444159	0.999974	ko_LPS_24hr;wt_LPS_24hr
ko_Base - wt_Base	572	Nr1d2	3265.71	0.149557	0.0897112	1.66709	0.0954956	0.999953	ko_Base;wt_Base	ko_LPS_24hr - wt_LPS_24hr	572	Psmb9	4511.21	-0.163418	0.0796769	-2.051	0.0402666	0.998236	ko_LPS_24hr;wt_LPS_24hr	ko_Base - wt_Base	572	Rpn1	10017.4	0.111055	0.0617628	1.79809	0.0721635	0.999865	ko_Base;wt_Base	ko_LPS_24hr - wt_LPS_24hr	572	Ppargc1b	634.852	0.218028	0.108573	2.00811	0.0446311	0.999974	ko_LPS_24hr;wt_LPS_24hr
ko_Base - wt_Base	573	Kpna2-ps	99.7684	0.29801	0.178784	1.66687	0.0955394	0.999953	ko_Base;wt_Base	ko_LPS_24hr - wt_LPS_24hr	573	Nus1	7236.42	0.124357	0.0606687	2.04977	0.0403872	0.998236	ko_LPS_24hr;wt_LPS_24hr	ko_Base - wt_Base	573	Scara5	14.8394	-1.27707	0.710273	-1.79801	0.072176	0.999865	ko_Base;wt_Base	ko_LPS_24hr - wt_LPS_24hr	573	Enpp1	142.136	-0.482127	0.240139	-2.0077	0.0446753	0.999974	ko_LPS_24hr;wt_LPS_24hr
ko_Base - wt_Base	574	Mtss1	10265.5	0.12001	0.0720161	1.66643	0.0956271	0.999953	ko_Base;wt_Base	ko_LPS_24hr - wt_LPS_24hr	574	Dnttip1	1569.96	-0.11896	0.0580368	-2.04974	0.0403901	0.998236	ko_LPS_24hr;wt_LPS_24hr	ko_Base - wt_Base	574	Tmem82	360.754	-0.341103	0.189772	-1.79743	0.0722668	0.999865	ko_Base;wt_Base	ko_LPS_24hr - wt_LPS_24hr	574	Colec12	476.201	0.293577	0.146347	2.00603	0.0448533	0.999974	ko_LPS_24hr;wt_LPS_24hr
ko_Base - wt_Base	575	Map2k3os	98.0482	-0.390928	0.234634	-1.66612	0.0956903	0.999953	ko_Base;wt_Base	ko_LPS_24hr - wt_LPS_24hr	575	Rexo5	85.3305	0.601014	0.293228	2.04965	0.0403988	0.998236	ko_LPS_24hr;wt_LPS_24hr	ko_Base - wt_Base	575	Flcn	6916.38	-0.204803	0.113967	-1.79704	0.0723293	0.999865	ko_Base;wt_Base	ko_LPS_24hr - wt_LPS_24hr	575	Ms4a6d	35007.2	-0.191753	0.0957302	-2.00306	0.0451708	0.999974	ko_LPS_24hr;wt_LPS_24hr
ko_Base - wt_Base	576	Zfp13	12.2935	-0.898249	0.53961	-1.66463	0.0959871	0.999953	ko_Base;wt_Base	ko_LPS_24hr - wt_LPS_24hr	576	Mgat4a	3070.88	0.142972	0.0697648	2.04934	0.0404288	0.998236	ko_LPS_24hr;wt_LPS_24hr	ko_Base - wt_Base	576	Myo1b	77.8611	0.433975	0.241749	1.79515	0.0726303	0.999865	ko_Base;wt_Base	ko_LPS_24hr - wt_LPS_24hr	576	Gm5970	35.9707	-0.601591	0.300338	-2.00305	0.045172	0.999974	ko_LPS_24hr;wt_LPS_24hr
ko_Base - wt_Base	577	Gm45713	101.997	-0.695717	0.417977	-1.66449	0.0960152	0.999953	ko_Base;wt_Base	ko_LPS_24hr - wt_LPS_24hr	577	Kif2a	1583.66	0.10219	0.0498673	2.04923	0.0404397	0.998236	ko_LPS_24hr;wt_LPS_24hr	ko_Base - wt_Base	577	Gm37558	22.2202	0.990958	0.552109	1.79486	0.072676	0.999865	ko_Base;wt_Base	ko_LPS_24hr - wt_LPS_24hr	577	Arg1	32764.8	0.399502	0.199616	2.00136	0.0453539	0.999974	ko_LPS_24hr;wt_LPS_24hr
ko_Base - wt_Base	578	2510009E07Rik	5108.23	0.138202	0.083041	1.66427	0.0960595	0.999953	ko_Base;wt_Base	ko_LPS_24hr - wt_LPS_24hr	578	Zak	337.478	1.43714	0.702501	2.04575	0.0407812	0.99942	ko_LPS_24hr;wt_LPS_24hr	ko_Base - wt_Base	578	Bcas2	2446.17	-0.129988	0.072432	-1.79462	0.0727137	0.999865	ko_Base;wt_Base	ko_LPS_24hr - wt_LPS_24hr	578	Myh9	44403.4	0.0929098	0.0464273	2.00119	0.045372	0.999974	ko_LPS_24hr;wt_LPS_24hr
ko_Base - wt_Base	579	Mcoln3	236.629	-0.321598	0.193241	-1.66423	0.0960672	0.999953	ko_Base;wt_Base	ko_LPS_24hr - wt_LPS_24hr	579	Snx24	883.171	-0.190544	0.0931857	-2.04478	0.0408765	0.99942	ko_LPS_24hr;wt_LPS_24hr	ko_Base - wt_Base	579	Gm37940	8.19868	1.38522	0.772204	1.79385	0.0728374	0.999865	ko_Base;wt_Base	ko_LPS_24hr - wt_LPS_24hr	579	Styx	933.056	0.153696	0.0768385	2.00025	0.0454737	0.999974	ko_LPS_24hr;wt_LPS_24hr
ko_Base - wt_Base	580	Bcl7c	1316.61	-0.186946	0.112383	-1.66347	0.0962176	0.999953	ko_Base;wt_Base	ko_LPS_24hr - wt_LPS_24hr	580	Gm20544	26.2912	0.635189	0.310719	2.04425	0.0409286	0.99942	ko_LPS_24hr;wt_LPS_24hr	ko_Base - wt_Base	580	Gm29488	15.1621	1.2722	0.71141	1.78828	0.0737316	0.999865	ko_Base;wt_Base	ko_LPS_24hr - wt_LPS_24hr	580	Gm47863	92.7509	-0.503663	0.25206	-1.99819	0.0456964	0.999974	ko_LPS_24hr;wt_LPS_24hr
ko_Base - wt_Base	581	Cdc42se2	9689.52	0.0911492	0.0548203	1.66269	0.0963742	0.999953	ko_Base;wt_Base	ko_LPS_24hr - wt_LPS_24hr	581	Msrb1	14367.8	-0.0972526	0.0475986	-2.04318	0.0410342	0.99942	ko_LPS_24hr;wt_LPS_24hr	ko_Base - wt_Base	581	Cd300e	1782.22	0.315273	0.176401	1.78725	0.0738968	0.999865	ko_Base;wt_Base	ko_LPS_24hr - wt_LPS_24hr	581	Gsr	18533	0.206798	0.103495	1.99815	0.0457009	0.999974	ko_LPS_24hr;wt_LPS_24hr
ko_Base - wt_Base	582	Gm21992	453.248	0.179288	0.107904	1.66156	0.0966013	0.999953	ko_Base;wt_Base	ko_LPS_24hr - wt_LPS_24hr	582	Nr4a2	55.8217	0.511243	0.250448	2.04132	0.0412194	0.99942	ko_LPS_24hr;wt_LPS_24hr	ko_Base - wt_Base	582	Ehd1	10513.8	0.15553	0.0870903	1.78584	0.0741244	0.999865	ko_Base;wt_Base	ko_LPS_24hr - wt_LPS_24hr	582	Gm8369	64.0818	-0.472638	0.236783	-1.99608	0.0459253	0.999974	ko_LPS_24hr;wt_LPS_24hr
ko_Base - wt_Base	583	Gm20712	38.594	-0.515604	0.31032	-1.66153	0.096608	0.999953	ko_Base;wt_Base	ko_LPS_24hr - wt_LPS_24hr	583	Cage1	13.8774	0.971541	0.475961	2.04122	0.0412291	0.99942	ko_LPS_24hr;wt_LPS_24hr	ko_Base - wt_Base	583	Son	17679.2	0.124217	0.0696185	1.78425	0.0743831	0.999865	ko_Base;wt_Base	ko_LPS_24hr - wt_LPS_24hr	583	Dcn	106.873	-0.983693	0.493062	-1.99507	0.0460352	0.999974	ko_LPS_24hr;wt_LPS_24hr
ko_Base - wt_Base	584	Gm16295	18.1685	-1.07568	0.647516	-1.66123	0.0966664	0.999953	ko_Base;wt_Base	ko_LPS_24hr - wt_LPS_24hr	584	C4b	61.7625	-0.441134	0.216218	-2.04023	0.0413272	0.99942	ko_LPS_24hr;wt_LPS_24hr	ko_Base - wt_Base	584	Hist2h2aa2	746.318	-0.234669	0.131567	-1.78364	0.0744817	0.999865	ko_Base;wt_Base	ko_LPS_24hr - wt_LPS_24hr	584	Ms4a6b	19717.2	-0.23686	0.11878	-1.9941	0.0461406	0.999974	ko_LPS_24hr;wt_LPS_24hr
ko_Base - wt_Base	585	Asb10	63.4105	-0.43835	0.263875	-1.6612	0.0966729	0.999953	ko_Base;wt_Base	ko_LPS_24hr - wt_LPS_24hr	585	Hist1h4h	11.3496	-1.07452	0.526694	-2.04012	0.0413381	0.99942	ko_LPS_24hr;wt_LPS_24hr	ko_Base - wt_Base	585	Tmem258	2078.59	-0.193524	0.10854	-1.78297	0.0745905	0.999865	ko_Base;wt_Base	ko_LPS_24hr - wt_LPS_24hr	585	Snapc1	1301.94	0.209696	0.105159	1.99409	0.0461424	0.999974	ko_LPS_24hr;wt_LPS_24hr
ko_Base - wt_Base	586	Kdm6b	901.594	0.20111	0.121228	1.65894	0.0971288	0.999953	ko_Base;wt_Base	ko_LPS_24hr - wt_LPS_24hr	586	Nod2	1176.47	0.118433	0.0580557	2.03999	0.0413514	0.99942	ko_LPS_24hr;wt_LPS_24hr	ko_Base - wt_Base	586	Siglece	897.641	0.422734	0.237476	1.78011	0.0750582	0.999865	ko_Base;wt_Base	ko_LPS_24hr - wt_LPS_24hr	586	Nr4a2	60.2015	0.567416	0.284742	1.99274	0.0462903	0.999974	ko_LPS_24hr;wt_LPS_24hr
ko_Base - wt_Base	587	Ndufb4	1067.86	-0.188399	0.113572	-1.65885	0.0971467	0.999953	ko_Base;wt_Base	ko_LPS_24hr - wt_LPS_24hr	587	Pip4p1	4314.34	-0.0945799	0.0464227	-2.03736	0.0416137	0.99942	ko_LPS_24hr;wt_LPS_24hr	ko_Base - wt_Base	587	Ess2	694.627	-1.11151	0.624535	-1.77974	0.0751193	0.999865	ko_Base;wt_Base	ko_LPS_24hr - wt_LPS_24hr	587	Plac8	629.612	-0.482167	0.242098	-1.99162	0.0464127	0.999974	ko_LPS_24hr;wt_LPS_24hr
ko_Base - wt_Base	588	Gm36569	13.4941	4.82568	2.91027	1.65816	0.0972857	0.999953	ko_Base;wt_Base	ko_LPS_24hr - wt_LPS_24hr	588	Derl1	5858.93	-0.0835039	0.0409939	-2.03698	0.0416518	0.99942	ko_LPS_24hr;wt_LPS_24hr	ko_Base - wt_Base	588	Ids	5205.21	0.147937	0.0831874	1.77836	0.0753444	0.999865	ko_Base;wt_Base	ko_LPS_24hr - wt_LPS_24hr	588	Stxbp5	7620.74	0.153719	0.077251	1.98986	0.0466059	0.999974	ko_LPS_24hr;wt_LPS_24hr
ko_Base - wt_Base	589	Lamtor4	2830.27	-0.154802	0.0934454	-1.65661	0.0975993	0.999953	ko_Base;wt_Base	ko_LPS_24hr - wt_LPS_24hr	589	Arrdc4	1698.35	0.15668	0.0769201	2.03692	0.0416577	0.99942	ko_LPS_24hr;wt_LPS_24hr	ko_Base - wt_Base	589	Peak1	6749.95	0.124597	0.0700943	1.77756	0.0754754	0.999865	ko_Base;wt_Base	ko_LPS_24hr - wt_LPS_24hr	589	Ogt	8732.32	0.185475	0.0932271	1.9895	0.046646	0.999974	ko_LPS_24hr;wt_LPS_24hr
ko_Base - wt_Base	590	1600020E01Rik	242.816	-0.246925	0.149212	-1.65486	0.0979538	0.999953	ko_Base;wt_Base	ko_LPS_24hr - wt_LPS_24hr	590	Rybp	1756.84	0.140028	0.0687547	2.03663	0.0416873	0.99942	ko_LPS_24hr;wt_LPS_24hr	ko_Base - wt_Base	590	4933427D06Rik	13.4265	-1.45067	0.816368	-1.77699	0.0755706	0.999865	ko_Base;wt_Base	ko_LPS_24hr - wt_LPS_24hr	590	AC125149.3	7.39372	-1.71654	0.863503	-1.98788	0.0468245	0.999974	ko_LPS_24hr;wt_LPS_24hr
ko_Base - wt_Base	591	Egr2	447.081	0.253514	0.15326	1.65414	0.0980993	0.999953	ko_Base;wt_Base	ko_LPS_24hr - wt_LPS_24hr	591	Batf2	619.054	-0.277774	0.136422	-2.03613	0.0417371	0.99942	ko_LPS_24hr;wt_LPS_24hr	ko_Base - wt_Base	591	Gm31544	61.2452	0.531299	0.299204	1.77571	0.0757807	0.999865	ko_Base;wt_Base	ko_LPS_24hr - wt_LPS_24hr	591	Zadh2	1194.38	0.295151	0.148519	1.98729	0.0468898	0.999974	ko_LPS_24hr;wt_LPS_24hr
ko_Base - wt_Base	592	Clint1	6767.23	0.112468	0.0680019	1.6539	0.0981482	0.999953	ko_Base;wt_Base	ko_LPS_24hr - wt_LPS_24hr	592	Nudt9	1847.75	-0.123032	0.0604412	-2.03557	0.0417933	0.99942	ko_LPS_24hr;wt_LPS_24hr	ko_Base - wt_Base	592	Gm42733	27.1547	-1.3737	0.773686	-1.77553	0.0758104	0.999865	ko_Base;wt_Base	ko_LPS_24hr - wt_LPS_24hr	592	Tbr1	96.9505	-0.622241	0.313171	-1.98691	0.0469326	0.999974	ko_LPS_24hr;wt_LPS_24hr
ko_Base - wt_Base	593	Kpnb1	13546.3	0.10179	0.0615839	1.65287	0.098357	0.999953	ko_Base;wt_Base	ko_LPS_24hr - wt_LPS_24hr	593	E030022I16Rik	41.6527	-0.766004	0.37666	-2.03367	0.0419845	0.99942	ko_LPS_24hr;wt_LPS_24hr	ko_Base - wt_Base	593	Acaca	1802.21	0.184569	0.103957	1.77543	0.0758267	0.999865	ko_Base;wt_Base	ko_LPS_24hr - wt_LPS_24hr	593	Ms4a14	2059.37	-0.487735	0.245651	-1.98548	0.0470916	0.999974	ko_LPS_24hr;wt_LPS_24hr
ko_Base - wt_Base	594	Eif4enif1	2812.21	0.0929259	0.0562222	1.65283	0.098365	0.999953	ko_Base;wt_Base	ko_LPS_24hr - wt_LPS_24hr	594	Homer1	832.638	0.16474	0.0810133	2.03349	0.0420033	0.99942	ko_LPS_24hr;wt_LPS_24hr	ko_Base - wt_Base	594	Gm43980	120.672	0.407925	0.229886	1.77447	0.0759853	0.999865	ko_Base;wt_Base	ko_LPS_24hr - wt_LPS_24hr	594	Psmc4	4346.71	-0.103724	0.0522433	-1.98541	0.0470985	0.999974	ko_LPS_24hr;wt_LPS_24hr
ko_Base - wt_Base	595	Gm4332	303.695	-0.310261	0.187924	-1.651	0.0987391	0.999953	ko_Base;wt_Base	ko_LPS_24hr - wt_LPS_24hr	595	Arhgap31	7930.07	0.150309	0.073923	2.03331	0.0420209	0.99942	ko_LPS_24hr;wt_LPS_24hr	ko_Base - wt_Base	595	Gm34121	12.4105	-1.11206	0.626773	-1.77426	0.0760207	0.999865	ko_Base;wt_Base	ko_LPS_24hr - wt_LPS_24hr	595	1810026B05Rik	981.279	-0.176297	0.0888637	-1.9839	0.0472666	0.999974	ko_LPS_24hr;wt_LPS_24hr
ko_Base - wt_Base	596	Pnn	3244.8	0.122585	0.0742493	1.65099	0.0987405	0.999953	ko_Base;wt_Base	ko_LPS_24hr - wt_LPS_24hr	596	Hnrnpll	4470.04	0.151328	0.0744246	2.0333	0.042022	0.99942	ko_LPS_24hr;wt_LPS_24hr	ko_Base - wt_Base	596	1700034H15Rik	45.2004	0.591077	0.333152	1.7742	0.0760309	0.999865	ko_Base;wt_Base	ko_LPS_24hr - wt_LPS_24hr	596	Arrb2	19409.1	0.138178	0.0696745	1.9832	0.047345	0.999974	ko_LPS_24hr;wt_LPS_24hr
ko_Base - wt_Base	597	Gm4798	10.7242	0.910931	0.551876	1.65061	0.0988185	0.999953	ko_Base;wt_Base	ko_LPS_24hr - wt_LPS_24hr	597	Dpm1	1183.18	-0.147187	0.0724011	-2.03294	0.0420582	0.99942	ko_LPS_24hr;wt_LPS_24hr	ko_Base - wt_Base	597	Zfp972	13.3312	-1.14213	0.643815	-1.77401	0.0760613	0.999865	ko_Base;wt_Base	ko_LPS_24hr - wt_LPS_24hr	597	Sqle	951.355	0.457807	0.230889	1.98281	0.0473891	0.999974	ko_LPS_24hr;wt_LPS_24hr
ko_Base - wt_Base	598	Rrp12	578.492	-0.188412	0.114155	-1.65049	0.098842	0.999953	ko_Base;wt_Base	ko_LPS_24hr - wt_LPS_24hr	598	Hist1h4i	123.991	-0.338152	0.166395	-2.03223	0.0421307	0.99942	ko_LPS_24hr;wt_LPS_24hr	ko_Base - wt_Base	598	2310036O22Rik	3324.72	-0.294611	0.166312	-1.77144	0.0764878	0.999865	ko_Base;wt_Base	ko_LPS_24hr - wt_LPS_24hr	598	Diaph3	101.306	0.441633	0.222741	1.98272	0.0473987	0.999974	ko_LPS_24hr;wt_LPS_24hr
ko_Base - wt_Base	599	9930014A18Rik	224.583	0.296184	0.179544	1.64964	0.0990161	0.999953	ko_Base;wt_Base	ko_LPS_24hr - wt_LPS_24hr	599	Cd36	16757.9	0.300143	0.147716	2.0319	0.0421643	0.99942	ko_LPS_24hr;wt_LPS_24hr	ko_Base - wt_Base	599	Marco	183.894	0.367936	0.207811	1.77053	0.0766383	0.999865	ko_Base;wt_Base	ko_LPS_24hr - wt_LPS_24hr	599	Yju2	425.514	-0.255095	0.128676	-1.98246	0.0474278	0.999974	ko_LPS_24hr;wt_LPS_24hr
ko_Base - wt_Base	600	Rpl39	8100.16	-0.202008	0.122491	-1.64917	0.0991125	0.999953	ko_Base;wt_Base	ko_LPS_24hr - wt_LPS_24hr	600	Gm10705	86.9112	-0.379981	0.187064	-2.03129	0.0422258	0.99942	ko_LPS_24hr;wt_LPS_24hr	ko_Base - wt_Base	600	Rab39	388.407	0.228721	0.129207	1.7702	0.0766942	0.999865	ko_Base;wt_Base	ko_LPS_24hr - wt_LPS_24hr	600	Cxcl9	164.054	-1.75089	0.883843	-1.981	0.0475917	0.999974	ko_LPS_24hr;wt_LPS_24hr
ko_Base - wt_Base	601	Ell2	6433.09	0.12008	0.0728213	1.64896	0.0991549	0.999953	ko_Base;wt_Base	ko_LPS_24hr - wt_LPS_24hr	601	Ly6e	81103	-0.147151	0.0725278	-2.02889	0.0424697	0.99942	ko_LPS_24hr;wt_LPS_24hr	ko_Base - wt_Base	601	Gm8369	56.7629	0.553588	0.312808	1.76974	0.0767704	0.999865	ko_Base;wt_Base	ko_LPS_24hr - wt_LPS_24hr	601	Car5b	388.686	0.235994	0.119253	1.97893	0.047824	0.999974	ko_LPS_24hr;wt_LPS_24hr
ko_Base - wt_Base	602	Pde12	1374.77	0.127144	0.0771121	1.64882	0.0991843	0.999953	ko_Base;wt_Base	ko_LPS_24hr - wt_LPS_24hr	602	Chmp4b	23973	-0.0851306	0.0419737	-2.02819	0.0425409	0.99942	ko_LPS_24hr;wt_LPS_24hr	ko_Base - wt_Base	602	Sqle	2034	0.13616	0.0769874	1.7686	0.0769615	0.999865	ko_Base;wt_Base	ko_LPS_24hr - wt_LPS_24hr	602	Slfn9	2994.76	0.361609	0.182766	1.97854	0.0478678	0.999974	ko_LPS_24hr;wt_LPS_24hr
ko_Base - wt_Base	603	Gm23119	10.8868	-0.984109	0.59689	-1.64873	0.0992031	0.999953	ko_Base;wt_Base	ko_LPS_24hr - wt_LPS_24hr	603	Gm36976	30.3442	-0.554803	0.273589	-2.02787	0.0425736	0.99942	ko_LPS_24hr;wt_LPS_24hr	ko_Base - wt_Base	603	Cnbd2	735.68	-0.222471	0.125887	-1.76722	0.0771908	0.999865	ko_Base;wt_Base	ko_LPS_24hr - wt_LPS_24hr	603	4930579G18Rik	10.4513	-1.12762	0.570171	-1.97769	0.0479639	0.999974	ko_LPS_24hr;wt_LPS_24hr
ko_Base - wt_Base	604	Sap30l	1106.1	0.140593	0.0852994	1.64823	0.0993056	0.999953	ko_Base;wt_Base	ko_LPS_24hr - wt_LPS_24hr	604	Klc4	1869.96	-0.128804	0.0635197	-2.02777	0.0425833	0.99942	ko_LPS_24hr;wt_LPS_24hr	ko_Base - wt_Base	604	Itgb1bp1	1177.71	-0.167263	0.0947202	-1.76586	0.0774192	0.999865	ko_Base;wt_Base	ko_LPS_24hr - wt_LPS_24hr	604	Gm15448	151.641	-0.539336	0.273147	-1.97453	0.0483215	0.999974	ko_LPS_24hr;wt_LPS_24hr
ko_Base - wt_Base	605	Gm26904	42.8876	3.89002	2.36148	1.64728	0.0995003	0.999953	ko_Base;wt_Base	ko_LPS_24hr - wt_LPS_24hr	605	Hist2h2aa1	220.556	0.622157	0.307081	2.02603	0.0427613	0.99942	ko_LPS_24hr;wt_LPS_24hr	ko_Base - wt_Base	605	Pgap2	4189.89	0.146355	0.0828926	1.7656	0.077463	0.999865	ko_Base;wt_Base	ko_LPS_24hr - wt_LPS_24hr	605	Gm15433	9.87458	-1.23788	0.627198	-1.97366	0.0484199	0.999974	ko_LPS_24hr;wt_LPS_24hr
ko_Base - wt_Base	606	Rpl37	9999.46	-0.180326	0.109529	-1.64637	0.0996873	0.999953	ko_Base;wt_Base	ko_LPS_24hr - wt_LPS_24hr	606	Tomm6	4676.3	-0.129481	0.0639614	-2.02437	0.0429324	0.99942	ko_LPS_24hr;wt_LPS_24hr	ko_Base - wt_Base	606	Lpar6	4163.89	0.143778	0.0814927	1.7643	0.0776809	0.999865	ko_Base;wt_Base	ko_LPS_24hr - wt_LPS_24hr	606	CAAA01147332.1	492.661	-0.234141	0.118682	-1.97285	0.0485123	0.999974	ko_LPS_24hr;wt_LPS_24hr
ko_Base - wt_Base	607	Cenpf	625.302	-0.314255	0.190879	-1.64636	0.0996904	0.999953	ko_Base;wt_Base	ko_LPS_24hr - wt_LPS_24hr	607	Wbscr27	42.5578	-4.11568	2.0333	-2.02414	0.0429558	0.99942	ko_LPS_24hr;wt_LPS_24hr	ko_Base - wt_Base	607	Afp	25.614	-0.793325	0.450526	-1.76089	0.0782575	0.999865	ko_Base;wt_Base	ko_LPS_24hr - wt_LPS_24hr	607	B3gnt5	168.38	0.514741	0.261372	1.96938	0.048909	0.999974	ko_LPS_24hr;wt_LPS_24hr
ko_Base - wt_Base	608	Gm10182	17.2972	-1.81331	1.10162	-1.64603	0.0997571	0.999953	ko_Base;wt_Base	ko_LPS_24hr - wt_LPS_24hr	608	Grcc10	1884.39	-0.237323	0.117264	-2.02383	0.0429871	0.99942	ko_LPS_24hr;wt_LPS_24hr	ko_Base - wt_Base	608	Cd24a	475.294	-0.249394	0.141683	-1.76022	0.0783705	0.999865	ko_Base;wt_Base	ko_LPS_24hr - wt_LPS_24hr	608	Nectin1	177.758	0.434778	0.220772	1.96935	0.048913	0.999974	ko_LPS_24hr;wt_LPS_24hr
ko_Base - wt_Base	609	Spint2	150.438	-0.357707	0.217473	-1.64483	0.100004	0.999953	ko_Base;wt_Base	ko_LPS_24hr - wt_LPS_24hr	609	Ehd1	13896.1	0.101986	0.0504104	2.0231	0.0430624	0.99942	ko_LPS_24hr;wt_LPS_24hr	ko_Base - wt_Base	609	Arhgef10l	7970.72	0.11289	0.0642016	1.75836	0.0786861	0.999865	ko_Base;wt_Base	ko_LPS_24hr - wt_LPS_24hr	609	Pbxip1	11867	0.137772	0.0699895	1.96846	0.0490147	0.999974	ko_LPS_24hr;wt_LPS_24hr
ko_Base - wt_Base	610	Zfp287	159.303	-0.247277	0.150349	-1.64469	0.100034	0.999953	ko_Base;wt_Base	ko_LPS_24hr - wt_LPS_24hr	610	Creb5	4562.35	0.0984335	0.0486596	2.0229	0.0430834	0.99942	ko_LPS_24hr;wt_LPS_24hr	ko_Base - wt_Base	610	Tnfrsf9	66.6422	-0.819257	0.466138	-1.75754	0.0788255	0.999865	ko_Base;wt_Base	ko_LPS_24hr - wt_LPS_24hr	610	Zfp384	3953.35	-0.100089	0.0508706	-1.96751	0.0491242	0.999974	ko_LPS_24hr;wt_LPS_24hr
ko_Base - wt_Base	611	Phf24	32.0542	-0.537529	0.326978	-1.64393	0.10019	0.999953	ko_Base;wt_Base	ko_LPS_24hr - wt_LPS_24hr	611	Prrc2c	12703.8	0.11705	0.0578682	2.0227	0.0431043	0.99942	ko_LPS_24hr;wt_LPS_24hr	ko_Base - wt_Base	611	Ndufb11	2679.87	-0.190242	0.108328	-1.75617	0.0790599	0.999865	ko_Base;wt_Base	ko_LPS_24hr - wt_LPS_24hr	611	Gm2436	11.7365	-3.2401	1.64681	-1.96751	0.049125	0.999974	ko_LPS_24hr;wt_LPS_24hr
ko_Base - wt_Base	612	C030014I23Rik	14.7041	-0.877778	0.534952	-1.64085	0.100828	0.999953	ko_Base;wt_Base	ko_LPS_24hr - wt_LPS_24hr	612	AC125149.3	6.62147	-1.51005	0.746705	-2.02229	0.0431469	0.99942	ko_LPS_24hr;wt_LPS_24hr	ko_Base - wt_Base	612	Dph1	774.025	-0.16318	0.0930245	-1.75416	0.0794024	0.999865	ko_Base;wt_Base	ko_LPS_24hr - wt_LPS_24hr	612	Gm4951	1349.96	-0.423924	0.215485	-1.9673	0.0491481	0.999974	ko_LPS_24hr;wt_LPS_24hr
ko_Base - wt_Base	613	Ccnb2	781.6	-0.308543	0.188071	-1.64057	0.100887	0.999953	ko_Base;wt_Base	ko_LPS_24hr - wt_LPS_24hr	613	Trim16	232.023	-0.295335	0.146058	-2.02204	0.0431723	0.99942	ko_LPS_24hr;wt_LPS_24hr	ko_Base - wt_Base	613	Rps19	15120.5	-0.18236	0.103981	-1.75379	0.0794672	0.999865	ko_Base;wt_Base	ko_LPS_24hr - wt_LPS_24hr	613	Abhd12	7968.08	-0.226312	0.1151	-1.96621	0.0492739	0.999974	ko_LPS_24hr;wt_LPS_24hr
ko_Base - wt_Base	614	Mrpl20	1122	-0.183966	0.11216	-1.64022	0.100959	0.999953	ko_Base;wt_Base	ko_LPS_24hr - wt_LPS_24hr	614	Rasa4	14241.6	-0.0787434	0.0389584	-2.02122	0.0432572	0.99942	ko_LPS_24hr;wt_LPS_24hr	ko_Base - wt_Base	614	Zfp366	35.2523	0.780439	0.445022	1.75371	0.0794801	0.999865	ko_Base;wt_Base	ko_LPS_24hr - wt_LPS_24hr	614	Mrps36	750.641	-0.183771	0.0934711	-1.96607	0.0492901	0.999974	ko_LPS_24hr;wt_LPS_24hr
ko_Base - wt_Base	615	Gm7645	12.3677	1.06765	0.651184	1.63956	0.101097	0.999953	ko_Base;wt_Base	ko_LPS_24hr - wt_LPS_24hr	615	Ift46	670.375	-0.167065	0.08276	-2.01867	0.0435216	0.99942	ko_LPS_24hr;wt_LPS_24hr	ko_Base - wt_Base	615	Crb3	15.5543	-1.26207	0.719893	-1.75314	0.0795775	0.999865	ko_Base;wt_Base	ko_LPS_24hr - wt_LPS_24hr	615	Trim30b	385.558	-0.506639	0.257793	-1.9653	0.0493797	0.999974	ko_LPS_24hr;wt_LPS_24hr
ko_Base - wt_Base	616	Inhba	29.6865	0.76508	0.466829	1.63889	0.101237	0.999953	ko_Base;wt_Base	ko_LPS_24hr - wt_LPS_24hr	616	Mpv17l2	1712.3	-0.107751	0.0533793	-2.01859	0.0435299	0.99942	ko_LPS_24hr;wt_LPS_24hr	ko_Base - wt_Base	616	Rundc3b	81.1319	-0.464003	0.264894	-1.75165	0.0798333	0.999865	ko_Base;wt_Base	ko_LPS_24hr - wt_LPS_24hr	616	5430434F05Rik	11.9939	-1.2802	0.651471	-1.96509	0.0494036	0.999974	ko_LPS_24hr;wt_LPS_24hr
ko_Base - wt_Base	617	Park2	25.3745	-3.3051	2.01676	-1.63882	0.101251	0.999953	ko_Base;wt_Base	ko_LPS_24hr - wt_LPS_24hr	617	CAAA01118383.1	2231.49	-0.123368	0.0611743	-2.01666	0.043731	0.99942	ko_LPS_24hr;wt_LPS_24hr	ko_Base - wt_Base	617	Ccnb2	740.178	-0.365311	0.208574	-1.75147	0.0798649	0.999865	ko_Base;wt_Base	ko_LPS_24hr - wt_LPS_24hr	617	Exog	227.236	-0.265975	0.135503	-1.96286	0.0496619	0.999974	ko_LPS_24hr;wt_LPS_24hr
ko_Base - wt_Base	618	Hspb11	210.079	-0.239036	0.145876	-1.63862	0.101291	0.999953	ko_Base;wt_Base	ko_LPS_24hr - wt_LPS_24hr	618	Rock2	2477.33	0.136061	0.0674812	2.01629	0.0437699	0.99942	ko_LPS_24hr;wt_LPS_24hr	ko_Base - wt_Base	618	Efna2	114.728	-0.427787	0.244504	-1.74961	0.0801854	0.999865	ko_Base;wt_Base	ko_LPS_24hr - wt_LPS_24hr	618	Sulf2	168.857	0.404689	0.206199	1.96261	0.0496912	0.999974	ko_LPS_24hr;wt_LPS_24hr
ko_Base - wt_Base	619	Tlr9	8408.55	0.176601	0.107791	1.63836	0.101346	0.999953	ko_Base;wt_Base	ko_LPS_24hr - wt_LPS_24hr	619	Zic5	81.9684	-0.418823	0.207827	-2.01525	0.043879	0.99942	ko_LPS_24hr;wt_LPS_24hr	ko_Base - wt_Base	619	Ccdc50	10313.6	0.142288	0.0813829	1.74838	0.0803984	0.999865	ko_Base;wt_Base	ko_LPS_24hr - wt_LPS_24hr	619	Unc5a	28.1008	-0.789379	0.403401	-1.95681	0.0503701	0.999974	ko_LPS_24hr;wt_LPS_24hr
ko_Base - wt_Base	620	Rpl10	38094.9	-0.140695	0.0858851	-1.63818	0.101385	0.999953	ko_Base;wt_Base	ko_LPS_24hr - wt_LPS_24hr	620	Rasgrp1	560.553	0.292103	0.144993	2.0146	0.0439466	0.99942	ko_LPS_24hr;wt_LPS_24hr	ko_Base - wt_Base	620	Gm48275	166.831	0.447989	0.256321	1.74776	0.0805049	0.999865	ko_Base;wt_Base	ko_LPS_24hr - wt_LPS_24hr	620	Gm9725	11.1319	1.42777	0.729825	1.95631	0.0504282	0.999974	ko_LPS_24hr;wt_LPS_24hr
ko_Base - wt_Base	621	Pear1	13.528	0.808709	0.493812	1.63769	0.101487	0.999953	ko_Base;wt_Base	ko_LPS_24hr - wt_LPS_24hr	621	F830208F22Rik	304.695	0.29114	0.144521	2.01452	0.0439547	0.99942	ko_LPS_24hr;wt_LPS_24hr	ko_Base - wt_Base	621	Gm8221	10.8423	-1.58451	0.906974	-1.74703	0.0806328	0.999865	ko_Base;wt_Base	ko_LPS_24hr - wt_LPS_24hr	621	Stard7	6191.29	0.172089	0.0879907	1.95576	0.0504936	0.999974	ko_LPS_24hr;wt_LPS_24hr
ko_Base - wt_Base	622	Mpzl1	247.775	-0.286212	0.174807	-1.6373	0.101567	0.999953	ko_Base;wt_Base	ko_LPS_24hr - wt_LPS_24hr	622	Pbrm1	4498.01	0.142404	0.0707235	2.01353	0.0440589	0.99942	ko_LPS_24hr;wt_LPS_24hr	ko_Base - wt_Base	622	Cdkn2d	795.751	-0.18215	0.104313	-1.7462	0.080777	0.999865	ko_Base;wt_Base	ko_LPS_24hr - wt_LPS_24hr	622	Slc19a2	768.943	0.250903	0.128522	1.95222	0.0509118	0.999974	ko_LPS_24hr;wt_LPS_24hr
ko_Base - wt_Base	623	Btaf1	3122.26	0.156225	0.0954458	1.63679	0.101674	0.999953	ko_Base;wt_Base	ko_LPS_24hr - wt_LPS_24hr	623	Scarna2	177.592	-0.529	0.262842	-2.01261	0.0441553	0.99942	ko_LPS_24hr;wt_LPS_24hr	ko_Base - wt_Base	623	Rpp25	126.713	-0.574111	0.32879	-1.74613	0.0807884	0.999865	ko_Base;wt_Base	ko_LPS_24hr - wt_LPS_24hr	623	Lair1	1572.43	-0.310305	0.15895	-1.95222	0.0509119	0.999974	ko_LPS_24hr;wt_LPS_24hr
ko_Base - wt_Base	624	Gm28959	33.7114	-1.1641	0.711602	-1.63589	0.101862	0.999953	ko_Base;wt_Base	ko_LPS_24hr - wt_LPS_24hr	624	Aip	4460.6	-0.0927199	0.046072	-2.0125	0.044167	0.99942	ko_LPS_24hr;wt_LPS_24hr	ko_Base - wt_Base	624	C130046K22Rik	26.0305	-0.753056	0.431281	-1.74609	0.080795	0.999865	ko_Base;wt_Base	ko_LPS_24hr - wt_LPS_24hr	624	Cd72	18743.4	-0.253615	0.129926	-1.95199	0.050939	0.999974	ko_LPS_24hr;wt_LPS_24hr
ko_Base - wt_Base	625	Atp5j2	3121.95	-0.197985	0.121077	-1.63519	0.102008	0.999953	ko_Base;wt_Base	ko_LPS_24hr - wt_LPS_24hr	625	Nfx1	2470.18	0.120777	0.0600916	2.00988	0.044444	0.99942	ko_LPS_24hr;wt_LPS_24hr	ko_Base - wt_Base	625	MGP_129S1SvImJ_G0005738	24.4215	6.30889	3.61355	1.7459	0.080829	0.999865	ko_Base;wt_Base	ko_LPS_24hr - wt_LPS_24hr	625	Tmprss2	11.824	-1.11457	0.571033	-1.95186	0.0509553	0.999974	ko_LPS_24hr;wt_LPS_24hr
ko_Base - wt_Base	626	Rps27l	2453.83	-0.180098	0.110235	-1.63377	0.102307	0.999953	ko_Base;wt_Base	ko_LPS_24hr - wt_LPS_24hr	626	BC024978	434.86	0.161933	0.080573	2.00977	0.0444551	0.99942	ko_LPS_24hr;wt_LPS_24hr	ko_Base - wt_Base	626	Ube2c	589.325	-0.400099	0.22942	-1.74396	0.0811658	0.999865	ko_Base;wt_Base	ko_LPS_24hr - wt_LPS_24hr	626	Il13ra1	1488.25	0.186219	0.0954471	1.95102	0.0510543	0.999974	ko_LPS_24hr;wt_LPS_24hr
ko_Base - wt_Base	627	Gm29394	38.5531	0.46568	0.285406	1.63164	0.102755	0.999953	ko_Base;wt_Base	ko_LPS_24hr - wt_LPS_24hr	627	Layn	179.324	0.495427	0.246668	2.00847	0.0445932	0.99942	ko_LPS_24hr;wt_LPS_24hr	ko_Base - wt_Base	627	Acyp1	224.469	-0.279237	0.160341	-1.74152	0.081592	0.999865	ko_Base;wt_Base	ko_LPS_24hr - wt_LPS_24hr	627	Abcg1	10298.3	-0.431449	0.221213	-1.95038	0.0511314	0.999974	ko_LPS_24hr;wt_LPS_24hr
ko_Base - wt_Base	628	Bloc1s1	1773.38	-0.155961	0.0956036	-1.63133	0.10282	0.999953	ko_Base;wt_Base	ko_LPS_24hr - wt_LPS_24hr	628	Atp6v1g1	5313.09	-0.0838396	0.041765	-2.00741	0.0447057	0.99942	ko_LPS_24hr;wt_LPS_24hr	ko_Base - wt_Base	628	Relb	4178.33	-0.16759	0.096235	-1.74147	0.081602	0.999865	ko_Base;wt_Base	ko_LPS_24hr - wt_LPS_24hr	628	Filip1l	3238.71	0.250209	0.128324	1.94983	0.0511964	0.999974	ko_LPS_24hr;wt_LPS_24hr
ko_Base - wt_Base	629	Mylk	26.5329	0.552436	0.339104	1.62911	0.103291	0.999953	ko_Base;wt_Base	ko_LPS_24hr - wt_LPS_24hr	629	Hspb9	29.0048	-0.619183	0.308773	-2.0053	0.044931	0.99942	ko_LPS_24hr;wt_LPS_24hr	ko_Base - wt_Base	629	A930037H05Rik	168.402	0.508135	0.292012	1.74011	0.081839	0.999865	ko_Base;wt_Base	ko_LPS_24hr - wt_LPS_24hr	629	Mx1	11005.4	-0.354482	0.181813	-1.9497	0.0512119	0.999974	ko_LPS_24hr;wt_LPS_24hr
ko_Base - wt_Base	630	Dhx9	9014.45	0.131754	0.0809349	1.6279	0.103545	0.999953	ko_Base;wt_Base	ko_LPS_24hr - wt_LPS_24hr	630	Fbxo24	13.9728	-0.827107	0.412472	-2.00524	0.0449372	0.99942	ko_LPS_24hr;wt_LPS_24hr	ko_Base - wt_Base	630	Chd3	10470.1	-0.104822	0.0602443	-1.73994	0.0818687	0.999865	ko_Base;wt_Base	ko_LPS_24hr - wt_LPS_24hr	630	Gm13091	13.9252	-1.01543	0.520822	-1.94966	0.0512164	0.999974	ko_LPS_24hr;wt_LPS_24hr
ko_Base - wt_Base	631	Vps51	2136.69	0.540734	0.332476	1.62639	0.103868	0.999953	ko_Base;wt_Base	ko_LPS_24hr - wt_LPS_24hr	631	Psmc5	5052.63	-0.0824161	0.0411278	-2.0039	0.0450806	0.99942	ko_LPS_24hr;wt_LPS_24hr	ko_Base - wt_Base	631	Qtrt1	455.269	-0.315358	0.18136	-1.73885	0.0820613	0.999865	ko_Base;wt_Base	ko_LPS_24hr - wt_LPS_24hr	631	Scarna2	196.482	-0.574513	0.294815	-1.94872	0.0513287	0.999974	ko_LPS_24hr;wt_LPS_24hr
ko_Base - wt_Base	632	Apcdd1	8.22488	-1.06962	0.65786	-1.62591	0.10397	0.999953	ko_Base;wt_Base	ko_LPS_24hr - wt_LPS_24hr	632	Slc19a2	716.01	0.225309	0.112601	2.00094	0.0453984	0.99942	ko_LPS_24hr;wt_LPS_24hr	ko_Base - wt_Base	632	Mrpl27	1749.29	-0.179638	0.103349	-1.73817	0.0821814	0.999865	ko_Base;wt_Base	ko_LPS_24hr - wt_LPS_24hr	632	Ednrb	6269.9	0.336707	0.172906	1.94734	0.0514942	0.999974	ko_LPS_24hr;wt_LPS_24hr
ko_Base - wt_Base	633	Timeless	1055.96	0.149699	0.0921719	1.62413	0.104348	0.999953	ko_Base;wt_Base	ko_LPS_24hr - wt_LPS_24hr	633	Inhba	533.631	1.49755	0.749423	1.99827	0.0456875	0.99942	ko_LPS_24hr;wt_LPS_24hr	ko_Base - wt_Base	633	1700025N23Rik	10.9523	1.15357	0.664024	1.73723	0.0823458	0.999865	ko_Base;wt_Base	ko_LPS_24hr - wt_LPS_24hr	633	Gm29358	15.551	-1.61472	0.829532	-1.94654	0.05159	0.999974	ko_LPS_24hr;wt_LPS_24hr
ko_Base - wt_Base	634	Pigyl	440.053	-0.22152	0.136414	-1.62389	0.1044	0.999953	ko_Base;wt_Base	ko_LPS_24hr - wt_LPS_24hr	634	Lamtor1	5985.73	-0.128303	0.0642153	-1.99802	0.0457147	0.99942	ko_LPS_24hr;wt_LPS_24hr	ko_Base - wt_Base	634	Hebp2	31.7817	-0.686948	0.395555	-1.73667	0.0824456	0.999865	ko_Base;wt_Base	ko_LPS_24hr - wt_LPS_24hr	634	Prpf40b	446.859	0.241449	0.124105	1.94553	0.0517114	0.999974	ko_LPS_24hr;wt_LPS_24hr
ko_Base - wt_Base	635	Misp	59.4948	0.62464	0.384661	1.62387	0.104403	0.999953	ko_Base;wt_Base	ko_LPS_24hr - wt_LPS_24hr	635	Hbegf	14.1573	1.27012	0.635695	1.99801	0.0457155	0.99942	ko_LPS_24hr;wt_LPS_24hr	ko_Base - wt_Base	635	Rps28	16288.6	-0.201459	0.116044	-1.73605	0.0825553	0.999865	ko_Base;wt_Base	ko_LPS_24hr - wt_LPS_24hr	635	Sap18	4851.26	-0.11187	0.0575301	-1.94455	0.0518288	0.999974	ko_LPS_24hr;wt_LPS_24hr
ko_Base - wt_Base	636	Calhm6	706.352	-0.365603	0.225422	-1.62186	0.104833	0.999953	ko_Base;wt_Base	ko_LPS_24hr - wt_LPS_24hr	636	Plaur	1307.5	0.389683	0.195078	1.99758	0.0457625	0.99942	ko_LPS_24hr;wt_LPS_24hr	ko_Base - wt_Base	636	Gm49320	23.0757	-1.17208	0.675148	-1.73603	0.082558	0.999865	ko_Base;wt_Base	ko_LPS_24hr - wt_LPS_24hr	636	Mbtps2	1686.89	0.161274	0.0829708	1.94375	0.0519257	0.999974	ko_LPS_24hr;wt_LPS_24hr
ko_Base - wt_Base	637	Dusp9	137.301	0.280871	0.173343	1.62031	0.105165	0.999953	ko_Base;wt_Base	ko_LPS_24hr - wt_LPS_24hr	637	Surf1	1239.16	-0.152285	0.0762839	-1.99629	0.0459022	0.99942	ko_LPS_24hr;wt_LPS_24hr	ko_Base - wt_Base	637	Plk1	809.97	-0.390202	0.224835	-1.7355	0.0826517	0.999865	ko_Base;wt_Base	ko_LPS_24hr - wt_LPS_24hr	637	Fhad1	40.6101	-0.657692	0.338476	-1.9431	0.0520041	0.999974	ko_LPS_24hr;wt_LPS_24hr
ko_Base - wt_Base	638	Map7d1	15510.3	0.10169	0.0627852	1.61964	0.105309	0.999953	ko_Base;wt_Base	ko_LPS_24hr - wt_LPS_24hr	638	Anxa3	1493.28	0.251217	0.125863	1.99596	0.0459383	0.99942	ko_LPS_24hr;wt_LPS_24hr	ko_Base - wt_Base	638	Exoc3l4	90.3122	-0.389581	0.224479	-1.73549	0.0826543	0.999865	ko_Base;wt_Base	ko_LPS_24hr - wt_LPS_24hr	638	Tmem38b	5516.97	0.143539	0.073906	1.94218	0.0521148	0.999974	ko_LPS_24hr;wt_LPS_24hr
ko_Base - wt_Base	639	Mcts2	16.3995	0.732842	0.45256	1.61933	0.105377	0.999953	ko_Base;wt_Base	ko_LPS_24hr - wt_LPS_24hr	639	Glce	740.543	0.15465	0.0774971	1.99555	0.0459825	0.99942	ko_LPS_24hr;wt_LPS_24hr	ko_Base - wt_Base	639	Hspe1	2135.58	-0.177005	0.102032	-1.7348	0.0827761	0.999865	ko_Base;wt_Base	ko_LPS_24hr - wt_LPS_24hr	639	Svbp	1510.5	-0.136313	0.0702167	-1.94131	0.0522203	0.999974	ko_LPS_24hr;wt_LPS_24hr
ko_Base - wt_Base	640	Hecw2	8.32467	-1.21823	0.752509	-1.61889	0.105471	0.999953	ko_Base;wt_Base	ko_LPS_24hr - wt_LPS_24hr	640	Actg1	49527.8	0.0978707	0.0490507	1.9953	0.0460103	0.99942	ko_LPS_24hr;wt_LPS_24hr	ko_Base - wt_Base	640	Ostc	2449.16	-0.137038	0.0789954	-1.73476	0.0827825	0.999865	ko_Base;wt_Base	ko_LPS_24hr - wt_LPS_24hr	640	Nr1d2	730.738	-0.2348	0.12095	-1.9413	0.0522219	0.999974	ko_LPS_24hr;wt_LPS_24hr
ko_Base - wt_Base	641	Chac1	20.5491	-0.658526	0.406936	-1.61825	0.105608	0.999953	ko_Base;wt_Base	ko_LPS_24hr - wt_LPS_24hr	641	Syncrip	4229.64	0.0936926	0.0470565	1.99106	0.0464738	0.99942	ko_LPS_24hr;wt_LPS_24hr	ko_Base - wt_Base	641	Uqcrb	2852.63	-0.203367	0.117252	-1.73445	0.082839	0.999865	ko_Base;wt_Base	ko_LPS_24hr - wt_LPS_24hr	641	Hcfc1r1	1250.27	-0.184912	0.0952874	-1.94057	0.0523102	0.999974	ko_LPS_24hr;wt_LPS_24hr
ko_Base - wt_Base	642	Ccdc137	706.527	-0.368797	0.227912	-1.61816	0.105629	0.999953	ko_Base;wt_Base	ko_LPS_24hr - wt_LPS_24hr	642	Eprs	4784.35	0.138083	0.0693649	1.99067	0.0465173	0.99942	ko_LPS_24hr;wt_LPS_24hr	ko_Base - wt_Base	642	Tgs1	3318.25	0.181661	0.10477	1.7339	0.0829358	0.999865	ko_Base;wt_Base	ko_LPS_24hr - wt_LPS_24hr	642	D430041D05Rik	57.2514	-0.549093	0.283226	-1.93871	0.0525366	0.999974	ko_LPS_24hr;wt_LPS_24hr
ko_Base - wt_Base	643	Rpl22	7807.83	-0.16848	0.104121	-1.61812	0.105637	0.999953	ko_Base;wt_Base	ko_LPS_24hr - wt_LPS_24hr	643	Lrrc16a	399.416	-0.385161	0.193546	-1.99002	0.0465885	0.99942	ko_LPS_24hr;wt_LPS_24hr	ko_Base - wt_Base	643	A930001M01Rik	20.5205	1.36593	0.788305	1.73274	0.0831424	0.999865	ko_Base;wt_Base	ko_LPS_24hr - wt_LPS_24hr	643	Gm2606	58.2734	-0.96551	0.4983	-1.93761	0.0526712	0.999974	ko_LPS_24hr;wt_LPS_24hr
ko_Base - wt_Base	644	Timm10b	1893.98	-0.139514	0.0862282	-1.61796	0.105672	0.999953	ko_Base;wt_Base	ko_LPS_24hr - wt_LPS_24hr	644	Diaph3	92.7127	0.391378	0.196881	1.98789	0.0468239	0.99942	ko_LPS_24hr;wt_LPS_24hr	ko_Base - wt_Base	644	Akt3	2326.38	0.161955	0.0934715	1.73267	0.0831542	0.999865	ko_Base;wt_Base	ko_LPS_24hr - wt_LPS_24hr	644	Psma6	6169.52	-0.133133	0.068718	-1.93739	0.0526981	0.999974	ko_LPS_24hr;wt_LPS_24hr
ko_Base - wt_Base	645	Surf1	1659.55	-0.115088	0.0711504	-1.61753	0.105764	0.999953	ko_Base;wt_Base	ko_LPS_24hr - wt_LPS_24hr	645	9930120I10Rik	15.4671	-0.926252	0.466246	-1.98661	0.0469651	0.99942	ko_LPS_24hr;wt_LPS_24hr	ko_Base - wt_Base	645	Gm43307	11.7412	1.05954	0.611762	1.73195	0.0832825	0.999865	ko_Base;wt_Base	ko_LPS_24hr - wt_LPS_24hr	645	Polr1d	2736.77	-0.118771	0.0613062	-1.93734	0.0527035	0.999974	ko_LPS_24hr;wt_LPS_24hr
ko_Base - wt_Base	646	Rrbp1	27415.5	0.0966737	0.0597973	1.61669	0.105945	0.999953	ko_Base;wt_Base	ko_LPS_24hr - wt_LPS_24hr	646	Dbp	141.052	-0.351972	0.177419	-1.98385	0.0472731	0.99942	ko_LPS_24hr;wt_LPS_24hr	ko_Base - wt_Base	646	Rbpj-ps3	100.833	0.364101	0.210414	1.7304	0.0835592	0.999865	ko_Base;wt_Base	ko_LPS_24hr - wt_LPS_24hr	646	Ankrd10	1373.03	0.186899	0.0965444	1.93589	0.052881	0.999974	ko_LPS_24hr;wt_LPS_24hr
ko_Base - wt_Base	647	Rpl27a	13772.3	-0.149074	0.0922227	-1.61645	0.105996	0.999953	ko_Base;wt_Base	ko_LPS_24hr - wt_LPS_24hr	647	Guca1b	19.6377	0.702377	0.354281	1.98254	0.047419	0.99942	ko_LPS_24hr;wt_LPS_24hr	ko_Base - wt_Base	647	Acot1	108.572	0.466269	0.269671	1.72903	0.0838038	0.999865	ko_Base;wt_Base	ko_LPS_24hr - wt_LPS_24hr	647	Tbcb	3097.21	-0.13437	0.0694103	-1.93588	0.0528819	0.999974	ko_LPS_24hr;wt_LPS_24hr
ko_Base - wt_Base	648	Tmem102	23.7531	0.625734	0.387212	1.616	0.106095	0.999953	ko_Base;wt_Base	ko_LPS_24hr - wt_LPS_24hr	648	Ctdp1	1992.6	0.11523	0.0581725	1.98083	0.0476099	0.99942	ko_LPS_24hr;wt_LPS_24hr	ko_Base - wt_Base	648	Actmap	46.523	0.99402	0.575209	1.7281	0.0839699	0.999865	ko_Base;wt_Base	ko_LPS_24hr - wt_LPS_24hr	648	Pon3	1840.9	0.228423	0.11801	1.93562	0.0529141	0.999974	ko_LPS_24hr;wt_LPS_24hr
ko_Base - wt_Base	649	Trim14	4140.45	0.176355	0.109148	1.61575	0.106149	0.999953	ko_Base;wt_Base	ko_LPS_24hr - wt_LPS_24hr	649	Rbm27	1943.25	0.102728	0.0518711	1.98045	0.0476535	0.99942	ko_LPS_24hr;wt_LPS_24hr	ko_Base - wt_Base	649	Colec12	958.921	0.198406	0.114814	1.72807	0.083975	0.999865	ko_Base;wt_Base	ko_LPS_24hr - wt_LPS_24hr	649	Aldh9a1	2603.7	0.146293	0.0756127	1.93477	0.053018	0.999974	ko_LPS_24hr;wt_LPS_24hr
ko_Base - wt_Base	650	Snhg8	718.305	-0.187887	0.116321	-1.61525	0.106257	0.999953	ko_Base;wt_Base	ko_LPS_24hr - wt_LPS_24hr	650	Uck2	2433.77	0.554212	0.280085	1.97873	0.0478464	0.99942	ko_LPS_24hr;wt_LPS_24hr	ko_Base - wt_Base	650	Rpl24	11563.1	-0.172955	0.1001	-1.72783	0.0840192	0.999865	ko_Base;wt_Base	ko_LPS_24hr - wt_LPS_24hr	650	Cecr5	16.3166	-1.4646	0.757369	-1.93381	0.053137	0.999974	ko_LPS_24hr;wt_LPS_24hr
ko_Base - wt_Base	651	Sap130	2643.71	0.11219	0.0694662	1.61503	0.106303	0.999953	ko_Base;wt_Base	ko_LPS_24hr - wt_LPS_24hr	651	Pigu	1465.69	-0.129065	0.0652694	-1.97741	0.0479949	0.99942	ko_LPS_24hr;wt_LPS_24hr	ko_Base - wt_Base	651	Sept7	6225.31	0.10583	0.0612787	1.72703	0.0841616	0.999865	ko_Base;wt_Base	ko_LPS_24hr - wt_LPS_24hr	651	Arhgap6	295.113	0.32938	0.170534	1.93146	0.053426	0.999974	ko_LPS_24hr;wt_LPS_24hr
ko_Base - wt_Base	652	Wnt9a	21.1513	-0.828456	0.51318	-1.61436	0.10645	0.999953	ko_Base;wt_Base	ko_LPS_24hr - wt_LPS_24hr	652	Gm47283	1393.33	-0.48128	0.243433	-1.97706	0.0480353	0.99942	ko_LPS_24hr;wt_LPS_24hr	ko_Base - wt_Base	652	Gm4793	15.3132	0.907878	0.525753	1.72681	0.0842011	0.999865	ko_Base;wt_Base	ko_LPS_24hr - wt_LPS_24hr	652	Nim1k	78.838	0.54363	0.281593	1.93055	0.0535385	0.999974	ko_LPS_24hr;wt_LPS_24hr
ko_Base - wt_Base	653	Epb41l2	5213.89	0.112764	0.0698659	1.614	0.106528	0.999953	ko_Base;wt_Base	ko_LPS_24hr - wt_LPS_24hr	653	Abcc5	15147.1	0.250776	0.126879	1.9765	0.0480983	0.99942	ko_LPS_24hr;wt_LPS_24hr	ko_Base - wt_Base	653	Rnf145	3421.56	-0.1382	0.0800549	-1.72631	0.0842919	0.999865	ko_Base;wt_Base	ko_LPS_24hr - wt_LPS_24hr	653	Rap1b	22211.3	-0.114921	0.0595696	-1.92918	0.0537081	0.999974	ko_LPS_24hr;wt_LPS_24hr
ko_Base - wt_Base	654	Kctd11	805.039	0.126304	0.0782667	1.61376	0.106579	0.999953	ko_Base;wt_Base	ko_LPS_24hr - wt_LPS_24hr	654	Prcp	4081.48	-0.0749347	0.0379375	-1.97522	0.0482435	0.99942	ko_LPS_24hr;wt_LPS_24hr	ko_Base - wt_Base	654	B130006D01Rik	22.2902	0.819902	0.474991	1.72614	0.0843218	0.999865	ko_Base;wt_Base	ko_LPS_24hr - wt_LPS_24hr	654	Arhgap27os2	29.6791	-0.777044	0.402916	-1.92855	0.0537867	0.999974	ko_LPS_24hr;wt_LPS_24hr
ko_Base - wt_Base	655	Gm26917	23237.1	-0.145315	0.0900538	-1.61365	0.106603	0.999953	ko_Base;wt_Base	ko_LPS_24hr - wt_LPS_24hr	655	Phip	3356.13	0.174612	0.0884379	1.9744	0.0483358	0.99942	ko_LPS_24hr;wt_LPS_24hr	ko_Base - wt_Base	655	Gramd1a	4614.47	-0.23324	0.135149	-1.7258	0.0843834	0.999865	ko_Base;wt_Base	ko_LPS_24hr - wt_LPS_24hr	655	Fcrl1	54.135	-0.818877	0.424697	-1.92814	0.0538372	0.999974	ko_LPS_24hr;wt_LPS_24hr
ko_Base - wt_Base	656	Sh3bgrl	18060.7	0.0867733	0.0537937	1.61307	0.106728	0.999953	ko_Base;wt_Base	ko_LPS_24hr - wt_LPS_24hr	656	Ndufa13	3112.07	-0.0955841	0.048413	-1.97435	0.0483421	0.99942	ko_LPS_24hr;wt_LPS_24hr	ko_Base - wt_Base	656	Gm21992	453.435	0.218024	0.126337	1.72574	0.0843938	0.999865	ko_Base;wt_Base	ko_LPS_24hr - wt_LPS_24hr	656	Chil1	26.5639	0.85571	0.443909	1.92767	0.0538961	0.999974	ko_LPS_24hr;wt_LPS_24hr
ko_Base - wt_Base	657	Akap2	38.3867	0.66086	0.409918	1.61218	0.106924	0.999953	ko_Base;wt_Base	ko_LPS_24hr - wt_LPS_24hr	657	Gm14421	22.4253	0.86882	0.440127	1.97402	0.0483792	0.99942	ko_LPS_24hr;wt_LPS_24hr	ko_Base - wt_Base	657	Yjefn3	18.9604	-0.875125	0.507233	-1.72529	0.0844749	0.999865	ko_Base;wt_Base	ko_LPS_24hr - wt_LPS_24hr	657	Mea1	2016.54	-0.139406	0.0723245	-1.92751	0.0539166	0.999974	ko_LPS_24hr;wt_LPS_24hr
ko_Base - wt_Base	658	Efhc1	14.3472	0.793322	0.49226	1.61159	0.107051	0.999953	ko_Base;wt_Base	ko_LPS_24hr - wt_LPS_24hr	658	Pla2g4a	1672.55	0.219858	0.111417	1.97329	0.0484625	0.99942	ko_LPS_24hr;wt_LPS_24hr	ko_Base - wt_Base	658	Carkd	22.392	-4.8513	2.81392	-1.72403	0.0847017	0.999865	ko_Base;wt_Base	ko_LPS_24hr - wt_LPS_24hr	658	Pou4f1	92.3825	-0.501335	0.260171	-1.92694	0.0539868	0.999974	ko_LPS_24hr;wt_LPS_24hr
ko_Base - wt_Base	659	Rpl18a	31313.2	-0.159622	0.0990488	-1.61155	0.107061	0.999953	ko_Base;wt_Base	ko_LPS_24hr - wt_LPS_24hr	659	Scamp1	4375.31	0.210541	0.106719	1.97286	0.0485117	0.99942	ko_LPS_24hr;wt_LPS_24hr	ko_Base - wt_Base	659	Arid3b	755.279	0.176139	0.102176	1.72388	0.0847294	0.999865	ko_Base;wt_Base	ko_LPS_24hr - wt_LPS_24hr	659	Esyt2	1669.24	0.148224	0.0769605	1.92598	0.0541071	0.999974	ko_LPS_24hr;wt_LPS_24hr
ko_Base - wt_Base	660	Mrpl52	895.106	-0.200997	0.124802	-1.61053	0.107282	0.999953	ko_Base;wt_Base	ko_LPS_24hr - wt_LPS_24hr	660	Ppib	8632.41	-0.0859608	0.0436001	-1.97157	0.0486582	0.99942	ko_LPS_24hr;wt_LPS_24hr	ko_Base - wt_Base	660	F730043M19Rik	169.072	0.320219	0.185852	1.72298	0.0848923	0.999865	ko_Base;wt_Base	ko_LPS_24hr - wt_LPS_24hr	660	Ly6e	88424.4	-0.163152	0.0848596	-1.92261	0.0545288	0.999974	ko_LPS_24hr;wt_LPS_24hr
ko_Base - wt_Base	661	Plk1	852.245	-0.328819	0.204175	-1.61048	0.107293	0.999953	ko_Base;wt_Base	ko_LPS_24hr - wt_LPS_24hr	661	Tmem273	51.0104	0.89022	0.451558	1.97144	0.0486735	0.99942	ko_LPS_24hr;wt_LPS_24hr	ko_Base - wt_Base	661	Pif1	147.941	-0.369258	0.214415	-1.72216	0.0850399	0.999865	ko_Base;wt_Base	ko_LPS_24hr - wt_LPS_24hr	661	B230219D22Rik	4189.64	0.152137	0.0791308	1.92261	0.0545294	0.999974	ko_LPS_24hr;wt_LPS_24hr
ko_Base - wt_Base	662	Dohh	2078.07	-0.106588	0.0662454	-1.60898	0.10762	0.999953	ko_Base;wt_Base	ko_LPS_24hr - wt_LPS_24hr	662	Gadd45a	538.338	0.369117	0.187349	1.97021	0.0488145	0.99942	ko_LPS_24hr;wt_LPS_24hr	ko_Base - wt_Base	662	Oxa1l	3327.88	-0.121379	0.0705503	-1.72047	0.0853475	0.999865	ko_Base;wt_Base	ko_LPS_24hr - wt_LPS_24hr	662	Ak8	27.3237	0.706978	0.367847	1.92193	0.0546141	0.999974	ko_LPS_24hr;wt_LPS_24hr
ko_Base - wt_Base	663	Cyp2j6	116.608	-0.288872	0.179632	-1.60813	0.107807	0.999953	ko_Base;wt_Base	ko_LPS_24hr - wt_LPS_24hr	663	Mob3b	474.718	0.229093	0.116297	1.96989	0.0488511	0.99942	ko_LPS_24hr;wt_LPS_24hr	ko_Base - wt_Base	663	Gm37494	1402.16	0.15717	0.091371	1.72013	0.0854081	0.999865	ko_Base;wt_Base	ko_LPS_24hr - wt_LPS_24hr	663	Ccdc50	10190.6	0.212704	0.110679	1.92181	0.0546296	0.999974	ko_LPS_24hr;wt_LPS_24hr
ko_Base - wt_Base	664	Hist1h4j	24.4179	-0.585303	0.364064	-1.60769	0.107902	0.999953	ko_Base;wt_Base	ko_LPS_24hr - wt_LPS_24hr	664	Smc6	2555.45	0.1147	0.0582289	1.96981	0.0488607	0.99942	ko_LPS_24hr;wt_LPS_24hr	ko_Base - wt_Base	664	Aoc2	47.92	-0.611481	0.355746	-1.71887	0.0856381	0.999865	ko_Base;wt_Base	ko_LPS_24hr - wt_LPS_24hr	664	Ambp	28.7352	-0.93773	0.487998	-1.92158	0.054658	0.999974	ko_LPS_24hr;wt_LPS_24hr
ko_Base - wt_Base	665	Ndufa13	3066.39	-0.160321	0.0998146	-1.60618	0.108234	0.999953	ko_Base;wt_Base	ko_LPS_24hr - wt_LPS_24hr	665	Smpdl3a	10870.2	-0.123849	0.0628744	-1.96979	0.048863	0.99942	ko_LPS_24hr;wt_LPS_24hr	ko_Base - wt_Base	665	Gm49004	17.6386	-1.4715	0.856523	-1.718	0.0857974	0.999865	ko_Base;wt_Base	ko_LPS_24hr - wt_LPS_24hr	665	Tmem11	1844.01	-0.166817	0.0868132	-1.92157	0.0546604	0.999974	ko_LPS_24hr;wt_LPS_24hr
ko_Base - wt_Base	666	Hspe1	2152.38	-0.143187	0.0891896	-1.60542	0.1084	0.999953	ko_Base;wt_Base	ko_LPS_24hr - wt_LPS_24hr	666	Antxr1	1252.92	0.273741	0.138987	1.96954	0.0488907	0.99942	ko_LPS_24hr;wt_LPS_24hr	ko_Base - wt_Base	666	Il10ra	13811.5	0.112164	0.0652954	1.7178	0.0858338	0.999865	ko_Base;wt_Base	ko_LPS_24hr - wt_LPS_24hr	666	E330009J07Rik	228.923	0.291707	0.151862	1.92088	0.0547474	0.999974	ko_LPS_24hr;wt_LPS_24hr
ko_Base - wt_Base	667	Actr3	48795	0.0978949	0.0609974	1.6049	0.108516	0.999953	ko_Base;wt_Base	ko_LPS_24hr - wt_LPS_24hr	667	Nab1	5555.39	0.0836044	0.042451	1.96943	0.0489033	0.99942	ko_LPS_24hr;wt_LPS_24hr	ko_Base - wt_Base	667	Eif3e	5083.06	-0.109446	0.0638079	-1.71524	0.0863017	0.999865	ko_Base;wt_Base	ko_LPS_24hr - wt_LPS_24hr	667	Etohd2	185.509	-0.269752	0.140446	-1.92069	0.0547709	0.999974	ko_LPS_24hr;wt_LPS_24hr
ko_Base - wt_Base	668	Npff	33.9261	0.53197	0.331584	1.60433	0.108641	0.999953	ko_Base;wt_Base	ko_LPS_24hr - wt_LPS_24hr	668	Gm26780	12.6124	-1.14846	0.583602	-1.96788	0.0490819	0.99942	ko_LPS_24hr;wt_LPS_24hr	ko_Base - wt_Base	668	Ndufa6	2312.77	-0.19202	0.112094	-1.71303	0.0867068	0.999865	ko_Base;wt_Base	ko_LPS_24hr - wt_LPS_24hr	668	Coq8b	1242.09	-0.144304	0.0751434	-1.92038	0.0548094	0.999974	ko_LPS_24hr;wt_LPS_24hr
ko_Base - wt_Base	669	Ccdc39	16.7528	0.693264	0.432132	1.60429	0.108651	0.999953	ko_Base;wt_Base	ko_LPS_24hr - wt_LPS_24hr	669	Zfp524	442.798	-0.196369	0.0998031	-1.96756	0.0491183	0.99942	ko_LPS_24hr;wt_LPS_24hr	ko_Base - wt_Base	669	Gm26582	1317.93	0.157167	0.0917649	1.71272	0.0867647	0.999865	ko_Base;wt_Base	ko_LPS_24hr - wt_LPS_24hr	669	Samsn1	1496.45	0.224142	0.116728	1.9202	0.0548328	0.999974	ko_LPS_24hr;wt_LPS_24hr
ko_Base - wt_Base	670	1810021B22Rik	23.8071	-0.65923	0.411075	-1.60367	0.108786	0.999953	ko_Base;wt_Base	ko_LPS_24hr - wt_LPS_24hr	670	Upf2	2482.68	0.0882173	0.0448445	1.96718	0.0491625	0.99942	ko_LPS_24hr;wt_LPS_24hr	ko_Base - wt_Base	670	Bgn	11.9991	1.37604	0.804139	1.7112	0.087044	0.999865	ko_Base;wt_Base	ko_LPS_24hr - wt_LPS_24hr	670	Pcdhga3	12.5054	1.10215	0.574258	1.91926	0.0549519	0.999974	ko_LPS_24hr;wt_LPS_24hr
ko_Base - wt_Base	671	Relb	4211.81	-0.133616	0.0833197	-1.60366	0.10879	0.999953	ko_Base;wt_Base	ko_LPS_24hr - wt_LPS_24hr	671	Prdx4	1629.77	-0.155737	0.079209	-1.96615	0.0492815	0.99942	ko_LPS_24hr;wt_LPS_24hr	ko_Base - wt_Base	671	Grm4	9.54106	-1.35939	0.794415	-1.71119	0.087046	0.999865	ko_Base;wt_Base	ko_LPS_24hr - wt_LPS_24hr	671	Gm25679	59.439	-0.800391	0.41705	-1.91917	0.0549626	0.999974	ko_LPS_24hr;wt_LPS_24hr
ko_Base - wt_Base	672	Nme2	4413.07	-0.14974	0.0934633	-1.60212	0.109128	0.999953	ko_Base;wt_Base	ko_LPS_24hr - wt_LPS_24hr	672	Gm31266	73.7344	-0.570533	0.290268	-1.96554	0.0493516	0.99942	ko_LPS_24hr;wt_LPS_24hr	ko_Base - wt_Base	672	H2-Ab1	11507.9	0.193834	0.113395	1.70937	0.0873817	0.999865	ko_Base;wt_Base	ko_LPS_24hr - wt_LPS_24hr	672	Tnfrsf11a	4342.51	-0.271259	0.141353	-1.91902	0.054982	0.999974	ko_LPS_24hr;wt_LPS_24hr
ko_Base - wt_Base	673	Zfp318	1470.64	0.134185	0.0837839	1.60156	0.109253	0.999953	ko_Base;wt_Base	ko_LPS_24hr - wt_LPS_24hr	673	Ndnl2	549.047	-5.78407	2.94328	-1.96518	0.0493938	0.99942	ko_LPS_24hr;wt_LPS_24hr	ko_Base - wt_Base	673	Btf3	10981.8	-0.139622	0.0818399	-1.70604	0.0880006	0.999865	ko_Base;wt_Base	ko_LPS_24hr - wt_LPS_24hr	673	Zdhhc20	4138.72	0.117702	0.0613384	1.91889	0.0549981	0.999974	ko_LPS_24hr;wt_LPS_24hr
ko_Base - wt_Base	674	Mfap3	4012.71	-0.104935	0.0655306	-1.60131	0.109308	0.999953	ko_Base;wt_Base	ko_LPS_24hr - wt_LPS_24hr	674	Flnb	1583.46	0.31477	0.160194	1.96493	0.0494225	0.99942	ko_LPS_24hr;wt_LPS_24hr	ko_Base - wt_Base	674	Cbr1	1436.76	-0.140865	0.0825733	-1.70594	0.0880195	0.999865	ko_Base;wt_Base	ko_LPS_24hr - wt_LPS_24hr	674	Gm38384	12.6259	-0.985952	0.513815	-1.91889	0.0549986	0.999974	ko_LPS_24hr;wt_LPS_24hr
ko_Base - wt_Base	675	2810457G06Rik	18.7552	-0.728998	0.455345	-1.60098	0.109381	0.999953	ko_Base;wt_Base	ko_LPS_24hr - wt_LPS_24hr	675	Klhl7	594.45	0.172463	0.0877779	1.96477	0.0494409	0.99942	ko_LPS_24hr;wt_LPS_24hr	ko_Base - wt_Base	675	Adcy7	15591.5	0.125709	0.0736982	1.70573	0.088059	0.999865	ko_Base;wt_Base	ko_LPS_24hr - wt_LPS_24hr	675	4933430I17Rik	30.3925	-1.01553	0.529325	-1.91853	0.0550441	0.999974	ko_LPS_24hr;wt_LPS_24hr
ko_Base - wt_Base	676	Frat2	713.952	-0.183905	0.114883	-1.6008	0.109421	0.999953	ko_Base;wt_Base	ko_LPS_24hr - wt_LPS_24hr	676	Ap3b1	6296.59	0.107554	0.0548104	1.96229	0.0497287	0.99942	ko_LPS_24hr;wt_LPS_24hr	ko_Base - wt_Base	676	Dedd2	1718.12	-0.240382	0.141069	-1.70401	0.0883791	0.999865	ko_Base;wt_Base	ko_LPS_24hr - wt_LPS_24hr	676	Dchs1	124.738	0.352938	0.184086	1.91724	0.0552069	0.999974	ko_LPS_24hr;wt_LPS_24hr
ko_Base - wt_Base	677	Pcbp2	16626.7	-0.0929948	0.0581708	-1.59865	0.109898	0.999953	ko_Base;wt_Base	ko_LPS_24hr - wt_LPS_24hr	677	Efhd2	33050.5	-0.11422	0.0582485	-1.96092	0.0498887	0.99942	ko_LPS_24hr;wt_LPS_24hr	ko_Base - wt_Base	677	Kif20a	861.967	-0.33986	0.199514	-1.70343	0.088487	0.999865	ko_Base;wt_Base	ko_LPS_24hr - wt_LPS_24hr	677	Trp53inp1	1308.9	0.232943	0.121501	1.91721	0.0552111	0.999974	ko_LPS_24hr;wt_LPS_24hr
ko_Base - wt_Base	678	Rpl27	13431.4	-0.135155	0.0845535	-1.59845	0.109942	0.999953	ko_Base;wt_Base	ko_LPS_24hr - wt_LPS_24hr	678	Dcbld2	378.071	0.557906	0.284807	1.95889	0.0501255	0.99942	ko_LPS_24hr;wt_LPS_24hr	ko_Base - wt_Base	678	Lncpint	57.1044	0.573636	0.336861	1.70289	0.0885893	0.999865	ko_Base;wt_Base	ko_LPS_24hr - wt_LPS_24hr	678	Mppe1	614.078	-0.166739	0.0869835	-1.9169	0.0552503	0.999974	ko_LPS_24hr;wt_LPS_24hr
ko_Base - wt_Base	679	Gm26778	4770.22	0.220807	0.138156	1.59824	0.109989	0.999953	ko_Base;wt_Base	ko_LPS_24hr - wt_LPS_24hr	679	Lamc1	9178.06	0.112736	0.0575659	1.95838	0.0501858	0.99942	ko_LPS_24hr;wt_LPS_24hr	ko_Base - wt_Base	679	Tmem97	1136.68	-0.152631	0.0896501	-1.70252	0.0886579	0.999865	ko_Base;wt_Base	ko_LPS_24hr - wt_LPS_24hr	679	Gm43181	62.8982	0.715454	0.373253	1.91681	0.0552621	0.999974	ko_LPS_24hr;wt_LPS_24hr
ko_Base - wt_Base	680	Klrg2	68.1147	0.377913	0.236721	1.59645	0.110388	0.999953	ko_Base;wt_Base	ko_LPS_24hr - wt_LPS_24hr	680	Gstm2	106.788	0.424676	0.216948	1.9575	0.0502889	0.99942	ko_LPS_24hr;wt_LPS_24hr	ko_Base - wt_Base	680	Ptprj	29790.2	0.118526	0.0696273	1.70229	0.0887001	0.999865	ko_Base;wt_Base	ko_LPS_24hr - wt_LPS_24hr	680	Gm15725	10.2074	-3.31997	1.73338	-1.91532	0.0554521	0.999974	ko_LPS_24hr;wt_LPS_24hr
ko_Base - wt_Base	681	Btnl2	20.5225	-0.645527	0.404366	-1.59639	0.110401	0.999953	ko_Base;wt_Base	ko_LPS_24hr - wt_LPS_24hr	681	Rad51d	469.455	-0.162208	0.0828658	-1.95748	0.0502912	0.99942	ko_LPS_24hr;wt_LPS_24hr	ko_Base - wt_Base	681	Gm21816	10.5575	1.12849	0.662982	1.70214	0.0887292	0.999865	ko_Base;wt_Base	ko_LPS_24hr - wt_LPS_24hr	681	Rasgrp3	72.7831	0.577229	0.301432	1.91496	0.0554979	0.999974	ko_LPS_24hr;wt_LPS_24hr
ko_Base - wt_Base	682	Itgav	8056.03	0.148284	0.0929137	1.59593	0.110504	0.999953	ko_Base;wt_Base	ko_LPS_24hr - wt_LPS_24hr	682	Prpf40b	417.244	0.211613	0.108132	1.95699	0.0503486	0.99942	ko_LPS_24hr;wt_LPS_24hr	ko_Base - wt_Base	682	Tmem176a	9191.26	0.224418	0.131928	1.70107	0.0889305	0.999865	ko_Base;wt_Base	ko_LPS_24hr - wt_LPS_24hr	682	Slc35f6	6410.71	-0.190294	0.0994102	-1.91423	0.0555911	0.999974	ko_LPS_24hr;wt_LPS_24hr
ko_Base - wt_Base	683	Ppp4r1	5054.43	0.101421	0.0635561	1.59577	0.11054	0.999953	ko_Base;wt_Base	ko_LPS_24hr - wt_LPS_24hr	683	Cebpa	1843.41	0.19965	0.102167	1.95416	0.0506824	0.99942	ko_LPS_24hr;wt_LPS_24hr	ko_Base - wt_Base	683	Ttc39a	50.3297	-0.570519	0.335395	-1.70104	0.0889364	0.999865	ko_Base;wt_Base	ko_LPS_24hr - wt_LPS_24hr	683	Nudt9	2014.74	-0.13856	0.0724191	-1.91331	0.0557085	0.999974	ko_LPS_24hr;wt_LPS_24hr
ko_Base - wt_Base	684	Rpl17	17234.1	-0.14237	0.0892328	-1.59549	0.110603	0.999953	ko_Base;wt_Base	ko_LPS_24hr - wt_LPS_24hr	684	Sdc3	77562.5	-0.149079	0.0763564	-1.95241	0.0508892	0.99942	ko_LPS_24hr;wt_LPS_24hr	ko_Base - wt_Base	684	Padi4	246.413	0.237419	0.139575	1.70102	0.0889399	0.999865	ko_Base;wt_Base	ko_LPS_24hr - wt_LPS_24hr	684	Stambpl1	1048.81	0.151728	0.0793303	1.91261	0.0557986	0.999974	ko_LPS_24hr;wt_LPS_24hr
ko_Base - wt_Base	685	Btrc	708.703	0.121728	0.0764	1.59329	0.111095	0.999953	ko_Base;wt_Base	ko_LPS_24hr - wt_LPS_24hr	685	Moap1	148.719	0.459562	0.235427	1.95204	0.0509339	0.99942	ko_LPS_24hr;wt_LPS_24hr	ko_Base - wt_Base	685	Ctsz	52321.5	-0.136612	0.0803428	-1.70037	0.0890614	0.999865	ko_Base;wt_Base	ko_LPS_24hr - wt_LPS_24hr	685	Tbc1d23	2511.28	0.120814	0.0631776	1.91229	0.0558387	0.999974	ko_LPS_24hr;wt_LPS_24hr
ko_Base - wt_Base	686	Prr7	83.2487	-0.376513	0.236312	-1.59329	0.111095	0.999953	ko_Base;wt_Base	ko_LPS_24hr - wt_LPS_24hr	686	Gm13986	38.9024	0.575246	0.294816	1.95121	0.0510325	0.99942	ko_LPS_24hr;wt_LPS_24hr	ko_Base - wt_Base	686	Ahnak	65703.1	0.150881	0.0888483	1.69819	0.0894714	0.999865	ko_Base;wt_Base	ko_LPS_24hr - wt_LPS_24hr	686	Ppp1r14a	86.3918	-0.490692	0.25704	-1.90901	0.0562613	0.999974	ko_LPS_24hr;wt_LPS_24hr
ko_Base - wt_Base	687	Rpn1	9974.7	0.0842233	0.052874	1.59291	0.111181	0.999953	ko_Base;wt_Base	ko_LPS_24hr - wt_LPS_24hr	687	A930015D03Rik	162.064	-0.299639	0.15367	-1.94988	0.0511902	0.99942	ko_LPS_24hr;wt_LPS_24hr	ko_Base - wt_Base	687	Trir	2188.56	0.320406	0.188838	1.69672	0.0897493	0.999865	ko_Base;wt_Base	ko_LPS_24hr - wt_LPS_24hr	687	Sort1	2252.89	0.465259	0.243747	1.90877	0.0562912	0.999974	ko_LPS_24hr;wt_LPS_24hr
ko_Base - wt_Base	688	Rps25	16881.2	-0.168834	0.106005	-1.5927	0.111228	0.999953	ko_Base;wt_Base	ko_LPS_24hr - wt_LPS_24hr	688	Arhgap9	4414.9	-0.101977	0.0523225	-1.949	0.0512954	0.99942	ko_LPS_24hr;wt_LPS_24hr	ko_Base - wt_Base	688	Homer3	2025.29	-0.136749	0.0806674	-1.69522	0.0900333	0.999865	ko_Base;wt_Base	ko_LPS_24hr - wt_LPS_24hr	688	Ddhd1	1005.79	0.139762	0.073258	1.90781	0.0564157	0.999974	ko_LPS_24hr;wt_LPS_24hr
ko_Base - wt_Base	689	Maoa	223.265	-0.245874	0.154409	-1.59236	0.111304	0.999953	ko_Base;wt_Base	ko_LPS_24hr - wt_LPS_24hr	689	Gm37333	21.9204	-0.769486	0.395228	-1.94694	0.0515413	0.99942	ko_LPS_24hr;wt_LPS_24hr	ko_Base - wt_Base	689	Rab38	31.3108	-0.751672	0.443431	-1.69513	0.0900514	0.999865	ko_Base;wt_Base	ko_LPS_24hr - wt_LPS_24hr	689	Entpd4b	248.549	-1.73091	0.907436	-1.90747	0.0564601	0.999974	ko_LPS_24hr;wt_LPS_24hr
ko_Base - wt_Base	690	Gm29542	6.71308	-1.68656	1.05935	-1.59208	0.111368	0.999953	ko_Base;wt_Base	ko_LPS_24hr - wt_LPS_24hr	690	Rhoh	204.058	-0.28552	0.146801	-1.94495	0.0517813	0.99942	ko_LPS_24hr;wt_LPS_24hr	ko_Base - wt_Base	690	Lamtor3	2990.72	-0.141435	0.0834581	-1.69468	0.0901362	0.999865	ko_Base;wt_Base	ko_LPS_24hr - wt_LPS_24hr	690	Tulp3	685.985	0.15944	0.0835917	1.90737	0.0564731	0.999974	ko_LPS_24hr;wt_LPS_24hr
ko_Base - wt_Base	691	Baz1b	7950.88	0.0889996	0.0559485	1.59074	0.111668	0.999953	ko_Base;wt_Base	ko_LPS_24hr - wt_LPS_24hr	691	Mrps21	1786.94	-0.136531	0.0702381	-1.94383	0.0519164	0.99942	ko_LPS_24hr;wt_LPS_24hr	ko_Base - wt_Base	691	Lca5	246.414	0.243809	0.143941	1.69381	0.090301	0.999865	ko_Base;wt_Base	ko_LPS_24hr - wt_LPS_24hr	691	Ahctf1	2463.6	0.13587	0.0713423	1.90449	0.0568467	0.999974	ko_LPS_24hr;wt_LPS_24hr
ko_Base - wt_Base	692	Tmem131	5193.95	0.111282	0.0699852	1.59007	0.111818	0.999953	ko_Base;wt_Base	ko_LPS_24hr - wt_LPS_24hr	692	Eva1b	1497.08	0.144188	0.074216	1.94282	0.0520384	0.99942	ko_LPS_24hr;wt_LPS_24hr	ko_Base - wt_Base	692	Foxp4	1737.42	-0.252534	0.149093	-1.6938	0.090303	0.999865	ko_Base;wt_Base	ko_LPS_24hr - wt_LPS_24hr	692	Rad51d	506.142	-0.185964	0.0976511	-1.90437	0.0568624	0.999974	ko_LPS_24hr;wt_LPS_24hr
ko_Base - wt_Base	693	Rpl35a	13091.6	-0.163675	0.102971	-1.58953	0.111941	0.999953	ko_Base;wt_Base	ko_LPS_24hr - wt_LPS_24hr	693	A130071D04Rik	53.2604	-0.560059	0.288355	-1.94226	0.052106	0.99942	ko_LPS_24hr;wt_LPS_24hr	ko_Base - wt_Base	693	Il10	380.158	0.282096	0.16663	1.69295	0.0904646	0.999865	ko_Base;wt_Base	ko_LPS_24hr - wt_LPS_24hr	693	Hsbp1	5880.94	-0.13146	0.0690486	-1.90388	0.0569258	0.999974	ko_LPS_24hr;wt_LPS_24hr
ko_Base - wt_Base	694	L3hypdh	27.2507	-0.532763	0.335479	-1.58806	0.112272	0.999953	ko_Base;wt_Base	ko_LPS_24hr - wt_LPS_24hr	694	Bloc1s1	1271.93	-0.150877	0.0777298	-1.94104	0.0522534	0.99942	ko_LPS_24hr;wt_LPS_24hr	ko_Base - wt_Base	694	Rasd2	71.9851	-0.631507	0.373362	-1.69141	0.0907593	0.999865	ko_Base;wt_Base	ko_LPS_24hr - wt_LPS_24hr	694	Pspc1	493.32	0.239558	0.125973	1.90167	0.0572148	0.999974	ko_LPS_24hr;wt_LPS_24hr
ko_Base - wt_Base	695	AC123956.1	13.7638	-0.807347	0.508396	-1.58803	0.11228	0.999953	ko_Base;wt_Base	ko_LPS_24hr - wt_LPS_24hr	695	Pnp	18837.1	-0.15469	0.0797355	-1.94004	0.0523749	0.99942	ko_LPS_24hr;wt_LPS_24hr	ko_Base - wt_Base	695	Kpnb1	13706.6	0.123862	0.0732394	1.69119	0.0908009	0.999865	ko_Base;wt_Base	ko_LPS_24hr - wt_LPS_24hr	695	Crem	995.859	0.16234	0.0854099	1.90072	0.0573387	0.999974	ko_LPS_24hr;wt_LPS_24hr
ko_Base - wt_Base	696	Vegfb	1426.51	-0.131065	0.0825707	-1.58731	0.112442	0.999953	ko_Base;wt_Base	ko_LPS_24hr - wt_LPS_24hr	696	1700120B22Rik	54.7813	0.521603	0.268932	1.93954	0.052436	0.99942	ko_LPS_24hr;wt_LPS_24hr	ko_Base - wt_Base	696	Ciart	406.782	-0.526762	0.311483	-1.69114	0.0908093	0.999865	ko_Base;wt_Base	ko_LPS_24hr - wt_LPS_24hr	696	Fam161b	23.731	-0.841417	0.443025	-1.89925	0.0575313	0.999974	ko_LPS_24hr;wt_LPS_24hr
ko_Base - wt_Base	697	Ndufb5	1673.86	-0.159534	0.10052	-1.58709	0.112492	0.999953	ko_Base;wt_Base	ko_LPS_24hr - wt_LPS_24hr	697	Pcf11	1969.69	0.15344	0.0791307	1.93908	0.0524921	0.99942	ko_LPS_24hr;wt_LPS_24hr	ko_Base - wt_Base	697	Msl3	3053.01	0.116445	0.0688838	1.69046	0.0909399	0.999865	ko_Base;wt_Base	ko_LPS_24hr - wt_LPS_24hr	697	Nyap1	171.934	0.348055	0.183328	1.89854	0.0576252	0.999974	ko_LPS_24hr;wt_LPS_24hr
ko_Base - wt_Base	698	Pacsin2	7091.11	0.095342	0.0600743	1.58707	0.112498	0.999953	ko_Base;wt_Base	ko_LPS_24hr - wt_LPS_24hr	698	Rasgef1b	611.567	-2.2907	1.18214	-1.93776	0.0526528	0.99942	ko_LPS_24hr;wt_LPS_24hr	ko_Base - wt_Base	698	Hn1	39.0828	0.578337	0.342336	1.68938	0.0911463	0.999865	ko_Base;wt_Base	ko_LPS_24hr - wt_LPS_24hr	698	Sema4a	9774.59	0.319462	0.168267	1.89854	0.0576253	0.999974	ko_LPS_24hr;wt_LPS_24hr
ko_Base - wt_Base	699	Dek	9789.16	0.108315	0.0682714	1.58654	0.112618	0.999953	ko_Base;wt_Base	ko_LPS_24hr - wt_LPS_24hr	699	Pnn	3176.24	0.135406	0.0698859	1.93752	0.0526815	0.99942	ko_LPS_24hr;wt_LPS_24hr	ko_Base - wt_Base	699	Mob1a	18322.6	0.110325	0.0653329	1.68866	0.0912854	0.999865	ko_Base;wt_Base	ko_LPS_24hr - wt_LPS_24hr	699	Dram2	4151.77	-0.210631	0.110956	-1.89833	0.0576523	0.999974	ko_LPS_24hr;wt_LPS_24hr
ko_Base - wt_Base	700	Slc16a12	16.1345	0.665014	0.419173	1.58649	0.112628	0.999953	ko_Base;wt_Base	ko_LPS_24hr - wt_LPS_24hr	700	Ripor2	8.60762	-1.40783	0.726963	-1.93659	0.0527951	0.99942	ko_LPS_24hr;wt_LPS_24hr	ko_Base - wt_Base	700	4930565N06Rik	18.9724	0.850054	0.50341	1.68859	0.0912979	0.999865	ko_Base;wt_Base	ko_LPS_24hr - wt_LPS_24hr	700	Insig1	2389.32	0.270995	0.142844	1.89714	0.0578101	0.999974	ko_LPS_24hr;wt_LPS_24hr
ko_Base - wt_Base	701	Slc18a1	125.209	-0.312652	0.197076	-1.58645	0.112637	0.999953	ko_Base;wt_Base	ko_LPS_24hr - wt_LPS_24hr	701	Stxbp4	161.809	0.239858	0.123902	1.93587	0.0528835	0.99942	ko_LPS_24hr;wt_LPS_24hr	ko_Base - wt_Base	701	Hist1h3h	11.1099	1.20964	0.716461	1.68835	0.0913439	0.999865	ko_Base;wt_Base	ko_LPS_24hr - wt_LPS_24hr	701	Peli1	3269.46	-0.174239	0.0918644	-1.8967	0.0578675	0.999974	ko_LPS_24hr;wt_LPS_24hr
ko_Base - wt_Base	702	Ppp1r14b	2587.83	-0.135532	0.0854584	-1.58594	0.112753	0.999953	ko_Base;wt_Base	ko_LPS_24hr - wt_LPS_24hr	702	Rrs1	1081.23	0.131859	0.0681502	1.93484	0.0530104	0.99942	ko_LPS_24hr;wt_LPS_24hr	ko_Base - wt_Base	702	Extl2	709.419	-0.168402	0.0997626	-1.68803	0.0914061	0.999865	ko_Base;wt_Base	ko_LPS_24hr - wt_LPS_24hr	702	H2-T10	1196.21	-0.353176	0.186378	-1.89494	0.0580999	0.999974	ko_LPS_24hr;wt_LPS_24hr
ko_Base - wt_Base	703	Fez2	3561.1	0.0819648	0.0517089	1.58512	0.112939	0.999953	ko_Base;wt_Base	ko_LPS_24hr - wt_LPS_24hr	703	Mospd2	2138.98	0.132806	0.0686567	1.93435	0.0530703	0.99942	ko_LPS_24hr;wt_LPS_24hr	ko_Base - wt_Base	703	Gm17305	18.926	-0.863122	0.511466	-1.68754	0.0914989	0.999865	ko_Base;wt_Base	ko_LPS_24hr - wt_LPS_24hr	703	Pqlc2	1160.07	-0.195417	0.103172	-1.89409	0.0582125	0.999974	ko_LPS_24hr;wt_LPS_24hr
ko_Base - wt_Base	704	Ptk2	663.289	0.201838	0.12737	1.58465	0.113045	0.999953	ko_Base;wt_Base	ko_LPS_24hr - wt_LPS_24hr	704	Ankhd1	4887.15	0.0951286	0.0491898	1.93391	0.0531245	0.99942	ko_LPS_24hr;wt_LPS_24hr	ko_Base - wt_Base	704	Znrf2	9025.03	0.14393	0.0852928	1.68748	0.0915117	0.999865	ko_Base;wt_Base	ko_LPS_24hr - wt_LPS_24hr	704	Ylpm1	1877.83	0.208448	0.110093	1.89339	0.0583065	0.999974	ko_LPS_24hr;wt_LPS_24hr
ko_Base - wt_Base	705	Ston2	470.473	0.138685	0.0875922	1.5833	0.113352	0.999953	ko_Base;wt_Base	ko_LPS_24hr - wt_LPS_24hr	705	Cyba	40283.8	-0.108319	0.0561141	-1.93033	0.0535656	0.99942	ko_LPS_24hr;wt_LPS_24hr	ko_Base - wt_Base	705	Mob2	1731.86	-0.141636	0.0839393	-1.68737	0.0915329	0.999865	ko_Base;wt_Base	ko_LPS_24hr - wt_LPS_24hr	705	Efhd2	35922.8	-0.130395	0.0688913	-1.89277	0.0583889	0.999974	ko_LPS_24hr;wt_LPS_24hr
ko_Base - wt_Base	706	Rhbdf1	301.344	-0.246375	0.155626	-1.58312	0.113393	0.999953	ko_Base;wt_Base	ko_LPS_24hr - wt_LPS_24hr	706	Gm37677	9.25834	-1.03987	0.539013	-1.92921	0.0537047	0.99942	ko_LPS_24hr;wt_LPS_24hr	ko_Base - wt_Base	706	Lemd2	3396.37	-0.126352	0.0749355	-1.68614	0.0917693	0.999865	ko_Base;wt_Base	ko_LPS_24hr - wt_LPS_24hr	706	Nkiras2	3152.33	-0.265427	0.140303	-1.89181	0.0585159	0.999974	ko_LPS_24hr;wt_LPS_24hr
ko_Base - wt_Base	707	Rpl37a	17216.3	-0.163256	0.103204	-1.58188	0.113677	0.999953	ko_Base;wt_Base	ko_LPS_24hr - wt_LPS_24hr	707	Sik1	987.356	0.137504	0.0712796	1.92908	0.0537215	0.99942	ko_LPS_24hr;wt_LPS_24hr	ko_Base - wt_Base	707	Cox4i1	15639.9	-0.130625	0.0775123	-1.68522	0.0919464	0.999865	ko_Base;wt_Base	ko_LPS_24hr - wt_LPS_24hr	707	H2-M2	107.038	0.592388	0.313363	1.89042	0.0587013	0.999974	ko_LPS_24hr;wt_LPS_24hr
ko_Base - wt_Base	708	Epb41l1	8053.06	0.109204	0.0690817	1.5808	0.113924	0.999953	ko_Base;wt_Base	ko_LPS_24hr - wt_LPS_24hr	708	Psen1	8196.36	-0.0762968	0.0395532	-1.92897	0.0537351	0.99942	ko_LPS_24hr;wt_LPS_24hr	ko_Base - wt_Base	708	Afmid	246.934	-0.241575	0.143372	-1.68495	0.0919982	0.999865	ko_Base;wt_Base	ko_LPS_24hr - wt_LPS_24hr	708	Tm7sf2	1751.93	-0.944104	0.500544	-1.88616	0.0592738	0.999974	ko_LPS_24hr;wt_LPS_24hr
ko_Base - wt_Base	709	Cmc1	575.139	-0.1548	0.0979392	-1.58057	0.113977	0.999953	ko_Base;wt_Base	ko_LPS_24hr - wt_LPS_24hr	709	C330007P06Rik	1653.54	0.113982	0.0591187	1.92802	0.0538527	0.99942	ko_LPS_24hr;wt_LPS_24hr	ko_Base - wt_Base	709	Glrx2	980.746	-0.150411	0.0892894	-1.68454	0.0920775	0.999865	ko_Base;wt_Base	ko_LPS_24hr - wt_LPS_24hr	709	Arhgef18	92.345	-0.525057	0.278547	-1.88499	0.0594316	0.999974	ko_LPS_24hr;wt_LPS_24hr
ko_Base - wt_Base	710	Tusc3	1015.66	-0.155554	0.0984481	-1.58006	0.114092	0.999953	ko_Base;wt_Base	ko_LPS_24hr - wt_LPS_24hr	710	Chd1	3146.57	0.0841417	0.0436615	1.92714	0.0539627	0.99942	ko_LPS_24hr;wt_LPS_24hr	ko_Base - wt_Base	710	Pald1	1878.17	0.1802	0.106978	1.68445	0.0920943	0.999865	ko_Base;wt_Base	ko_LPS_24hr - wt_LPS_24hr	710	Tnfrsf8	93.4925	-0.429536	0.228085	-1.88323	0.0596691	0.999974	ko_LPS_24hr;wt_LPS_24hr
ko_Base - wt_Base	711	Rnasek	4617.45	-0.15538	0.0983709	-1.57953	0.114214	0.999953	ko_Base;wt_Base	ko_LPS_24hr - wt_LPS_24hr	711	Mroh6	1500.64	-0.276671	0.143608	-1.92657	0.0540337	0.99942	ko_LPS_24hr;wt_LPS_24hr	ko_Base - wt_Base	711	Ppp1r14b	2580.14	-0.165151	0.0980782	-1.68387	0.0922059	0.999865	ko_Base;wt_Base	ko_LPS_24hr - wt_LPS_24hr	711	Capn2	4548.66	-0.146434	0.0778271	-1.88152	0.0599007	0.999974	ko_LPS_24hr;wt_LPS_24hr
ko_Base - wt_Base	712	Smdt1	4422.64	-0.14088	0.0893065	-1.57749	0.114683	0.999953	ko_Base;wt_Base	ko_LPS_24hr - wt_LPS_24hr	712	Ndufa7	1906.6	-0.10751	0.0558214	-1.92596	0.0541096	0.99942	ko_LPS_24hr;wt_LPS_24hr	ko_Base - wt_Base	712	Cep350	5193.8	0.189236	0.112406	1.68351	0.0922761	0.999865	ko_Base;wt_Base	ko_LPS_24hr - wt_LPS_24hr	712	Arrdc4	1836.47	0.17072	0.0907476	1.88126	0.0599368	0.999974	ko_LPS_24hr;wt_LPS_24hr
ko_Base - wt_Base	713	Slc24a5	147.973	-0.367173	0.232966	-1.57608	0.115008	0.999953	ko_Base;wt_Base	ko_LPS_24hr - wt_LPS_24hr	713	3110002H16Rik	8.76714	-2.27693	1.18231	-1.92583	0.0541258	0.99942	ko_LPS_24hr;wt_LPS_24hr	ko_Base - wt_Base	713	Gm25679	95.1362	0.669049	0.397497	1.68316	0.0923447	0.999865	ko_Base;wt_Base	ko_LPS_24hr - wt_LPS_24hr	713	Fam134c	3103.71	-0.461111	0.245287	-1.87988	0.0601241	0.999974	ko_LPS_24hr;wt_LPS_24hr
ko_Base - wt_Base	714	Arl11	5481.11	-0.0865862	0.0549867	-1.57468	0.115331	0.999953	ko_Base;wt_Base	ko_LPS_24hr - wt_LPS_24hr	714	Nup188	2033.32	0.0993307	0.0515976	1.92511	0.0542161	0.99942	ko_LPS_24hr;wt_LPS_24hr	ko_Base - wt_Base	714	Gm16574	7.16027	1.35302	0.804144	1.68256	0.0924604	0.999865	ko_Base;wt_Base	ko_LPS_24hr - wt_LPS_24hr	714	Vcpkmt	409.006	-0.223799	0.119131	-1.87859	0.0602998	0.999974	ko_LPS_24hr;wt_LPS_24hr
ko_Base - wt_Base	715	2310043P16Rik	461.912	0.240598	0.152828	1.5743	0.115418	0.999953	ko_Base;wt_Base	ko_LPS_24hr - wt_LPS_24hr	715	Ttc8	154.101	0.263351	0.13687	1.92409	0.0543428	0.99942	ko_LPS_24hr;wt_LPS_24hr	ko_Base - wt_Base	715	Slfn10-ps	1078.44	-0.266521	0.158498	-1.68155	0.0926568	0.999865	ko_Base;wt_Base	ko_LPS_24hr - wt_LPS_24hr	715	Klra2	615.917	-0.230196	0.122572	-1.87805	0.0603744	0.999974	ko_LPS_24hr;wt_LPS_24hr
ko_Base - wt_Base	716	Gm20667	20.4058	-0.725442	0.460977	-1.57371	0.115556	0.999953	ko_Base;wt_Base	ko_LPS_24hr - wt_LPS_24hr	716	Spire1	1134.01	0.166684	0.0866522	1.9236	0.0544043	0.99942	ko_LPS_24hr;wt_LPS_24hr	ko_Base - wt_Base	716	Plin3	5250.22	-0.116419	0.0692792	-1.68043	0.0928731	0.999865	ko_Base;wt_Base	ko_LPS_24hr - wt_LPS_24hr	716	Psph	161.621	-0.306121	0.163003	-1.87801	0.0603802	0.999974	ko_LPS_24hr;wt_LPS_24hr
ko_Base - wt_Base	717	Eny2	1022.01	-0.173401	0.110228	-1.57311	0.115693	0.999953	ko_Base;wt_Base	ko_LPS_24hr - wt_LPS_24hr	717	Ttc28	159.979	0.341985	0.177797	1.92346	0.0544217	0.99942	ko_LPS_24hr;wt_LPS_24hr	ko_Base - wt_Base	717	Coq8a	502.551	-0.192271	0.11442	-1.6804	0.0928794	0.999865	ko_Base;wt_Base	ko_LPS_24hr - wt_LPS_24hr	717	Setd1a	4293.41	0.194863	0.103821	1.87691	0.0605303	0.999974	ko_LPS_24hr;wt_LPS_24hr
ko_Base - wt_Base	718	Thrap3	12083.5	0.075004	0.0476997	1.57242	0.115853	0.999953	ko_Base;wt_Base	ko_LPS_24hr - wt_LPS_24hr	718	Rev3l	1177.96	0.151368	0.0787332	1.92255	0.0545371	0.99942	ko_LPS_24hr;wt_LPS_24hr	ko_Base - wt_Base	718	Mlxip	4750.13	0.138714	0.0825717	1.67993	0.0929718	0.999865	ko_Base;wt_Base	ko_LPS_24hr - wt_LPS_24hr	718	Rab11fip1	3712.61	0.337525	0.179854	1.87666	0.0605644	0.999974	ko_LPS_24hr;wt_LPS_24hr
ko_Base - wt_Base	719	Lipg	47.0475	0.440525	0.280328	1.57146	0.116075	0.999953	ko_Base;wt_Base	ko_LPS_24hr - wt_LPS_24hr	719	Lair1	1454.28	-0.273712	0.142405	-1.92206	0.0545977	0.99942	ko_LPS_24hr;wt_LPS_24hr	ko_Base - wt_Base	719	Zfp354c	37.0309	0.588104	0.350148	1.67959	0.0930375	0.999865	ko_Base;wt_Base	ko_LPS_24hr - wt_LPS_24hr	719	Zhx1	2791.5	0.130022	0.0692877	1.87655	0.0605802	0.999974	ko_LPS_24hr;wt_LPS_24hr
ko_Base - wt_Base	720	Abi1	13079	0.0872667	0.0555392	1.57126	0.116122	0.999953	ko_Base;wt_Base	ko_LPS_24hr - wt_LPS_24hr	720	Mat2b	2689.03	-0.0974163	0.0507171	-1.92078	0.0547596	0.99942	ko_LPS_24hr;wt_LPS_24hr	ko_Base - wt_Base	720	Ccdc39	17.2793	0.820852	0.489124	1.67821	0.0933067	0.999865	ko_Base;wt_Base	ko_LPS_24hr - wt_LPS_24hr	720	Anxa2	18312	-0.214029	0.114094	-1.8759	0.0606685	0.999974	ko_LPS_24hr;wt_LPS_24hr
ko_Base - wt_Base	721	Pitpnm1	5406.43	0.0955046	0.0607953	1.57092	0.116201	0.999953	ko_Base;wt_Base	ko_LPS_24hr - wt_LPS_24hr	721	Sh3bgrl2	3121.18	0.180882	0.0943723	1.91669	0.0552779	0.99942	ko_LPS_24hr;wt_LPS_24hr	ko_Base - wt_Base	721	Serp1	22743.6	0.155378	0.0925974	1.67799	0.0933489	0.999865	ko_Base;wt_Base	ko_LPS_24hr - wt_LPS_24hr	721	Asf1b	269.782	0.22295	0.118969	1.87402	0.060928	0.999974	ko_LPS_24hr;wt_LPS_24hr
ko_Base - wt_Base	722	Tfrc	2113.09	0.166532	0.106103	1.56953	0.116524	0.999953	ko_Base;wt_Base	ko_LPS_24hr - wt_LPS_24hr	722	Tgtp2	4408.65	-0.33489	0.174732	-1.91659	0.0552906	0.99942	ko_LPS_24hr;wt_LPS_24hr	ko_Base - wt_Base	722	Tom1l1	122.262	0.334545	0.199391	1.67784	0.0933784	0.999865	ko_Base;wt_Base	ko_LPS_24hr - wt_LPS_24hr	722	Gtpbp4	1751.04	0.114105	0.0609246	1.87289	0.0610835	0.999974	ko_LPS_24hr;wt_LPS_24hr
ko_Base - wt_Base	723	Aaed1	1923.09	-0.100129	0.0638047	-1.5693	0.116579	0.999953	ko_Base;wt_Base	ko_LPS_24hr - wt_LPS_24hr	723	Fastkd1	369.286	0.230627	0.120458	1.91459	0.0555452	0.99942	ko_LPS_24hr;wt_LPS_24hr	ko_Base - wt_Base	723	Iqsec2	4785.77	0.131282	0.0782458	1.67781	0.093384	0.999865	ko_Base;wt_Base	ko_LPS_24hr - wt_LPS_24hr	723	Rnf167	1297.37	0.160496	0.0857502	1.87167	0.0612525	0.999974	ko_LPS_24hr;wt_LPS_24hr
ko_Base - wt_Base	724	1700025G04Rik	2310.78	0.11712	0.074655	1.56882	0.11669	0.999953	ko_Base;wt_Base	ko_LPS_24hr - wt_LPS_24hr	724	1810009A15Rik	948.816	-0.128073	0.066924	-1.91371	0.0556577	0.99942	ko_LPS_24hr;wt_LPS_24hr	ko_Base - wt_Base	724	Ubl5	5908.01	-0.171174	0.102057	-1.67724	0.0934953	0.999865	ko_Base;wt_Base	ko_LPS_24hr - wt_LPS_24hr	724	Tmsb4x	97351.7	-0.122971	0.0657319	-1.87079	0.0613744	0.999974	ko_LPS_24hr;wt_LPS_24hr
ko_Base - wt_Base	725	AC154512.1	12.6726	0.884044	0.563739	1.56818	0.11684	0.999953	ko_Base;wt_Base	ko_LPS_24hr - wt_LPS_24hr	725	Epha4	59.1013	0.715242	0.373749	1.9137	0.055659	0.99942	ko_LPS_24hr;wt_LPS_24hr	ko_Base - wt_Base	725	Rhob	4921.94	-0.129657	0.0773359	-1.67654	0.0936326	0.999865	ko_Base;wt_Base	ko_LPS_24hr - wt_LPS_24hr	725	Brca2	61.7192	0.487696	0.260723	1.87055	0.061407	0.999974	ko_LPS_24hr;wt_LPS_24hr
ko_Base - wt_Base	726	Zcchc11	49.7018	-1.75456	1.11888	-1.56815	0.116847	0.999953	ko_Base;wt_Base	ko_LPS_24hr - wt_LPS_24hr	726	Gm49510	30.5859	1.66624	0.870712	1.91366	0.0556639	0.99942	ko_LPS_24hr;wt_LPS_24hr	ko_Base - wt_Base	726	Bclaf3	110.565	3.41548	2.03731	1.67647	0.0936465	0.999865	ko_Base;wt_Base	ko_LPS_24hr - wt_LPS_24hr	726	Ntf5	31.339	-0.704434	0.376596	-1.87053	0.0614102	0.999974	ko_LPS_24hr;wt_LPS_24hr
ko_Base - wt_Base	727	Hsd17b7	436.298	0.183256	0.116876	1.56795	0.116892	0.999953	ko_Base;wt_Base	ko_LPS_24hr - wt_LPS_24hr	727	Gm29253	19.2161	1.07277	0.560745	1.91312	0.0557321	0.99942	ko_LPS_24hr;wt_LPS_24hr	ko_Base - wt_Base	727	Ramp3	722.7	-0.41173	0.245663	-1.676	0.0937384	0.999865	ko_Base;wt_Base	ko_LPS_24hr - wt_LPS_24hr	727	Sh3bgrl2	3380.83	0.201746	0.107868	1.87031	0.0614412	0.999974	ko_LPS_24hr;wt_LPS_24hr
ko_Base - wt_Base	728	Bco2	79.2701	-0.375106	0.239376	-1.56702	0.11711	0.999953	ko_Base;wt_Base	ko_LPS_24hr - wt_LPS_24hr	728	Fam126b	475.12	0.181359	0.0948362	1.91234	0.0558324	0.99942	ko_LPS_24hr;wt_LPS_24hr	ko_Base - wt_Base	728	Rbx1	3727.61	-0.15704	0.0937413	-1.67525	0.0938853	0.999865	ko_Base;wt_Base	ko_LPS_24hr - wt_LPS_24hr	728	Ccdc166	163.578	0.294346	0.1574	1.87004	0.0614777	0.999974	ko_LPS_24hr;wt_LPS_24hr
ko_Base - wt_Base	729	Cngb1	16.3386	-0.871695	0.55732	-1.56408	0.117798	0.999953	ko_Base;wt_Base	ko_LPS_24hr - wt_LPS_24hr	729	Stac2	355.127	0.324489	0.169722	1.91189	0.0558905	0.99942	ko_LPS_24hr;wt_LPS_24hr	ko_Base - wt_Base	729	Tmem199	733.865	-0.191946	0.114677	-1.6738	0.0941699	0.999865	ko_Base;wt_Base	ko_LPS_24hr - wt_LPS_24hr	729	Nmt1	7883.21	-0.11435	0.0611822	-1.86901	0.0616207	0.999974	ko_LPS_24hr;wt_LPS_24hr
ko_Base - wt_Base	730	Eif4g2	29633.6	0.100083	0.0640006	1.56379	0.117867	0.999953	ko_Base;wt_Base	ko_LPS_24hr - wt_LPS_24hr	730	Calr	66019.2	-0.111207	0.05823	-1.90979	0.0561597	0.99942	ko_LPS_24hr;wt_LPS_24hr	ko_Base - wt_Base	730	Gm13205	28.8847	-0.745394	0.445383	-1.6736	0.094209	0.999865	ko_Base;wt_Base	ko_LPS_24hr - wt_LPS_24hr	730	Phf11a	1154.86	-0.458096	0.245177	-1.86843	0.0617023	0.999974	ko_LPS_24hr;wt_LPS_24hr
ko_Base - wt_Base	731	Rpl22l1	1760.81	-0.153506	0.0982204	-1.56287	0.118084	0.999953	ko_Base;wt_Base	ko_LPS_24hr - wt_LPS_24hr	731	Socs1	983.614	0.17916	0.0938406	1.90919	0.0562374	0.99942	ko_LPS_24hr;wt_LPS_24hr	ko_Base - wt_Base	731	Setbp1	11.937	-1.18042	0.705411	-1.67339	0.0942515	0.999865	ko_Base;wt_Base	ko_LPS_24hr - wt_LPS_24hr	731	Synpo	70.7003	0.600851	0.321645	1.86806	0.0617544	0.999974	ko_LPS_24hr;wt_LPS_24hr
ko_Base - wt_Base	732	Slc35f5	2893.08	0.0967799	0.061944	1.56238	0.118199	0.999953	ko_Base;wt_Base	ko_LPS_24hr - wt_LPS_24hr	732	Psmb1	4202.8	-0.0994705	0.0522644	-1.90322	0.057012	0.99942	ko_LPS_24hr;wt_LPS_24hr	ko_Base - wt_Base	732	Gm43499	9.08111	1.46819	0.877502	1.67315	0.0942977	0.999865	ko_Base;wt_Base	ko_LPS_24hr - wt_LPS_24hr	732	B230319C09Rik	11.4923	-1.03411	0.553621	-1.8679	0.0617753	0.999974	ko_LPS_24hr;wt_LPS_24hr
ko_Base - wt_Base	733	Cuedc2	3735.47	-0.143088	0.0915989	-1.56211	0.118261	0.999953	ko_Base;wt_Base	ko_LPS_24hr - wt_LPS_24hr	733	Ntan1	1195.55	-0.111022	0.0583389	-1.90306	0.0570332	0.99942	ko_LPS_24hr;wt_LPS_24hr	ko_Base - wt_Base	733	Asap1	9994.65	0.130952	0.0782965	1.67251	0.0944229	0.999865	ko_Base;wt_Base	ko_LPS_24hr - wt_LPS_24hr	733	Abcb6	854.043	0.208206	0.11152	1.86699	0.0619031	0.999974	ko_LPS_24hr;wt_LPS_24hr
ko_Base - wt_Base	734	Apool	440.719	-0.165328	0.105838	-1.56208	0.118269	0.999953	ko_Base;wt_Base	ko_LPS_24hr - wt_LPS_24hr	734	Fam57a	185.765	0.223285	0.117541	1.89963	0.0574813	0.99942	ko_LPS_24hr;wt_LPS_24hr	ko_Base - wt_Base	734	Btaf1	3154.55	0.184722	0.110531	1.67122	0.0946779	0.999865	ko_Base;wt_Base	ko_LPS_24hr - wt_LPS_24hr	734	Ly6c2	2706.54	0.527546	0.282625	1.86659	0.0619583	0.999974	ko_LPS_24hr;wt_LPS_24hr
ko_Base - wt_Base	735	Gm43481	42.0485	0.553567	0.354594	1.56113	0.118493	0.999953	ko_Base;wt_Base	ko_LPS_24hr - wt_LPS_24hr	735	Mdn1	1224.32	0.11409	0.0600942	1.89853	0.0576268	0.99942	ko_LPS_24hr;wt_LPS_24hr	ko_Base - wt_Base	735	Ccs	998.673	-0.172821	0.103438	-1.67076	0.0947686	0.999865	ko_Base;wt_Base	ko_LPS_24hr - wt_LPS_24hr	735	Gm35558	271.001	-0.283344	0.151954	-1.86467	0.0622271	0.999974	ko_LPS_24hr;wt_LPS_24hr
ko_Base - wt_Base	736	Acyp1	225.918	-0.215705	0.138331	-1.55934	0.118915	0.999953	ko_Base;wt_Base	ko_LPS_24hr - wt_LPS_24hr	736	Rnase6	75.6514	-0.403301	0.212459	-1.89825	0.0576629	0.99942	ko_LPS_24hr;wt_LPS_24hr	ko_Base - wt_Base	736	Sox4	321.496	-0.241101	0.144451	-1.66908	0.0951012	0.999865	ko_Base;wt_Base	ko_LPS_24hr - wt_LPS_24hr	736	Sfpq	5285.2	0.145567	0.0780754	1.86444	0.0622597	0.999974	ko_LPS_24hr;wt_LPS_24hr
ko_Base - wt_Base	737	Gsto1	3372.8	-0.143596	0.0921038	-1.55906	0.118981	0.999953	ko_Base;wt_Base	ko_LPS_24hr - wt_LPS_24hr	737	Rmi2	48.8408	0.493729	0.260103	1.89821	0.0576685	0.99942	ko_LPS_24hr;wt_LPS_24hr	ko_Base - wt_Base	737	Lnpep	11137.8	0.176664	0.105856	1.6689	0.0951362	0.999865	ko_Base;wt_Base	ko_LPS_24hr - wt_LPS_24hr	737	Dclre1a	569.111	-0.211885	0.113701	-1.86354	0.0623865	0.999974	ko_LPS_24hr;wt_LPS_24hr
ko_Base - wt_Base	738	Hdac11	60.5196	-0.351829	0.225704	-1.5588	0.119043	0.999953	ko_Base;wt_Base	ko_LPS_24hr - wt_LPS_24hr	738	Nol12	899.27	-0.113148	0.0596238	-1.8977	0.0577361	0.99942	ko_LPS_24hr;wt_LPS_24hr	ko_Base - wt_Base	738	Prkdc	577.579	0.238098	0.142681	1.66874	0.0951683	0.999865	ko_Base;wt_Base	ko_LPS_24hr - wt_LPS_24hr	738	Sfxn5	2774.9	-0.147349	0.0791031	-1.86275	0.0624975	0.999974	ko_LPS_24hr;wt_LPS_24hr
ko_Base - wt_Base	739	Smim4	432.669	-0.20377	0.130729	-1.55873	0.11906	0.999953	ko_Base;wt_Base	ko_LPS_24hr - wt_LPS_24hr	739	Errfi1	857.304	0.244464	0.128822	1.89769	0.0577368	0.99942	ko_LPS_24hr;wt_LPS_24hr	ko_Base - wt_Base	739	Gm26789	38.3009	0.574975	0.344746	1.66782	0.0953508	0.999865	ko_Base;wt_Base	ko_LPS_24hr - wt_LPS_24hr	739	Ifit2	26003.1	-0.435598	0.233887	-1.86243	0.0625428	0.999974	ko_LPS_24hr;wt_LPS_24hr
ko_Base - wt_Base	740	Igbp1	2332.63	-0.110744	0.0710508	-1.55865	0.119079	0.999953	ko_Base;wt_Base	ko_LPS_24hr - wt_LPS_24hr	740	Tulp3	631.429	0.135732	0.0715286	1.8976	0.0577493	0.99942	ko_LPS_24hr;wt_LPS_24hr	ko_Base - wt_Base	740	Klrg2	68.671	0.454967	0.27306	1.66618	0.0956777	0.999865	ko_Base;wt_Base	ko_LPS_24hr - wt_LPS_24hr	740	Gm44292	30.4041	-0.767297	0.412066	-1.86207	0.0625929	0.999974	ko_LPS_24hr;wt_LPS_24hr
ko_Base - wt_Base	741	Gm12454	44.4473	0.403574	0.258933	1.5586	0.11909	0.999953	ko_Base;wt_Base	ko_LPS_24hr - wt_LPS_24hr	741	Gm14236	7288.16	-0.31081	0.163815	-1.89732	0.0577851	0.99942	ko_LPS_24hr;wt_LPS_24hr	ko_Base - wt_Base	741	Ppp1r11	1501.22	-0.170929	0.102602	-1.66595	0.0957242	0.999865	ko_Base;wt_Base	ko_LPS_24hr - wt_LPS_24hr	741	Itm2b	138675	-0.104721	0.0562708	-1.86103	0.0627404	0.999974	ko_LPS_24hr;wt_LPS_24hr
ko_Base - wt_Base	742	Sfrp5	11.1765	1.05074	0.674561	1.55766	0.119314	0.999953	ko_Base;wt_Base	ko_LPS_24hr - wt_LPS_24hr	742	Gm45700	11.8826	-2.77348	1.46208	-1.89695	0.0578348	0.99942	ko_LPS_24hr;wt_LPS_24hr	ko_Base - wt_Base	742	Mindy3	538.445	1.7754	1.06688	1.66411	0.0960902	0.999865	ko_Base;wt_Base	ko_LPS_24hr - wt_LPS_24hr	742	Zmym2	1953.26	0.157687	0.0847504	1.8606	0.0628004	0.999974	ko_LPS_24hr;wt_LPS_24hr
ko_Base - wt_Base	743	Tmem258	2080.42	-0.151123	0.0970423	-1.55729	0.119401	0.999953	ko_Base;wt_Base	ko_LPS_24hr - wt_LPS_24hr	743	Gm26675	48.2949	-0.436474	0.230211	-1.89597	0.0579636	0.99942	ko_LPS_24hr;wt_LPS_24hr	ko_Base - wt_Base	743	Dap	3979.77	-0.113749	0.068418	-1.66257	0.0963995	0.999865	ko_Base;wt_Base	ko_LPS_24hr - wt_LPS_24hr	743	St18	1343.84	0.235332	0.126532	1.85986	0.0629048	0.999974	ko_LPS_24hr;wt_LPS_24hr
ko_Base - wt_Base	744	Akt2-ps	27.722	0.506865	0.325498	1.5572	0.119423	0.999953	ko_Base;wt_Base	ko_LPS_24hr - wt_LPS_24hr	744	Gm13066	13.538	-2.55471	1.34795	-1.89526	0.0580585	0.99942	ko_LPS_24hr;wt_LPS_24hr	ko_Base - wt_Base	744	Gm45062	70.7601	-3.70259	2.22743	-1.66227	0.0964588	0.999865	ko_Base;wt_Base	ko_LPS_24hr - wt_LPS_24hr	744	Pagr1b	39.9231	-0.928432	0.499196	-1.85985	0.0629063	0.999974	ko_LPS_24hr;wt_LPS_24hr
ko_Base - wt_Base	745	Bdh1	148.216	0.264254	0.169781	1.55644	0.119603	0.999953	ko_Base;wt_Base	ko_LPS_24hr - wt_LPS_24hr	745	Cyp4f13	729.792	-0.187883	0.0991541	-1.89486	0.0581115	0.99942	ko_LPS_24hr;wt_LPS_24hr	ko_Base - wt_Base	745	Mpv17l2	1446.27	-0.187409	0.112848	-1.66071	0.0967709	0.999865	ko_Base;wt_Base	ko_LPS_24hr - wt_LPS_24hr	745	Lsr	658.86	0.504751	0.271486	1.85921	0.0629968	0.999974	ko_LPS_24hr;wt_LPS_24hr
ko_Base - wt_Base	746	Ftl2-ps	24.7485	-0.724354	0.46552	-1.55601	0.119706	0.999953	ko_Base;wt_Base	ko_LPS_24hr - wt_LPS_24hr	746	Prdx6	7849.46	0.293133	0.154907	1.89231	0.0584493	0.99942	ko_LPS_24hr;wt_LPS_24hr	ko_Base - wt_Base	746	Zdhhc21	1402.08	0.157149	0.0946861	1.65968	0.0969784	0.999865	ko_Base;wt_Base	ko_LPS_24hr - wt_LPS_24hr	746	Hmgcs1	2146.48	0.240129	0.129179	1.85889	0.0630428	0.999974	ko_LPS_24hr;wt_LPS_24hr
ko_Base - wt_Base	747	Capn15	1992.03	0.0903142	0.0580574	1.5556	0.119803	0.999953	ko_Base;wt_Base	ko_LPS_24hr - wt_LPS_24hr	747	Med21	695.411	-0.149271	0.0788852	-1.89226	0.0584561	0.99942	ko_LPS_24hr;wt_LPS_24hr	ko_Base - wt_Base	747	Rcor2	65.0751	-0.535721	0.322816	-1.65953	0.0970099	0.999865	ko_Base;wt_Base	ko_LPS_24hr - wt_LPS_24hr	747	Shtn1	7845.01	0.0957655	0.0515336	1.85831	0.0631249	0.999974	ko_LPS_24hr;wt_LPS_24hr
ko_Base - wt_Base	748	Gm56350	146.251	5.03982	3.24008	1.55546	0.119835	0.999953	ko_Base;wt_Base	ko_LPS_24hr - wt_LPS_24hr	748	Dtx3l	11878.9	-0.097673	0.0516729	-1.89022	0.058729	0.99942	ko_LPS_24hr;wt_LPS_24hr	ko_Base - wt_Base	748	BC064078	51.8738	0.497265	0.299672	1.65937	0.0970419	0.999865	ko_Base;wt_Base	ko_LPS_24hr - wt_LPS_24hr	748	Trim12a	1761.34	-0.14004	0.0753664	-1.85813	0.0631511	0.999974	ko_LPS_24hr;wt_LPS_24hr
ko_Base - wt_Base	749	Chml	647.436	0.175424	0.112798	1.55521	0.119897	0.999953	ko_Base;wt_Base	ko_LPS_24hr - wt_LPS_24hr	749	Washc2	5886.43	0.118213	0.0625541	1.88977	0.0587881	0.99942	ko_LPS_24hr;wt_LPS_24hr	ko_Base - wt_Base	749	Hcar2	201.788	0.283108	0.17066	1.6589	0.0971355	0.999865	ko_Base;wt_Base	ko_LPS_24hr - wt_LPS_24hr	749	Tmem106a	12111.2	-0.157769	0.0849351	-1.85752	0.063237	0.999974	ko_LPS_24hr;wt_LPS_24hr
ko_Base - wt_Base	750	Zfp771	704.795	-0.146694	0.0943887	-1.55415	0.12015	0.999953	ko_Base;wt_Base	ko_LPS_24hr - wt_LPS_24hr	750	Uso1	4842.44	0.0898224	0.047533	1.88968	0.0588002	0.99942	ko_LPS_24hr;wt_LPS_24hr	ko_Base - wt_Base	750	Zic2	27.5904	-0.792477	0.477784	-1.65865	0.0971865	0.999865	ko_Base;wt_Base	ko_LPS_24hr - wt_LPS_24hr	750	Sla2	33.7527	-0.616606	0.332409	-1.85496	0.0636013	0.999974	ko_LPS_24hr;wt_LPS_24hr
ko_Base - wt_Base	751	Ms4a14	2411.87	0.153586	0.0989074	1.55282	0.120465	0.999953	ko_Base;wt_Base	ko_LPS_24hr - wt_LPS_24hr	751	Hsbp1	5436.91	-0.111147	0.0589146	-1.88657	0.0592181	0.99942	ko_LPS_24hr;wt_LPS_24hr	ko_Base - wt_Base	751	Tmem131	5222.06	0.137315	0.0828408	1.65758	0.0974028	0.999865	ko_Base;wt_Base	ko_LPS_24hr - wt_LPS_24hr	751	mt-Co3	38947.7	0.259424	0.139929	1.85396	0.0637446	0.999974	ko_LPS_24hr;wt_LPS_24hr
ko_Base - wt_Base	752	Rps19-ps3	15.4558	-0.767607	0.494444	-1.55246	0.120551	0.999953	ko_Base;wt_Base	ko_LPS_24hr - wt_LPS_24hr	752	Mtm1	1420.73	0.104708	0.0555248	1.8858	0.0593225	0.99942	ko_LPS_24hr;wt_LPS_24hr	ko_Base - wt_Base	752	Gltscr2	7802.58	-0.130663	0.0788279	-1.65757	0.0974038	0.999865	ko_Base;wt_Base	ko_LPS_24hr - wt_LPS_24hr	752	Hist1h4i	135.449	-0.358467	0.193387	-1.85362	0.0637933	0.999974	ko_LPS_24hr;wt_LPS_24hr
ko_Base - wt_Base	753	Sectm1a	8.47946	0.906779	0.584625	1.55104	0.120891	0.999953	ko_Base;wt_Base	ko_LPS_24hr - wt_LPS_24hr	753	Bcam	38.7769	0.482483	0.255867	1.88568	0.0593382	0.99942	ko_LPS_24hr;wt_LPS_24hr	ko_Base - wt_Base	753	Rnase4	3003.83	-0.146368	0.0883246	-1.65716	0.0974879	0.999865	ko_Base;wt_Base	ko_LPS_24hr - wt_LPS_24hr	753	Psmb7	5484.65	-0.158593	0.0855723	-1.85332	0.0638362	0.999974	ko_LPS_24hr;wt_LPS_24hr
ko_Base - wt_Base	754	2410004B18Rik	638.876	-0.129708	0.083675	-1.55014	0.121109	0.999953	ko_Base;wt_Base	ko_LPS_24hr - wt_LPS_24hr	754	4933431E20Rik	29.6755	0.603697	0.320262	1.88501	0.0594283	0.99942	ko_LPS_24hr;wt_LPS_24hr	ko_Base - wt_Base	754	Col11a2	310.295	-0.339288	0.204923	-1.65569	0.0977853	0.999865	ko_Base;wt_Base	ko_LPS_24hr - wt_LPS_24hr	754	Armcx6	59.9049	-0.561338	0.303255	-1.85104	0.0641637	0.999974	ko_LPS_24hr;wt_LPS_24hr
ko_Base - wt_Base	755	Mpg	576.998	-0.140622	0.0907198	-1.55007	0.121125	0.999953	ko_Base;wt_Base	ko_LPS_24hr - wt_LPS_24hr	755	A530032D15Rik	83.6417	-0.469996	0.249388	-1.8846	0.0594843	0.99942	ko_LPS_24hr;wt_LPS_24hr	ko_Base - wt_Base	755	Kat5	1862.15	-0.120249	0.0726627	-1.65489	0.097946	0.999865	ko_Base;wt_Base	ko_LPS_24hr - wt_LPS_24hr	755	Scamp4	2659.44	-0.123227	0.0665722	-1.85103	0.064165	0.999974	ko_LPS_24hr;wt_LPS_24hr
ko_Base - wt_Base	756	Uqcrh	2455.87	-0.158233	0.102085	-1.55	0.121141	0.999953	ko_Base;wt_Base	ko_LPS_24hr - wt_LPS_24hr	756	Gnb2	17262.7	-0.0865487	0.0459433	-1.88381	0.05959	0.99942	ko_LPS_24hr;wt_LPS_24hr	ko_Base - wt_Base	756	Gm44951	65.0818	0.614771	0.371812	1.65345	0.0982401	0.999865	ko_Base;wt_Base	ko_LPS_24hr - wt_LPS_24hr	756	Adam19	148.99	-0.969854	0.524019	-1.8508	0.0641982	0.999974	ko_LPS_24hr;wt_LPS_24hr
ko_Base - wt_Base	757	Gm16933	39.2632	-0.707771	0.45669	-1.54978	0.121194	0.999953	ko_Base;wt_Base	ko_LPS_24hr - wt_LPS_24hr	757	Vwa3a	19.8745	-0.692816	0.368084	-1.88222	0.0598057	0.99942	ko_LPS_24hr;wt_LPS_24hr	ko_Base - wt_Base	757	Selenom	252.622	-3.29767	1.99448	-1.6534	0.0982499	0.999865	ko_Base;wt_Base	ko_LPS_24hr - wt_LPS_24hr	757	Ccr7	94.6968	-0.667572	0.360842	-1.85004	0.0643081	0.999974	ko_LPS_24hr;wt_LPS_24hr
ko_Base - wt_Base	758	Sac3d1	395.612	-0.17251	0.11135	-1.54925	0.121322	0.999953	ko_Base;wt_Base	ko_LPS_24hr - wt_LPS_24hr	758	Styx	860.877	0.125478	0.0666735	1.88198	0.0598382	0.99942	ko_LPS_24hr;wt_LPS_24hr	ko_Base - wt_Base	758	Skil	4758.06	0.193414	0.11706	1.65227	0.0984793	0.999865	ko_Base;wt_Base	ko_LPS_24hr - wt_LPS_24hr	758	Rrs1	1168.57	0.149786	0.0810148	1.84887	0.0644769	0.999974	ko_LPS_24hr;wt_LPS_24hr
ko_Base - wt_Base	759	2510017J16Rik	10.3656	1.08504	0.701869	1.54593	0.122121	0.999953	ko_Base;wt_Base	ko_LPS_24hr - wt_LPS_24hr	759	5830432E09Rik	509.368	0.176812	0.0939606	1.88176	0.0598681	0.99942	ko_LPS_24hr;wt_LPS_24hr	ko_Base - wt_Base	759	Gadd45b	3010.46	-0.278643	0.168741	-1.65131	0.0986759	0.999865	ko_Base;wt_Base	ko_LPS_24hr - wt_LPS_24hr	759	Cd164	6963.76	0.184223	0.0997193	1.84742	0.0646868	0.999974	ko_LPS_24hr;wt_LPS_24hr
ko_Base - wt_Base	760	Pam16	143.592	-2.28266	1.47745	-1.545	0.122346	0.999953	ko_Base;wt_Base	ko_LPS_24hr - wt_LPS_24hr	760	Pafah2	566.757	0.172323	0.0915865	1.88153	0.0598995	0.99942	ko_LPS_24hr;wt_LPS_24hr	ko_Base - wt_Base	760	Ahnak2	1313.06	-0.775011	0.469374	-1.65116	0.0987062	0.999865	ko_Base;wt_Base	ko_LPS_24hr - wt_LPS_24hr	760	Commd9	1085.57	-0.264961	0.143429	-1.84733	0.0646987	0.999974	ko_LPS_24hr;wt_LPS_24hr
ko_Base - wt_Base	761	Usmg5	1140.21	-0.189838	0.122873	-1.545	0.122346	0.999953	ko_Base;wt_Base	ko_LPS_24hr - wt_LPS_24hr	761	Ifi47	7412.14	-0.19165	0.101874	-1.88125	0.059938	0.99942	ko_LPS_24hr;wt_LPS_24hr	ko_Base - wt_Base	761	2810457G06Rik	18.9976	-0.880491	0.533396	-1.65073	0.0987941	0.999865	ko_Base;wt_Base	ko_LPS_24hr - wt_LPS_24hr	761	Nomo1	4279.71	0.159775	0.0865121	1.84686	0.0647681	0.999974	ko_LPS_24hr;wt_LPS_24hr
ko_Base - wt_Base	762	Enthd2	459.022	2.70422	1.75048	1.54485	0.122383	0.999953	ko_Base;wt_Base	ko_LPS_24hr - wt_LPS_24hr	762	Ust	855.745	-0.20288	0.107846	-1.88119	0.0599458	0.99942	ko_LPS_24hr;wt_LPS_24hr	ko_Base - wt_Base	762	Runx3	218.094	-0.556333	0.337185	-1.64994	0.098956	0.999865	ko_Base;wt_Base	ko_LPS_24hr - wt_LPS_24hr	762	Cd52	16756.6	-0.195578	0.105907	-1.84669	0.0647914	0.999974	ko_LPS_24hr;wt_LPS_24hr
ko_Base - wt_Base	763	Pgghg	522.58	1.66068	1.07554	1.54404	0.122579	0.999953	ko_Base;wt_Base	ko_LPS_24hr - wt_LPS_24hr	763	H3f3a	17947.4	-0.0789153	0.0419961	-1.87911	0.0602292	0.99942	ko_LPS_24hr;wt_LPS_24hr	ko_Base - wt_Base	763	Cbl	9789.69	0.206708	0.125289	1.64985	0.0989746	0.999865	ko_Base;wt_Base	ko_LPS_24hr - wt_LPS_24hr	763	Card11	57.3115	-0.77129	0.417732	-1.84638	0.0648374	0.999974	ko_LPS_24hr;wt_LPS_24hr
ko_Base - wt_Base	764	Rps8	18939.8	-0.153025	0.0991206	-1.54382	0.122631	0.999953	ko_Base;wt_Base	ko_LPS_24hr - wt_LPS_24hr	764	Ms4a6d	32301.8	-0.160924	0.0856977	-1.87782	0.0604065	0.99942	ko_LPS_24hr;wt_LPS_24hr	ko_Base - wt_Base	764	Gm44443	10.8992	1.09958	0.666623	1.64948	0.0990501	0.999865	ko_Base;wt_Base	ko_LPS_24hr - wt_LPS_24hr	764	Heatr5b	1863.35	0.140399	0.0760604	1.84589	0.0649077	0.999974	ko_LPS_24hr;wt_LPS_24hr
ko_Base - wt_Base	765	Gm20427	104.103	-0.337237	0.218489	-1.5435	0.122709	0.999953	ko_Base;wt_Base	ko_LPS_24hr - wt_LPS_24hr	765	Psmd9	1380.55	-0.130044	0.0692552	-1.87775	0.0604158	0.99942	ko_LPS_24hr;wt_LPS_24hr	ko_Base - wt_Base	765	Gm10364	8.52799	-1.48383	0.900236	-1.64826	0.0992986	0.999865	ko_Base;wt_Base	ko_LPS_24hr - wt_LPS_24hr	765	Shpk	162.212	-0.297339	0.161094	-1.84575	0.0649282	0.999974	ko_LPS_24hr;wt_LPS_24hr
ko_Base - wt_Base	766	Crb3	16.9785	-0.934934	0.60676	-1.54086	0.12335	0.999953	ko_Base;wt_Base	ko_LPS_24hr - wt_LPS_24hr	766	Mrps16	597.698	-0.142546	0.0759298	-1.87734	0.0604715	0.99942	ko_LPS_24hr;wt_LPS_24hr	ko_Base - wt_Base	766	Gm10548	12.813	1.01765	0.617667	1.64756	0.0994421	0.999865	ko_Base;wt_Base	ko_LPS_24hr - wt_LPS_24hr	766	Pomgnt2	43.1185	0.616028	0.333896	1.84497	0.0650417	0.999974	ko_LPS_24hr;wt_LPS_24hr
ko_Base - wt_Base	767	Tom1l1	123.166	0.263444	0.170994	1.54067	0.123398	0.999953	ko_Base;wt_Base	ko_LPS_24hr - wt_LPS_24hr	767	Ifi44	4029.61	-0.289907	0.154465	-1.87685	0.0605392	0.99942	ko_LPS_24hr;wt_LPS_24hr	ko_Base - wt_Base	767	9430034N14Rik	79.7594	0.572373	0.347546	1.6469	0.0995786	0.999865	ko_Base;wt_Base	ko_LPS_24hr - wt_LPS_24hr	767	Mgat3	24.8084	-0.877568	0.475782	-1.84448	0.0651138	0.999974	ko_LPS_24hr;wt_LPS_24hr
ko_Base - wt_Base	768	Zfp955a	163.028	0.310866	0.201792	1.54053	0.123432	0.999953	ko_Base;wt_Base	ko_LPS_24hr - wt_LPS_24hr	768	Ktn1	1558.63	0.18976	0.101179	1.87548	0.0607263	0.99942	ko_LPS_24hr;wt_LPS_24hr	ko_Base - wt_Base	768	Ell2	6537.68	0.14133	0.0858322	1.64658	0.0996439	0.999865	ko_Base;wt_Base	ko_LPS_24hr - wt_LPS_24hr	768	Gm20234	13.2077	-0.982487	0.533126	-1.84288	0.0653465	0.999974	ko_LPS_24hr;wt_LPS_24hr
ko_Base - wt_Base	769	Rpl9	15769.9	-0.127563	0.0828124	-1.54038	0.123467	0.999953	ko_Base;wt_Base	ko_LPS_24hr - wt_LPS_24hr	769	Pkdcc	199.661	0.421576	0.224786	1.87546	0.06073	0.99942	ko_LPS_24hr;wt_LPS_24hr	ko_Base - wt_Base	769	Hectd4	2051.08	0.176309	0.10712	1.64591	0.0997821	0.999865	ko_Base;wt_Base	ko_LPS_24hr - wt_LPS_24hr	769	Prkcd	21200.9	0.083468	0.0452981	1.84264	0.0653821	0.999974	ko_LPS_24hr;wt_LPS_24hr
ko_Base - wt_Base	770	Phf12	4049.32	0.0867819	0.0563429	1.54024	0.123501	0.999953	ko_Base;wt_Base	ko_LPS_24hr - wt_LPS_24hr	770	Mrpl23-ps1	32.8859	0.652036	0.347835	1.87455	0.0608542	0.99942	ko_LPS_24hr;wt_LPS_24hr	ko_Base - wt_Base	770	Neat1	90581.9	0.207167	0.125879	1.64576	0.0998127	0.999865	ko_Base;wt_Base	ko_LPS_24hr - wt_LPS_24hr	770	Ctsb	444854	-0.205631	0.111604	-1.8425	0.0654022	0.999974	ko_LPS_24hr;wt_LPS_24hr
ko_Base - wt_Base	771	Cdk4	4645.35	-0.0965801	0.0627142	-1.54	0.123559	0.999953	ko_Base;wt_Base	ko_LPS_24hr - wt_LPS_24hr	771	Zfp780b	413.425	0.172114	0.0919049	1.87274	0.0611049	0.99942	ko_LPS_24hr;wt_LPS_24hr	ko_Base - wt_Base	771	Irak1bp1	196.324	-0.512402	0.311418	-1.64538	0.0998913	0.999865	ko_Base;wt_Base	ko_LPS_24hr - wt_LPS_24hr	771	Bst2	40555.5	-0.307993	0.167419	-1.83965	0.06582	0.999974	ko_LPS_24hr;wt_LPS_24hr
ko_Base - wt_Base	772	2310033P09Rik	1271.53	0.160445	0.104476	1.53571	0.124609	0.999953	ko_Base;wt_Base	ko_LPS_24hr - wt_LPS_24hr	772	Spcs1	3051.63	-0.118639	0.0634344	-1.87026	0.0614482	0.99942	ko_LPS_24hr;wt_LPS_24hr	ko_Base - wt_Base	772	Thyn1	737.182	-0.165972	0.100893	-1.64503	0.0999639	0.999865	ko_Base;wt_Base	ko_LPS_24hr - wt_LPS_24hr	772	Stard3	8449.39	-0.124789	0.0679102	-1.83756	0.066128	0.999974	ko_LPS_24hr;wt_LPS_24hr
ko_Base - wt_Base	773	Rps5	17176.2	-0.169334	0.110325	-1.53487	0.124815	0.999953	ko_Base;wt_Base	ko_LPS_24hr - wt_LPS_24hr	773	Guca1a	311.249	-0.225805	0.120772	-1.86968	0.0615284	0.99942	ko_LPS_24hr;wt_LPS_24hr	ko_Base - wt_Base	773	Ak8	57.7565	-0.577023	0.350801	-1.64487	0.0999962	0.999865	ko_Base;wt_Base	ko_LPS_24hr - wt_LPS_24hr	773	Tob1	717.393	0.170409	0.0927708	1.83688	0.0662271	0.999974	ko_LPS_24hr;wt_LPS_24hr
ko_Base - wt_Base	774	Gm37474	29.7225	0.634804	0.413905	1.5337	0.125104	0.999953	ko_Base;wt_Base	ko_LPS_24hr - wt_LPS_24hr	774	Rrp15	404.383	0.175837	0.094088	1.86885	0.0616435	0.99942	ko_LPS_24hr;wt_LPS_24hr	ko_Base - wt_Base	774	Gm15927	41.3824	-0.565538	0.344161	-1.64323	0.100335	0.999865	ko_Base;wt_Base	ko_LPS_24hr - wt_LPS_24hr	774	Ift46	729.92	-0.181404	0.0987667	-1.83669	0.0662562	0.999974	ko_LPS_24hr;wt_LPS_24hr
ko_Base - wt_Base	775	B430319F04Rik	98.9821	0.351104	0.228937	1.53363	0.125121	0.999953	ko_Base;wt_Base	ko_LPS_24hr - wt_LPS_24hr	775	Gpsm3	5594.02	-0.110069	0.0588966	-1.86885	0.0616436	0.99942	ko_LPS_24hr;wt_LPS_24hr	ko_Base - wt_Base	775	Pex16	698.706	-0.166836	0.101534	-1.64315	0.100352	0.999865	ko_Base;wt_Base	ko_LPS_24hr - wt_LPS_24hr	775	Yipf1	1764.34	-0.208915	0.11379	-1.83596	0.0663632	0.999974	ko_LPS_24hr;wt_LPS_24hr
ko_Base - wt_Base	776	Pdcd5	1224.08	-0.166545	0.108629	-1.53316	0.125237	0.999953	ko_Base;wt_Base	ko_LPS_24hr - wt_LPS_24hr	776	AC154707.1	56.9376	0.543987	0.291136	1.8685	0.0616925	0.99942	ko_LPS_24hr;wt_LPS_24hr	ko_Base - wt_Base	776	Dmrta2	20.3418	-0.818828	0.498361	-1.64304	0.100375	0.999865	ko_Base;wt_Base	ko_LPS_24hr - wt_LPS_24hr	776	Tom1l2	1268.6	-0.135905	0.074104	-1.83398	0.066657	0.999974	ko_LPS_24hr;wt_LPS_24hr
ko_Base - wt_Base	777	4930563E22Rik	11.231	0.954113	0.622432	1.53288	0.125306	0.999953	ko_Base;wt_Base	ko_LPS_24hr - wt_LPS_24hr	777	Rbm15b	1711.41	0.0949258	0.0508086	1.8683	0.06172	0.99942	ko_LPS_24hr;wt_LPS_24hr	ko_Base - wt_Base	777	Gm15987	17.9162	0.829184	0.504903	1.64226	0.100535	0.999865	ko_Base;wt_Base	ko_LPS_24hr - wt_LPS_24hr	777	Gm10260	35.9643	0.585783	0.319471	1.8336	0.066713	0.999974	ko_LPS_24hr;wt_LPS_24hr
ko_Base - wt_Base	778	Srrm1	8054.68	0.0822084	0.0536749	1.5316	0.125622	0.999953	ko_Base;wt_Base	ko_LPS_24hr - wt_LPS_24hr	778	n-R5-8s1	224.67	-0.589866	0.315896	-1.86728	0.0618623	0.99942	ko_LPS_24hr;wt_LPS_24hr	ko_Base - wt_Base	778	1600020E01Rik	242.802	-0.288196	0.175531	-1.64185	0.100621	0.999865	ko_Base;wt_Base	ko_LPS_24hr - wt_LPS_24hr	778	Gtf2e2	1352.38	0.156543	0.0853895	1.83328	0.0667607	0.999974	ko_LPS_24hr;wt_LPS_24hr
ko_Base - wt_Base	779	Slc25a14	143.844	-0.269034	0.175703	-1.53118	0.125724	0.999953	ko_Base;wt_Base	ko_LPS_24hr - wt_LPS_24hr	779	Mgst2	236.909	0.509563	0.273072	1.86604	0.0620361	0.99942	ko_LPS_24hr;wt_LPS_24hr	ko_Base - wt_Base	779	A230028O05Rik	66.9912	0.449682	0.273905	1.64175	0.100643	0.999865	ko_Base;wt_Base	ko_LPS_24hr - wt_LPS_24hr	779	Evl	5610.38	-0.128622	0.0701718	-1.83296	0.066808	0.999974	ko_LPS_24hr;wt_LPS_24hr
ko_Base - wt_Base	780	Cox6c	2961.38	-0.168777	0.110247	-1.53089	0.125796	0.999953	ko_Base;wt_Base	ko_LPS_24hr - wt_LPS_24hr	780	Scai	189.55	0.247371	0.1327	1.86414	0.0623023	0.99942	ko_LPS_24hr;wt_LPS_24hr	ko_Base - wt_Base	780	Mus81	815.237	-0.148177	0.0902575	-1.64171	0.10065	0.999865	ko_Base;wt_Base	ko_LPS_24hr - wt_LPS_24hr	780	Trp53i11	54.8681	-0.584474	0.318944	-1.83253	0.066873	0.999974	ko_LPS_24hr;wt_LPS_24hr
ko_Base - wt_Base	781	Itgb4	12.6556	-0.956786	0.625084	-1.53065	0.125856	0.999953	ko_Base;wt_Base	ko_LPS_24hr - wt_LPS_24hr	781	Smdt1	4261.32	-0.0964195	0.0517244	-1.8641	0.0623073	0.99942	ko_LPS_24hr;wt_LPS_24hr	ko_Base - wt_Base	781	Isoc2a	1809.99	-0.162647	0.0990758	-1.64164	0.100665	0.999865	ko_Base;wt_Base	ko_LPS_24hr - wt_LPS_24hr	781	Ece1	2094.08	0.136968	0.0747443	1.83249	0.0668779	0.999974	ko_LPS_24hr;wt_LPS_24hr
ko_Base - wt_Base	782	Serp1	22346	0.122934	0.0803268	1.53042	0.125912	0.999953	ko_Base;wt_Base	ko_LPS_24hr - wt_LPS_24hr	782	Fmnl2	3131.13	0.220772	0.11851	1.8629	0.0624765	0.99942	ko_LPS_24hr;wt_LPS_24hr	ko_Base - wt_Base	782	Hsd17b7	440.241	0.223524	0.136168	1.64153	0.100687	0.999865	ko_Base;wt_Base	ko_LPS_24hr - wt_LPS_24hr	782	Rhoh	226.553	-0.309269	0.168778	-1.8324	0.0668924	0.999974	ko_LPS_24hr;wt_LPS_24hr
ko_Base - wt_Base	783	Acss1	1508.38	0.128308	0.0839263	1.52882	0.12631	0.999953	ko_Base;wt_Base	ko_LPS_24hr - wt_LPS_24hr	783	Ifngr2	10640.8	-0.0832141	0.0446814	-1.86239	0.0625485	0.99942	ko_LPS_24hr;wt_LPS_24hr	ko_Base - wt_Base	783	Gdf15	872.886	-0.397286	0.242581	-1.63775	0.101475	0.999865	ko_Base;wt_Base	ko_LPS_24hr - wt_LPS_24hr	783	Sall2	94.4628	0.509856	0.278285	1.83214	0.0669311	0.999974	ko_LPS_24hr;wt_LPS_24hr
ko_Base - wt_Base	784	E030037K01Rik	47.4505	-0.44323	0.290067	-1.52802	0.126506	0.999953	ko_Base;wt_Base	ko_LPS_24hr - wt_LPS_24hr	784	Nupl1	244.846	0.597891	0.321047	1.86232	0.0625584	0.99942	ko_LPS_24hr;wt_LPS_24hr	ko_Base - wt_Base	784	Arf1	21526.1	-0.113322	0.0692158	-1.63723	0.101582	0.999865	ko_Base;wt_Base	ko_LPS_24hr - wt_LPS_24hr	784	Gm37084	54.2286	-0.695348	0.379705	-1.83129	0.0670577	0.999974	ko_LPS_24hr;wt_LPS_24hr
ko_Base - wt_Base	785	Mesdc2	24.595	1.51286	0.990144	1.52792	0.126532	0.999953	ko_Base;wt_Base	ko_LPS_24hr - wt_LPS_24hr	785	Reep5	8890.08	-0.0609262	0.0327189	-1.86211	0.0625874	0.99942	ko_LPS_24hr;wt_LPS_24hr	ko_Base - wt_Base	785	Rps6-ps4	1079.92	-0.297646	0.181802	-1.6372	0.101589	0.999865	ko_Base;wt_Base	ko_LPS_24hr - wt_LPS_24hr	785	Whsc1l1	2782.23	-0.359129	0.196171	-1.83069	0.0671464	0.999974	ko_LPS_24hr;wt_LPS_24hr
ko_Base - wt_Base	786	4731419I09Rik	41.2011	0.488107	0.3195	1.52772	0.126582	0.999953	ko_Base;wt_Base	ko_LPS_24hr - wt_LPS_24hr	786	Zfp125	86.4107	0.313558	0.168474	1.86117	0.0627197	0.99942	ko_LPS_24hr;wt_LPS_24hr	ko_Base - wt_Base	786	Mfsd6l	21.1844	0.819135	0.500659	1.63611	0.101816	0.999865	ko_Base;wt_Base	ko_LPS_24hr - wt_LPS_24hr	786	Phf3	4106.92	0.109615	0.0598785	1.83063	0.0671563	0.999974	ko_LPS_24hr;wt_LPS_24hr
ko_Base - wt_Base	787	Arhgap27os3	13.6541	-0.867021	0.567712	-1.52722	0.126706	0.999953	ko_Base;wt_Base	ko_LPS_24hr - wt_LPS_24hr	787	Gm10182	11.6208	-1.58635	0.852567	-1.86068	0.0627901	0.99942	ko_LPS_24hr;wt_LPS_24hr	ko_Base - wt_Base	787	Smad9	19.0632	-1.11615	0.68243	-1.63555	0.101934	0.999865	ko_Base;wt_Base	ko_LPS_24hr - wt_LPS_24hr	787	Ddx51	1031.66	0.153036	0.0836569	1.82933	0.0673501	0.999974	ko_LPS_24hr;wt_LPS_24hr
ko_Base - wt_Base	788	8430422M14Rik	23.7835	0.576763	0.377664	1.52719	0.126715	0.999953	ko_Base;wt_Base	ko_LPS_24hr - wt_LPS_24hr	788	Zcchc11	25.5677	-1.86525	1.00296	-1.85974	0.062923	0.99942	ko_LPS_24hr;wt_LPS_24hr	ko_Base - wt_Base	788	Gm11960	17.4562	1.04357	0.638106	1.63541	0.101962	0.999865	ko_Base;wt_Base	ko_LPS_24hr - wt_LPS_24hr	788	Ubl5	5321.41	-0.104377	0.0570645	-1.82911	0.0673834	0.999974	ko_LPS_24hr;wt_LPS_24hr
ko_Base - wt_Base	789	Nup35	408.884	-0.150962	0.098887	-1.52661	0.126858	0.999953	ko_Base;wt_Base	ko_LPS_24hr - wt_LPS_24hr	789	2210016F16Rik	1374.64	-0.108464	0.0583342	-1.85935	0.062978	0.99942	ko_LPS_24hr;wt_LPS_24hr	ko_Base - wt_Base	789	Siglec1	43363.1	0.281309	0.172036	1.63517	0.102012	0.999865	ko_Base;wt_Base	ko_LPS_24hr - wt_LPS_24hr	789	Ccnd2	328.144	-0.511894	0.280184	-1.82699	0.0677007	0.999974	ko_LPS_24hr;wt_LPS_24hr
ko_Base - wt_Base	790	F730311O21Rik	70.6952	0.446832	0.292705	1.52656	0.12687	0.999953	ko_Base;wt_Base	ko_LPS_24hr - wt_LPS_24hr	790	Bcl2a1a	238.295	0.656502	0.35318	1.85883	0.063051	0.99942	ko_LPS_24hr;wt_LPS_24hr	ko_Base - wt_Base	790	Zfp287	158.542	-0.295209	0.180598	-1.63462	0.102129	0.999865	ko_Base;wt_Base	ko_LPS_24hr - wt_LPS_24hr	790	5430405H02Rik	250.116	-0.283679	0.155333	-1.82627	0.0678094	0.999974	ko_LPS_24hr;wt_LPS_24hr
ko_Base - wt_Base	791	Inppl1	27099.4	0.100238	0.0656769	1.52623	0.126953	0.999953	ko_Base;wt_Base	ko_LPS_24hr - wt_LPS_24hr	791	Gm47863	87.1494	-0.414776	0.223397	-1.85668	0.0633573	0.99942	ko_LPS_24hr;wt_LPS_24hr	ko_Base - wt_Base	791	Itgam	56626	0.142766	0.0873503	1.63441	0.102173	0.999865	ko_Base;wt_Base	ko_LPS_24hr - wt_LPS_24hr	791	Slc1a4	27.5389	-0.733433	0.401706	-1.82579	0.0678813	0.999974	ko_LPS_24hr;wt_LPS_24hr
ko_Base - wt_Base	792	Ankrd37	70.5902	0.319163	0.209247	1.52529	0.127186	0.999953	ko_Base;wt_Base	ko_LPS_24hr - wt_LPS_24hr	792	Pus3	272.998	0.196853	0.106037	1.85645	0.0633898	0.99942	ko_LPS_24hr;wt_LPS_24hr	ko_Base - wt_Base	792	Kcnj10	1096.57	0.249002	0.152428	1.63357	0.102349	0.999865	ko_Base;wt_Base	ko_LPS_24hr - wt_LPS_24hr	792	Muc6	103.36	-0.534091	0.292585	-1.82542	0.0679373	0.999974	ko_LPS_24hr;wt_LPS_24hr
ko_Base - wt_Base	793	Serpinb9	367.777	0.167467	0.109828	1.52481	0.127306	0.999953	ko_Base;wt_Base	ko_LPS_24hr - wt_LPS_24hr	793	2810474O19Rik	127.238	-2.51246	1.35403	-1.85554	0.0635189	0.99942	ko_LPS_24hr;wt_LPS_24hr	ko_Base - wt_Base	793	1810043H04Rik	256.158	2.92575	1.79181	1.63285	0.102501	0.999865	ko_Base;wt_Base	ko_LPS_24hr - wt_LPS_24hr	793	Abcc1	20375.6	0.201996	0.110694	1.82482	0.0680282	0.999974	ko_LPS_24hr;wt_LPS_24hr
ko_Base - wt_Base	794	Trpv1	8.61227	-1.33422	0.875187	-1.5245	0.127384	0.999953	ko_Base;wt_Base	ko_LPS_24hr - wt_LPS_24hr	794	Cd200r1	3457.42	0.189785	0.102419	1.85302	0.0638798	0.99942	ko_LPS_24hr;wt_LPS_24hr	ko_Base - wt_Base	794	Mrpl39	1033.13	-0.149446	0.0915688	-1.63206	0.102667	0.999865	ko_Base;wt_Base	ko_LPS_24hr - wt_LPS_24hr	794	Dpm1	1297.28	-0.158137	0.0866961	-1.82404	0.068146	0.999974	ko_LPS_24hr;wt_LPS_24hr
ko_Base - wt_Base	795	Cnpy2	2294.79	-0.12125	0.079542	-1.52435	0.127421	0.999953	ko_Base;wt_Base	ko_LPS_24hr - wt_LPS_24hr	795	Mov10	3487.77	-0.177378	0.0959344	-1.84895	0.0644648	0.99942	ko_LPS_24hr;wt_LPS_24hr	ko_Base - wt_Base	795	Rmrp	131.036	0.433376	0.265663	1.6313	0.102827	0.999865	ko_Base;wt_Base	ko_LPS_24hr - wt_LPS_24hr	795	Lhx2	57.7748	-0.851678	0.467452	-1.82196	0.0684612	0.999974	ko_LPS_24hr;wt_LPS_24hr
ko_Base - wt_Base	796	Mttp	55.6243	-0.381014	0.25008	-1.52357	0.127617	0.999953	ko_Base;wt_Base	ko_LPS_24hr - wt_LPS_24hr	796	Smcr8	6454.49	-0.19697	0.106575	-1.84819	0.0645752	0.99942	ko_LPS_24hr;wt_LPS_24hr	ko_Base - wt_Base	796	Scamp3	5212.68	-0.117697	0.0721532	-1.63121	0.102847	0.999865	ko_Base;wt_Base	ko_LPS_24hr - wt_LPS_24hr	796	Stambp	720.668	-0.160543	0.0881244	-1.82178	0.068489	0.999974	ko_LPS_24hr;wt_LPS_24hr
ko_Base - wt_Base	797	Mrpl2	1826.24	-0.12365	0.0811754	-1.52324	0.127698	0.999953	ko_Base;wt_Base	ko_LPS_24hr - wt_LPS_24hr	797	Lrrk2	656.064	0.286157	0.154939	1.8469	0.0647619	0.99942	ko_LPS_24hr;wt_LPS_24hr	ko_Base - wt_Base	797	Gm43111	11.3836	1.17148	0.718623	1.63018	0.103064	0.999865	ko_Base;wt_Base	ko_LPS_24hr - wt_LPS_24hr	797	Trex1	8569.14	-0.200108	0.109872	-1.82129	0.0685631	0.999974	ko_LPS_24hr;wt_LPS_24hr
ko_Base - wt_Base	798	Ampd3	3500.78	0.112095	0.073617	1.52267	0.127841	0.999953	ko_Base;wt_Base	ko_LPS_24hr - wt_LPS_24hr	798	Ctsh	18137.6	-0.114831	0.0621946	-1.84632	0.064846	0.99942	ko_LPS_24hr;wt_LPS_24hr	ko_Base - wt_Base	798	Bcl6	8903.51	0.108715	0.0667173	1.62948	0.103211	0.999865	ko_Base;wt_Base	ko_LPS_24hr - wt_LPS_24hr	798	Atrnl1	4271.18	0.246985	0.135618	1.82119	0.0685784	0.999974	ko_LPS_24hr;wt_LPS_24hr
ko_Base - wt_Base	799	Ndufs7	3413.4	-0.125327	0.0823111	-1.5226	0.127858	0.999953	ko_Base;wt_Base	ko_LPS_24hr - wt_LPS_24hr	799	Ufsp1	70.3713	-0.380224	0.206008	-1.84568	0.0649391	0.99942	ko_LPS_24hr;wt_LPS_24hr	ko_Base - wt_Base	799	Cdc42bpa	195.692	0.305217	0.1874	1.62869	0.103378	0.999865	ko_Base;wt_Base	ko_LPS_24hr - wt_LPS_24hr	799	Ehbp1	228.904	0.259356	0.14247	1.82042	0.0686945	0.999974	ko_LPS_24hr;wt_LPS_24hr
ko_Base - wt_Base	800	Ptk2b	14061.9	0.0750032	0.0492793	1.522	0.128009	0.999953	ko_Base;wt_Base	ko_LPS_24hr - wt_LPS_24hr	800	Ctnnb1	13972.5	0.0780108	0.0422693	1.84557	0.0649553	0.99942	ko_LPS_24hr;wt_LPS_24hr	ko_Base - wt_Base	800	Laptm4b	283.035	-0.220536	0.135407	-1.62869	0.103379	0.999865	ko_Base;wt_Base	ko_LPS_24hr - wt_LPS_24hr	800	Isg15	11648.3	-0.313189	0.17213	-1.81949	0.0688362	0.999974	ko_LPS_24hr;wt_LPS_24hr
ko_Base - wt_Base	801	Borcs8	788.605	-0.135196	0.0888565	-1.52151	0.128132	0.999953	ko_Base;wt_Base	ko_LPS_24hr - wt_LPS_24hr	801	Cish	216.463	0.476025	0.258153	1.84397	0.0651879	0.99942	ko_LPS_24hr;wt_LPS_24hr	ko_Base - wt_Base	801	Gm43011	18.7196	0.843054	0.51771	1.62843	0.103434	0.999865	ko_Base;wt_Base	ko_LPS_24hr - wt_LPS_24hr	801	Crybg1	3653.64	-0.163257	0.08978	-1.81842	0.0690005	0.999974	ko_LPS_24hr;wt_LPS_24hr
ko_Base - wt_Base	802	Prickle2	85.3167	-0.329789	0.216826	-1.52098	0.128265	0.999953	ko_Base;wt_Base	ko_LPS_24hr - wt_LPS_24hr	802	Ndufa12-ps	12.4992	1.87201	1.01546	1.84351	0.0652547	0.99942	ko_LPS_24hr;wt_LPS_24hr	ko_Base - wt_Base	802	Gmfg	3467.95	-0.14683	0.0901961	-1.6279	0.103547	0.999865	ko_Base;wt_Base	ko_LPS_24hr - wt_LPS_24hr	802	Stard8	2389.28	-0.177916	0.0979264	-1.81684	0.0692424	0.999974	ko_LPS_24hr;wt_LPS_24hr
ko_Base - wt_Base	803	Frat1	921.207	-0.116288	0.0764596	-1.52091	0.128283	0.999953	ko_Base;wt_Base	ko_LPS_24hr - wt_LPS_24hr	803	Supt4a	2731.12	-0.121732	0.0660488	-1.84306	0.0653199	0.99942	ko_LPS_24hr;wt_LPS_24hr	ko_Base - wt_Base	803	4731419I09Rik	40.2124	0.603208	0.371238	1.62485	0.104193	0.999865	ko_Base;wt_Base	ko_LPS_24hr - wt_LPS_24hr	803	G530011O06Rik	935.278	-0.994107	0.547258	-1.81652	0.0692902	0.999974	ko_LPS_24hr;wt_LPS_24hr
ko_Base - wt_Base	804	Lbx1	54.7866	-0.474109	0.311884	-1.52015	0.128474	0.999953	ko_Base;wt_Base	ko_LPS_24hr - wt_LPS_24hr	804	Gm14435	16.4934	-1.75283	0.951077	-1.843	0.0653293	0.99942	ko_LPS_24hr;wt_LPS_24hr	ko_Base - wt_Base	804	Tdrd3	401.058	0.197635	0.121696	1.624	0.104376	0.999865	ko_Base;wt_Base	ko_LPS_24hr - wt_LPS_24hr	804	Cks1b	142.776	0.307607	0.169363	1.81626	0.069331	0.999974	ko_LPS_24hr;wt_LPS_24hr
ko_Base - wt_Base	805	St3gal5	5793.01	0.138846	0.0913598	1.51978	0.128567	0.999953	ko_Base;wt_Base	ko_LPS_24hr - wt_LPS_24hr	805	Retreg2	3002.99	0.348673	0.18928	1.8421	0.0654601	0.99942	ko_LPS_24hr;wt_LPS_24hr	ko_Base - wt_Base	805	4930563E22Rik	11.4039	1.15631	0.712035	1.62395	0.104387	0.999865	ko_Base;wt_Base	ko_LPS_24hr - wt_LPS_24hr	805	Gtse1	148.879	0.447934	0.246633	1.8162	0.0693403	0.999974	ko_LPS_24hr;wt_LPS_24hr
ko_Base - wt_Base	806	E130218I03Rik	49.9629	0.417691	0.274926	1.51929	0.128691	0.999953	ko_Base;wt_Base	ko_LPS_24hr - wt_LPS_24hr	806	Zfp420	115.144	0.309472	0.168004	1.84205	0.0654682	0.99942	ko_LPS_24hr;wt_LPS_24hr	ko_Base - wt_Base	806	Cd300ld	6272.07	0.152591	0.0940565	1.62233	0.104732	0.999865	ko_Base;wt_Base	ko_LPS_24hr - wt_LPS_24hr	806	Ptpre	7237.86	0.172995	0.0952525	1.81617	0.0693442	0.999974	ko_LPS_24hr;wt_LPS_24hr
ko_Base - wt_Base	807	Sssca1	912.248	-0.14894	0.0981245	-1.51787	0.129047	0.999953	ko_Base;wt_Base	ko_LPS_24hr - wt_LPS_24hr	807	Zfp956	198.342	-0.212256	0.115235	-1.84194	0.065484	0.99942	ko_LPS_24hr;wt_LPS_24hr	ko_Base - wt_Base	807	2700012I20Rik	28.5525	-0.673768	0.415382	-1.62204	0.104794	0.999865	ko_Base;wt_Base	ko_LPS_24hr - wt_LPS_24hr	807	Cox6a1	9702.74	-0.109394	0.0602419	-1.81591	0.0693845	0.999974	ko_LPS_24hr;wt_LPS_24hr
ko_Base - wt_Base	808	Zcwpw1	137.035	0.303343	0.199855	1.51781	0.129062	0.999953	ko_Base;wt_Base	ko_LPS_24hr - wt_LPS_24hr	808	Gaa	6594.93	0.119389	0.0648889	1.8399	0.0657826	0.99942	ko_LPS_24hr;wt_LPS_24hr	ko_Base - wt_Base	808	Prkca	52.9967	-0.526007	0.324424	-1.62136	0.104941	0.999865	ko_Base;wt_Base	ko_LPS_24hr - wt_LPS_24hr	808	Lss	912.003	0.175771	0.0967967	1.81587	0.0693899	0.999974	ko_LPS_24hr;wt_LPS_24hr
ko_Base - wt_Base	809	Batf2	304.439	0.229001	0.150982	1.51674	0.129332	0.999953	ko_Base;wt_Base	ko_LPS_24hr - wt_LPS_24hr	809	Clptm1	12102	-0.0697827	0.0379484	-1.83888	0.0659326	0.99942	ko_LPS_24hr;wt_LPS_24hr	ko_Base - wt_Base	809	Bace1	772.572	0.225582	0.139134	1.62133	0.104948	0.999865	ko_Base;wt_Base	ko_LPS_24hr - wt_LPS_24hr	809	Trip11	2497.95	0.188686	0.10391	1.81586	0.0693913	0.999974	ko_LPS_24hr;wt_LPS_24hr
ko_Base - wt_Base	810	Tes	2494.16	0.0945607	0.0623512	1.51658	0.129372	0.999953	ko_Base;wt_Base	ko_LPS_24hr - wt_LPS_24hr	810	Cyth3	1767.47	0.0897472	0.0488147	1.83853	0.065985	0.99942	ko_LPS_24hr;wt_LPS_24hr	ko_Base - wt_Base	810	Gm43660	67.7528	0.461835	0.285026	1.62032	0.105163	0.999865	ko_Base;wt_Base	ko_LPS_24hr - wt_LPS_24hr	810	Grb2	18835.5	-0.0760536	0.0418901	-1.81555	0.0694394	0.999974	ko_LPS_24hr;wt_LPS_24hr
ko_Base - wt_Base	811	Gm44616	71.4827	0.34315	0.226303	1.51633	0.129436	0.999953	ko_Base;wt_Base	ko_LPS_24hr - wt_LPS_24hr	811	Iws1	1685.99	0.0874758	0.0475873	1.83822	0.0660303	0.99942	ko_LPS_24hr;wt_LPS_24hr	ko_Base - wt_Base	811	Dync1h1	24433.7	0.158998	0.0981707	1.61961	0.105317	0.999865	ko_Base;wt_Base	ko_LPS_24hr - wt_LPS_24hr	811	Pcdhgb6	178.551	0.307265	0.169585	1.81187	0.0700061	0.999974	ko_LPS_24hr;wt_LPS_24hr
ko_Base - wt_Base	812	Gyg	4886.8	-0.134335	0.0886383	-1.51554	0.129637	0.999953	ko_Base;wt_Base	ko_LPS_24hr - wt_LPS_24hr	812	Ibtk	1645.36	0.122751	0.0668086	1.83735	0.0661579	0.99942	ko_LPS_24hr;wt_LPS_24hr	ko_Base - wt_Base	812	Gm37893	110.681	0.412845	0.25491	1.61957	0.105325	0.999865	ko_Base;wt_Base	ko_LPS_24hr - wt_LPS_24hr	812	Taf9b	149.965	0.315572	0.174178	1.81178	0.0700198	0.999974	ko_LPS_24hr;wt_LPS_24hr
ko_Base - wt_Base	813	Zbtb18	1732.3	0.121833	0.0804057	1.51523	0.129714	0.999953	ko_Base;wt_Base	ko_LPS_24hr - wt_LPS_24hr	813	Vsig10	53.5255	0.40533	0.220617	1.83725	0.0661726	0.99942	ko_LPS_24hr;wt_LPS_24hr	ko_Base - wt_Base	813	Arl11	5410.77	-0.108327	0.0669321	-1.61846	0.105564	0.999865	ko_Base;wt_Base	ko_LPS_24hr - wt_LPS_24hr	813	Gzf1	1757.15	0.142216	0.0785051	1.81155	0.0700554	0.999974	ko_LPS_24hr;wt_LPS_24hr
ko_Base - wt_Base	814	Uba52	30539.4	-0.15364	0.101407	-1.51509	0.129749	0.999953	ko_Base;wt_Base	ko_LPS_24hr - wt_LPS_24hr	814	Bad	2004.51	-0.10399	0.0566328	-1.83621	0.0663259	0.99942	ko_LPS_24hr;wt_LPS_24hr	ko_Base - wt_Base	814	D5Ertd579e	3622.23	0.122892	0.0759359	1.61836	0.105585	0.999865	ko_Base;wt_Base	ko_LPS_24hr - wt_LPS_24hr	814	BC024978	471.733	0.174343	0.0962766	1.81086	0.0701629	0.999974	ko_LPS_24hr;wt_LPS_24hr
ko_Base - wt_Base	815	Rpl38	4571.05	-0.18578	0.122629	-1.51497	0.129779	0.999953	ko_Base;wt_Base	ko_LPS_24hr - wt_LPS_24hr	815	Tomm22	2706.21	-0.0923832	0.0503283	-1.83561	0.0664151	0.99942	ko_LPS_24hr;wt_LPS_24hr	ko_Base - wt_Base	815	Eng	4327.61	0.132	0.0815647	1.61835	0.105588	0.999865	ko_Base;wt_Base	ko_LPS_24hr - wt_LPS_24hr	815	Pfas	629.635	0.222821	0.123055	1.81074	0.0701815	0.999974	ko_LPS_24hr;wt_LPS_24hr
ko_Base - wt_Base	816	Cstad	20.3054	-0.64575	0.42626	-1.51492	0.129793	0.999953	ko_Base;wt_Base	ko_LPS_24hr - wt_LPS_24hr	816	Gm38346	13.5056	-1.1224	0.611671	-1.83498	0.0665089	0.99942	ko_LPS_24hr;wt_LPS_24hr	ko_Base - wt_Base	816	Vasn	208.711	0.287252	0.177501	1.61831	0.105595	0.999865	ko_Base;wt_Base	ko_LPS_24hr - wt_LPS_24hr	816	Ndst1	3471.38	0.17063	0.0942576	1.81025	0.0702564	0.999974	ko_LPS_24hr;wt_LPS_24hr
ko_Base - wt_Base	817	Nbdy	372.988	-2.51771	1.66225	-1.51464	0.129863	0.999953	ko_Base;wt_Base	ko_LPS_24hr - wt_LPS_24hr	817	Gdf15	949.964	1.02447	0.558392	1.83469	0.0665522	0.99942	ko_LPS_24hr;wt_LPS_24hr	ko_Base - wt_Base	817	Wbscr22	173.739	-2.35784	1.45714	-1.61812	0.105636	0.999865	ko_Base;wt_Base	ko_LPS_24hr - wt_LPS_24hr	817	Ppm1f	1812.13	0.168991	0.0933873	1.80957	0.0703618	0.999974	ko_LPS_24hr;wt_LPS_24hr
ko_Base - wt_Base	818	Gcnt1	4586.29	0.105922	0.0699588	1.51406	0.130009	0.999953	ko_Base;wt_Base	ko_LPS_24hr - wt_LPS_24hr	818	Myo1b	134.184	0.373855	0.203836	1.83409	0.0666399	0.99942	ko_LPS_24hr;wt_LPS_24hr	ko_Base - wt_Base	818	Setd1b	5784.97	0.138063	0.0853444	1.61772	0.105723	0.999865	ko_Base;wt_Base	ko_LPS_24hr - wt_LPS_24hr	818	Arpc3	14910.9	-0.0961257	0.0531708	-1.80787	0.0706273	0.999974	ko_LPS_24hr;wt_LPS_24hr
ko_Base - wt_Base	819	Rnf123	2024.11	0.0860733	0.0568529	1.51397	0.130035	0.999953	ko_Base;wt_Base	ko_LPS_24hr - wt_LPS_24hr	819	Mapre2	3067.19	-0.107151	0.0585171	-1.83111	0.0670845	0.99942	ko_LPS_24hr;wt_LPS_24hr	ko_Base - wt_Base	819	Ttc28	853.831	-0.359697	0.222358	-1.61764	0.105739	0.999865	ko_Base;wt_Base	ko_LPS_24hr - wt_LPS_24hr	819	Bmpr1a	26.5463	0.789106	0.436681	1.80705	0.0707539	0.999974	ko_LPS_24hr;wt_LPS_24hr
ko_Base - wt_Base	820	Gm13479	14.1541	0.787017	0.519963	1.5136	0.130127	0.999953	ko_Base;wt_Base	ko_LPS_24hr - wt_LPS_24hr	820	Shpk	149.547	-0.255477	0.139568	-1.83049	0.0671768	0.99942	ko_LPS_24hr;wt_LPS_24hr	ko_Base - wt_Base	820	Clpp	825.687	-0.169095	0.104662	-1.61563	0.106175	0.999865	ko_Base;wt_Base	ko_LPS_24hr - wt_LPS_24hr	820	Mmp19	4011.05	0.262718	0.145408	1.80676	0.0707996	0.999974	ko_LPS_24hr;wt_LPS_24hr
ko_Base - wt_Base	821	AC131800.1	10.4372	-0.846875	0.559544	-1.51351	0.130151	0.999953	ko_Base;wt_Base	ko_LPS_24hr - wt_LPS_24hr	821	Atg4a-ps	12.8042	0.801304	0.437775	1.8304	0.0671899	0.99942	ko_LPS_24hr;wt_LPS_24hr	ko_Base - wt_Base	821	Spaca6	513.172	0.256378	0.158714	1.61535	0.106235	0.999865	ko_Base;wt_Base	ko_LPS_24hr - wt_LPS_24hr	821	Ubtd2	93.0476	0.433163	0.239789	1.80644	0.0708501	0.999974	ko_LPS_24hr;wt_LPS_24hr
ko_Base - wt_Base	822	Ranbp6	450.629	0.136296	0.0900857	1.51296	0.13029	0.999953	ko_Base;wt_Base	ko_LPS_24hr - wt_LPS_24hr	822	Stxbp5	7028.02	0.126457	0.0690881	1.83038	0.0671937	0.99942	ko_LPS_24hr;wt_LPS_24hr	ko_Base - wt_Base	822	Trim14	4156.32	0.20321	0.125835	1.61489	0.106335	0.999865	ko_Base;wt_Base	ko_LPS_24hr - wt_LPS_24hr	822	Atrn	3314.23	0.103549	0.0573276	1.80626	0.0708778	0.999974	ko_LPS_24hr;wt_LPS_24hr
ko_Base - wt_Base	823	Ubl5	5899.99	-0.137059	0.0906432	-1.51207	0.130516	0.999953	ko_Base;wt_Base	ko_LPS_24hr - wt_LPS_24hr	823	Ddost	7342.26	-0.0886281	0.0484841	-1.82798	0.0675524	0.99942	ko_LPS_24hr;wt_LPS_24hr	ko_Base - wt_Base	823	Prosc	1138.23	-1.43607	0.889411	-1.61463	0.106391	0.999865	ko_Base;wt_Base	ko_LPS_24hr - wt_LPS_24hr	823	Bag1	6992	-0.12535	0.0694326	-1.80536	0.071019	0.999974	ko_LPS_24hr;wt_LPS_24hr
ko_Base - wt_Base	824	Rnf216	3552.21	0.101076	0.066862	1.51171	0.130609	0.999953	ko_Base;wt_Base	ko_LPS_24hr - wt_LPS_24hr	824	Zfp862-ps	215.723	0.313408	0.171463	1.82784	0.0675729	0.99942	ko_LPS_24hr;wt_LPS_24hr	ko_Base - wt_Base	824	Gnl3	1532.87	-0.318004	0.196954	-1.61461	0.106395	0.999865	ko_Base;wt_Base	ko_LPS_24hr - wt_LPS_24hr	824	Ankrd33b	1311.91	0.276169	0.153038	1.80458	0.07114	0.999974	ko_LPS_24hr;wt_LPS_24hr
ko_Base - wt_Base	825	Minos1	2486.91	-0.119056	0.0787575	-1.51168	0.130616	0.999953	ko_Base;wt_Base	ko_LPS_24hr - wt_LPS_24hr	825	Evl	5141.2	-0.109673	0.0600154	-1.82741	0.0676376	0.99942	ko_LPS_24hr;wt_LPS_24hr	ko_Base - wt_Base	825	1810059H22Rik	10.8676	-1.36553	0.845762	-1.61456	0.106407	0.999865	ko_Base;wt_Base	ko_LPS_24hr - wt_LPS_24hr	825	Gm37206	21.467	-1.42588	0.79022	-1.80441	0.0711673	0.999974	ko_LPS_24hr;wt_LPS_24hr
ko_Base - wt_Base	826	Frk	12.189	0.745979	0.493529	1.51152	0.130656	0.999953	ko_Base;wt_Base	ko_LPS_24hr - wt_LPS_24hr	826	Gas2l3	2477.44	0.165244	0.0904549	1.82681	0.0677282	0.99942	ko_LPS_24hr;wt_LPS_24hr	ko_Base - wt_Base	826	Asph	12374.9	0.167478	0.103763	1.61404	0.106519	0.999865	ko_Base;wt_Base	ko_LPS_24hr - wt_LPS_24hr	826	C5ar2	313.056	-0.272986	0.151322	-1.80401	0.0712302	0.999974	ko_LPS_24hr;wt_LPS_24hr
ko_Base - wt_Base	827	Ptpn21	535.051	0.18373	0.121597	1.51097	0.130796	0.999953	ko_Base;wt_Base	ko_LPS_24hr - wt_LPS_24hr	827	Cul1	3090.62	0.0831043	0.0455105	1.82605	0.0678431	0.99942	ko_LPS_24hr;wt_LPS_24hr	ko_Base - wt_Base	827	Lrrc40	795.747	0.175954	0.109028	1.61383	0.106564	0.999865	ko_Base;wt_Base	ko_LPS_24hr - wt_LPS_24hr	827	Gm38843	8.30088	-1.2055	0.668249	-1.80397	0.0712355	0.999974	ko_LPS_24hr;wt_LPS_24hr
ko_Base - wt_Base	828	Rsrc1	1675.19	0.0907893	0.0600874	1.51095	0.1308	0.999953	ko_Base;wt_Base	ko_LPS_24hr - wt_LPS_24hr	828	Fcer1g	36582.1	-0.142338	0.0779633	-1.82571	0.0678943	0.99942	ko_LPS_24hr;wt_LPS_24hr	ko_Base - wt_Base	828	Dpm3	612.793	-0.216429	0.134132	-1.61356	0.106624	0.999865	ko_Base;wt_Base	ko_LPS_24hr - wt_LPS_24hr	828	Tpr	14874.6	0.186802	0.103588	1.80332	0.0713386	0.999974	ko_LPS_24hr;wt_LPS_24hr
ko_Base - wt_Base	829	Gm37033	63.4193	0.704912	0.46659	1.51077	0.130846	0.999953	ko_Base;wt_Base	ko_LPS_24hr - wt_LPS_24hr	829	Ccdc137	796.946	0.334164	0.18307	1.82534	0.0679504	0.99942	ko_LPS_24hr;wt_LPS_24hr	ko_Base - wt_Base	829	Nfxl1	5882.71	0.153557	0.0952077	1.61287	0.106774	0.999865	ko_Base;wt_Base	ko_LPS_24hr - wt_LPS_24hr	829	Enc1	604.197	0.247816	0.137439	1.8031	0.0713727	0.999974	ko_LPS_24hr;wt_LPS_24hr
ko_Base - wt_Base	830	Relt	290.188	-0.326005	0.215807	-1.51063	0.130882	0.999953	ko_Base;wt_Base	ko_LPS_24hr - wt_LPS_24hr	830	Armc7	1947.77	-0.124331	0.0681553	-1.82423	0.0681178	0.99942	ko_LPS_24hr;wt_LPS_24hr	ko_Base - wt_Base	830	Uba52	30531	-0.184159	0.114245	-1.61197	0.10697	0.999865	ko_Base;wt_Base	ko_LPS_24hr - wt_LPS_24hr	830	Cald1	16.6364	0.945694	0.524486	1.80309	0.0713743	0.999974	ko_LPS_24hr;wt_LPS_24hr
ko_Base - wt_Base	831	D930015E06Rik	33.9545	2.33957	1.54929	1.51009	0.131021	0.999953	ko_Base;wt_Base	ko_LPS_24hr - wt_LPS_24hr	831	Pkd2	2148.19	0.359146	0.196895	1.82405	0.0681444	0.99942	ko_LPS_24hr;wt_LPS_24hr	ko_Base - wt_Base	831	Sirt3	448.502	-0.202477	0.125666	-1.61123	0.107129	0.999865	ko_Base;wt_Base	ko_LPS_24hr - wt_LPS_24hr	831	Slc4a7	2438.89	0.18899	0.10488	1.80197	0.0715509	0.999974	ko_LPS_24hr;wt_LPS_24hr
ko_Base - wt_Base	832	A930004J17Rik	102.869	0.31424	0.208103	1.51002	0.131038	0.999953	ko_Base;wt_Base	ko_LPS_24hr - wt_LPS_24hr	832	Amot	81.3598	0.374193	0.205196	1.82359	0.0682138	0.99942	ko_LPS_24hr;wt_LPS_24hr	ko_Base - wt_Base	832	Rpl34	10620	-0.179719	0.111572	-1.61079	0.107224	0.999865	ko_Base;wt_Base	ko_LPS_24hr - wt_LPS_24hr	832	Elob	4638.36	-0.123007	0.0682843	-1.8014	0.0716402	0.999974	ko_LPS_24hr;wt_LPS_24hr
ko_Base - wt_Base	833	Fbxo8	922.431	-0.107907	0.0715031	-1.50912	0.131267	0.999953	ko_Base;wt_Base	ko_LPS_24hr - wt_LPS_24hr	833	Chchd2	6791.04	-0.0832197	0.0456524	-1.8229	0.0683191	0.99942	ko_LPS_24hr;wt_LPS_24hr	ko_Base - wt_Base	833	Cuedc2	3724.43	-0.169278	0.105093	-1.61075	0.107234	0.999865	ko_Base;wt_Base	ko_LPS_24hr - wt_LPS_24hr	833	Rpa1	1840.17	0.115804	0.0643153	1.80057	0.0717705	0.999974	ko_LPS_24hr;wt_LPS_24hr
ko_Base - wt_Base	834	Aimp1	1630.87	-0.102268	0.0677782	-1.50887	0.131332	0.999953	ko_Base;wt_Base	ko_LPS_24hr - wt_LPS_24hr	834	Slc20a1	2262.03	0.178787	0.0980974	1.82255	0.0683715	0.99942	ko_LPS_24hr;wt_LPS_24hr	ko_Base - wt_Base	834	Gm7645	11.2708	1.28914	0.800465	1.61049	0.107291	0.999865	ko_Base;wt_Base	ko_LPS_24hr - wt_LPS_24hr	834	Hist1h4n	9.6578	-1.56208	0.867942	-1.79975	0.0718995	0.999974	ko_LPS_24hr;wt_LPS_24hr
ko_Base - wt_Base	835	Gm12764	35.7411	0.559933	0.371206	1.50841	0.131449	0.999953	ko_Base;wt_Base	ko_LPS_24hr - wt_LPS_24hr	835	BC147527	396.945	-0.315992	0.173645	-1.81975	0.0687964	0.99942	ko_LPS_24hr;wt_LPS_24hr	ko_Base - wt_Base	835	Sirt2	7287.3	-0.105845	0.065763	-1.60949	0.107509	0.999865	ko_Base;wt_Base	ko_LPS_24hr - wt_LPS_24hr	835	Rcn2	1631.06	0.115512	0.0641901	1.79952	0.071936	0.999974	ko_LPS_24hr;wt_LPS_24hr
ko_Base - wt_Base	836	Slmap	4406.84	0.13826	0.0916614	1.50838	0.131458	0.999953	ko_Base;wt_Base	ko_LPS_24hr - wt_LPS_24hr	836	2310068J16Rik	26.4164	-0.633588	0.348205	-1.81958	0.0688225	0.99942	ko_LPS_24hr;wt_LPS_24hr	ko_Base - wt_Base	836	Gm47155	18.3527	0.761481	0.473201	1.60921	0.10757	0.999865	ko_Base;wt_Base	ko_LPS_24hr - wt_LPS_24hr	836	P2ry1	51.9378	0.530677	0.295012	1.79883	0.0720457	0.999974	ko_LPS_24hr;wt_LPS_24hr
ko_Base - wt_Base	837	Rps12	17482.7	-0.162429	0.107764	-1.50727	0.131742	0.999953	ko_Base;wt_Base	ko_LPS_24hr - wt_LPS_24hr	837	Slc25a23	516.015	0.231834	0.127419	1.81946	0.0688415	0.99942	ko_LPS_24hr;wt_LPS_24hr	ko_Base - wt_Base	837	Sncaip	255.508	-0.234828	0.145951	-1.60896	0.107626	0.999865	ko_Base;wt_Base	ko_LPS_24hr - wt_LPS_24hr	837	Arhgap45	9580.98	0.931396	0.51784	1.79862	0.0720791	0.999974	ko_LPS_24hr;wt_LPS_24hr
ko_Base - wt_Base	838	Zfp955b	132.649	0.298061	0.197817	1.50676	0.131873	0.999953	ko_Base;wt_Base	ko_LPS_24hr - wt_LPS_24hr	838	Rps24	10974.6	-0.0873977	0.0480354	-1.81945	0.0688435	0.99942	ko_LPS_24hr;wt_LPS_24hr	ko_Base - wt_Base	838	Fam92a	107.515	-0.36701	0.22821	-1.60821	0.107788	0.999865	ko_Base;wt_Base	ko_LPS_24hr - wt_LPS_24hr	838	Clic1	17652.1	-0.0887273	0.0493612	-1.79751	0.0722546	0.999974	ko_LPS_24hr;wt_LPS_24hr
ko_Base - wt_Base	839	Zfp619	224.641	0.22656	0.150406	1.50632	0.131985	0.999953	ko_Base;wt_Base	ko_LPS_24hr - wt_LPS_24hr	839	Gm44170	568.763	-0.187123	0.10286	-1.81921	0.0688801	0.99942	ko_LPS_24hr;wt_LPS_24hr	ko_Base - wt_Base	839	Ecm1	3173.77	-0.133093	0.082765	-1.60808	0.107818	0.999865	ko_Base;wt_Base	ko_LPS_24hr - wt_LPS_24hr	839	Gm9733	74.1151	-0.550069	0.306146	-1.79675	0.0723746	0.999974	ko_LPS_24hr;wt_LPS_24hr
ko_Base - wt_Base	840	Slco4a1	3552.91	0.134754	0.0894956	1.5057	0.132144	0.999953	ko_Base;wt_Base	ko_LPS_24hr - wt_LPS_24hr	840	Ndst1	3142.1	0.149566	0.0822253	1.81898	0.0689145	0.99942	ko_LPS_24hr;wt_LPS_24hr	ko_Base - wt_Base	840	Pdgfc	185.453	-0.286598	0.178354	-1.60691	0.108075	0.999865	ko_Base;wt_Base	ko_LPS_24hr - wt_LPS_24hr	840	Aff4	4157.73	0.106342	0.0592234	1.79561	0.0725559	0.999974	ko_LPS_24hr;wt_LPS_24hr
ko_Base - wt_Base	841	Sgk3	4102.08	0.115705	0.0768456	1.50568	0.13215	0.999953	ko_Base;wt_Base	ko_LPS_24hr - wt_LPS_24hr	841	Nrg1	607.539	0.626976	0.3447	1.8189	0.0689261	0.99942	ko_LPS_24hr;wt_LPS_24hr	ko_Base - wt_Base	841	Ublcp1	288.35	-0.216869	0.135053	-1.60581	0.108315	0.999865	ko_Base;wt_Base	ko_LPS_24hr - wt_LPS_24hr	841	Dnajb11	7054.51	-0.0920482	0.0512944	-1.79451	0.0727323	0.999974	ko_LPS_24hr;wt_LPS_24hr
ko_Base - wt_Base	842	Rpl28	28523.8	-0.134185	0.089182	-1.50462	0.132421	0.999953	ko_Base;wt_Base	ko_LPS_24hr - wt_LPS_24hr	842	Tbrg1	1704.53	-0.0990534	0.0544615	-1.81878	0.0689454	0.99942	ko_LPS_24hr;wt_LPS_24hr	ko_Base - wt_Base	842	Selenok	470.627	2.03063	1.26472	1.60561	0.10836	0.999865	ko_Base;wt_Base	ko_LPS_24hr - wt_LPS_24hr	842	Wbp5	18.2022	1.17027	0.652312	1.79403	0.0728082	0.999974	ko_LPS_24hr;wt_LPS_24hr
ko_Base - wt_Base	843	Camk2b	195.435	0.30518	0.202959	1.50365	0.132671	0.999953	ko_Base;wt_Base	ko_LPS_24hr - wt_LPS_24hr	843	Ssx2ip	622.155	0.150923	0.0829968	1.81842	0.0690002	0.99942	ko_LPS_24hr;wt_LPS_24hr	ko_Base - wt_Base	843	Rab20	1236.77	-0.146858	0.0915632	-1.60389	0.108737	0.999865	ko_Base;wt_Base	ko_LPS_24hr - wt_LPS_24hr	843	Myo1b	144.523	0.415099	0.231385	1.79398	0.0728168	0.999974	ko_LPS_24hr;wt_LPS_24hr
ko_Base - wt_Base	844	Tmem156	177.161	-0.415047	0.276089	-1.50331	0.13276	0.999953	ko_Base;wt_Base	ko_LPS_24hr - wt_LPS_24hr	844	Slc28a2	3227.75	-0.513141	0.282486	-1.81651	0.0692916	0.99942	ko_LPS_24hr;wt_LPS_24hr	ko_Base - wt_Base	844	Gm49396	140.002	5.69218	3.5511	1.60293	0.108949	0.999865	ko_Base;wt_Base	ko_LPS_24hr - wt_LPS_24hr	844	Gpr55	135.99	-0.828684	0.461987	-1.79374	0.0728548	0.999974	ko_LPS_24hr;wt_LPS_24hr
ko_Base - wt_Base	845	4933423P22Rik	15.3316	0.930408	0.619438	1.50202	0.133092	0.999953	ko_Base;wt_Base	ko_LPS_24hr - wt_LPS_24hr	845	Ccr2	1220.25	-0.375443	0.206751	-1.81592	0.0693832	0.99942	ko_LPS_24hr;wt_LPS_24hr	ko_Base - wt_Base	845	Nlrp1b	1641.36	-0.163518	0.102065	-1.6021	0.109133	0.999865	ko_Base;wt_Base	ko_LPS_24hr - wt_LPS_24hr	845	Rab7b	10182.6	-0.244958	0.136591	-1.79336	0.0729148	0.999974	ko_LPS_24hr;wt_LPS_24hr
ko_Base - wt_Base	846	Kcnq1ot1	301.042	0.436779	0.290816	1.50191	0.133121	0.999953	ko_Base;wt_Base	ko_LPS_24hr - wt_LPS_24hr	846	Vegfa	15757.4	0.2358	0.129876	1.81558	0.0694344	0.99942	ko_LPS_24hr;wt_LPS_24hr	ko_Base - wt_Base	846	Sfpq	7941.52	0.104862	0.0654994	1.60096	0.109386	0.999865	ko_Base;wt_Base	ko_LPS_24hr - wt_LPS_24hr	846	Matr3	3452.72	0.112033	0.0624756	1.79323	0.0729367	0.999974	ko_LPS_24hr;wt_LPS_24hr
ko_Base - wt_Base	847	Grk4	74.5218	0.365421	0.243318	1.50183	0.133142	0.999953	ko_Base;wt_Base	ko_LPS_24hr - wt_LPS_24hr	847	Ndufb7	2210.15	-0.117699	0.0648337	-1.8154	0.0694629	0.99942	ko_LPS_24hr;wt_LPS_24hr	ko_Base - wt_Base	847	Gm43621	10.3625	1.01544	0.634278	1.60094	0.109389	0.999865	ko_Base;wt_Base	ko_LPS_24hr - wt_LPS_24hr	847	Bdp1	2548.07	0.119205	0.0664768	1.79319	0.0729432	0.999974	ko_LPS_24hr;wt_LPS_24hr
ko_Base - wt_Base	848	1700112E06Rik	25.6645	1.34607	0.896364	1.5017	0.133175	0.999953	ko_Base;wt_Base	ko_LPS_24hr - wt_LPS_24hr	848	Gm43909	113.693	0.400247	0.220543	1.81482	0.0695514	0.99942	ko_LPS_24hr;wt_LPS_24hr	ko_Base - wt_Base	848	Dppa3	73.2232	-0.491216	0.3071	-1.59953	0.109703	0.999865	ko_Base;wt_Base	ko_LPS_24hr - wt_LPS_24hr	848	Mid1-ps1	130.856	-0.880608	0.49109	-1.79317	0.0729458	0.999974	ko_LPS_24hr;wt_LPS_24hr
ko_Base - wt_Base	849	Slc16a4	9.97642	0.880402	0.586553	1.50098	0.133362	0.999953	ko_Base;wt_Base	ko_LPS_24hr - wt_LPS_24hr	849	Nfya	5505.06	0.0703057	0.0387517	1.81426	0.0696371	0.99942	ko_LPS_24hr;wt_LPS_24hr	ko_Base - wt_Base	849	Pitpnm1	5450.35	0.118335	0.0739855	1.59943	0.109726	0.999865	ko_Base;wt_Base	ko_LPS_24hr - wt_LPS_24hr	849	Surf1	1352.18	-0.163151	0.0911213	-1.79048	0.0733767	0.999974	ko_LPS_24hr;wt_LPS_24hr
ko_Base - wt_Base	850	Gm10252	103119	-0.138628	0.0924006	-1.5003	0.133538	0.999953	ko_Base;wt_Base	ko_LPS_24hr - wt_LPS_24hr	850	Il1a	2151.53	0.790582	0.435862	1.81384	0.0697028	0.99942	ko_LPS_24hr;wt_LPS_24hr	ko_Base - wt_Base	850	Ppp1r35	1145.53	-0.177568	0.111021	-1.59941	0.109731	0.999865	ko_Base;wt_Base	ko_LPS_24hr - wt_LPS_24hr	850	Sh3bgrl3	22676.5	-0.10058	0.0562037	-1.78957	0.073523	0.999974	ko_LPS_24hr;wt_LPS_24hr
ko_Base - wt_Base	851	Mrpl33	1164.51	-0.175235	0.116913	-1.49885	0.133913	0.999953	ko_Base;wt_Base	ko_LPS_24hr - wt_LPS_24hr	851	Cdc42bpg	1019.66	0.186226	0.102726	1.81284	0.0698571	0.99942	ko_LPS_24hr;wt_LPS_24hr	ko_Base - wt_Base	851	Fam21	28.5247	1.36156	0.85241	1.5973	0.110198	0.999865	ko_Base;wt_Base	ko_LPS_24hr - wt_LPS_24hr	851	Znhit1	3646.17	-0.132233	0.0738934	-1.78951	0.0735321	0.999974	ko_LPS_24hr;wt_LPS_24hr
ko_Base - wt_Base	852	Ndufa11	1095.31	-0.173694	0.11589	-1.49879	0.133928	0.999953	ko_Base;wt_Base	ko_LPS_24hr - wt_LPS_24hr	852	Gltscr2	4966.89	-0.173906	0.0959598	-1.81228	0.0699425	0.99942	ko_LPS_24hr;wt_LPS_24hr	ko_Base - wt_Base	852	2610318N02Rik	80.6745	-0.386505	0.242042	-1.59685	0.1103	0.999865	ko_Base;wt_Base	ko_LPS_24hr - wt_LPS_24hr	852	Tmem242	1978.21	-0.17635	0.0985559	-1.78934	0.0735594	0.999974	ko_LPS_24hr;wt_LPS_24hr
ko_Base - wt_Base	853	Plagl2	4147.22	0.111775	0.0745871	1.49858	0.133983	0.999953	ko_Base;wt_Base	ko_LPS_24hr - wt_LPS_24hr	853	Gm13684	8.58992	-1.24179	0.685395	-1.81179	0.0700193	0.99942	ko_LPS_24hr;wt_LPS_24hr	ko_Base - wt_Base	853	Pfdn6	1445.34	-0.152449	0.0954773	-1.59671	0.110331	0.999865	ko_Base;wt_Base	ko_LPS_24hr - wt_LPS_24hr	853	Got2-ps1	31.2781	0.761374	0.425568	1.78908	0.0736023	0.999974	ko_LPS_24hr;wt_LPS_24hr
ko_Base - wt_Base	854	4930402H24Rik	2732.52	0.0971499	0.0648429	1.49824	0.134072	0.999953	ko_Base;wt_Base	ko_LPS_24hr - wt_LPS_24hr	854	Gm49320	22.6675	0.956009	0.528043	1.81048	0.0702218	0.99942	ko_LPS_24hr;wt_LPS_24hr	ko_Base - wt_Base	854	Lnpk1	31.5337	-3.32627	2.08324	-1.59669	0.110336	0.999865	ko_Base;wt_Base	ko_LPS_24hr - wt_LPS_24hr	854	Mok	46.1643	-0.549654	0.307276	-1.7888	0.0736477	0.999974	ko_LPS_24hr;wt_LPS_24hr
ko_Base - wt_Base	855	Slmo2	47.2337	-0.46122	0.30787	-1.4981	0.134107	0.999953	ko_Base;wt_Base	ko_LPS_24hr - wt_LPS_24hr	855	Mras	128.494	0.509804	0.281647	1.81008	0.0702828	0.99942	ko_LPS_24hr;wt_LPS_24hr	ko_Base - wt_Base	855	Asb2	203.048	0.342424	0.214514	1.59628	0.110426	0.999865	ko_Base;wt_Base	ko_LPS_24hr - wt_LPS_24hr	855	Brsk1	30.371	0.887148	0.496083	1.78831	0.0737268	0.999974	ko_LPS_24hr;wt_LPS_24hr
ko_Base - wt_Base	856	Gm43848	60.9024	-0.377687	0.252225	-1.49742	0.134283	0.999953	ko_Base;wt_Base	ko_LPS_24hr - wt_LPS_24hr	856	Ugcg	1551.77	0.140774	0.0777754	1.81	0.0702956	0.99942	ko_LPS_24hr;wt_LPS_24hr	ko_Base - wt_Base	856	MGP_129S1SvImJ_G0000900	12.7308	0.966567	0.605719	1.59573	0.110548	0.999865	ko_Base;wt_Base	ko_LPS_24hr - wt_LPS_24hr	856	Fkbp9	302.948	0.416125	0.232757	1.78781	0.0738067	0.999974	ko_LPS_24hr;wt_LPS_24hr
ko_Base - wt_Base	857	A430046D13Rik	71.2056	-0.310776	0.207609	-1.49693	0.134412	0.999953	ko_Base;wt_Base	ko_LPS_24hr - wt_LPS_24hr	857	Zfp827	18.5006	1.14116	0.630925	1.8087	0.0704972	0.99942	ko_LPS_24hr;wt_LPS_24hr	ko_Base - wt_Base	857	Gm48372	8.75148	1.29196	0.810135	1.59475	0.110768	0.999865	ko_Base;wt_Base	ko_LPS_24hr - wt_LPS_24hr	857	Dnajc4	459.013	-0.222945	0.124742	-1.78725	0.0738975	0.999974	ko_LPS_24hr;wt_LPS_24hr
ko_Base - wt_Base	858	Sirpb1c	429.128	-0.188669	0.126091	-1.49629	0.134577	0.999953	ko_Base;wt_Base	ko_LPS_24hr - wt_LPS_24hr	858	Ctla2a	311.095	-0.340276	0.188152	-1.80852	0.0705254	0.99942	ko_LPS_24hr;wt_LPS_24hr	ko_Base - wt_Base	858	Gstt2	277.842	-0.285045	0.178749	-1.59467	0.110786	0.999865	ko_Base;wt_Base	ko_LPS_24hr - wt_LPS_24hr	858	Atp5j2	3383.06	-0.103667	0.0580143	-1.78692	0.0739498	0.999974	ko_LPS_24hr;wt_LPS_24hr
ko_Base - wt_Base	859	Asb13	1124.81	0.195473	0.130653	1.49613	0.13462	0.999953	ko_Base;wt_Base	ko_LPS_24hr - wt_LPS_24hr	859	Arf5	5448.72	-0.100548	0.0556142	-1.80796	0.0706132	0.99942	ko_LPS_24hr;wt_LPS_24hr	ko_Base - wt_Base	859	Mgst2	52.2278	-0.580964	0.364351	-1.59452	0.110821	0.999865	ko_Base;wt_Base	ko_LPS_24hr - wt_LPS_24hr	859	Zfp446	202.274	0.286293	0.160275	1.78627	0.0740559	0.999974	ko_LPS_24hr;wt_LPS_24hr
ko_Base - wt_Base	860	Tctex1d2	716.466	-0.171155	0.114399	-1.49612	0.134622	0.999953	ko_Base;wt_Base	ko_LPS_24hr - wt_LPS_24hr	860	Nars2	127.411	0.257503	0.142451	1.80766	0.0706601	0.99942	ko_LPS_24hr;wt_LPS_24hr	ko_Base - wt_Base	860	Gm4430	173.949	1.99605	1.25207	1.5942	0.110892	0.999865	ko_Base;wt_Base	ko_LPS_24hr - wt_LPS_24hr	860	Casp1	5063.46	-0.262662	0.147102	-1.78557	0.0741686	0.999974	ko_LPS_24hr;wt_LPS_24hr
ko_Base - wt_Base	861	Brpf3	1809.5	0.0991541	0.0662746	1.49611	0.134625	0.999953	ko_Base;wt_Base	ko_LPS_24hr - wt_LPS_24hr	861	Mir6236	2598.45	-0.326625	0.180693	-1.80763	0.0706649	0.99942	ko_LPS_24hr;wt_LPS_24hr	ko_Base - wt_Base	861	Evl	7858.4	0.119755	0.0751241	1.5941	0.110915	0.999865	ko_Base;wt_Base	ko_LPS_24hr - wt_LPS_24hr	861	A930015D03Rik	178.851	-0.31954	0.179029	-1.78485	0.0742858	0.999974	ko_LPS_24hr;wt_LPS_24hr
ko_Base - wt_Base	862	Ndufaf1	369.271	0.157885	0.105539	1.49599	0.134655	0.999953	ko_Base;wt_Base	ko_LPS_24hr - wt_LPS_24hr	862	Prkrir	450.582	-2.42689	1.34332	-1.80663	0.0708202	0.99942	ko_LPS_24hr;wt_LPS_24hr	ko_Base - wt_Base	862	Pitpnc1	3086.01	0.176184	0.110625	1.59262	0.111245	0.999865	ko_Base;wt_Base	ko_LPS_24hr - wt_LPS_24hr	862	Zfp39	151.956	-0.315218	0.176678	-1.78414	0.0744009	0.999974	ko_LPS_24hr;wt_LPS_24hr
ko_Base - wt_Base	863	Tomm34	1580.77	0.0856807	0.0572869	1.49564	0.134747	0.999953	ko_Base;wt_Base	ko_LPS_24hr - wt_LPS_24hr	863	Gm19221	64.1804	0.349666	0.193576	1.80635	0.0708639	0.99942	ko_LPS_24hr;wt_LPS_24hr	ko_Base - wt_Base	863	Ago3	1670.13	0.147612	0.0926888	1.59256	0.111259	0.999865	ko_Base;wt_Base	ko_LPS_24hr - wt_LPS_24hr	863	Mx2	1964.16	-0.355006	0.199029	-1.78369	0.0744745	0.999974	ko_LPS_24hr;wt_LPS_24hr
ko_Base - wt_Base	864	Fundc2	1940.85	-0.118893	0.0794952	-1.4956	0.134757	0.999953	ko_Base;wt_Base	ko_LPS_24hr - wt_LPS_24hr	864	Ube2e3	1658.89	-0.101775	0.0563853	-1.80499	0.0710757	0.99942	ko_LPS_24hr;wt_LPS_24hr	ko_Base - wt_Base	864	Cdkn2b	70.6563	-0.436193	0.274068	-1.59155	0.111486	0.999865	ko_Base;wt_Base	ko_LPS_24hr - wt_LPS_24hr	864	Ccdc71	1990.13	-0.13006	0.0729193	-1.78362	0.0744857	0.999974	ko_LPS_24hr;wt_LPS_24hr
ko_Base - wt_Base	865	Cenpa	1570.3	-0.201274	0.134598	-1.49537	0.134818	0.999953	ko_Base;wt_Base	ko_LPS_24hr - wt_LPS_24hr	865	Fktn	478.101	0.199934	0.11077	1.80495	0.0710825	0.99942	ko_LPS_24hr;wt_LPS_24hr	ko_Base - wt_Base	865	Gm22009	1289.17	0.29336	0.184352	1.59131	0.111541	0.999865	ko_Base;wt_Base	ko_LPS_24hr - wt_LPS_24hr	865	Pitpnc1	3543.73	0.20639	0.115758	1.78294	0.074596	0.999974	ko_LPS_24hr;wt_LPS_24hr
ko_Base - wt_Base	866	Ostc	2460.25	-0.103182	0.0690054	-1.49527	0.134844	0.999953	ko_Base;wt_Base	ko_LPS_24hr - wt_LPS_24hr	866	Lin7c	3139.54	0.0980546	0.054332	1.80473	0.0711171	0.99942	ko_LPS_24hr;wt_LPS_24hr	ko_Base - wt_Base	866	Sqstm1	32803	-0.108083	0.067936	-1.59095	0.111621	0.999865	ko_Base;wt_Base	ko_LPS_24hr - wt_LPS_24hr	866	Klc4	2037.38	-0.137814	0.0773126	-1.78255	0.0746598	0.999974	ko_LPS_24hr;wt_LPS_24hr
ko_Base - wt_Base	867	Setbp1	12.6942	-0.871337	0.582759	-1.49519	0.134864	0.999953	ko_Base;wt_Base	ko_LPS_24hr - wt_LPS_24hr	867	N4bp3	171.459	0.218111	0.120892	1.80418	0.0712036	0.99942	ko_LPS_24hr;wt_LPS_24hr	ko_Base - wt_Base	867	Csrnp1	1420.5	-0.332341	0.208898	-1.59092	0.111627	0.999865	ko_Base;wt_Base	ko_LPS_24hr - wt_LPS_24hr	867	Gm6161	9.09107	-1.39042	0.780313	-1.78187	0.0747703	0.999974	ko_LPS_24hr;wt_LPS_24hr
ko_Base - wt_Base	868	2210013O21Rik	356.058	1.87581	1.25474	1.49498	0.134919	0.999953	ko_Base;wt_Base	ko_LPS_24hr - wt_LPS_24hr	868	Fcgr1	53690.3	-0.184386	0.102221	-1.80379	0.0712644	0.99942	ko_LPS_24hr;wt_LPS_24hr	ko_Base - wt_Base	868	Gm43815	12.6507	1.14224	0.718643	1.58944	0.11196	0.999865	ko_Base;wt_Base	ko_LPS_24hr - wt_LPS_24hr	868	Anapc11	2670.38	-0.103613	0.0581993	-1.78032	0.0750237	0.999974	ko_LPS_24hr;wt_LPS_24hr
ko_Base - wt_Base	869	Comtd1	803.32	-0.152635	0.102105	-1.49488	0.134946	0.999953	ko_Base;wt_Base	ko_LPS_24hr - wt_LPS_24hr	869	Ubtd2	87.1658	0.377709	0.209546	1.80251	0.0714658	0.99942	ko_LPS_24hr;wt_LPS_24hr	ko_Base - wt_Base	869	Nfat5	3320.1	0.151648	0.0954223	1.58923	0.112008	0.999865	ko_Base;wt_Base	ko_LPS_24hr - wt_LPS_24hr	869	Gm20632	181.895	-0.542232	0.304753	-1.77925	0.0751987	0.999974	ko_LPS_24hr;wt_LPS_24hr
ko_Base - wt_Base	870	Mmp12	935.689	0.308985	0.206786	1.49422	0.135118	0.999953	ko_Base;wt_Base	ko_LPS_24hr - wt_LPS_24hr	870	Epb41l4a	25.8794	-0.582186	0.323121	-1.80176	0.0715834	0.99942	ko_LPS_24hr;wt_LPS_24hr	ko_Base - wt_Base	870	Galm	628.422	-0.160254	0.100848	-1.58907	0.112045	0.999865	ko_Base;wt_Base	ko_LPS_24hr - wt_LPS_24hr	870	Cst3	38312.9	-0.0909532	0.0511556	-1.77797	0.0754085	0.999974	ko_LPS_24hr;wt_LPS_24hr
ko_Base - wt_Base	871	Baalc	11.0816	-1.1797	0.789914	-1.49346	0.135317	0.999953	ko_Base;wt_Base	ko_LPS_24hr - wt_LPS_24hr	871	Epop	78.6904	5.90316	3.27879	1.80041	0.0717965	0.99942	ko_LPS_24hr;wt_LPS_24hr	ko_Base - wt_Base	871	Gm48296	18.1229	-0.901421	0.568031	-1.58692	0.11253	0.999865	ko_Base;wt_Base	ko_LPS_24hr - wt_LPS_24hr	871	Bclaf1	5708.98	0.0926781	0.0521265	1.77794	0.0754129	0.999974	ko_LPS_24hr;wt_LPS_24hr
ko_Base - wt_Base	872	Tlr13	11555	0.0978497	0.0655309	1.49318	0.135389	0.999953	ko_Base;wt_Base	ko_LPS_24hr - wt_LPS_24hr	872	Slc35b2	2264.38	-0.10252	0.056953	-1.80007	0.0718489	0.99942	ko_LPS_24hr;wt_LPS_24hr	ko_Base - wt_Base	872	Hspb11	209.794	-0.274044	0.172795	-1.58595	0.11275	0.999865	ko_Base;wt_Base	ko_LPS_24hr - wt_LPS_24hr	872	Ifit3b	2040.59	-0.516081	0.290374	-1.7773	0.0755189	0.999974	ko_LPS_24hr;wt_LPS_24hr
ko_Base - wt_Base	873	Apba3	1469.53	-0.108962	0.0729793	-1.49305	0.135425	0.999953	ko_Base;wt_Base	ko_LPS_24hr - wt_LPS_24hr	873	Mrps18c	1115.42	-0.163137	0.0906651	-1.79933	0.0719661	0.99942	ko_LPS_24hr;wt_LPS_24hr	ko_Base - wt_Base	873	Gm45222	38.021	0.605642	0.382065	1.58518	0.112925	0.999865	ko_Base;wt_Base	ko_LPS_24hr - wt_LPS_24hr	873	Nucks1	2745.9	0.11749	0.0661226	1.77685	0.0755926	0.999974	ko_LPS_24hr;wt_LPS_24hr
ko_Base - wt_Base	874	Rps6ka3	6684.68	0.111812	0.0749085	1.49265	0.13553	0.999953	ko_Base;wt_Base	ko_LPS_24hr - wt_LPS_24hr	874	Gtf2e2	1241.55	0.133292	0.074096	1.79891	0.0720334	0.99942	ko_LPS_24hr;wt_LPS_24hr	ko_Base - wt_Base	874	Lyn	14396.8	0.111329	0.0702334	1.58513	0.112938	0.999865	ko_Base;wt_Base	ko_LPS_24hr - wt_LPS_24hr	874	Pld4	20940	-0.158692	0.0893116	-1.77684	0.0755953	0.999974	ko_LPS_24hr;wt_LPS_24hr
ko_Base - wt_Base	875	Itga9	1525.52	0.176636	0.118392	1.49197	0.135708	0.999953	ko_Base;wt_Base	ko_LPS_24hr - wt_LPS_24hr	875	Fchsd2	1005.23	0.171984	0.0957046	1.79703	0.0723309	0.99942	ko_LPS_24hr;wt_LPS_24hr	ko_Base - wt_Base	875	Cd63	47050.2	-0.128654	0.0812131	-1.58415	0.113159	0.999865	ko_Base;wt_Base	ko_LPS_24hr - wt_LPS_24hr	875	Ncs1	80.8245	0.509963	0.287193	1.77568	0.0757855	0.999974	ko_LPS_24hr;wt_LPS_24hr
ko_Base - wt_Base	876	Frs3	140.754	-0.234592	0.15728	-1.49155	0.135816	0.999953	ko_Base;wt_Base	ko_LPS_24hr - wt_LPS_24hr	876	Sem1	4743	-0.103977	0.0578658	-1.79686	0.0723573	0.99942	ko_LPS_24hr;wt_LPS_24hr	ko_Base - wt_Base	876	Agrn	3703.45	0.204997	0.129496	1.58304	0.113413	0.999865	ko_Base;wt_Base	ko_LPS_24hr - wt_LPS_24hr	876	Fah	17.232	0.830919	0.468261	1.77448	0.0759841	0.999974	ko_LPS_24hr;wt_LPS_24hr
ko_Base - wt_Base	877	Lrrc20	1335.84	0.0965621	0.0647449	1.49142	0.13585	0.999953	ko_Base;wt_Base	ko_LPS_24hr - wt_LPS_24hr	877	Calr3	21.3632	0.727263	0.404902	1.79615	0.0724711	0.99942	ko_LPS_24hr;wt_LPS_24hr	ko_Base - wt_Base	877	Rbm38	1389.32	-0.156498	0.0988899	-1.58254	0.113525	0.999865	ko_Base;wt_Base	ko_LPS_24hr - wt_LPS_24hr	877	Med31	233.437	-0.240157	0.135489	-1.77252	0.0763076	0.999974	ko_LPS_24hr;wt_LPS_24hr
ko_Base - wt_Base	878	Ppcdc	437.672	-0.150418	0.100889	-1.49092	0.135983	0.999953	ko_Base;wt_Base	ko_LPS_24hr - wt_LPS_24hr	878	Tmem25	17.4692	0.812563	0.45241	1.79608	0.0724823	0.99942	ko_LPS_24hr;wt_LPS_24hr	ko_Base - wt_Base	878	Cd72	37056.2	0.205655	0.129992	1.58206	0.113635	0.999865	ko_Base;wt_Base	ko_LPS_24hr - wt_LPS_24hr	878	Pmepa1	101.865	-0.391905	0.221187	-1.77182	0.0764238	0.999974	ko_LPS_24hr;wt_LPS_24hr
ko_Base - wt_Base	879	Hdgfl2	849.136	0.772923	0.518931	1.48945	0.136368	0.999953	ko_Base;wt_Base	ko_LPS_24hr - wt_LPS_24hr	879	Nfe2l2	8958.08	0.191812	0.106812	1.7958	0.072527	0.99942	ko_LPS_24hr;wt_LPS_24hr	ko_Base - wt_Base	879	Rpl27	13422.2	-0.154717	0.0979658	-1.5793	0.114268	0.999865	ko_Base;wt_Base	ko_LPS_24hr - wt_LPS_24hr	879	Vps51	1182.52	0.921747	0.520236	1.77179	0.0764298	0.999974	ko_LPS_24hr;wt_LPS_24hr
ko_Base - wt_Base	880	Dock4	1292.03	0.138259	0.0928379	1.48925	0.136421	0.999953	ko_Base;wt_Base	ko_LPS_24hr - wt_LPS_24hr	880	Gbp10	16.5079	-1.6056	0.894106	-1.79576	0.0725322	0.99942	ko_LPS_24hr;wt_LPS_24hr	ko_Base - wt_Base	880	Smchd1	4152.96	0.174302	0.11047	1.57782	0.114606	0.999865	ko_Base;wt_Base	ko_LPS_24hr - wt_LPS_24hr	880	Smc6	2767.34	0.125824	0.0710259	1.77153	0.0764732	0.999974	ko_LPS_24hr;wt_LPS_24hr
ko_Base - wt_Base	881	Mbnl2	7377.31	0.132296	0.0888855	1.48839	0.136649	0.999953	ko_Base;wt_Base	ko_LPS_24hr - wt_LPS_24hr	881	Ccdc142os	21.6126	-0.810143	0.451602	-1.79393	0.0728242	0.99942	ko_LPS_24hr;wt_LPS_24hr	ko_Base - wt_Base	881	Isoc1	2773.13	0.198759	0.126158	1.57548	0.115146	0.999865	ko_Base;wt_Base	ko_LPS_24hr - wt_LPS_24hr	881	Gm13986	41.9521	0.598125	0.33764	1.77149	0.0764797	0.999974	ko_LPS_24hr;wt_LPS_24hr
ko_Base - wt_Base	882	Cox7c	3385.82	-0.176851	0.118883	-1.48762	0.136852	0.999953	ko_Base;wt_Base	ko_LPS_24hr - wt_LPS_24hr	882	Trpm7	3484.71	0.134448	0.0750116	1.79236	0.0730755	0.99942	ko_LPS_24hr;wt_LPS_24hr	ko_Base - wt_Base	882	Nr1d2	3284.91	0.167616	0.106409	1.5752	0.11521	0.999865	ko_Base;wt_Base	ko_LPS_24hr - wt_LPS_24hr	882	Lrrc8b	727.262	0.160735	0.0907413	1.77136	0.0765009	0.999974	ko_LPS_24hr;wt_LPS_24hr
ko_Base - wt_Base	883	Topbp1	3153.76	0.124564	0.0837544	1.48725	0.136948	0.999953	ko_Base;wt_Base	ko_LPS_24hr - wt_LPS_24hr	883	Klhl2	1179.22	0.124764	0.0696131	1.79225	0.0730931	0.99942	ko_LPS_24hr;wt_LPS_24hr	ko_Base - wt_Base	883	Gm43274	11.6266	1.11328	0.70679	1.57512	0.11523	0.999865	ko_Base;wt_Base	ko_LPS_24hr - wt_LPS_24hr	883	Marveld1	1093.68	0.297889	0.168225	1.77078	0.0765971	0.999974	ko_LPS_24hr;wt_LPS_24hr
ko_Base - wt_Base	884	Naa16	509.065	0.168318	0.113191	1.48703	0.137007	0.999953	ko_Base;wt_Base	ko_LPS_24hr - wt_LPS_24hr	884	Sulf2	155.567	0.337142	0.188151	1.79187	0.073154	0.99942	ko_LPS_24hr;wt_LPS_24hr	ko_Base - wt_Base	884	Gm29394	38.1866	0.533318	0.33859	1.57511	0.11523	0.999865	ko_Base;wt_Base	ko_LPS_24hr - wt_LPS_24hr	884	Capg	56504.3	-0.118691	0.0670384	-1.77049	0.0766454	0.999974	ko_LPS_24hr;wt_LPS_24hr
ko_Base - wt_Base	885	Ndufa7	2262.83	-0.165126	0.111083	-1.48652	0.137142	0.999953	ko_Base;wt_Base	ko_LPS_24hr - wt_LPS_24hr	885	Wdr6	840.927	0.199633	0.111419	1.79173	0.0731761	0.99942	ko_LPS_24hr;wt_LPS_24hr	ko_Base - wt_Base	885	Frat2	715.17	-0.210686	0.133772	-1.57496	0.115265	0.999865	ko_Base;wt_Base	ko_LPS_24hr - wt_LPS_24hr	885	Cln3	4905.88	-0.0975398	0.0550946	-1.77041	0.0766597	0.999974	ko_LPS_24hr;wt_LPS_24hr
ko_Base - wt_Base	886	Dlx2	35.0025	-1.11987	0.753975	-1.48528	0.137469	0.999953	ko_Base;wt_Base	ko_LPS_24hr - wt_LPS_24hr	886	Kmt5a	5353.51	0.127632	0.0712736	1.79073	0.0733368	0.99942	ko_LPS_24hr;wt_LPS_24hr	ko_Base - wt_Base	886	Gprasp1	691.461	0.185203	0.117677	1.57383	0.115528	0.999865	ko_Base;wt_Base	ko_LPS_24hr - wt_LPS_24hr	886	Emc4	1844.19	-0.146557	0.0828477	-1.76899	0.0768955	0.999974	ko_LPS_24hr;wt_LPS_24hr
ko_Base - wt_Base	887	Mrpl11	839.284	-0.138354	0.0931677	-1.485	0.137544	0.999953	ko_Base;wt_Base	ko_LPS_24hr - wt_LPS_24hr	887	Cmc1	467.989	-0.1592	0.0889127	-1.79052	0.0733704	0.99942	ko_LPS_24hr;wt_LPS_24hr	ko_Base - wt_Base	887	Atp6v0d1	6705.01	-0.096421	0.0612686	-1.57374	0.115547	0.999865	ko_Base;wt_Base	ko_LPS_24hr - wt_LPS_24hr	887	Gm43796	321.495	0.199248	0.112635	1.76897	0.0768985	0.999974	ko_LPS_24hr;wt_LPS_24hr
ko_Base - wt_Base	888	9330121J05Rik	6.37844	-1.13618	0.765138	-1.48494	0.137561	0.999953	ko_Base;wt_Base	ko_LPS_24hr - wt_LPS_24hr	888	Ercc5	361.338	0.190605	0.106455	1.79048	0.0733769	0.99942	ko_LPS_24hr;wt_LPS_24hr	ko_Base - wt_Base	888	Btg2	4069.56	0.120718	0.076771	1.57245	0.115847	0.999865	ko_Base;wt_Base	ko_LPS_24hr - wt_LPS_24hr	888	Cd300c2	7269.46	-0.11315	0.0640415	-1.76682	0.0772586	0.999974	ko_LPS_24hr;wt_LPS_24hr
ko_Base - wt_Base	889	Tbc1d8	3288.97	0.1377	0.0927689	1.48433	0.13772	0.999953	ko_Base;wt_Base	ko_LPS_24hr - wt_LPS_24hr	889	Gm43323	44.287	-0.519472	0.290663	-1.7872	0.0739057	0.99942	ko_LPS_24hr;wt_LPS_24hr	ko_Base - wt_Base	889	Gm13394	26.7253	-0.74191	0.471964	-1.57196	0.115959	0.999865	ko_Base;wt_Base	ko_LPS_24hr - wt_LPS_24hr	889	Gm9797	33.2326	0.655305	0.37102	1.76622	0.0773582	0.999974	ko_LPS_24hr;wt_LPS_24hr
ko_Base - wt_Base	890	Cox7a1	87.4437	-0.339773	0.228914	-1.48428	0.137733	0.999953	ko_Base;wt_Base	ko_LPS_24hr - wt_LPS_24hr	890	Fhad1	37.3777	-0.535484	0.299749	-1.78644	0.0740279	0.99942	ko_LPS_24hr;wt_LPS_24hr	ko_Base - wt_Base	890	Gm8420	24.2445	-0.747235	0.475467	-1.57158	0.116048	0.999865	ko_Base;wt_Base	ko_LPS_24hr - wt_LPS_24hr	890	Rsad1	215.003	0.237902	0.1348	1.76485	0.0775885	0.999974	ko_LPS_24hr;wt_LPS_24hr
ko_Base - wt_Base	891	Gm11847	69.2973	0.363277	0.244943	1.48311	0.138045	0.999953	ko_Base;wt_Base	ko_LPS_24hr - wt_LPS_24hr	891	Pum3	1367.51	0.115667	0.0647511	1.78634	0.0740446	0.99942	ko_LPS_24hr;wt_LPS_24hr	ko_Base - wt_Base	891	St14	283.764	-0.221444	0.140947	-1.57112	0.116156	0.999865	ko_Base;wt_Base	ko_LPS_24hr - wt_LPS_24hr	891	Ifi204	20563.4	-0.228851	0.1297	-1.76446	0.0776541	0.999974	ko_LPS_24hr;wt_LPS_24hr
ko_Base - wt_Base	892	Exoc1	2665.42	0.114415	0.0771533	1.48296	0.138085	0.999953	ko_Base;wt_Base	ko_LPS_24hr - wt_LPS_24hr	892	Zdhhc20	3801.01	0.0955128	0.0534692	1.78631	0.0740487	0.99942	ko_LPS_24hr;wt_LPS_24hr	ko_Base - wt_Base	892	Zfp36l2	36274.1	0.132206	0.0841934	1.57027	0.116352	0.999865	ko_Base;wt_Base	ko_LPS_24hr - wt_LPS_24hr	892	Kif16b	1428.48	0.157944	0.0895631	1.7635	0.0778166	0.999974	ko_LPS_24hr;wt_LPS_24hr
ko_Base - wt_Base	893	Mast4	187.777	0.297701	0.200749	1.48295	0.138088	0.999953	ko_Base;wt_Base	ko_LPS_24hr - wt_LPS_24hr	893	Pex12	239.219	-0.207083	0.115951	-1.78596	0.0741061	0.99942	ko_LPS_24hr;wt_LPS_24hr	ko_Base - wt_Base	893	Med14	1453.79	0.17172	0.109364	1.57016	0.116378	0.999865	ko_Base;wt_Base	ko_LPS_24hr - wt_LPS_24hr	893	Gm42427	891.213	0.163564	0.0927763	1.76299	0.0779023	0.999974	ko_LPS_24hr;wt_LPS_24hr
ko_Base - wt_Base	894	Insyn1	32.886	-1.01641	0.685713	-1.48226	0.138271	0.999953	ko_Base;wt_Base	ko_LPS_24hr - wt_LPS_24hr	894	Tmem86a	3570.26	-0.157945	0.0884757	-1.78518	0.0742322	0.99942	ko_LPS_24hr;wt_LPS_24hr	ko_Base - wt_Base	894	Hsph1	1190.61	0.127669	0.0813307	1.56975	0.116474	0.999865	ko_Base;wt_Base	ko_LPS_24hr - wt_LPS_24hr	894	Tpi1	61180	-0.145803	0.0827559	-1.76185	0.0780954	0.999974	ko_LPS_24hr;wt_LPS_24hr
ko_Base - wt_Base	895	Yipf6	2140.42	0.104065	0.0702149	1.48209	0.138316	0.999953	ko_Base;wt_Base	ko_LPS_24hr - wt_LPS_24hr	895	Lss	824.421	0.15045	0.0842926	1.78486	0.0742844	0.99942	ko_LPS_24hr;wt_LPS_24hr	ko_Base - wt_Base	895	2310033P09Rik	1270.86	0.18866	0.120193	1.56964	0.116499	0.999865	ko_Base;wt_Base	ko_LPS_24hr - wt_LPS_24hr	895	Sbno2	31555.4	-0.0861209	0.0488815	-1.76183	0.0780984	0.999974	ko_LPS_24hr;wt_LPS_24hr
ko_Base - wt_Base	896	Tfe3	8962.22	0.0709886	0.0479218	1.48134	0.138515	0.999953	ko_Base;wt_Base	ko_LPS_24hr - wt_LPS_24hr	896	Snapc2	736.717	-0.152084	0.085352	-1.78185	0.0747745	0.99942	ko_LPS_24hr;wt_LPS_24hr	ko_Base - wt_Base	896	F730311O21Rik	68.4881	0.535063	0.340951	1.56932	0.116572	0.999865	ko_Base;wt_Base	ko_LPS_24hr - wt_LPS_24hr	896	Gm5106	23.1543	-0.700875	0.397815	-1.76181	0.0781007	0.999974	ko_LPS_24hr;wt_LPS_24hr
ko_Base - wt_Base	897	Slc11a2	5018.36	0.0891576	0.0601942	1.48116	0.138563	0.999953	ko_Base;wt_Base	ko_LPS_24hr - wt_LPS_24hr	897	Tma16	8242.17	0.187827	0.105483	1.78064	0.0749714	0.99942	ko_LPS_24hr;wt_LPS_24hr	ko_Base - wt_Base	897	Spdl1	869.727	-0.295263	0.188177	-1.56907	0.116632	0.999865	ko_Base;wt_Base	ko_LPS_24hr - wt_LPS_24hr	897	Cplx2	81.8875	0.854478	0.485227	1.76099	0.0782408	0.999974	ko_LPS_24hr;wt_LPS_24hr
ko_Base - wt_Base	898	Cdk5r1	104.066	-0.306345	0.206834	-1.48112	0.138575	0.999953	ko_Base;wt_Base	ko_LPS_24hr - wt_LPS_24hr	898	Pdss2	236.562	-0.180576	0.101496	-1.77915	0.0752146	0.99942	ko_LPS_24hr;wt_LPS_24hr	ko_Base - wt_Base	898	Gm38253	34.9719	0.605641	0.385996	1.56903	0.11664	0.999865	ko_Base;wt_Base	ko_LPS_24hr - wt_LPS_24hr	898	1110032A03Rik	396.372	-0.212253	0.120573	-1.76037	0.0783458	0.999974	ko_LPS_24hr;wt_LPS_24hr
ko_Base - wt_Base	899	Luzp1	3575.16	0.0999699	0.067514	1.48073	0.138679	0.999953	ko_Base;wt_Base	ko_LPS_24hr - wt_LPS_24hr	899	Map3k12	2089.18	-0.0775514	0.0436503	-1.77665	0.0756251	0.99942	ko_LPS_24hr;wt_LPS_24hr	ko_Base - wt_Base	899	Ophn1	2697.19	0.148322	0.094623	1.5675	0.116998	0.999865	ko_Base;wt_Base	ko_LPS_24hr - wt_LPS_24hr	899	Phf11c	154.283	-0.31568	0.17934	-1.76023	0.0783686	0.999974	ko_LPS_24hr;wt_LPS_24hr
ko_Base - wt_Base	900	Tspan33	92.6655	-0.459601	0.310483	-1.48028	0.138799	0.999953	ko_Base;wt_Base	ko_LPS_24hr - wt_LPS_24hr	900	Plpp3	1279.34	0.528863	0.297901	1.77529	0.0758493	0.99942	ko_LPS_24hr;wt_LPS_24hr	ko_Base - wt_Base	900	Ten1	1219.29	-0.14109	0.0900174	-1.56737	0.117029	0.999865	ko_Base;wt_Base	ko_LPS_24hr - wt_LPS_24hr	900	Dhrs3	9712.74	-0.262092	0.14893	-1.75983	0.0784361	0.999974	ko_LPS_24hr;wt_LPS_24hr
ko_Base - wt_Base	901	Gm9800	219.629	0.239848	0.16206	1.48	0.138874	0.999953	ko_Base;wt_Base	ko_LPS_24hr - wt_LPS_24hr	901	Golga4	4584.51	0.0999318	0.0563315	1.774	0.0760639	0.99942	ko_LPS_24hr;wt_LPS_24hr	ko_Base - wt_Base	901	Actr3	49262.1	0.116228	0.0741725	1.56699	0.117117	0.999865	ko_Base;wt_Base	ko_LPS_24hr - wt_LPS_24hr	901	Gm26786	37.7186	0.662021	0.376257	1.75949	0.0784938	0.999974	ko_LPS_24hr;wt_LPS_24hr
ko_Base - wt_Base	902	Tmem42	195.528	0.194286	0.131284	1.47989	0.138902	0.999953	ko_Base;wt_Base	ko_LPS_24hr - wt_LPS_24hr	902	Gm28529	86.237	-0.376224	0.212151	-1.77338	0.0761664	0.99942	ko_LPS_24hr;wt_LPS_24hr	ko_Base - wt_Base	902	Mafb	14250	0.141909	0.0906349	1.56572	0.117413	0.999865	ko_Base;wt_Base	ko_LPS_24hr - wt_LPS_24hr	902	Has3	21.1115	-0.988809	0.562112	-1.7591	0.0785613	0.999974	ko_LPS_24hr;wt_LPS_24hr
ko_Base - wt_Base	903	1700021J08Rik	49.907	-0.415764	0.281059	-1.47928	0.139066	0.999953	ko_Base;wt_Base	ko_LPS_24hr - wt_LPS_24hr	903	Cdc37l1	998.853	0.114259	0.064469	1.77231	0.0763425	0.99942	ko_LPS_24hr;wt_LPS_24hr	ko_Base - wt_Base	903	Rps15a	9381.55	-0.172936	0.110506	-1.56495	0.117594	0.999865	ko_Base;wt_Base	ko_LPS_24hr - wt_LPS_24hr	903	Bambi	68.5314	0.415894	0.236546	1.75819	0.0787146	0.999974	ko_LPS_24hr;wt_LPS_24hr
ko_Base - wt_Base	904	Ube2w	993.027	-0.103724	0.0701427	-1.47875	0.139207	0.999953	ko_Base;wt_Base	ko_LPS_24hr - wt_LPS_24hr	904	Gm10297	19.6285	0.763247	0.430698	1.77212	0.076375	0.99942	ko_LPS_24hr;wt_LPS_24hr	ko_Base - wt_Base	904	Gripap1	4800.61	0.284363	0.181767	1.56444	0.117715	0.999865	ko_Base;wt_Base	ko_LPS_24hr - wt_LPS_24hr	904	Per1	2969.83	0.215383	0.122614	1.75659	0.0789885	0.999974	ko_LPS_24hr;wt_LPS_24hr
ko_Base - wt_Base	905	Arhgef37	32.7459	-0.557863	0.377349	-1.47837	0.139308	0.999953	ko_Base;wt_Base	ko_LPS_24hr - wt_LPS_24hr	905	Rttn	161.883	0.316032	0.178349	1.77199	0.0763968	0.99942	ko_LPS_24hr;wt_LPS_24hr	ko_Base - wt_Base	905	Cox7b	2416.26	-0.174267	0.111441	-1.56377	0.117873	0.999865	ko_Base;wt_Base	ko_LPS_24hr - wt_LPS_24hr	905	2810474O19Rik	157.423	-2.24711	1.27942	-1.75635	0.0790289	0.999974	ko_LPS_24hr;wt_LPS_24hr
ko_Base - wt_Base	906	Mrps36	810.17	-0.160132	0.108322	-1.4783	0.139326	0.999953	ko_Base;wt_Base	ko_LPS_24hr - wt_LPS_24hr	906	Gm17690	87.5636	-0.322179	0.18182	-1.77196	0.0764006	0.99942	ko_LPS_24hr;wt_LPS_24hr	ko_Base - wt_Base	906	Zfp428	28.8128	-0.64162	0.410449	-1.56321	0.118002	0.999865	ko_Base;wt_Base	ko_LPS_24hr - wt_LPS_24hr	906	Mmp9	1602.34	1.21078	0.689675	1.75558	0.0791606	0.999974	ko_LPS_24hr;wt_LPS_24hr
ko_Base - wt_Base	907	Ccs	999.197	-0.134064	0.0908025	-1.47644	0.139827	0.999953	ko_Base;wt_Base	ko_LPS_24hr - wt_LPS_24hr	907	Tpm4	11211.8	0.123014	0.0694584	1.77105	0.076553	0.99942	ko_LPS_24hr;wt_LPS_24hr	ko_Base - wt_Base	907	Clec10a	2685.4	-0.258676	0.165492	-1.56308	0.118035	0.999865	ko_Base;wt_Base	ko_LPS_24hr - wt_LPS_24hr	907	Slfn4	10865.7	-0.725349	0.413217	-1.75537	0.0791961	0.999974	ko_LPS_24hr;wt_LPS_24hr
ko_Base - wt_Base	908	Mmp11	48.3553	0.406393	0.275282	1.47628	0.139869	0.999953	ko_Base;wt_Base	ko_LPS_24hr - wt_LPS_24hr	908	1810012K08Rik	8.51331	-1.16625	0.658523	-1.77101	0.0765595	0.99942	ko_LPS_24hr;wt_LPS_24hr	ko_Base - wt_Base	908	Lbx1	54.4351	-0.567909	0.363527	-1.56222	0.118237	0.999865	ko_Base;wt_Base	ko_LPS_24hr - wt_LPS_24hr	908	Npepps	11990.2	0.136916	0.078077	1.7536	0.0794984	0.999974	ko_LPS_24hr;wt_LPS_24hr
ko_Base - wt_Base	909	Rps6-ps4	1079.14	-0.241775	0.163797	-1.47606	0.139927	0.999953	ko_Base;wt_Base	ko_LPS_24hr - wt_LPS_24hr	909	Fgf11	165.109	0.51181	0.289016	1.77087	0.076582	0.99942	ko_LPS_24hr;wt_LPS_24hr	ko_Base - wt_Base	909	Timm13	2527.43	-0.185968	0.119043	-1.5622	0.118241	0.999865	ko_Base;wt_Base	ko_LPS_24hr - wt_LPS_24hr	909	Nkap	913.569	0.156006	0.0889681	1.7535	0.0795157	0.999974	ko_LPS_24hr;wt_LPS_24hr
ko_Base - wt_Base	910	Gm11993	10.6479	-0.949493	0.643698	-1.47506	0.140196	0.999953	ko_Base;wt_Base	ko_LPS_24hr - wt_LPS_24hr	910	Psma6	5722.21	-0.107485	0.0607115	-1.77042	0.0766579	0.99942	ko_LPS_24hr;wt_LPS_24hr	ko_Base - wt_Base	910	Sec11c	2343.53	-0.147444	0.0944161	-1.56164	0.118373	0.999865	ko_Base;wt_Base	ko_LPS_24hr - wt_LPS_24hr	910	Gm45605	12.9347	1.00885	0.575544	1.75286	0.0796265	0.999974	ko_LPS_24hr;wt_LPS_24hr
ko_Base - wt_Base	911	Gm12537	14.0308	0.957051	0.649141	1.47433	0.140392	0.999953	ko_Base;wt_Base	ko_LPS_24hr - wt_LPS_24hr	911	Hmgxb4	835.983	0.17815	0.100684	1.7694	0.0768268	0.99942	ko_LPS_24hr;wt_LPS_24hr	ko_Base - wt_Base	911	Gm11520	8.53737	-1.23953	0.793846	-1.56142	0.118424	0.999865	ko_Base;wt_Base	ko_LPS_24hr - wt_LPS_24hr	911	Prdx2	9466.29	-0.105428	0.0601576	-1.75253	0.0796824	0.999974	ko_LPS_24hr;wt_LPS_24hr
ko_Base - wt_Base	912	5830432E09Rik	268.098	0.207333	0.140656	1.47404	0.14047	0.999953	ko_Base;wt_Base	ko_LPS_24hr - wt_LPS_24hr	912	B3gnt5	155.399	0.42932	0.242644	1.76934	0.0768366	0.99942	ko_LPS_24hr;wt_LPS_24hr	ko_Base - wt_Base	912	Gm3272	9.33123	-1.28676	0.824448	-1.56076	0.118581	0.999865	ko_Base;wt_Base	ko_LPS_24hr - wt_LPS_24hr	912	Psmc5	5487.03	-0.0919003	0.0524607	-1.75179	0.0798092	0.999974	ko_LPS_24hr;wt_LPS_24hr
ko_Base - wt_Base	913	Clip1	8827.3	0.101879	0.0691356	1.47361	0.140585	0.999953	ko_Base;wt_Base	ko_LPS_24hr - wt_LPS_24hr	913	Cisd2	2424.21	0.0817643	0.0462156	1.76919	0.0768615	0.99942	ko_LPS_24hr;wt_LPS_24hr	ko_Base - wt_Base	913	Pwwp2b	1878.07	-0.182347	0.116863	-1.56034	0.118679	0.999865	ko_Base;wt_Base	ko_LPS_24hr - wt_LPS_24hr	913	Cope	6956.22	-0.11419	0.0651983	-1.75143	0.0798725	0.999974	ko_LPS_24hr;wt_LPS_24hr
ko_Base - wt_Base	914	Pdxp	81.898	-0.282365	0.19162	-1.47357	0.140597	0.999953	ko_Base;wt_Base	ko_LPS_24hr - wt_LPS_24hr	914	A930001M01Rik	9.46241	-0.983528	0.556074	-1.7687	0.076944	0.99942	ko_LPS_24hr;wt_LPS_24hr	ko_Base - wt_Base	914	Mtfp1	50.7659	-0.524635	0.336368	-1.55971	0.118829	0.999865	ko_Base;wt_Base	ko_LPS_24hr - wt_LPS_24hr	914	Camta1	365.765	-0.190873	0.109002	-1.7511	0.0799285	0.999974	ko_LPS_24hr;wt_LPS_24hr
ko_Base - wt_Base	915	Rpl13	26891.1	-0.131894	0.0896034	-1.47197	0.141028	0.999953	ko_Base;wt_Base	ko_LPS_24hr - wt_LPS_24hr	915	Filip1l	2933.33	0.208571	0.117947	1.76834	0.0770046	0.99942	ko_LPS_24hr;wt_LPS_24hr	ko_Base - wt_Base	915	Tnfsfm13	1659.48	-0.135729	0.0870376	-1.55943	0.118895	0.999865	ko_Base;wt_Base	ko_LPS_24hr - wt_LPS_24hr	915	Slc16a11	20.9189	-0.727214	0.415388	-1.75068	0.0800004	0.999974	ko_LPS_24hr;wt_LPS_24hr
ko_Base - wt_Base	916	Gm10548	12.8412	0.786647	0.534791	1.47094	0.141307	0.999953	ko_Base;wt_Base	ko_LPS_24hr - wt_LPS_24hr	916	Gm16464	215.059	-0.285154	0.161277	-1.7681	0.0770443	0.99942	ko_LPS_24hr;wt_LPS_24hr	ko_Base - wt_Base	916	Fzd1	70.2054	-0.515536	0.330703	-1.55891	0.119017	0.999865	ko_Base;wt_Base	ko_LPS_24hr - wt_LPS_24hr	916	Cd163	253.102	0.811657	0.463948	1.74946	0.0802119	0.999974	ko_LPS_24hr;wt_LPS_24hr
ko_Base - wt_Base	917	Tyrobp	34480.2	-0.145458	0.0989274	-1.47035	0.141466	0.999953	ko_Base;wt_Base	ko_LPS_24hr - wt_LPS_24hr	917	Wnt6	274.612	0.317583	0.179703	1.76726	0.077184	0.99942	ko_LPS_24hr;wt_LPS_24hr	ko_Base - wt_Base	917	Actr5	837.954	-0.144154	0.092481	-1.55874	0.119058	0.999865	ko_Base;wt_Base	ko_LPS_24hr - wt_LPS_24hr	917	Ifit3	16497.9	-0.341118	0.194993	-1.74939	0.0802242	0.999974	ko_LPS_24hr;wt_LPS_24hr
ko_Base - wt_Base	918	Lair1	4088.64	0.142476	0.0969084	1.47021	0.141504	0.999953	ko_Base;wt_Base	ko_LPS_24hr - wt_LPS_24hr	918	Gm9821	83.661	-0.325377	0.184179	-1.76664	0.0772886	0.99942	ko_LPS_24hr;wt_LPS_24hr	ko_Base - wt_Base	918	Ctla2b	3004.91	0.154659	0.0992392	1.55845	0.119126	0.999865	ko_Base;wt_Base	ko_LPS_24hr - wt_LPS_24hr	918	Pafah1b1	8972.84	0.108282	0.0619321	1.7484	0.080394	0.999974	ko_LPS_24hr;wt_LPS_24hr
ko_Base - wt_Base	919	Mapk1	7164.8	0.0808078	0.0550028	1.46916	0.14179	0.999953	ko_Base;wt_Base	ko_LPS_24hr - wt_LPS_24hr	919	Hnrnph1	7256.01	0.119562	0.0676919	1.76627	0.0773503	0.99942	ko_LPS_24hr;wt_LPS_24hr	ko_Base - wt_Base	919	Slc25a14	143.297	-0.323726	0.207848	-1.55751	0.119349	0.999865	ko_Base;wt_Base	ko_LPS_24hr - wt_LPS_24hr	919	Slc39a13	969.07	-0.183214	0.104805	-1.74814	0.0804395	0.999974	ko_LPS_24hr;wt_LPS_24hr
ko_Base - wt_Base	920	Hist2h2aa1	122.825	0.589422	0.401202	1.46914	0.141795	0.999953	ko_Base;wt_Base	ko_LPS_24hr - wt_LPS_24hr	920	Gm47357	12.0438	-0.937325	0.531051	-1.76504	0.0775576	0.99942	ko_LPS_24hr;wt_LPS_24hr	ko_Base - wt_Base	920	Fam221b	1416.41	-0.146796	0.0942771	-1.55707	0.119453	0.999865	ko_Base;wt_Base	ko_LPS_24hr - wt_LPS_24hr	920	Egfr	31.9498	0.697639	0.399076	1.74814	0.0804405	0.999974	ko_LPS_24hr;wt_LPS_24hr
ko_Base - wt_Base	921	Tmem160	1932.45	-0.132226	0.0900227	-1.46881	0.141885	0.999953	ko_Base;wt_Base	ko_LPS_24hr - wt_LPS_24hr	921	Tead3	29.5615	-0.539457	0.30631	-1.76114	0.0782141	0.99942	ko_LPS_24hr;wt_LPS_24hr	ko_Base - wt_Base	921	Setd1a	3478.14	0.138233	0.0887861	1.55692	0.119489	0.999865	ko_Base;wt_Base	ko_LPS_24hr - wt_LPS_24hr	921	Arhgap25	3570.35	-0.134493	0.0769545	-1.74769	0.0805173	0.999974	ko_LPS_24hr;wt_LPS_24hr
ko_Base - wt_Base	922	Gm10767	22.8058	-0.523807	0.356635	-1.46875	0.141901	0.999953	ko_Base;wt_Base	ko_LPS_24hr - wt_LPS_24hr	922	Ndufs7	2972.34	-0.119546	0.0679023	-1.76056	0.078313	0.99942	ko_LPS_24hr;wt_LPS_24hr	ko_Base - wt_Base	922	Snrpg	1440.18	-0.220789	0.141834	-1.55667	0.119549	0.999865	ko_Base;wt_Base	ko_LPS_24hr - wt_LPS_24hr	922	Acadsb	2790.65	0.118958	0.0681304	1.74604	0.0808046	0.999974	ko_LPS_24hr;wt_LPS_24hr
ko_Base - wt_Base	923	Uba6	1501.19	0.113628	0.0773754	1.46852	0.141962	0.999953	ko_Base;wt_Base	ko_LPS_24hr - wt_LPS_24hr	923	Ndufa2	2679.52	-0.0810627	0.0460462	-1.76047	0.0783288	0.99942	ko_LPS_24hr;wt_LPS_24hr	ko_Base - wt_Base	923	L1cam	2287.1	0.170842	0.109763	1.55647	0.119597	0.999865	ko_Base;wt_Base	ko_LPS_24hr - wt_LPS_24hr	923	Kif5b	8657.71	0.0868035	0.0497424	1.74506	0.0809742	0.999974	ko_LPS_24hr;wt_LPS_24hr
ko_Base - wt_Base	924	Lime1	280.601	-0.19563	0.133236	-1.46829	0.142025	0.999953	ko_Base;wt_Base	ko_LPS_24hr - wt_LPS_24hr	924	Gm45140	160.875	-0.875761	0.497736	-1.75949	0.0784946	0.99942	ko_LPS_24hr;wt_LPS_24hr	ko_Base - wt_Base	924	Phf24	32.605	-0.606197	0.389519	-1.55627	0.119644	0.999865	ko_Base;wt_Base	ko_LPS_24hr - wt_LPS_24hr	924	Creld2	1384.66	-0.18512	0.106085	-1.74502	0.0809819	0.999974	ko_LPS_24hr;wt_LPS_24hr
ko_Base - wt_Base	925	Rnf227	246.712	0.258266	0.175979	1.4676	0.142214	0.999953	ko_Base;wt_Base	ko_LPS_24hr - wt_LPS_24hr	925	Bmpr1a	24.2699	0.688675	0.391518	1.75899	0.0785794	0.99942	ko_LPS_24hr;wt_LPS_24hr	ko_Base - wt_Base	925	Gm12657	18.8168	0.830661	0.534088	1.55529	0.119878	0.999865	ko_Base;wt_Base	ko_LPS_24hr - wt_LPS_24hr	925	Gm44183	9.31936	2.64311	1.51516	1.74444	0.0810832	0.999974	ko_LPS_24hr;wt_LPS_24hr
[truncated: 14,480 more rows]
