# Supplementary material for: Retention of ES cell-derived 129S genome drives NLRP1 hypersensitivity and transcriptional deregulation in Nlrp3tm1Flv mice
Source: Cell Death Differ. 2024 Sep 17;31(12):1717–29. doi: 10.1038/s41418-024-01379-2 (PMC11618613; doi:10.1038/s41418-024-01379-2)
Supplement: Supplementary file 9 — Supplemental Table 8. Nlrp3tm1Flv BMDM LC-MS/MS [file 41418_2024_1379_MOESM9_ESM.xlsx]

## Sheet: without imputation
Supplemental Table 8. LC-MS/MS analysis of Nlrp3tm1Flv BMDMs
730_wt_b	730_wt_24	801_wt_b	801_wt_24	802_ko_b	802_ko_24	804_ko_b	804_ko_24	805_ko_24	806_wt_b	806_wt_24	807_wt_b	807_wt_24	812_ko_b	Protein.Group	Genes	Protein.Names
19.7449	20.5149	20.3921	20.8044	20.6225	20.8914	19.6872	20.7639	20.7542	20.5453	20.886	20.5787	21.1101	20.0945	A0A087WNW3;A0A087WP14;A0A087WP48;A0A087WP85;A0A087WPW5;A0A087WPX0;A0A087WQ25;A0A087WQD0;A0A087WQF8;A0A087WQG4;A0A087WQI3;A0A087WQQ5;A0A087WRS1;A0A087WS04;A0A087WS23;A0A087WS29;F8VQC7	Ktn1	A0A087WNW3_MOUSE;A0A087WP14_MOUSE;A0A087WP48_MOUSE;A0A087WP85_MOUSE;A0A087WPW5_MOUSE;A0A087WPX0_MOUSE;A0A087WQ25_MOUSE;A0A087WQD0_MOUSE;A0A087WQF8_MOUSE;A0A087WQG4_MOUSE;A0A087WQI3_MOUSE;A0A087WQQ5_MOUSE;A0A087WRS1_MOUSE;A0A087WS04_MOUSE;A0A087WS23_MOUSE;A0A087WS29_MOUSE;F8VQC7_MOUSE
20.9431	22.2443	NaN	22.9235	NaN	22.0681	21.063	21.4959	22.168	21.2206	22.2723	NaN	22.0993	NaN	A0A087WNW8;A0A087WQF1;A0A087WS18;E9Q6L0;J3QP81	Clasp1	A0A087WNW8_MOUSE;A0A087WQF1_MOUSE;A0A087WS18_MOUSE;E9Q6L0_MOUSE;J3QP81_MOUSE
16.8984	21.5739	17.6584	22.226	16.4315	21.0842	17	21.6384	21.5795	17.3986	21.4546	18.5663	21.8183	17.5795	A0A087WP33;Q3ZAQ4	Atg9a	A0A087WP33_MOUSE;Q3ZAQ4_MOUSE
22.4904	22.4953	22.1363	22.3918	21.9406	22.7163	22.7533	22.1835	22.5182	22.1683	22.5493	22.6945	22.4205	22.7295	A0A087WPL5;E9QNN1	Dhx9	A0A087WPL5_MOUSE;E9QNN1_MOUSE
17.9688	19.4219	NaN	19.3896	17.8309	19.1421	NaN	19.6199	19.4829	18.6034	19.7217	18.4067	19.6538	18.4572	A0A087WQ28	2410004B18Rik	A0A087WQ28_MOUSE
20.3402	20.8443	20.6258	20.608	20.5742	20.9267	20.3947	20.385	20.3702	20.5772	20.4818	19.9047	19.6751	20.7306	A0A087WQ94;A0A087WQM0;A0A087WQS0;A0A087WRU0;A0A1D5RM59;E9Q0S6	Tns1	A0A087WQ94_MOUSE;A0A087WQM0_MOUSE;A0A087WQS0_MOUSE;A0A087WRU0_MOUSE;A0A1D5RM59_MOUSE;E9Q0S6_MOUSE
23.0413	23.1904	23.5629	23.4541	23.4662	23.4182	23.3332	22.5352	23.1099	23.5052	23.1604	23.3119	22.8218	23.5511	A0A087WQH8	Slc35a4	A0A087WQH8_MOUSE
20.4642	19.6879	20.0288	20.1279	19.4777	20.1533	19.2106	20.3739	20.2019	20.8858	20.3736	20.0582	20.3926	20.2608	A0A087WRI8;A0A0R4J2B5;G5E8E3	2310022A10Rik	A0A087WRI8_MOUSE;A0A0R4J2B5_MOUSE;G5E8E3_MOUSE
21.1995	20.8244	21.4835	20.784	21.3385	20.9167	21.2484	21.1816	21.188	21.4824	20.8264	21.2485	21.0776	21.3147	A0A087WS16;E9PWQ3;J3QQ16	Col6a3	A0A087WS16_MOUSE;E9PWQ3_MOUSE;J3QQ16_MOUSE
23.4918	23.2757	23.4626	24.5903	22.9147	23.9924	23.2649	23.843	23.9489	23.9312	24.4213	23.022	24.1809	23.7464	A0A087WSP5;Q8C3V4;Q99K94	Stat1	A0A087WSP5_MOUSE;Q8C3V4_MOUSE;Q99K94_MOUSE
20.0773	NaN	20.7681	NaN	21.0147	20.7247	19.585	NaN	NaN	20.5521	NaN	20.5578	NaN	20.4188	A0A0A0MQ95	Arhgap12	A0A0A0MQ95_MOUSE
21.321	20.7095	21.1008	20.9957	21.431	20.7765	21.0039	21.0002	20.6522	21.2228	20.9597	20.9367	20.5716	20.9629	A0A0A0MQL2;E9PUH0	A430005L14Rik	A0A0A0MQL2_MOUSE;E9PUH0_MOUSE
20.8895	NaN	21.2792	NaN	20.9807	20.3157	21.2079	17.8293	19.7153	21.0382	19.7491	20.3127	19.762	20.8779	A0A0A6YX73;Q8K1M3	Prkar2a	A0A0A6YX73_MOUSE;Q8K1M3_MOUSE
22.7573	22.9627	23.1076	22.7457	22.1922	23.1049	23.1269	22.0129	22.9951	22.5933	23.2994	23.2276	23.1956	22.8973	A0A0A6YY83;E9Q2S0	Pcdh7	A0A0A6YY83_MOUSE;E9Q2S0_MOUSE
22.2335	23.2197	22.361	23.7386	22.8613	23.4976	22.9962	23.4394	22.7135	22.2427	23.0205	22.0676	23.1286	21.9477	A0A0B4J1G0	Fcgr4	FCGR4_MOUSE
23.0775	21.9529	23.0854	22.3493	23.0011	22.4148	22.9674	22.5985	22.4628	23.1737	22.3512	22.8896	22.5982	22.8833	A0A0G2JEY4	3110082I17Rik	A0A0G2JEY4_MOUSE
23.6382	23.4409	23.7472	22.8948	23.5439	23.6708	23.7939	22.8315	23.2392	23.0808	23.3178	24.032	NaN	23.5212	A0A0G2JFP4	Frrs1	A0A0G2JFP4_MOUSE
19.7535	19.1673	19.8685	19.4578	19.818	18.8356	19.1508	19.8251	19.3574	19.9042	19.7361	19.5859	19.6858	19.5489	A0A0G2JFZ4;E9Q7M2	Tsc22d2	A0A0G2JFZ4_MOUSE;E9Q7M2_MOUSE
21.47	20.4713	21.4616	20.2124	20.8659	21.76	21.2885	20.3307	20.7365	21.3658	21.8795	21.2843	21.22	21.3792	A0A0G2JG52;E9PVP1	Crybg1	A0A0G2JG52_MOUSE;E9PVP1_MOUSE
22.7034	22.2979	22.5628	22.1493	22.8145	22.6231	22.4746	22.4146	22.4146	22.7765	22.1868	22.5107	22.328	22.5668	A0A0J9YUD5;B9EJ54	Nup205	A0A0J9YUD5_MOUSE;B9EJ54_MOUSE
21.1028	22.1052	20.791	21.77	20.6147	21.7537	20.3949	21.8088	21.5071	21.0679	21.8539	20.5735	20.9137	20.9532	A0A0N4SW73	Rab11fip5	A0A0N4SW73_MOUSE
20.9122	20.837	21.079	21.0424	20.6305	20.7221	20.7778	20.8719	20.9703	21.047	21.3392	21.0242	20.8779	20.9944	A0A0R4J049	Prmt5	A0A0R4J049_MOUSE
22.8417	21.1551	23.0866	21.9331	22.5983	21.7265	22.3722	21.4333	NaN	22.605	21.9611	22.0814	21.2482	22.548	A0A0R4J092	Manba	A0A0R4J092_MOUSE
20.5886	20.7292	20.8802	20.4447	20.5052	20.496	20.8125	20.6819	20.5644	21.031	20.9417	21.0357	20.4483	20.6727	A0A0R4J0B5	BC017158	A0A0R4J0B5_MOUSE
20.7836	21.3505	20.7996	21.0228	21.1138	21.2843	21.0867	21.3972	21.5868	21.0725	21.4141	21.7971	21.8507	21.817	A0A0R4J0H7	Ncapd2	A0A0R4J0H7_MOUSE
20.5849	21.8555	20.1576	21.0609	19.8307	21.6322	NaN	21.1513	21.6065	20.7502	21.8833	21.2709	21.5365	21.6917	A0A0R4J0K5;E9Q9E8	Cd84	A0A0R4J0K5_MOUSE;E9Q9E8_MOUSE
21.7708	21.757	20.47	21.9737	NaN	21.2227	NaN	22.2622	22.4599	21.7784	22.3525	22.0314	22.465	22.0024	A0A0R4J0L5	Cog6	A0A0R4J0L5_MOUSE
21.7798	21.378	21.8712	21.4038	21.5302	21.5143	21.6157	21.5649	21.4302	21.5244	21.9368	21.717	21.4809	21.5301	A0A0R4J0T4;Q5D0E0	Ikbkb	A0A0R4J0T4_MOUSE;Q5D0E0_MOUSE
19.7972	19.2517	20.5865	NaN	20.1837	19.8109	20.1401	19.5321	NaN	20.67	19.0572	20.2854	19.2715	20.0485	A0A0R4J1G9;E9QN92	Steap3	A0A0R4J1G9_MOUSE;E9QN92_MOUSE
20.3339	20.8341	20.6274	20.6258	20.6162	20.6972	20.7195	21.0536	20.8956	20.8586	21.1395	20.9229	21.2447	20.6834	A0A0R4J1H6;E9QP99	Golga3	A0A0R4J1H6_MOUSE;E9QP99_MOUSE
22.0116	21.1186	21.9452	21.5831	22.0848	21.5737	21.9831	21.9669	21.736	22.2871	21.8951	22.1182	21.5112	22.0864	A0A0R4J1R7	Pcbd2	A0A0R4J1R7_MOUSE
22.0959	22.1901	22.0244	22.0001	22.1639	21.7588	22.0664	22.2271	21.8629	22.3705	22.0538	22.1111	22.0334	21.8989	A0A0U1RNF2;A2RTH5	Lcmt1	A0A0U1RNF2_MOUSE;A2RTH5_MOUSE
17.9549	20.1536	NaN	20.1875	NaN	18.7962	NaN	20.2296	20.0247	18.3661	20.1162	19.0599	20.0339	18.7456	A0A0U1RQ91;D3Z3H0	Ino80e	A0A0U1RQ91_MOUSE;D3Z3H0_MOUSE
16.8655	19.2745	18.6936	19.1986	18.5005	19.2295	16.4924	19.413	19.4731	19.2385	19.1444	18.7337	19.3172	18.8078	A0A140LI34	Zfp654	A0A140LI34_MOUSE
22.2765	23.4487	22.1614	23.4387	22.0534	23.458	22.4485	23.5233	23.4556	22.6452	23.4871	22.5957	23.7959	22.4402	A0A140LIF8;Q9Z1M2	Irgm2	A0A140LIF8_MOUSE;Q9Z1M2_MOUSE
18.9176	19.4524	19.154	19.3126	18.6581	19.9806	19.4518	19.3845	19.2098	18.9405	19.1371	19.547	18.6452	19.0377	A0A140LJ04	Zzef1	A0A140LJ04_MOUSE
20.8443	21.8763	21.0836	20.5183	21.1029	21.1715	22.199	20.9007	20.6223	21.1511	20.6804	20.8997	20.8131	20.6805	A0A1D5RLL4	Trrap	A0A1D5RLL4_MOUSE
20.679	21.7379	20.7983	21.7759	20.6418	21.4226	20.2371	21.7513	21.8541	21.3119	21.6746	20.4331	22.078	21.0348	A0A1D5RMN0	Tnip3	A0A1D5RMN0_MOUSE
18.8664	18.0732	19.4981	18.0662	19.446	18.104	19.3319	18.3043	18.1522	19.4396	NaN	19.633	17.9622	19.263	A0A1L1SS44;Q60709	Aplp2	A0A1L1SS44_MOUSE;Q60709_MOUSE
19.6883	20.7252	NaN	18.8194	NaN	20.4059	NaN	20.6158	20.4991	20.2085	20.6025	20.2192	20.7257	20.3947	A0A1L1SSC0	Lrrfip2	A0A1L1SSC0_MOUSE
19.7905	20.7251	20.2939	20.4502	20.6419	20.8089	20.5427	20.5656	20.3381	19.8073	20.2944	20.4142	20.2173	20.4837	A0A1L1SSC7	Ttc13	A0A1L1SSC7_MOUSE
23.2189	22.4991	22.7918	22.5022	23.2978	22.4544	22.9392	22.5925	22.1673	22.8602	22.0815	22.6911	22.0514	22.581	A0A1L1SSF8	4931406C07Rik	A0A1L1SSF8_MOUSE
24.16	23.8797	24.1803	23.7268	24.2355	23.6198	24.1251	23.6833	23.2564	23.8937	23.1716	23.5175	23.1208	23.7602	A0A1L1ST86	4931406C07Rik	A0A1L1ST86_MOUSE
20.048	18.7434	NaN	19.7272	19.853	18.6315	19.7365	19.5667	19.6259	20.2617	19.232	19.9405	19.5077	20.2036	A0A1W2P7E2	4930430F08Rik	A0A1W2P7E2_MOUSE
18.665	18.6426	18.6703	19.1549	18.9874	19.2104	19.3155	19.0531	19.1606	19.3812	18.2583	19.2625	19.0993	19.3686	A0A1W2P7Q6	Xpot	A0A1W2P7Q6_MOUSE
19.8839	19.4157	19.6843	19.366	19.4403	19.3395	19.4335	19.8129	19.6996	20.1228	19.6413	19.7408	19.6773	19.8902	A0A1Y7VIR0	Ppp2r5c	A0A1Y7VIR0_MOUSE
22.0708	21.133	22.2741	21.5319	22.2161	21.6583	21.673	21.7613	21.8096	22.2446	21.322	21.8664	21.948	21.7725	A0A1Y7VM80;E9QLA5	Inf2	A0A1Y7VM80_MOUSE;E9QLA5_MOUSE
20.1378	23.2067	23.7728	21.5075	23.976	22.608	23.5291	23.7867	23.2248	23.712	23.2496	21.7094	23.4481	21.7513	A0A1Y7VME9;E9Q9B7	Kidins220	A0A1Y7VME9_MOUSE;E9Q9B7_MOUSE
23.1845	23.0934	23.1563	22.9402	23.1767	23.1103	23.0317	23.11	22.809	23.2003	22.8073	23.0388	22.8389	22.9455	A0A286YCV9	Kif13b	A0A286YCV9_MOUSE
22.018	22.4081	21.7997	21.9176	21.9667	22.1119	21.8896	22.2759	22.3573	22.1131	22.0061	21.9138	21.9154	21.8857	A0A286YCX6	Trappc8	A0A286YCX6_MOUSE
19.5292	20.8878	19.4809	20.8813	20.6496	20.9656	20.5005	20.19	19.7623	20.3148	19.5558	20.0149	19.8312	20.0803	A0A2I3BPN6;E9QAP7	Taf4	A0A2I3BPN6_MOUSE;E9QAP7_MOUSE
18.9221	19.5635	19.2839	19.4169	19.1104	19.2753	18.8021	19.1066	19.3258	18.6759	19.1433	18.3574	19.4931	18.7221	A0A2I3BQ48;D3YXJ0	Dgkh	A0A2I3BQ48_MOUSE;D3YXJ0_MOUSE
23.5577	22.8834	23.3664	22.4887	23.4025	22.5584	23.194	23.639	22.7044	23.5214	22.6648	23.3081	22.7441	23.5276	A0A2I3BR81	Nt5dc2	A0A2I3BR81_MOUSE
22.3954	22.4421	22.4825	22.0598	22.5831	21.2387	22.5153	18.6128	18.649	22.3932	22.441	21.1135	22.4407	22.1761	A0A2I3BRJ4	6030458C11Rik	A0A2I3BRJ4_MOUSE
20.0609	19.4771	20.7763	19.2346	20.7468	19.3912	20.2335	19.9311	19.2302	20.9713	19.5708	20.2459	18.6808	20.2579	A0A338P6F2;G5E8A0	Osbpl11	A0A338P6F2_MOUSE;G5E8A0_MOUSE
22.0174	21.8533	22.0144	21.971	21.8972	21.9501	21.825	22.1899	21.957	21.9985	21.8494	21.6066	21.6501	21.4616	A0A338P6I9		A0A338P6I9_MOUSE
20.7145	20.0968	20.9147	20.6092	21.3739	20.3219	20.8915	20.6506	20.0189	20.3136	20.235	19.7133	19.9528	19.5887	A0A338P6N4	Crybg3	A0A338P6N4_MOUSE
21.6395	21.7238	21.4622	19.1139	21.4808	19.2965	21.7403	21.2135	NaN	21.9938	21.3437	22.0003	21.3481	21.7033	A0A338P7C9;Q3U3W2	Tmem181a	A0A338P7C9_MOUSE;Q3U3W2_MOUSE
19.7585	20.1667	19.9492	20.2081	20.1061	19.9393	19.9895	20.4439	19.8724	20.7372	20.1539	19.5675	20.3195	19.9305	A0A3Q4EGW0;A2A716	Osbpl7	A0A3Q4EGW0_MOUSE;A2A716_MOUSE
19.3856	20.5033	19.8098	20.6169	20.7662	20.3992	20.405	20.5601	20.1387	20.7631	NaN	18.8295	NaN	NaN	A0A494BB10	Asdurf	A0A494BB10_MOUSE
25.0991	25.3837	NaN	25.7249	24.6806	25.5931	24.3827	25.9331	25.6762	25.2764	25.4384	24.9074	25.7821	25.1111	A0A494BBE3;G3X8R0	Reep5	A0A494BBE3_MOUSE;G3X8R0_MOUSE
25.3492	26.0865	25.6184	26.3211	25.6966	26.3166	25.5748	26.5153	26.2963	25.9949	26.1381	26.1312	26.5249	26.0316	A1L314	Mpeg1	MPEG1_MOUSE
21.6466	22.0575	21.4716	21.4863	21.4973	21.6314	21.3043	21.9074	21.9667	21.6452	21.9395	21.7477	21.8649	21.6699	A1L3P4	Slc9a6	A1L3P4_MOUSE
21.9283	21.6599	21.7301	21.5669	21.9362	21.4301	21.7996	21.7802	21.5626	21.86	21.6428	21.8994	22.1234	21.8403	A2A432	Cul4b	CUL4B_MOUSE
20.7158	20.5722	20.9727	21.9779	21.5274	20.6164	21.6803	21.9236	20.9021	21.2365	21.0867	20.8299	22.0679	21.3597	A2A483;E9Q8D1;Q3U1M7;Q3UH28	Zmynd8	A2A483_MOUSE;E9Q8D1_MOUSE;Q3U1M7_MOUSE;Q3UH28_MOUSE
19.866	19.8755	19.4955	21.4753	19.8075	21.0375	19.4536	21.4839	21.549	24.2585	20.5694	19.6862	21.404	20.9862	A2A4P0	Dhx8	DHX8_MOUSE
23.3264	23.3461	23.4475	22.8009	22.7388	22.5914	23.053	22.6185	22.9162	22.7332	22.4306	22.6503	22.6739	22.535	A2A5R2	Arfgef2	BIG2_MOUSE
18.5936	18.9889	18.5428	17.6041	NaN	NaN	18.6314	18.7966	18.9177	NaN	18.8227	18.8341	18.5562	NaN	A2A5Z6;A2A5Z6-2	Smurf2	SMUF2_MOUSE
22.6525	22.8572	22.4403	22.5071	20.3518	22.3645	20.2421	23.463	23.0805	23.1548	22.7325	20.5726	23.5921	23.4883	A2A654	Bptf	A2A654_MOUSE
20.9644	20.8052	21.3801	20.8568	20.9563	20.9211	20.8915	21.1536	20.9721	21.3575	21.1452	21.1172	20.9169	21.2155	A2A6A1	Gpatch8	GPTC8_MOUSE
22.0967	23.0292	22.3126	20.1247	22.2578	23.0655	21.6651	21.5542	NaN	21.895	21.3779	21.4577	NaN	21.9909	A2A6H1	Lasp1	A2A6H1_MOUSE
22.4818	21.9263	22.1555	21.9224	22.2025	22.1086	22.1264	21.9834	21.9108	22.7226	21.574	22.5605	21.599	23.0504	A2A6J4;A2A6J7	Lsp1	A2A6J4_MOUSE;A2A6J7_MOUSE
19.2055	18.6451	19.284	19.4767	19.3754	18.805	18.9592	19.629	19.8149	19.5145	19.7647	19.9763	20.1084	19.8373	A2A6Q5;A2A6Q5-3	Cdc27	CDC27_MOUSE
19.9161	19.4458	19.4334	19.6778	20.4249	19.6454	19.6614	20.0804	20.4772	20.0668	20.32	20.1115	20.8607	20.7162	A2A791	Zmym4	ZMYM4_MOUSE
18.1321	18.207	17.6504	18.1951	18.3737	18.3219	17.6833	18.7001	18.4446	18.7077	18.0087	17.9674	18.5911	18.7594	A2A7B5	Prdm2	A2A7B5_MOUSE
19.7347	19.5166	19.7059	19.2979	19.1705	19.7358	18.975	19.9417	19.5624	19.6216	19.641	19.0514	19.8055	19.3786	A2A7S8-2	Kiaa1522	K1522_MOUSE
23.076	22.6982	22.8926	22.7191	23.072	22.7502	22.9309	22.8125	22.6395	23.1112	22.7455	22.9013	22.6852	22.8282	A2A8Z1	Osbpl9	OSBL9_MOUSE
18.2907	18.7533	18.2667	19.0477	19.0702	19.1667	18.8785	19.2074	19.7208	18.7194	19.2547	18.9806	19.2144	18.3826	A2A9C3	Szt2	SZT2_MOUSE
23.6982	23.185	23.597	23.3914	23.6049	23.3731	23.4425	23.7587	23.6945	23.5701	23.6131	23.3024	23.4473	23.3897	A2AAY5	Sh3pxd2b	SPD2B_MOUSE
22.0376	21.033	21.075	21.5848	22.0092	20.8069	21.0709	21.7464	21.4303	21.383	21.6218	22.1156	22.0019	21.9725	A2AB59	Arhgap27	RHG27_MOUSE
20.4199	20.4426	21.4095	20.7206	20.3699	20.4011	20.2226	20.4547	20.3634	21.5007	20.5974	20.7205	20.5568	20.4283	A2ABV5	Med14	MED14_MOUSE
17.5779	18.7797	17.3691	18.3533	17.7599	18.6524	17.5175	NaN	18.6756	18.1033	18.3256	18.3147	18.6374	17.8221	A2ACJ2	Faap100	FP100_MOUSE
20.1362	19.5464	20.18	19.9009	20.2305	20.2582	20.4291	20.0162	19.9326	20.3373	19.9125	20.2405	20.0607	20.2051	A2ACQ1;Q8K1G9	Dhx35	A2ACQ1_MOUSE;Q8K1G9_MOUSE
20.7857	20.1204	20.484	19.8291	21.0402	19.7422	20.2539	19.8391	19.4524	NaN	19.4635	20.1656	19.6604	20.0857	A2ADA5;A2ADA5-2	Pusl1	PUSL1_MOUSE
19.3696	19.1511	18.0213	19.1357	19.1236	19.4503	18.6044	19.6932	18.9164	19.3279	19.2073	18.8209	19.4273	18.7655	A2ADB0;A2ADB1	Spen	A2ADB0_MOUSE;A2ADB1_MOUSE
24.395	24.0827	24.4207	23.9503	24.2912	23.937	24.3625	24.2176	23.9802	24.4131	24.1029	24.3626	23.8574	24.3759	A2ADY9	Ddi2	DDI2_MOUSE
22.9984	23.012	22.704	22.5099	23.1864	22.3153	22.6642	22.646	23.3282	22.8993	22.3442	23.3201	22.4762	22.547	A2AF47	Dock11	DOC11_MOUSE
21.3135	21.4527	21.4219	21.37	21.6922	21.6202	21.6251	21.7176	21.7099	21.3357	21.597	22.2776	21.2901	22.4069	A2AFI8;B9EI38	Reps2	A2AFI8_MOUSE;B9EI38_MOUSE
23.1774	22.6815	23.1335	23.2784	23.0216	23.292	23.2584	23.0497	23.2129	23.2912	23.6465	23.2131	23.0691	23.3371	A2AFQ2;Q99N15	Hsd17b10	A2AFQ2_MOUSE;Q99N15_MOUSE
20.8911	20.4765	20.502	20.6576	21.0954	20.2068	20.4663	20.5208	20.5419	21.0852	20.918	21.3805	20.5219	20.3653	A2AGH6;A2AGH6-2	Med12	MED12_MOUSE
23.5005	22.5631	24.4229	25.2247	23.7366	24.2089	23.6406	24.1622	24.3693	24.643	24.2836	23.8407	24.5035	24.0506	A2AGT5;A2AGT5-3	Ckap5	CKAP5_MOUSE
18.7217	18.9084	17.8641	19.2664	18.5716	19.0168	18.1066	19.1739	19.0271	18.8073	19.1322	18.6631	19.23	18.6317	A2AH22;A2AH22-2;A2AH22-6;A2AH22-7	Ambra1	AMRA1_MOUSE
19.3257	20.6904	19.6023	19.187	19.0196	20.2595	19.2104	20.1579	20.6186	19.9011	20.4187	19.6926	19.7865	19.6847	A2AHC3	Camsap1	CAMP1_MOUSE
19.5894	19.3996	19.7033	19.2783	19.0991	18.5688	19.0937	19.4153	19.3958	19.3941	18.7099	19.2207	19.0607	19.1869	A2AIL4	Ndufaf6	NDUF6_MOUSE
21.1053	21.4516	20.9767	21.0305	21.3402	21.266	21.3427	21.7325	21.5458	21.4044	21.4008	21.3031	21.4913	21.1805	A2AIV2	Virma	VIR_MOUSE
22.1474	22.6611	22.5766	22.2011	22.2166	22.7499	22.4998	21.7922	22.2072	22.1424	22.3735	22.6028	22.2078	22.4218	A2AIV8	Card9	CARD9_MOUSE
22.0933	22.055	21.8433	21.961	21.7848	21.8166	21.9384	22.2223	22.3277	21.8965	22.1469	22.1332	22.1645	22.0722	A2AJ15	Man1b1	MA1B1_MOUSE
22.5986	22.9368	22.4425	23.1412	22.3636	23.1252	22.3049	23.3239	23.3703	22.9801	22.9539	22.6495	23.1525	22.8665	A2AJ72	Fubp3	A2AJ72_MOUSE
20.9733	21.1778	21.0769	21.2512	21.8179	21.0213	21.0141	21.0088	21.0315	21.4822	21.1476	22.1966	21.0314	21.5027	A2AJ88;A2AJ88-2	Pnpla7	PLPL7_MOUSE
22.1592	23.1436	22.4602	23.4013	22.0124	22.9728	22.3856	23.6491	23.9522	22.4884	23.5839	22.2804	23.7368	22.8025	A2AJI0	Map7d1	MA7D1_MOUSE
19.3715	19.4916	20.5678	19.745	20.4173	20.3647	20.1715	20.0902	19.9748	20.2837	19.4884	20.2646	19.8295	20.1539	A2AJT4	Pnisr	PNISR_MOUSE
17.85	18.5065	17.8824	18.5942	NaN	18.9481	17.7546	19.1612	18.6069	17.786	18.6829	17.0217	18.9609	18.0128	A2AJW4	Ppp1r3d	A2AJW4_MOUSE
18.8208	19.6698	19.0047	19.6464	19.4878	19.0595	19.2532	19.4946	19.7097	19.6742	19.058	18.9744	19.019	18.8057	A2AKG8	Focad	FOCAD_MOUSE
16.5684	18.2187	19.8003	18.1774	19.3246	17.892	19.9061	18.1234	16.5287	17.5663	16.0922	17.5063	15.727	18.2142	A2AKX3	Setx	SETX_MOUSE
17.06	NaN	17.9822	16.5604	17.3809	NaN	NaN	16.993	17.9741	17.9652	18.2631	18.1814	18.4825	16.8628	A2AL36	Cntrl	CNTRL_MOUSE
23.3174	23.0337	23.2199	23.3294	23.5146	23.1813	23.1052	23.4605	23.142	23.3735	23.1284	23.2186	23.3748	23.0304	A2AN08;A2AN08-3	Ubr4	UBR4_MOUSE
20.5736	20.5616	20.8684	20.3956	20.92	20.3425	NaN	20.8925	20.2617	21.001	20.556	20.8225	NaN	20.4895	A2AN61;Q3UUV0;Q8VEH2	Ciz1	A2AN61_MOUSE;Q3UUV0_MOUSE;Q8VEH2_MOUSE
22.9751	22.7082	23.0917	NaN	22.8989	22.5712	22.7973	22.0893	22.2782	22.5927	23.1628	22.9427	22.7103	22.6387	A2ANX3	Atp8b4	A2ANX3_MOUSE
25.9487	20.6748	20.633	24.5029	20.441	22.5883	21.0916	25.0974	25.8827	26.26	25.4431	26.071	25.97	26.0107	A2ANY6	Mdn1	A2ANY6_MOUSE
20.7841	20.9993	20.9015	21.0298	20.912	21.1838	20.793	21.077	20.9999	21.1161	20.5678	20.7763	21.2871	20.5261	A2ANZ2	C9orf72	A2ANZ2_MOUSE
16.6642	20.7458	18.212	20.7262	18.867	20.7886	18.8535	22.8465	22.719	18.799	22.6406	19.0559	22.7943	18.9289	A2APV2	Fmnl2	FMNL2_MOUSE
22.0749	21.9262	21.5682	21.7067	21.7323	21.7505	21.6248	21.8642	21.6571	22.1017	21.7712	21.9136	21.5668	21.9224	A2AQ19	Rtf1	RTF1_MOUSE
15.8039	16.7427	15.428	NaN	16.2227	16.0207	15.9055	17.3586	16.5021	16.8792	NaN	16.5549	16.9107	16.0943	A2AQH4	Bcorl1	BCORL_MOUSE
22.8246	22.5447	22.9725	22.8904	22.8678	22.8428	22.6768	23.0443	22.912	23.3034	22.7754	23.002	22.979	23.1809	A2AR02	Ppig	PPIG_MOUSE
24.1544	24.7664	24.1336	24.8716	24.0938	24.8606	24.0726	24.6586	24.7267	24.4163	24.9695	24.4757	24.3766	24.4971	A2AR26;Q3UDF0	Slc2a6	A2AR26_MOUSE;Q3UDF0_MOUSE
24.1787	24.1348	24.2088	24.6597	24.2788	24.3244	24.0922	24.6762	24.3211	24.6698	24.3634	24.4666	24.9412	24.7802	A2ASS6	Ttn	TITIN_MOUSE
21.0872	21.1643	20.8769	21.2548	21.3433	21.2954	21.1142	21.517	21.6378	21.07	21.7193	21.373	21.7515	21.0246	A2AT37	Upf2	A2AT37_MOUSE
21.3613	19.3221	20.928	20.6937	21.2682	20.6814	21.0441	21.2169	21.3893	21.1928	21.2169	21.1741	19.473	19.9254	A2AUK5;A2AUK8	Epb41l1	A2AUK5_MOUSE;A2AUK8_MOUSE
18.3393	17.7599	18.6117	18.5106	18.7641	18.0203	18.1879	18.2945	18.2408	18.7651	18.9168	18.2911	17.6302	18.409	A2AUM9	Cep152	CE152_MOUSE
20.7335	25.0157	20.6055	24.8499	21.2206	24.7137	22.667	25.0955	24.7644	20.5098	24.8277	20.2743	24.7739	21.0869	A2AUP4;A7UAK5;A7UAK8;Q3U3S6	Pfkfb3	A2AUP4_MOUSE;A7UAK5_MOUSE;A7UAK8_MOUSE;Q3U3S6_MOUSE
17.5476	20.7886	21.7345	21.689	NaN	21.4947	21.8031	20.7837	22.1007	18.7163	21.7722	22.0715	20.7735	21.894	A2AUY4	Baz2b	A2AUY4_MOUSE
22.1958	23.6313	22.5461	23.4138	22.7895	23.4611	22.3616	23.3595	23.4787	22.9505	23.2977	23.0454	23.0796	23.0551	A2AWA9	Rabgap1	RBGP1_MOUSE
22.5464	22.4464	22.4558	21.779	22.5863	21.9717	22.5417	21.9454	22.0759	21.8739	22.3322	22.6589	21.7781	22.4215	A2AWP8;A2AWP8-4	Arhgef10l	ARGAL_MOUSE
25.887	25.8091	25.4827	26.0112	25.0025	26.0669	24.8571	25.9151	25.7363	25.9284	25.4673	25.3111	25.8106	25.4632	A2BDX3	Mocs3	MOCS3_MOUSE
21.1907	20.3852	21.0131	20.8968	21.0557	20.6473	21.0941	20.7956	20.8716	21.2228	20.7878	21.6262	21.4791	21.7039	A2BE28;A2BE28-2	Las1l	LAS1L_MOUSE
21.9645	21.2277	21.7714	22.108	22.0524	21.7081	21.9097	21.9049	22.0103	21.8061	21.7579	21.8642	22.251	21.8842	A2BH40;A2BH40-3	Arid1a	ARI1A_MOUSE
18.6311	19.2133	18.5062	18.7102	18.7417	19.0689	18.6254	19.4214	18.8727	18.9223	19.3846	19.0164	19.3077	19.1026	A2CG63;A2CG63-2	Arid4b	ARI4B_MOUSE
24.3317	23.9966	20.865	24.1164	20.8483	23.7474	21.4966	24.0385	21.8937	21.7898	21.5059	21.3922	21.6976	21.4829	A2RSJ4	Uhrf1bp1l	UH1BL_MOUSE
21.4998	21.3274	21.3975	21.0013	21.572	21.1456	21.4513	21.5355	21.3061	21.543	21.1317	21.5897	21.1399	21.4323	A2RSX7	Tyw5	TYW5_MOUSE
19.1423	19.1203	18.18	19.1355	18.0515	18.5725	18.7703	19.646	19.2495	20.3867	19.3036	19.1392	19.5686	18.9469	A2RSY1-2	Kansl3	KANL3_MOUSE
20.2849	20.4972	20.3597	20.5173	20.1138	20.2026	19.8394	20.5197	20.7137	20.6817	20.496	20.4263	20.8762	20.5335	A2RSY6	Trmt1l	TRM1L_MOUSE
20.2955	NaN	NaN	20.9866	20.9735	20.8475	20.3875	20.8779	20.7982	NaN	16.8717	16.7421	20.8601	20.0061	A2RTL5	Rsrc2	RSRC2_MOUSE
20.8344	20.6323	20.291	20.528	20.5017	20.2903	20.2373	20.3121	20.4255	20.7678	20.3244	20.3434	20.5358	20.5759	A3KGB4	Tbc1d8b	TBC8B_MOUSE
20.7761	20.6101	20.6584	20.1881	20.7924	20.2257	20.3264	20.4971	20.7924	20.8742	20.3888	21.0553	20.2742	20.9636	A3KGF7	Plcb2	PLCB2_MOUSE
21.3724	21.2498	21.3375	21.0369	21.2548	21.062	21.1538	21.2856	21.2051	21.407	21.3675	21.6705	21.3109	21.3932	A3KGS3	Ralgapa2	RGPA2_MOUSE
18.282	20.4835	20.2909	18.5223	20.8349	21.2113	21.2118	20.6763	21.7549	19.1842	21.7856	18.6518	17.9228	20.8781	A3KGV1;A3KGV1-2;A3KGV1-3;A3KGV1-4;A3KGV1-5;A3KGV1-6;A3KGV1-7	Odf2	ODFP2_MOUSE
22.449	22.4341	22.2234	22.0778	22.7387	22.2335	22.6104	22.3453	22.1676	21.9531	22.2351	22.2279	21.9093	22.3342	A3KMP2	Ttc38	TTC38_MOUSE
21.5604	23.0146	22.2375	23.226	22.5044	23.3078	22.7372	22.994	23.2674	22.1142	23.4648	22.7751	23.7368	22.5682	A6H5X4	Phf11	PHF11_MOUSE
19.1177	22.4379	20.5936	20.6182	19.5869	20.2588	22.2423	22.1093	19.6549	21.7279	19.1781	22.2761	22.1323	19.5693	A6H5Y3	Mtr	METH_MOUSE
21.3751	21.5651	22.0146	21.797	22.2347	21.7371	21.8173	21.8767	21.6104	22.1445	21.4449	21.888	21.7329	21.6649	A6H5Z3	Exoc6b	EXC6B_MOUSE
20.9098	20.6165	21.3812	21.143	21.1981	21.2779	21.3232	20.4749	21.2594	21.5091	21.032	20.9837	21.2777	21.3335	A6H611	Mipep	MIPEP_MOUSE
19.7738	19.8561	19.8386	19.4038	19.8884	20.0594	19.6901	19.013	19.5666	19.8786	19.7603	18.9178	19.197	19.2755	A6H619;A6H619-2	Phrf1	PHRF1_MOUSE
21.5546	21.0484	21.1908	21.1256	21.5895	21.088	21.4618	21.4037	21.2612	21.3209	21.1088	21.549	21.1733	21.2541	A6H630	Armt1	ARMT1_MOUSE
27.3566	27.0403	27.3274	27.6027	27.6105	27.9018	27.7365	27.9159	27.9512	27.2901	27.8349	27.515	27.7043	27.5731	A6H8H2-2	Dennd4c	DEN4C_MOUSE
20.7583	21.6789	20.9801	21.4135	20.6932	22.1189	21.6622	21.7726	22.057	20.5985	21.7337	21.8346	21.8585	21.196	A6X8Z5	Arhgap31	RHG31_MOUSE
21.9989	22.3254	22.0695	21.9372	22.1081	22.1028	22.0204	22.4301	22.104	22.2039	22.1175	22.2675	22.2721	22.1076	A6X919	Dpy19l1	D19L1_MOUSE
19.627	18.9968	19.6743	19.4516	19.5952	19.5828	19.6386	19.6258	20.1274	19.9198	19.9063	20.0717	20.2414	19.7782	A8C756	Thada	THADA_MOUSE
28.4428	NaN	29.2603	19.2822	29.684	NaN	29.1404	NaN	23.0758	27.8614	22.1076	26.787	NaN	28.8854	A8DUK4	Hbb-bs	A8DUK4_MOUSE
21.8575	21.4274	22.4676	21.9165	22.5068	21.1525	21.539	21.1465	21.0207	20.9498	20.9379	20.4011	20.7806	20.9775	A8Y5H7;A8Y5H7-2;A8Y5H7-3	Sec14l1	S14L1_MOUSE
22.5454	22.1866	22.2686	22.2198	22.4099	22.0911	22.0837	22.5126	22.3151	22.7685	22.1816	22.4717	22.1028	22.4842	B1APX2	5031439G07Rik	B1APX2_MOUSE
20.8117	18.3608	20.2635	NaN	20.5421	19.3897	20.6648	NaN	NaN	20.4708	NaN	20.5174	NaN	20.5623	B1AR13	Cisd3	CISD3_MOUSE
18.4348	18.3139	18.4858	18.1839	18.1076	17.3771	17.5203	17.0006	18.2171	18.2062	17.7953	18.2796	16.6837	18.3786	B1AR17;E9Q614	Chd3	B1AR17_MOUSE;E9Q614_MOUSE
21.1198	21.7927	21.2963	22.8927	22.0103	22.4201	20.7558	21.9728	22.3474	22.2141	22.8505	22.0647	23.1192	22.856	B1ARD6	Slfn9	SLFN9_MOUSE
19.8734	20.986	17.8741	21.2869	21.1714	21.8644	21.2064	21.9533	21.6396	20.0344	21.2163	20.1573	21.3295	19.6696	B1ARD8	Slfn8	SLFN8_MOUSE
19.36	20.235	19.8941	19.8772	19.4995	19.7669	19.113	19.921	19.6579	19.4811	20.4137	19.6154	20.0748	20.4617	B1ART2	Vps13d	B1ART2_MOUSE
20.4135	20.4638	20.0803	20.2648	20.1082	20.1072	19.7695	20.1936	20.1609	20.7128	20.2996	20.3586	20.0859	19.886	B1ASP2	Jak1	B1ASP2_MOUSE
17.7388	19.7337	NaN	19.4715	19.2178	19.6567	19.363	19.6418	19.9111	18.3575	19.4192	19.2502	19.5258	19.4146	B1AUE5	Pex10	PEX10_MOUSE
22.2337	22.5787	22.1911	22.104	22.1806	22.2367	22.2573	22.2721	21.9951	22.4333	22.1714	22.1808	22.2167	22.0982	B1AUN2	Eif2b3	B1AUN2_MOUSE
20.2902	20.952	20.6482	20.1352	20.7009	20.7677	20.4034	20.6781	20.9873	20.8923	20.9023	19.9129	20.8299	20.7221	B1AVH7	Tbc1d2	TBD2A_MOUSE
21.9138	21.6195	21.8473	21.8982	22.4776	21.997	21.7611	22.2319	21.8393	21.9261	22.2019	22.0305	21.9255	22.319	B1AVY7	Kif16b	KI16B_MOUSE
22.4872	22.3795	22.1842	22.0539	22.7471	21.9232	22.654	22.4845	21.9355	22.7509	22.1747	22.714	22.0153	22.7667	B1AVZ0	Uprt	UPP_MOUSE
25.9565	NaN	26.1707	NaN	26.45	NaN	26.5328	26.2531	26.0616	26.3117	NaN	26.327	25.8247	NaN	B1AWE0;Q6PFA2	Clta	B1AWE0_MOUSE;Q6PFA2_MOUSE
19.7623	21.3347	NaN	20.1343	NaN	20.698	21.036	21.0129	20.2632	20.7147	21.2492	19.4822	20.7012	19.5838	B1AX39	Zcchc7	ZCHC7_MOUSE
19.8531	17.8055	NaN	20.5397	NaN	19.172	19.6116	19.4555	18.3346	19.8273	18.6037	18.8467	17.9918	20.4482	B1AXP6	Tomm5	TOM5_MOUSE
19.1747	20.1543	19.6765	19.6195	19.3753	19.9826	19.3897	20.1997	19.9411	19.5667	19.7674	19.7018	19.9257	19.381	B1AY10	Nfx1	NFX1_MOUSE
21.9292	22.041	21.8992	21.7233	22.0066	21.6109	21.5946	22.0297	21.92	21.9691	21.9046	21.7294	21.7639	21.6917	B1AY13	Usp24	UBP24_MOUSE
19.0824	20.5445	19.8351	20.0634	20.0103	20.1443	19.4411	20.6195	20.6509	20.571	20.5072	20.7041	20.9394	20.0923	B1AZA5	Tmem245	TM245_MOUSE
21.4906	21.5714	21.4575	21.2966	22.4871	22.9134	21.8256	22.685	23.2472	22.47	23.1943	22.8225	22.5103	22.9084	B1AZI6	Thoc2	THOC2_MOUSE
22.7902	22.8224	22.9222	22.9266	22.9859	22.9007	23.1132	22.9627	22.5208	22.9443	22.6479	22.8531	22.6151	23.0406	B1AZP2;B1AZP2-2	Dlgap4	DLGP4_MOUSE
19.9504	19.8142	20.0051	20.1968	20.0689	20.1392	19.8889	20.2912	20.2944	20.1613	20.6368	19.8573	20.2377	20.0423	B2KF50	Uhrf1bp1	B2KF50_MOUSE
23.7771	23.9125	23.6288	23.4699	23.899	23.4804	23.699	23.7318	23.624	23.7806	23.5014	24.0281	23.7773	23.7287	B2RQC6	Cad	PYR1_MOUSE
23.8439	22.157	24.3571	22.4031	24.5661	22.0894	24.5176	22.1788	22.0275	24.0858	22.6318	24.3738	21.8546	24.1175	B2RQG2	Phf3	B2RQG2_MOUSE
20.419	20.5186	20.2089	20.5044	20.1998	20.4091	20.9392	20.7513	21.3628	20.3398	20.9305	20.8627	20.9162	20.6511	B2RR83	Ythdc2	YTDC2_MOUSE
20.4609	19.8686	20.7006	19.5719	20.4951	19.2019	19.8253	20.0607	19.5464	20.7877	19.3445	19.8957	19.3447	20.0649	B2RRD7	Brpf1	BRPF1_MOUSE
21.4439	21.525	21.963	21.5841	21.2321	21.2959	22.1615	22.1319	22.2038	22.1323	22.1508	22.0541	21.4647	22.0856	B2RRE7	Otud4	OTUD4_MOUSE
18.4256	17.8773	17.92	17.9767	19.1085	18.5185	18.0668	18.3244	18.4435	18.4635	17.6483	NaN	18.8903	NaN	B2RS91	Rrn3	RRN3_MOUSE
19.6585	18.4126	19.6647	18.4394	19.1791	18.4524	19.1906	18.8437	18.4363	19.0598	18.5187	19.189	18.4487	18.6854	B2RT41	Zfc3h1	B2RT41_MOUSE
18.4483	20.3354	18.8289	20.1421	19.2351	20.037	19.3676	20.2023	20.1637	19.4624	20.0358	18.7581	20.2835	19.5457	B2RUJ5;B2RUJ5-3	Apba1	APBA1_MOUSE
19.7232	21.0713	21.3254	18.3442	21.5474	20.9455	21.5648	20.4505	19.7394	19.8758	19.3881	20.9166	19.4432	21.0641	B2RUJ6;Q5NCJ0;Q5NCJ1	Rapgef6	B2RUJ6_MOUSE;Q5NCJ0_MOUSE;Q5NCJ1_MOUSE
21.0528	22.9107	20.879	20.9719	21.1511	22.5946	21.0888	21.8262	21.4624	21.4572	21.7011	21.5799	21.8083	22.3154	B2RUP2;B2RUP2-2	Unc13d	UN13D_MOUSE
19.2677	19.0841	18.919	19.2203	19.7152	19.2273	19.4067	19.6612	19.704	19.7134	19.7265	19.3332	20.1849	19.4902	B2RUR8	Otud7b	OTU7B_MOUSE
25.0494	24.6909	25.486	24.2369	25.2879	24.4563	24.9811	24.8425	24.5627	24.5896	24.8366	25.4662	24.984	24.9397	B2RWS6	Ep300	EP300_MOUSE
21.8629	22.0309	21.3409	21.6169	21.798	22.0051	21.3411	21.8691	21.5639	21.8443	21.9231	21.6473	21.4759	21.4333	B2RX12;B2RX12-2;B2RX12-3	Abcc3	MRP3_MOUSE
19.7049	19.4014	19.301	19.0252	19.9447	18.9457	19.4604	19.6013	19.2838	19.652	19.2992	19.9267	19.011	19.3232	B2RX14	Tut4	TUT4_MOUSE
22.854	23.1537	22.7901	22.9902	22.9692	22.517	22.9272	23.0914	23.1097	22.853	22.9937	22.9278	22.831	23.0989	B2RXC1	Trappc11	TPC11_MOUSE
20.8517	21.2376	20.6946	21.3451	20.1492	21.0562	20.175	21.4961	21.34	21.0079	21.2982	20.671	21.5748	20.0047	B2RXC2	Itpkb	B2RXC2_MOUSE
20.5549	19.8736	20.492	20.108	19.9207	19.8568	20.0858	20.4199	19.4522	20.8319	19.0008	20.2095	19.2078	20.2148	B2RXC6	Polr3a	B2RXC6_MOUSE
20.7628	20.9388	20.8611	21.4137	20.9213	20.8275	20.7505	21.6791	22.2995	20.9388	22.2213	20.9439	22.0546	20.9646	B2RXQ2;B2RXW8	Ppfia1	B2RXQ2_MOUSE;B2RXW8_MOUSE
22.655	22.5474	22.4218	22.7299	22.4611	22.6467	22.6209	22.5289	22.5129	22.6697	22.5724	22.5711	22.2824	22.7843	B2RXR6	Ankrd44	ANR44_MOUSE
24.7526	24.4352	24.6355	24.3325	24.7865	24.4298	24.4973	24.407	24.2034	24.565	24.0038	24.5049	23.9082	24.3186	B2RXS4	Plxnb2	PLXB2_MOUSE
21.7197	21.2912	21.7532	21.345	22.114	21.4273	21.9164	21.7675	21.5178	22.0021	21.4781	22.0386	21.5351	21.6361	B2RXV4	Flvcr1	FLVC1_MOUSE
21.3062	20.6927	21.2537	23.5563	25.1679	25.3315	21.1712	20.7323	21.0926	25.2356	20.8018	21.1959	20.7739	25.4402	B2RY04	Dock5	DOCK5_MOUSE
23.7592	24.2461	24.0208	23.9163	23.9217	23.9755	24.0559	24.1462	24.3104	24.0993	24.3622	24.1514	24.1388	24.2626	B2RY56	Rbm25	RBM25_MOUSE
18.0763	18.7888	18.6732	18.6559	18.1328	19.3158	18.7659	19.1997	19.2175	19.562	18.641	19.4221	19.1829	19.5115	B7ZCR6;Q6PHP4	Zfp512b	B7ZCR6_MOUSE;Q6PHP4_MOUSE
20.9513	20.4002	20.863	20.4507	20.9631	20.262	20.8748	21.6214	21.1578	20.9433	20.3512	21.1513	19.343	20.792	B7ZMP1	Xpnpep3	XPP3_MOUSE
20.8062	21.7679	20.0632	20.7039	21.23	21.5398	21.2347	21.3686	NaN	20.4163	20.9574	21.2584	21.4035	21.0091	B8ZXI1	Qtrt2	QTRT2_MOUSE
20.8961	21.1298	20.7539	20.7668	20.6908	20.9694	20.7956	20.8985	20.9467	20.8544	20.728	21.0425	21.0179	20.7739	B9EJ80	Pdzd8	PDZD8_MOUSE
25.1459	26.0689	25.2696	25.6546	25.3857	25.7936	25.0879	25.8256	25.7813	25.4072	25.7008	25.0391	25.8391	25.2365	B9EJ86	Osbpl8	OSBL8_MOUSE
23.4162	22.8765	23.5028	22.22	23.6096	22.6537	22.1974	23.1902	23.1434	22.0765	23.077	22.3731	23.1622	23.5382	B9EJR8	Dnaaf5	DAAF5_MOUSE
19.8733	20.9745	20.0182	21.2622	20.262	21.146	19.8833	21.2006	21.0636	20.7572	21.3045	21.0237	21.6015	20.9785	B9EKI3	Tmf1	TMF1_MOUSE
19.8173	20.5742	19.7321	20.3965	19.362	20.3359	18.9901	20.8185	20.6559	20.2063	20.7771	20.0385	20.8109	20.2018	B9EKS2;Q3UI14	Kdm3b	B9EKS2_MOUSE;Q3UI14_MOUSE
22.6869	22.3926	22.8571	22.8391	22.5256	22.564	22.6399	22.9404	22.8239	22.9483	22.8223	23.0537	22.8205	22.8599	D0QMC3	Mndal	MNDAL_MOUSE
20.3672	20.1418	20.4175	20.3659	20.9044	20.3973	20.1673	20.0587	20.1543	20.3438	20.1291	20.3455	19.8231	20.1956	D3YUL8;Q3UEQ1	Inpp4a	D3YUL8_MOUSE;Q3UEQ1_MOUSE
20.9929	21.3336	21.4348	20.7121	21.2841	20.5194	21.3079	21.061	21.3592	21.0356	21.1422	21.43	21.3195	21.9147	D3YWT1;D3Z3N4	Hnrnph3	D3YWT1_MOUSE;D3Z3N4_MOUSE
20.2398	20.9307	19.955	20.7472	19.8348	20.6769	19.5948	21.6129	20.7204	20.2182	20.7296	20.346	20.0606	20.3556	D3YWX2;F6YTL8	Ylpm1	D3YWX2_MOUSE;F6YTL8_MOUSE
21.1279	19.901	21.1348	20.1661	19.2342	20.139	20.4866	19.0962	19.8342	20.9607	20.8165	20.4297	19.7731	20.7554	D3YXJ5	Lratd2	D3YXJ5_MOUSE
19.7434	20.2151	19.084	19.5453	19.7651	20.0002	19.6339	19.8106	20.032	19.9172	20.1171	19.8866	19.5222	20.1262	D3YXK1	Samd1	SAMD1_MOUSE
22.083	22.341	21.8409	22.4328	21.7179	22.3192	22.2927	22.5323	22.2855	22.4064	22.2282	22.2085	22.1339	22.2193	D3YXK2	Safb	SAFB1_MOUSE
19.6783	20.7172	19.375	20.4792	18.974	20.5258	18.8673	20.9733	20.9656	20.0878	20.3886	19.6807	20.6489	19.4781	D3YXZ3;Q91YS4	Klc2	D3YXZ3_MOUSE;Q91YS4_MOUSE
20.1972	NaN	20.1496	NaN	20.6744	NaN	NaN	NaN	NaN	20.2215	NaN	20.9298	NaN	NaN	D3YY94;Q3TJ55;Q80W45	Stx2	D3YY94_MOUSE;Q3TJ55_MOUSE;Q80W45_MOUSE
18.4791	18.0185	17.8495	17.6698	18.0452	17.9352	18.1241	18.7679	18.9867	17.2875	18.6468	18.7964	18.4032	18.675	D3YZG8	Mthfd2l	MTD2L_MOUSE
21.5973	21.9392	21.9419	21.8306	21.9931	21.7716	21.8212	21.986	21.6804	22.1167	21.6588	21.8729	21.6517	21.9057	D3YZP9	Ccdc6	CCDC6_MOUSE
23.7544	24.1766	23.7074	24.0389	23.8985	24.2343	24.0564	24.2976	24.3633	23.6378	24.316	24.4027	24.2281	24.0675	D3YZZ5;E9Q7G1	Tmed7	D3YZZ5_MOUSE;E9Q7G1_MOUSE
20.2662	19.9232	20.2199	20.6441	20.087	20.5431	19.6257	19.6923	19.8322	20.1245	20.3315	20.0302	20.0102	20.5005	D3Z0K6	Rsbn1l	D3Z0K6_MOUSE
23.4321	23.4511	23.4279	23.3218	23.6536	23.4083	23.8013	23.772	23.5117	23.5282	23.3517	23.5732	23.4554	23.4997	D3Z0M9	Ddx23	D3Z0M9_MOUSE
21.3972	21.9297	21.2227	21.3101	21.3138	21.5926	21.44	21.5602	21.6438	20.6776	21.6113	21.465	21.4323	21.1753	D3Z286	Tmppe	D3Z286_MOUSE
23.7849	23.5345	23.7737	22.9617	23.6608	23.0346	23.6881	23.1591	23.2005	23.7782	22.8736	23.7609	22.5974	23.7638	D3Z2E7;E9Q3L4	Ifi207	D3Z2E7_MOUSE;E9Q3L4_MOUSE
20.9641	19.6994	20.8199	20.6121	20.6304	19.763	20.23	20.1315	19.8956	20.7088	20.5246	20.2004	20.7975	20.3749	D3Z316	1700021F05Rik	D3Z316_MOUSE
21.1967	21.0967	20.2163	21.3446	20.5505	21.008	20.0039	21.1862	21.5582	21.3875	19.7746	20.6113	21.0685	19.7281	D3Z3L3	Trim12c	D3Z3L3_MOUSE
19.5887	19.1421	18.889	19.4046	18.959	19.1179	19.2356	19.3111	19.4394	19.3659	18.8348	19.1677	19.5435	19.0884	D3Z3Y1;D3Z4I0	Pigg	D3Z3Y1_MOUSE;D3Z4I0_MOUSE
22.6433	22.7557	22.9865	22.8425	23.127	22.677	22.8452	22.9926	22.6703	22.9146	22.5168	22.743	21.5083	22.9664	D3Z4S3	Ptrhd1	PTRD1_MOUSE
18.9167	21.4808	18.7545	22.0868	19.8441	21.5113	19.908	21.5246	21.8636	18.7091	23.4764	20.2189	24.7366	19.7296	D3Z6F0;E9PXF7	Ifit1bl1	D3Z6F0_MOUSE;E9PXF7_MOUSE
24.3247	24.0946	24.4242	24.0816	24.1938	23.9991	24.2245	24.3308	24.1978	24.3807	24.2464	24.3217	23.9312	24.2391	D3Z6Q9	Bin2	BIN2_MOUSE
24.5107	24.0978	24.3026	24.0623	24.2309	24.0202	24.2194	24.3299	24.1356	24.3431	24.1837	24.3549	24.1246	24.1324	D3Z7P3	Gls	GLSK_MOUSE
23.3228	23.2567	22.97	23.2504	22.9396	23.0326	22.9989	23.4966	23.3289	23.6185	23.2871	23.4977	23.3845	23.3568	D3Z7P3-2	Gls	GLSK_MOUSE
21.707	21.2425	21.6499	NaN	21.2798	21.3074	21.224	20.698	20.7808	21.3324	21.634	21.2523	18.3335	21.017	D3Z7X0	Acad12	D3Z7X0_MOUSE
23.5962	23.6024	23.5897	24.0816	23.67	23.5292	23.5299	23.4094	23.4143	23.4317	23.4902	23.4815	23.9902	23.3068	D4AFX7;G3X922	Dnajc13	D4AFX7_MOUSE;G3X922_MOUSE
25.13	25.1445	24.8302	24.3205	25.1914	24.3637	25.0831	24.8815	24.6426	24.9455	24.8443	24.9664	NaN	24.7955	E0CX47;E0CYW5;E9PXC9	Nxpe5	E0CX47_MOUSE;E0CYW5_MOUSE;E9PXC9_MOUSE
22.9272	23.4749	22.471	23.3974	22.6121	23.2298	22.5002	23.3538	23.4598	22.7747	23.3201	22.3992	23.1919	22.3663	E0CZ22	Mroh1	E0CZ22_MOUSE
20.4042	20.9991	20.502	20.6265	20.7094	20.6461	20.8211	20.8167	20.9682	21.005	20.6938	21.044	21.4343	21.0097	E1U8D0	Soga1	SOGA1_MOUSE
21.175	20.8434	21.3058	21.1898	21.5365	21.0723	21.3264	20.9393	21.3347	21.4866	21.2634	21.6532	21.6509	21.6293	E2JF22	Piezo1	PIEZ1_MOUSE
18.878	18.5507	19.2969	19.464	19.41	18.8261	19.1907	20.0925	20.2538	19.5828	20.1832	20.6397	20.4266	20.7514	E9PUA5	Kifc5b	E9PUA5_MOUSE
22.3251	21.6064	22.1139	21.9051	22.335	21.6772	21.8403	21.8883	21.9593	22.5591	21.7109	22.3596	22.2074	22.4353	E9PUQ7;F6ZHN3;Q3UYU2	Trmt2a	E9PUQ7_MOUSE;F6ZHN3_MOUSE;Q3UYU2_MOUSE
20.9396	NaN	20.631	19.0655	20.7716	19.3447	20.3424	NaN	19.4026	20.3928	19.4655	20.5274	19.1749	20.099	E9PUQ8	Dgkd	E9PUQ8_MOUSE
21.6691	21.7696	21.4066	21.066	20.7187	20.5076	20.7155	21.4562	21.3082	21.3459	21.5545	21.1598	21.2708	20.8173	E9PUR0;E9Q1M6	Ankhd1	E9PUR0_MOUSE;E9Q1M6_MOUSE
20.3102	20.455	NaN	20.6462	NaN	20.4706	NaN	19.9476	20.4441	NaN	19.9601	NaN	20.1003	NaN	E9PUR6;E9PYV1;E9Q310	Nr3c1	E9PUR6_MOUSE;E9PYV1_MOUSE;E9Q310_MOUSE
18.8	20.3122	18.992	20.6108	19.7289	20.361	20.2576	20.0272	20.2228	19.5534	21.2651	20.1682	21.8216	20.1618	E9PV48	Ifit3b	E9PV48_MOUSE
22.0236	22.1467	21.8479	22.4401	21.8088	22.4056	21.7087	22.6794	22.5656	22.1753	22.4079	21.7222	22.4378	22.2131	E9PVA6	Git2	E9PVA6_MOUSE
25.7012	24.8663	24.9894	25.0935	25.1119	24.8573	25.0991	25.3486	25.1103	25.6502	24.4702	24.9617	25.5075	25.4849	E9PVA8	Gcn1	GCN1_MOUSE
18.4074	17.8636	16.2841	17.7087	18.4635	18.1824	17.6526	18.0882	17.9444	17.6084	18.5328	17.5868	18.0206	16.9459	E9PVB5;E9PVB5-2	Ttc17	TTC17_MOUSE
20.3153	22.2288	20.7287	21.5815	21.2019	21.7923	21.8027	20.5463	20.253	20.5267	19.8725	20.6405	19.6538	20.9626	E9PVX6	Mki67	KI67_MOUSE
21.6912	21.9894	21.7109	21.4938	21.413	21.7423	21.7466	21.5672	21.967	22.0216	22.2497	22.6131	22.4876	22.1718	E9PWG6	Ncapg	E9PWG6_MOUSE
18.1403	19.1323	NaN	19.3963	NaN	18.5186	NaN	19.384	20.0149	18.4819	19.5107	18.4939	19.5274	17.9967	E9PWL0	Trim30d	E9PWL0_MOUSE
20.5841	20.1543	19.3822	20.1828	19.7559	20.1027	19.5943	21.9607	20.2818	19.4421	20.2335	20.2946	21.972	22.6599	E9PWW6	Zc3h7a	E9PWW6_MOUSE
20.6849	20.6151	20.3414	21.43	20.8361	21.2748	21.3836	21.159	21.1472	21.0323	21.4709	21.3432	21.4676	21.1659	E9PWW9	Rsf1	E9PWW9_MOUSE
22.8886	23.0672	22.8885	22.665	22.7913	22.9235	22.8241	23.1684	23.0802	23.08	22.9925	23.0456	22.8857	23.0527	E9PWZ6;E9PZW8	Myo9b	E9PWZ6_MOUSE;E9PZW8_MOUSE
21.2169	21.695	21.4093	21.3465	21.584	21.4264	22.0163	21.6364	21.4445	21.3847	21.704	21.6459	21.632	21.8069	E9PX68	Slc4a1ap	E9PX68_MOUSE
20.9678	19.4608	21.1552	20.1627	20.545	21.1452	20.9875	19.9397	20.3092	20.3869	20.9261	20.5179	20.0742	20.9483	E9PXF8	Sbf2	MTMRD_MOUSE
21.8697	21.674	21.7448	21.4007	21.7318	21.3565	21.6936	21.6635	21.8062	21.8067	21.5334	22.2199	21.4342	21.7779	E9PY16	Adap1	E9PY16_MOUSE
20.756	NaN	20.5367	19.1168	17.5216	19.0509	18.0277	18.812	NaN	18.9516	NaN	NaN	NaN	17.6	E9PY46	Ift140	IF140_MOUSE
21.2144	20.1485	20.8529	20.9989	20.9616	20.9754	20.5788	20.9704	20.5033	21.1305	20.3995	20.4054	20.341	20.6939	E9PYB0	Ahnak2	E9PYB0_MOUSE
21.3094	21.0341	21.509	22.063	20.676	22.137	20.793	21.6529	21.0639	20.9926	21.0183	21.3908	20.9389	20.6895	E9PYD1	Fam98c	E9PYD1_MOUSE
22.7768	21.8192	22.7163	21.805	22.6906	21.9115	22.4567	21.8528	21.757	22.5932	21.6551	22.3623	22.0518	22.2593	E9PYG6	Rasa1	E9PYG6_MOUSE
19.6898	19.3877	19.0795	19.401	19.8582	18.9762	18.8846	19.6361	19.6461	19.8568	19.487	19.5907	19.5667	19.4896	E9PYH6	Setd1a	SET1A_MOUSE
22.9139	23.0034	22.869	22.8625	22.8783	22.1447	22.8477	22.9295	22.2567	22.8672	22.0923	22.5767	22.3196	21.6494	E9PYK3	Parp4	PARP4_MOUSE
19.3955	19.6436	19.8152	19.5926	NaN	19.2973	19.2461	18.5272	19.3004	19.7522	19.809	19.6046	19.6721	19.6682	E9PYL2	Prr12	PRR12_MOUSE
18.2534	19.815	19.3627	18.1492	17.8224	17.0446	18.6566	18.6722	18.621	18.7788	18.9618	19.1423	18.7393	18.7319	E9PYP2	Nbeal1	E9PYP2_MOUSE
19.7796	NaN	19.7351	19.4134	19.4052	19.2408	19.4197	19.0685	18.584	19.7251	18.6593	19.1556	18.8114	19.3794	E9PYR1;F8VQK6	Fbxl18	E9PYR1_MOUSE;F8VQK6_MOUSE
20.4392	19.4816	20.0814	19.9279	20.587	19.7576	19.983	20.2599	20.0093	20.3808	20.1292	20.5142	20.3454	20.4163	E9PZ26	Brd1	E9PZ26_MOUSE
21.8715	22.3852	21.377	22.3826	21.9582	22.6063	22.7476	22.4563	22.5956	21.9473	22.6033	22.8168	22.6143	22.7231	E9PZJ8	Ascc3	ASCC3_MOUSE
19.8608	19.8647	20.1854	19.9462	20.5503	20.5108	20.6389	20.5681	20.8833	21.0082	20.5089	19.4576	20.676	20.247	E9PZM4	Chd2	CHD2_MOUSE
20.9717	21.5823	20.9386	21.3634	20.8898	21.1563	20.4358	21.4683	21.08	21.0467	21.1233	20.5705	21.2982	20.9709	E9PZM7	Scaf11	E9PZM7_MOUSE
21.0922	20.7924	21.1773	20.6859	20.7127	21.0667	21.1236	21.5369	20.6424	20.586	20.6055	20.904	20.5628	20.487	E9PZP8	Herc1	E9PZP8_MOUSE
20.8288	20.698	19.6443	20.7128	17.7368	20.4787	20.1483	21.0902	20.8354	18.0777	20.7448	19.9786	21.3473	20.4443	E9PZQ1;G3X9F7	Ddx60	E9PZQ1_MOUSE;G3X9F7_MOUSE
21.974	21.5208	21.4854	21.0213	22.2848	21.2943	21.6517	21.5317	21.2431	21.5267	20.603	21.2332	20.2189	22.2839	E9Q0A3	Arhgef11	E9Q0A3_MOUSE
22.3128	21.6929	22.1542	21.379	21.5738	21.1533	21.9219	21.7977	21.51	22.5392	21.3166	22.0756	21.5936	21.6569	E9Q0Y4	Sipa1	E9Q0Y4_MOUSE
22.5498	23.2884	22.576	23.0628	22.5223	23.3038	22.6711	23.2932	23.4886	22.4965	23.3341	23.11	23.0851	22.6609	E9Q137	Tex264	E9Q137_MOUSE
21.6724	20.6228	20.4226	20.2766	20.2291	21.7657	21.5744	22.1553	21.9979	21.6551	21.9461	21.6008	21.9554	21.3876	E9Q166	Atad2b	E9Q166_MOUSE
22.43	23.9697	22.1403	23.5678	21.9606	23.7462	21.2239	23.8153	23.8742	21.8723	23.4945	21.8037	23.7986	22.2264	E9Q1P8	Irf2bp2	I2BP2_MOUSE
21.0033	20.4682	20.3415	20.1766	20.9291	20.5757	20.4785	20.7354	20.5554	20.6106	20.4106	20.2864	20.395	20.6953	E9Q1W7	Tbck	E9Q1W7_MOUSE
20.7135	20.9877	21.1012	21.1513	20.8819	21.0334	20.6958	21.1583	21.6206	21.2867	21.294	21.2366	21.6262	20.9766	E9Q236;E9Q467	Abcc4	E9Q236_MOUSE;E9Q467_MOUSE
20.1056	20.448	20.0569	19.5909	20.0446	19.9662	19.7211	19.9452	19.8402	20.1373	19.8733	20.1791	20.0084	20.0808	E9Q2E4	Hectd4	E9Q2E4_MOUSE
25.1432	25.0281	25.2054	24.3073	25.294	24.8145	25.0619	25.0947	24.4286	25.2769	23.4664	22.5781	24.278	23.2458	E9Q2I4	Elmsan1	E9Q2I4_MOUSE
23.524	23.4647	23.8965	23.8874	23.4514	23.8573	24.1663	23.6939	23.9404	23.7966	24.0338	24.2377	23.5219	24.0497	E9Q2M9	Wdfy4	E9Q2M9_MOUSE
23.4643	23.3488	23.2971	23.5011	23.5272	23.3722	23.578	23.7343	23.4947	23.6096	23.3114	23.4122	23.4138	23.1559	E9Q309	Cep350	CE350_MOUSE
19.8039	19.9108	19.7496	19.5529	19.4406	19.7899	19.6933	20.0497	20.0499	19.7318	20.099	20.1231	20.1489	19.8275	E9Q368	Tarbp1	E9Q368_MOUSE
21.3784	25.1444	21.3034	21.4842	21.3681	21.5637	21.464	23.8273	24.3204	21.2298	23.6761	21.4965	25.2855	21.3538	E9Q394-2	Akap13	AKP13_MOUSE
18.4571	18.8043	NaN	19.3276	NaN	NaN	16.5133	19.4364	19.3336	18.9374	19.3775	18.0627	19.2504	18.3346	E9Q3C1	C2cd2	C2CD2_MOUSE
22.3334	21.9165	21.9119	22.3273	21.4066	22.4056	21.7434	22.7141	22.5101	22.5364	22.4655	22.4704	22.4577	22.4067	E9Q3G8	Nup153	E9Q3G8_MOUSE
22.6183	21.7812	22.2125	21.9731	22.4464	21.971	22.203	22.2524	21.9227	22.5334	21.7384	22.2705	21.8324	22.1368	E9Q3L2	Pi4ka	PI4KA_MOUSE
18.3973	19.3056	18.7169	19.2441	17.8633	19.0748	NaN	19.9155	19.8835	18.871	19.6446	20.3222	20.4056	18.3361	E9Q3R9;E9Q444;G3X9A3	Zbtb21	E9Q3R9_MOUSE;E9Q444_MOUSE;G3X9A3_MOUSE
21.0994	21.4176	21.3977	21.2997	21.3406	21.2104	21.2099	21.1806	20.5183	21.2936	20.6114	21.981	21.549	21.7087	E9Q411	Nbas	E9Q411_MOUSE
24.1341	23.427	24.3135	23.3076	24.2158	23.4776	24.2118	23.6872	23.4172	24.3601	23.6299	24.1106	23.6664	24.1452	E9Q453;E9Q456;G5E8R2	Tpm1	E9Q453_MOUSE;E9Q456_MOUSE;G5E8R2_MOUSE
21.5879	21.2027	21.6047	21.3365	21.3697	21.4836	21.5672	20.8656	21.739	21.3016	21.5582	21.3963	21.6185	22.8951	E9Q4N7	Arid1b	ARI1B_MOUSE
20.4969	19.2564	20.353	NaN	20.3913	19.3689	19.7324	NaN	18.9277	18.8108	18.9364	19.6804	19.4017	19.4673	E9Q4S1	Pde8b	PDE8B_MOUSE
20.4827	21.2238	19.9527	21.2622	19.9588	20.8156	19.4377	21.4858	21.3485	20.644	21.4039	20.3523	21.3679	20.6747	E9Q4T4	Ccdc71l	E9Q4T4_MOUSE
19.4295	19.4232	20.0701	19.437	20.3454	19.7758	20.2526	19.5803	19.8427	19.5648	19.9428	19.9925	19.9823	19.5942	E9Q4Y4	Cep192	E9Q4Y4_MOUSE
23.2482	22.8545	23.12	23.0411	23.1913	22.2918	22.7203	22.7361	22.2357	23.2275	22.2371	22.9429	22.5458	22.8189	E9Q512	Trip11	E9Q512_MOUSE
25.0746	25.851	24.7479	25.5755	24.9344	25.6351	24.7887	25.7762	25.8687	25.1304	26.0161	25.8908	26.1203	25.0973	E9Q555	Rnf213	RN213_MOUSE
21.3769	22.5864	21.6075	22.499	21.0073	22.0472	21.1122	22.7897	22.8783	21.2683	22.8838	21.9677	23.1203	21.3427	E9Q5C9	Nolc1	NOLC1_MOUSE
19.6463	20.0787	19.1145	19.6116	19.0946	19.8146	19.5878	20.07	19.9962	20.3088	19.7639	20.0371	19.9147	20.146	E9Q5F9;E9Q5F9-2	Setd2	SETD2_MOUSE
21.2661	22.3082	21.6134	22.101	21.2019	21.5351	21.5865	22.0535	22.2451	21.493	22.4314	21.9726	22.3306	21.8577	E9Q5K9;E9Q5K9-2	Ythdc1	YTDC1_MOUSE
22.3015	21.607	22.1996	20.7835	22.4388	20.3446	22.3882	20.5946	21.0799	22.3412	20.9984	22.2653	20.5547	21.9939	E9Q612	Ptpro	PTPRO_MOUSE
29.82	28.4274	29.7222	28.796	29.8602	28.6691	29.4112	28.7552	28.541	29.8491	28.5086	29.2005	28.4154	29.4312	E9Q616	Ahnak	E9Q616_MOUSE
24.7574	23.4073	24.6679	23.4704	24.7525	23.527	24.5389	23.9332	23.6195	24.8028	23.7143	24.42	23.8819	24.3723	E9Q634	Myo1e	MYO1E_MOUSE
20.524	NaN	NaN	NaN	20.9498	NaN	20.7981	NaN	NaN	20.5425	NaN	20.2897	NaN	20.8337	E9Q6C8	Xkr6	XKR6_MOUSE
21.8277	21.9638	21.7994	21.9873	21.8259	21.8661	21.9604	22.059	21.9062	22.325	22.0123	22.2024	21.8481	22.2644	E9Q6J5;E9Q6J5-3	Bod1l	BD1L1_MOUSE
21.4738	20.1612	20.3789	19.5651	21.2957	18.1515	21.3964	18.734	19.8024	20.0155	18.6864	19.9798	18.4842	20.1718	E9Q6P5	Ttc7b	TTC7B_MOUSE
21.5043	21.1474	22.2303	21.025	21.9929	20.8428	21.5238	21.0033	21.0195	21.3997	20.9923	21.313	21.3188	21.1386	E9Q6R7	Utrn	E9Q6R7_MOUSE
23.7255	23.3335	23.8716	23.3778	23.715	23.2547	23.5987	23.7921	23.2995	24.0807	23.5068	23.5751	23.5251	23.5185	E9Q6U4;Q3UWL8	Pfdn4	E9Q6U4_MOUSE;Q3UWL8_MOUSE
22.3426	22.4543	21.7007	22.0887	21.6788	22.4407	21.578	22.2529	22.11	22.0609	21.8108	22.1442	21.8612	21.7949	E9Q735	Ube4a	UBE4A_MOUSE
21.2476	20.1583	21.3017	19.8334	19.265	19.7484	19.508	20.0696	19.6998	19.9191	19.7331	19.0968	20.5331	19.6221	E9Q774;E9Q777	Akap11	E9Q774_MOUSE;E9Q777_MOUSE
20.1059	19.9588	20.1389	20.1945	19.9617	20.2477	19.9544	20.4442	20.3534	20.2286	20.2133	20.0381	19.9967	20.1663	E9Q784	Zc3h13	ZC3HD_MOUSE
22.0286	21.9468	22.2981	21.923	22.3837	22.0286	21.9564	22.0421	22.0498	22.5407	21.8603	22.224	22.077	22.2272	E9Q7C9;Q5UE59;Q7TNF4;Q8CD76	Klc1	E9Q7C9_MOUSE;Q5UE59_MOUSE;Q7TNF4_MOUSE;Q8CD76_MOUSE
20.3823	20.0579	20.1587	19.7887	20.4052	20.0494	20.0093	19.9201	20.2037	20.264	20.0932	20.3807	20.2388	20.6111	E9Q7E2	Arid2	ARID2_MOUSE
24.0958	23.6304	24.3251	23.609	24.4093	23.5667	24.0791	23.8468	23.6079	24.4042	23.585	24.2654	23.6719	24.2327	E9Q7G0	Numa1	NUMA1_MOUSE
18.6584	18.7941	19.2239	18.7239	18.989	18.8726	18.5705	18.3808	19.2442	19.5159	18.7237	19.5203	19.1699	19.1848	E9Q7L1;G3UX45	Urb2	E9Q7L1_MOUSE;G3UX45_MOUSE
19.6239	20.4603	18.6323	21.019	20.1081	21.0871	19.0511	21.3604	20.9529	20.0626	21.262	20.8337	20.9032	20.8963	E9Q8D0	Dnajc21	DJC21_MOUSE
22.321	23.3396	22.4177	22.9619	22.4047	22.7912	22.2524	23.5233	23.3723	22.9077	23.4798	22.4043	23.6259	22.8604	E9Q8I7	Nfxl1	E9Q8I7_MOUSE
17.4584	19.7678	20.085	19.5862	20.07	19.8223	20.0632	19.7081	20.1414	20.0278	19.8307	19.9016	19.9484	19.9964	E9Q8V6	Dennd4a	E9Q8V6_MOUSE
23.8985	24.2311	23.9344	23.7447	24.0416	24.0713	24.0407	23.8673	24.1542	23.8565	24.2942	24.1477	24.2239	23.9848	E9Q912	Rap1gds1	E9Q912_MOUSE
21.2984	22.7845	21.0225	22.4672	21.4115	22.547	21.5446	22.6348	22.7339	21.418	22.9915	21.6672	23.2241	21.5901	E9Q9A9;E9Q9A9-2	Oas2	OAS2_MOUSE
19.4445	18.9244	19.0151	NaN	18.7072	NaN	18.0972	17.2085	17.3545	18.6106	18.1938	19.3747	18.0719	19.2813	E9Q9B3	Spryd3	E9Q9B3_MOUSE
19.1934	18.3954	18.9118	21.0523	21.1006	21.1117	21.195	20.8527	18.3434	21.2053	20.5136	20.9721	20.6641	18.9217	E9Q9D5	Rabl2	RBL2A_MOUSE
19.5956	19.9547	19.7064	19.7856	19.7627	19.6323	19.3361	19.9163	19.7382	19.9382	19.6322	19.9139	19.8704	19.9261	E9Q9Q2	R3hdm1	E9Q9Q2_MOUSE
22.3333	21.7843	22.1596	21.9258	22.1668	21.9775	21.9771	22.1891	22.0391	22.3986	21.6982	22.2322	22.2537	22.0928	E9QAE3	Btaf1	E9QAE3_MOUSE
21.6236	22.2724	21.7964	22.1205	22.4914	22.1243	22.0209	22.3648	22.3336	22.238	22.3024	21.981	22.0914	21.8077	E9QAH1	Golgb1	E9QAH1_MOUSE
22.3988	23.3549	22.2189	24.4576	23.6579	22.987	24.0878	24.321	23.7403	25.1435	23.7953	24.0784	24.3214	23.4179	E9QAM5	Helz2	HELZ2_MOUSE
22.274	22.8349	22.2176	22.4077	22.4785	25.7345	22.3648	22.3782	22.7175	22.4875	22.6265	22.5457	22.7302	22.2956	E9QAT4-2	Sec16a	SC16A_MOUSE
20.9589	21.2961	20.6452	21.0994	20.7268	21.1879	20.7261	21.5399	21.2694	21.1409	21.3346	20.8722	21.2325	21.0163	E9QP49	Ehbp1l1	E9QP49_MOUSE
23.2048	22.8546	23.1827	22.8539	23.0954	23.0753	23.0962	23.2255	22.9307	23.1137	23.0844	22.9933	22.8401	23.1511	F2Z3U3	Raph1	F2Z3U3_MOUSE
20.2685	21.9441	20.8296	22.5317	21.4959	22.4955	21.3314	22.4765	23.1336	21.1184	22.5568	20.6735	23.0665	21.2992	F2Z461	Herc6	HERC6_MOUSE
24.8325	23.3232	24.8064	23.1622	24.6919	23.2059	23.377	23.3563	23.347	24.9894	24.7462	24.9446	24.6578	24.8701	F6RDI8	Srsf11	F6RDI8_MOUSE
21.2836	21.246	21.0671	20.9438	21.6063	21.5719	21.0245	21.0787	21.7219	21.3047	21.3847	21.4752	21.3253	21.8279	F6RPJ9	Ide	F6RPJ9_MOUSE
22.373	22.6291	22.4839	23.2721	22.6474	23.0204	22.6959	23.03	22.9737	22.883	23.2691	22.6374	23.2815	22.8623	F6WL90	Sp100	F6WL90_MOUSE
22.8407	24.0652	23.3084	23.3544	23.3535	23.5197	23.4028	23.2884	23.7519	23.4717	23.6022	23.4097	23.5082	23.5127	F6ZDS4	Tpr	TPR_MOUSE
21.8864	22.097	22.0077	21.8134	22.009	22.6703	22.1459	23.0387	22.2477	22.0986	22.9611	22.5679	23.1816	22.2703	F7ACR9	Macf1	F7ACR9_MOUSE
19.3234	21.154	19.4584	20.6713	19.2669	20.6461	19.1195	21.1111	20.8943	19.245	21.3036	19.2904	20.7128	19.0223	F7BE84	Ankrd50	F7BE84_MOUSE
22.1412	23.0945	22.0855	22.8616	22.2591	22.882	22.3419	23.1673	23.3565	22.5411	23.2665	22.8291	23.5191	22.6438	F7BJB9	Morc3	MORC3_MOUSE
20.694	21.5087	20.732	20.6429	20.5279	20.8338	20.8708	21.0672	20.7687	20.9022	20.6736	20.644	21.1916	21.2089	F7D4H5	Phactr2	F7D4H5_MOUSE
26.2609	25.5308	26.1458	25.5858	26.3264	25.6132	25.7904	25.4998	25.528	26.2172	25.4902	25.3299	25.0955	25.7515	F7DBB3	Ahnak2	F7DBB3_MOUSE
22.5746	22.4569	21.0752	21.9561	22.1586	21.5694	22.3794	21.9344	22.5418	21.8782	22.3295	23.8175	21.2571	22.1563	F8VPK0	Ttc37	F8VPK0_MOUSE
21.9287	22.4277	21.8919	22.1038	21.8961	22.0915	21.7013	22.2329	22.3975	21.9426	22.1813	22.1205	22.2531	21.8516	F8VPN4	Agl	F8VPN4_MOUSE
20.3481	20.7493	18.6345	19.1284	18.5578	20.3089	19.3173	21.0313	19.29	21.5514	19.9658	NaN	20.9471	19.0491	F8VPP8	Zc3h7b	F8VPP8_MOUSE
19.9465	20.3671	20.057	19.2037	20.0924	19.8215	20.1405	20.1237	21.3169	21.8304	21.9065	21.3553	20.7362	21.8987	F8VPQ2	Arid4a	ARI4A_MOUSE
18.5929	20.2386	19.3405	20.0108	19.4594	19.9486	19.4662	19.9693	19.8764	19.6938	19.968	19.9919	20.1222	19.5023	F8VPZ3	Usp32	F8VPZ3_MOUSE
21.7085	21.4705	21.1121	21.675	21.7728	21.7659	21.5283	21.7862	21.6114	22.0281	21.3075	21.8893	21.8711	21.6564	F8VQ05	Fryl	F8VQ05_MOUSE
19.169	22.7612	18.1333	23.1457	17.4563	23.1369	18.8819	23.3416	23.6235	19.0665	23.6258	20.4549	24.2286	19.708	F8VQ29	Iqgap3	F8VQ29_MOUSE
23.487	23.4212	23.5022	23.4009	23.3979	23.4243	23.3933	23.5102	23.4946	23.6394	23.667	23.3868	23.5338	23.5057	F8VQC1	Srp72	F8VQC1_MOUSE
20.726	21.8334	20.616	21.4165	20.9086	21.4557	21.1897	21.4494	21.8002	20.7682	21.6309	20.8579	21.8219	21.1339	F8WIE5	Hectd1	F8WIE5_MOUSE
22.3765	22.9235	22.1381	22.6481	23.3941	23.5014	23.3603	23.7197	23.3763	22.5674	22.3371	21.9607	22.4123	22.9237	F8WIT2	Anxa6	F8WIT2_MOUSE
23.126	22.2364	23.0766	22.5885	23.1247	22.3828	22.9472	22.5048	22.248	22.9512	22.321	22.6569	22.2894	22.9331	F8WIU1	1700037H04Rik	F8WIU1_MOUSE
22.4853	21.5413	22.2351	22.1204	22.4662	21.807	22.1593	22.1578	21.9776	22.4363	21.8806	22.1374	21.9623	22.0995	G3UVU2	Sf3a2	G3UVU2_MOUSE
16.8213	17.294	17.7524	16.8478	17.5878	16.889	17.2437	17.1908	16.9831	18.3259	16.5274	17.2376	17.0622	17.3958	G3X8Q1	Cabin1	G3X8Q1_MOUSE
24.0582	24.2124	23.9031	23.7802	23.9507	23.899	24.116	24.1026	24.0053	23.7608	23.9831	24.0751	23.7666	23.9903	G3X8U3	2210016F16Rik	G3X8U3_MOUSE
21.0143	20.532	20.8687	20.4505	21.0111	20.5392	20.617	20.8805	20.7136	20.9041	20.8974	20.6886	20.8678	20.827	G3X8X0	Dhx16	G3X8X0_MOUSE
19.1855	19.0961	19.1185	19.1134	18.1441	19.357	19.4492	19.1345	19.4685	19.7049	19.2441	19.5532	19.7512	19.6127	G3X963	Atad2	G3X963_MOUSE
23.9372	23.9765	24.9419	23.6744	24.5036	23.6772	24.3012	23.9738	23.7907	24.2103	23.7126	23.9123	23.8494	23.868	G3X972	Sec24c	G3X972_MOUSE
21.4455	21.8047	22.1126	22.159	22.2114	22.101	22.1343	22.1344	21.9373	22.1397	21.8992	22.2378	22.0398	22.2141	G3X9B1	Heatr1	G3X9B1_MOUSE
20.1183	20.3504	19.5312	20.0781	20.6758	20.9396	20.1692	20.8768	20.819	20.9706	20.7435	20.7631	20.5703	20.7362	G3X9F6	Sh3tc1	G3X9F6_MOUSE
17.2519	18.7926	16.6246	18.223	16.77	18.1238	16.0606	18.518	18.467	17.7942	18.3295	17.6379	18.6169	17.5839	G3X9J0	Sipa1l3	SI1L3_MOUSE
22.0707	22.3235	21.8728	21.8561	22.0607	22.1829	21.9694	22.1958	22.4693	22.1134	22.3259	21.9586	22.1748	21.9773	G3X9K3	Arfgef1	BIG1_MOUSE
19.6052	NaN	19.4386	18.9232	19.2587	18.9371	18.0244	19.7063	19.9747	19.9588	20.8385	19.8334	20.7759	19.5141	G3X9X1	Kbtbd2	G3X9X1_MOUSE
20.3448	20.9136	19.599	20.3163	19.9228	20.569	19.5023	20.6652	20.2219	20.3661	20.1929	20.421	20.7839	20.0563	G3X9Z4	Pcf11	G3X9Z4_MOUSE
19.1666	18.7774	20.0907	19.3814	19.289	19.2588	19.5932	19.2936	18.8822	19.4964	19.9172	19.6174	19.6811	19.8584	G3XA30	Nsmce4a	G3XA30_MOUSE
24.9402	24.5908	24.9009	24.4206	25.117	24.4653	24.9263	24.6608	24.4182	24.9593	24.4922	25.0919	24.446	24.8724	G5E829	Atp2b1	AT2B1_MOUSE
18.4841	NaN	17.8967	17.9041	NaN	18.3262	18.3682	18.3821	18.6809	18.5648	18.2584	18.6571	18.5261	18.2918	G5E837	Hcfc2	G5E837_MOUSE
22.4053	22.5472	22.3353	22.5672	22.3804	22.4131	22.3272	22.8421	22.5872	22.686	22.7046	22.5204	22.8875	22.1533	G5E870	Trip12	TRIPC_MOUSE
23.2058	23.3651	23.2668	NaN	22.6173	23.5725	22.849	23.6733	23.122	23.0613	23.2959	22.8782	23.2002	22.7027	G5E872	Rnpepl1	RNPL1_MOUSE
23.7433	22.5727	23.8095	23.0448	23.4688	22.6148	23.3677	23.0551	22.5669	23.7459	22.805	23.0054	22.5167	23.3848	G5E895	Akr1b10	G5E895_MOUSE
21.6439	21.8998	21.7503	21.5182	21.782	21.6403	21.8249	21.9127	21.9207	21.8302	22.2652	22.0887	21.9498	21.9125	G5E897	Poglut3	PLGT3_MOUSE
22.7496	22.9354	22.6634	23.2749	22.5258	23.1181	22.3854	23.6046	23.5155	23.1365	23.5228	23.2586	23.5475	23.2187	G5E8T3;Q9D104	Srp19	G5E8T3_MOUSE;Q9D104_MOUSE
23.1026	23.3494	22.6476	23.6047	22.6663	23.5027	22.5099	23.1385	23.6402	23.0329	23.7949	22.8044	23.99	22.7756	G5E8V9	Arfip1	G5E8V9_MOUSE
19.4433	19.1288	18.3205	19.2313	19.0139	19.1726	18.8986	18.2299	19.6487	17.7961	18.6086	20.0055	18.4182	18.3066	G5E905;Q80XN4	Zfp871	G5E905_MOUSE;Q80XN4_MOUSE
23.8692	23.6099	23.7349	23.4617	23.4211	23.6029	23.7838	23.7866	23.9253	23.935	23.8186	24.0409	23.851	23.9942	G5E924	Hnrnpl	G5E924_MOUSE
19.5864	19.7523	19.758	18.6032	19.267	18.7748	19.4688	19.9475	19.5485	19.8404	19.9396	19.751	19.8261	19.522	H3BKQ3;H3BL92	Evi5l	H3BKQ3_MOUSE;H3BL92_MOUSE
18.66	20.3628	NaN	19.9925	NaN	19.61	NaN	20.3038	20.1887	18.6798	19.7099	19.9483	19.0569	20.3212	H3BLL3	Lrch4	H3BLL3_MOUSE
19.8536	18.872	19.5253	17.8934	19.3653	18.5199	19.4256	18.0534	18.1887	19.8529	18.1963	19.4548	18.4906	18.9574	I7HJS2;Q91WF0	Taz	I7HJS2_MOUSE;Q91WF0_MOUSE
21.0864	21.4239	21.0885	21.1699	21.1363	21.3318	21.3154	21.0126	21.3141	21.4178	21.1337	21.1358	21.0854	21.3549	J3KMQ6	5730455P16Rik	J3KMQ6_MOUSE
22.02	22.1197	21.926	21.9099	22.1244	21.6783	21.9283	21.9466	21.9576	22.1249	21.987	21.6616	21.8346	21.5387	J3QN89;Q3TJ22	Aamp	J3QN89_MOUSE;Q3TJ22_MOUSE
17.8716	18.116	17.5499	18.5008	17.3636	18.3682	17.8197	19.0119	18.7139	18.6184	18.1069	18.4735	18.4231	18.2094	L7N209	Hbs1l	L7N209_MOUSE
18.9214	19.5831	18.3972	20.0741	19.9813	20.3296	20.0933	20.3815	20.2362	20.234	20.2656	19.8706	20.3281	20.2407	M0QWN7	Usp35	M0QWN7_MOUSE
23.2486	24.0132	23.3287	24.1164	23.4	23.9678	23.1554	24.2195	24.0102	23.4447	23.937	23.0713	24.1468	22.9653	O08528	Hk2	HXK2_MOUSE
26.9067	26.8659	26.8015	26.3124	26.9678	26.5614	26.9031	26.6453	26.7196	26.8671	26.7146	27.1799	26.7435	26.8816	O08529	Capn2	CAN2_MOUSE
25.4484	25.3395	25.6252	25.2744	25.5032	25.338	25.5891	25.4252	25.1694	25.5276	25.268	25.4662	25.1862	25.3894	O08539-2	Bin1	BIN1_MOUSE
24.4774	24.4657	24.141	24.4954	24.2091	24.4128	24.0811	24.7561	24.5118	24.6135	24.5575	24.3649	24.5435	24.4068	O08547	Sec22b	SC22B_MOUSE
19.6642	20.0956	17.4659	20.5755	19.7623	20.3105	20.3028	20.0053	20.2856	20.0301	18.9492	19.9704	20.1778	20.297	O08550	Kmt2b	KMT2B_MOUSE
27.5008	27.1951	27.5226	27.2588	27.4458	27.2096	27.4442	27.4706	27.275	27.5364	27.2967	27.3462	27.2391	27.3862	O08553	Dpysl2	DPYL2_MOUSE
24.2017	25.488	24.1913	25.3608	24.434	25.4103	24.5293	25.5562	25.5757	24.3734	25.766	24.6289	25.5573	24.6039	O08573-2	Lgals9	LEG9_MOUSE
24.1528	24.5274	24.3282	24.2845	24.2083	24.2033	24.3481	24.29	24.0348	24.3446	24.1829	24.2408	24.0422	24.3713	O08579	Emd	EMD_MOUSE
19.7671	21.3758	20.6647	20.9772	NaN	21.0783	20.893	21.1863	20.7281	20.8089	21.1617	NaN	20.6407	20.9051	O08580	Esrra	ERR1_MOUSE
22.647	22.6535	22.4553	22.4035	22.7645	22.4971	22.6932	22.7027	22.5912	22.7231	22.5182	22.8132	22.6334	22.5654	O08582	Gtpbp1	GTPB1_MOUSE
24.521	24.7573	24.4821	24.9549	24.3176	25.2196	24.4868	25.1145	25.2105	24.562	25.414	24.9468	25.1534	25.1056	O08583	Alyref	THOC4_MOUSE
26.9454	27.3713	27.2627	27.2302	27.3271	27.1054	27.3025	27.1029	26.8233	27.2464	27.0176	27.0254	26.6362	27.2004	O08585	Clta	CLCA_MOUSE
21.5895	22.0545	21.5338	21.5817	21.5872	21.7021	21.4673	21.9838	22.1282	21.3553	21.6498	21.7989	21.9217	21.4397	O08586	Pten	PTEN_MOUSE
22.2095	22.2179	22.2007	22.2661	22.3068	22.218	22.1706	22.5389	22.443	22.2823	22.2332	22.2871	22.6033	22.0368	O08599	Stxbp1	STXB1_MOUSE
20.548	20.5771	20.4815	20.7417	20.6728	20.8285	20.3981	20.7032	20.5902	19.882	20.2103	19.3046	19.6732	19.7753	O08600	Endog	NUCG_MOUSE
21.729	21.9235	21.7792	21.7734	22.0176	21.8286	21.8176	22.1774	21.9195	22	21.7235	21.9274	21.7971	21.7124	O08605	Mknk1	MKNK1_MOUSE
17.8263	19.2972	17.3581	19.0736	17.0041	19.0694	17.2182	18.7946	19.413	17.8762	19.2551	18.4068	19.1423	18.1368	O08609;O08609-3	Mlx	MLX_MOUSE
22.9464	22.2221	22.8778	21.9622	22.8376	22.1838	21.3269	22.2763	21.1266	22.9452	21.9593	21.9075	21.9687	22.4001	O08648;O08648-2	Map3k4	M3K4_MOUSE
23.5571	23.4706	23.13	23.2726	23.6001	23.4494	23.7844	23.0419	23.3928	23.2768	23.6356	23.9087	23.8142	23.8535	O08663	Metap2	MAP2_MOUSE
20.8492	NaN	21.1469	20.2944	20.7628	NaN	20.221	20.2734	20.7959	20.8148	21.0473	21.1868	20.4774	20.2163	O08664	Bcl7c	BCL7C_MOUSE
21.3813	20.9095	21.7246	21.3206	21.7992	21.3963	21.5275	20.9145	21.2518	21.2649	21.1912	21.6498	21.3041	21.2496	O08688	Capn5	CAN5_MOUSE
25.8734	26.1127	25.9921	26.3476	26.1585	26.3019	26.0905	26.4525	26.0832	25.8344	25.8557	25.7891	26.0312	25.9777	O08709	Prdx6	PRDX6_MOUSE
19.6152	20.1575	18.9119	19.7161	20.5501	19.8671	19.7127	20.7805	21.0548	19.8358	21.4297	19.9751	21.7044	21.5129	O08715;O08715-4	Akap1	AKAP1_MOUSE
24.5096	24.2234	24.5858	24.1593	24.7589	24.1666	24.4123	24.3196	24.2135	24.6206	24.1529	24.5375	24.3406	24.4081	O08734	Bak1	BAK_MOUSE
22.3092	23.1402	22.2775	22.6869	22.5285	23.6239	22.5797	22.3215	22.9844	22.0775	23.3465	23.1041	23.3215	22.457	O08738	Casp6	CASP6_MOUSE
23.4559	23.6179	23.4715	23.5214	23.4759	23.7287	23.3228	23.8458	23.6046	23.3046	23.3992	23.0427	23.3787	23.0271	O08739	Ampd3	AMPD3_MOUSE
21.8282	22.9583	21.0916	20.7664	21.4199	20.8575	21.5628	21.419	20.8107	21.866	21.5761	21.4369	21.4473	21.7311	O08740	Polr2j	RPB11_MOUSE
25.4228	24.4789	25.286	24.7833	25.533	24.7248	25.1892	25.0371	24.5993	25.3448	24.3467	24.9994	24.3604	25.0576	O08749	Dld	DLDH_MOUSE
24.9308	24.7349	24.7827	24.6262	24.9988	24.6886	24.8058	24.8071	24.8532	24.8605	24.805	24.9494	24.7248	24.6446	O08756	Hsd17b10	HCD2_MOUSE
23.4354	22.6137	23.2805	23.7425	23.3163	23.6161	23.6124	23.2127	23.1326	23.462	23.3647	23.4215	23.2326	23.8481	O08759	Ube3a	UBE3A_MOUSE
19.9178	19.5454	19.9314	NaN	19.9825	NaN	19.8142	NaN	NaN	20.0171	19.5789	19.9719	NaN	19.9823	O08760	Ogg1	OGG1_MOUSE
23.7936	23.5299	24.174	23.6369	24.1025	23.6416	23.6925	24.0752	23.3953	24.1203	23.7355	23.5045	23.7431	23.8747	O08784	Tcof1	TCOF_MOUSE
23.3003	24.5176	23.5438	23.9857	23.7662	24.4352	23.9179	23.891	24.3905	23.6579	24.2993	23.5001	24.4002	23.5139	O08788	Dctn1	DCTN1_MOUSE
18.2675	17.5964	17.0928	17.9797	17.1142	18.0606	NaN	18.3427	17.7182	18.3552	17.2807	18.0304	18.1479	17.8483	O08789	Mnt	MNT_MOUSE
24.9245	25.4908	25.1258	25.4028	25.2988	25.3151	25.2139	25.4145	25.2778	25.4456	25.2199	25.2455	25.1613	25.4265	O08795;O08795-2	Prkcsh	GLU2B_MOUSE
18.5873	NaN	18.6995	NaN	18.7032	NaN	19.6926	NaN	NaN	19.1476	NaN	19.3149	NaN	18.6085	O08796	Eef2k	EF2K_MOUSE
22.4866	22.2323	22.5042	22.5708	22.605	22.4534	22.4173	22.8	22.5912	22.6396	22.3741	22.2855	22.9447	22.3668	O08797	Serpinb9	O08797_MOUSE
22.8101	22.3276	22.8166	22.5234	22.9424	22.4135	22.5609	22.9624	22.6506	22.3733	22.5325	22.4743	21.5911	22.4995	O08800	Serpinb8	SPB8_MOUSE
20.2929	19.9271	20.7093	18.3148	20.721	19.1291	20.6931	20.0793	20.6894	20.8699	19.8842	20.149	20.3889	20.8029	O08804	Serpinb6b	O08804_MOUSE
29.9709	30.0113	30.1653	29.8962	30.0505	29.9442	30.0678	30.0454	30.0496	30.1122	30.2023	29.9164	30.157	29.8526	O08807	Prdx4	PRDX4_MOUSE
24.1222	24.635	24.2926	24.675	24.0761	24.7681	24.2921	24.5987	24.6945	24.3399	24.5769	24.2509	24.5912	24.2578	O08808	Diaph1	DIAP1_MOUSE
24.1687	24.4081	24.2106	24.0113	24.3254	24.1687	24.3004	24.2927	24.4491	24.1986	24.4471	24.606	24.2861	24.3879	O08810	Eftud2	U5S1_MOUSE
20.2664	20.5424	20.1079	19.8864	20.292	19.9765	20.5966	20.5033	19.8897	20.59	20.4328	20.8748	20.574	20.471	O08811	Ercc2	ERCC2_MOUSE
20.2236	20.2924	20.2627	20.2094	20.3877	20.1766	20.218	20.2791	20.2028	19.9691	20.0751	20.1582	19.6941	20.094	O08832	Galnt4	GALT4_MOUSE
21.3004	22.2118	21.1711	22.0637	21.0198	22.0322	21.4604	21.9576	22.1572	21.2965	22.4061	21.7669	22.0405	21.703	O08843	Lst1	LST1_MOUSE
20.1565	18.9675	19.5106	19.2248	19.4932	19.0353	19.8715	19.1737	18.8265	20.0554	18.9798	20.0621	19.6014	20.1283	O08848	RO60	RO60_MOUSE
19.4984	20.8442	20.2664	20.5363	20.5946	21.0973	20.0491	21.0194	21.279	20.5372	20.7507	20.3675	20.9373	20.7458	O08856	Ell	ELL_MOUSE
19.5964	19.7168	19.4095	19.8538	19.5594	19.6908	18.8026	19.7708	19.7595	19.7353	19.7568	19.7262	19.5277	19.6798	O08908	Pik3r2	P85B_MOUSE
21.5564	21.2054	21.5487	21.1043	21.6819	21.1584	21.5523	21.463	21.2992	21.7004	21.2031	21.7635	21.2265	21.5656	O08912	Galnt1	GALT1_MOUSE
22.9147	23.2906	23.1119	23.2235	23.1143	23.2172	23.0801	23.3774	23.2937	23.0446	23.0779	23.0538	23.3075	23.2471	O08915	Aip	AIP_MOUSE
23.8858	22.7307	23.7983	23.2682	23.8472	23.1122	23.6031	22.8323	22.8951	23.7866	23.1045	23.585	23.0745	23.5855	O08917	Flot1	FLOT1_MOUSE
19.3906	19.8714	19.5141	19.5073	19.6741	19.6182	19.6261	19.8644	19.7157	19.5756	19.6387	19.5205	19.4761	19.3346	O08983	Hps1	HPS1_MOUSE
22.0655	22.4119	22.1992	21.9888	22.4912	22.3339	22.3861	22.3104	22.3626	22.4863	22.1471	22.8925	22.474	22.6763	O08992	Sdcbp	SDCB1_MOUSE
28.19	27.4891	28.0486	27.6278	27.8722	27.4455	27.7677	27.4747	27.2735	27.8199	27.3365	27.5056	27.0765	27.658	O08997	Atox1	ATOX1_MOUSE
22.7011	23.3021	22.5749	23.0015	22.6901	23.4028	22.8921	21.4252	23.3416	23.0209	23.0281	21.8648	23.0054	22.9268	O09000	Ncoa3	NCOA3_MOUSE
22.9224	22.6042	22.8327	22.5048	23.0352	22.6408	22.8605	22.835	23.0956	23.1448	23.1179	23.202	23.0553	22.9263	O09005	Degs1	DEGS1_MOUSE
21.1537	20.8221	20.9959	20.5995	21.0061	20.598	20.7914	21.038	20.8744	21.239	20.8011	20.9475	20.412	20.9047	O09012;O09012-2	Pex5	PEX5_MOUSE
24.1671	25.1616	24.045	24.5113	24.5444	23.7316	24.6213	24.8652	24.7525	24.1333	24.4212	24.4728	24.7673	24.2773	O09043	Napsa	NAPSA_MOUSE
24.0069	24.6776	24.3174	24.3502	24.1076	24.3433	23.9909	24.6489	24.5517	24.5574	24.8062	23.4138	24.4529	23.9635	O09044	Snap23	SNP23_MOUSE
25.5797	24.6081	25.4989	24.4111	25.5028	24.615	25.9602	24.3563	24.466	25.3262	24.6685	25.4422	24.607	25.3261	O09047	C3ar1	C3AR_MOUSE
26.2799	26.3751	26.1808	26.099	26.2313	26.1817	26.0692	26.2987	26.235	26.2838	26.3824	26.3597	26.2036	26.0752	O09061	Psmb1	PSB1_MOUSE
24.4092	24.2387	24.0254	23.6118	23.9128	23.8636	23.9907	24.2226	24.2739	24.5221	24.4927	24.5585	24.5884	24.2197	O09106	Hdac1	HDAC1_MOUSE
23.7884	23.0576	23.1496	23.0303	23.0015	22.5692	22.9095	23.2038	23.345	23.5249	23.3651	23.7517	23.4698	23.66	O09110	Map2k3	MP2K3_MOUSE
23.7865	22.7782	23.552	23.0332	23.8004	22.9922	23.4086	23.1252	22.8106	23.5653	22.5824	23.3265	22.7529	23.3613	O09111	Ndufb11	NDUBB_MOUSE
19.4677	21.9878	19.4426	22.43	19.5496	21.7694	20.1114	22.4458	22.4758	19.8839	22.3878	19.6634	21.8283	19.436	O09117-2	Sypl1	SYPL1_MOUSE
20.9954	21.5859	21.699	21.7229	22.0636	21.2921	21.8896	21.9952	21.9437	22.6106	21.8839	22.1273	21.8091	21.9196	O09126	Sema4d	SEM4D_MOUSE
26.6954	26.2651	26.8123	26.1871	26.7058	26.0601	26.7123	26.3966	25.9939	26.7298	25.9587	26.5278	25.7563	26.3561	O09131	Gsto1	GSTO1_MOUSE
25.6275	24.7853	25.6058	24.824	25.6986	24.7205	25.6273	24.7914	24.7042	25.6207	24.808	25.1811	24.2521	25.2239	O09159	Man2b1	MA2B1_MOUSE
26.6607	26.0915	26.6064	26.5515	26.7757	26.6669	26.8741	27.0062	26.8179	26.957	26.7764	26.9447	26.9035	26.6621	O09167	Rpl21	RL21_MOUSE
24.6494	24.3835	24.4711	25.1708	24.7462	24.6751	24.5891	25.3585	24.7492	24.7245	24.5216	24.6445	25.0796	24.7714	O09172	Gclm	GSH0_MOUSE
20.2578	20.5647	20.2063	20.2596	20.6666	20.4698	20.4461	20.511	20.5994	20.1693	20.3732	20.6014	20.5251	20.1976	O09174	Amacr	AMACR_MOUSE
20.8872	21.5087	20.7347	21.6728	21.6482	21.4848	21.4537	21.4202	21.5701	20.7011	21.2843	21.1142	22.3132	20.659	O35071	Kif1c	KIF1C_MOUSE
23.0121	21.8793	22.9173	22.4452	22.708	22.0959	22.837	21.9607	22.121	22.8112	22.4547	22.0322	22.1378	22.6963	O35075	Vps26c	VP26C_MOUSE
22.1183	21.3785	22.0167	21.9961	22.0239	21.9142	21.7329	22.0599	21.6503	22.2481	21.9458	21.7558	21.814	21.7791	O35083	Agpat1	PLCA_MOUSE
18.821	17.9848	18.7948	19.1411	18.6025	18.7469	18.515	19.0657	20.1235	18.9757	19.5394	18.3377	19.9014	18.643	O35099	Map3k5	M3K5_MOUSE
23.4599	24.2083	23.7938	23.9478	23.8505	24.4748	24.2319	23.7899	23.8856	23.627	24.0602	23.7323	23.7642	23.8967	O35114	Scarb2	SCRB2_MOUSE
18.6577	18.3501	19.4385	18.6633	19.5967	18.2427	19.4989	18.5256	18.282	19.5601	18.3967	18.9062	18.5406	18.6866	O35126	Atn1	ATN1_MOUSE
21.7632	21.0291	21.244	21.4182	21.6464	20.9835	21.39	21.4372	20.5372	21.7191	21.1452	21.3956	20.9131	21.4428	O35127	Grcc10	C10_MOUSE
25.826	25.1821	25.6611	25.1613	25.9341	24.9224	25.484	25.3287	25.4113	25.7463	25.1355	25.5866	25.0332	25.4306	O35129	Phb2	PHB2_MOUSE
21.5586	21.7094	21.6551	21.4156	21.9055	21.7391	22.3612	21.612	21.7115	21.9228	21.5663	22.1814	21.8174	21.4549	O35130	Emg1	NEP1_MOUSE
20.9305	20.2433	20.7694	20.1744	20.9343	20.3049	20.8093	20.7363	20.3442	21.2814	20.3568	21.0444	20.2815	20.577	O35134	Polr1a	RPA1_MOUSE
19.5897	19.8404	19.5826	19.3431	19.8306	19.0059	19.3221	19.2666	19.3042	19.7393	19.6044	20.1332	19.8765	19.3647	O35144	Terf2	TERF2_MOUSE
22.4947	22.9166	22.162	22.0577	22.6321	22.5441	22.3462	22.6543	22.6298	22.7369	22.7758	22.6161	22.625	22.4745	O35166	Gosr2	GOSR2_MOUSE
24.4075	25.0781	24.3887	24.619	24.4487	24.7617	24.3633	24.6008	24.5403	24.0925	24.6941	24.2415	24.4401	24.1615	O35215	Ddt	DOPD_MOUSE
21.4337	20.2614	21.2225	20.5929	21.1298	20.4603	21.0084	20.5553	20.4649	21.3361	20.3721	21.1661	20.1705	21.1029	O35216	Cenpa	CENPA_MOUSE
22.7137	22.8044	22.4055	23.0384	22.8351	22.7534	22.7494	22.9836	22.8649	22.7698	22.8157	23.0842	23.046	22.7993	O35218	Cpsf2	CPSF2_MOUSE
24.2798	23.9789	24.4346	24.4347	24.6007	24.2232	24.2237	24.4078	24.0825	24.6953	24.029	24.2849	24.219	24.5131	O35226-2	Psmd4	PSMD4_MOUSE
21.3971	21.0721	21.3118	21.2094	21.4392	21.1199	20.9884	21.327	21.1999	21.6077	21.0119	21.425	21.1644	21.2407	O35239	Ptpn9	PTN9_MOUSE
18.4122	18.7432	19.1791	18.2626	18.8603	18.1933	18.7744	18.8832	18.5056	18.36	18.1172	18.8023	18.3129	18.2743	O35245;O35245-3	Pkd2	PKD2_MOUSE
22.6898	22.6373	22.6059	22.356	22.6586	22.458	22.4317	22.5055	22.6495	22.6059	22.5155	22.4878	22.6066	22.3265	O35250;O35250-2	Exoc7	EXOC7_MOUSE
24.2478	24.3879	24.2747	24.2068	24.1451	24.257	24.3194	24.3102	24.3714	24.1934	24.5206	24.5061	24.251	24.5084	O35286	Dhx15	DHX15_MOUSE
23.4171	23.0399	23.451	23.1067	23.189	23.0928	23.216	22.6917	22.91	23.5651	23.3008	23.4654	23.1441	23.372	O35295	Purb	PURB_MOUSE
23.3857	24.2051	23.6536	24.0192	23.6304	24.1993	23.6109	23.7153	24.0315	23.3561	23.7608	22.9676	23.0854	23.0351	O35298	Aoah	AOAH_MOUSE
18.754	18.5047	19.007	17.3328	19.3506	NaN	19.7821	NaN	18.3438	19.7387	19.0096	18.9916	19.1055	19.1071	O35305	Tnfrsf11a	TNR11_MOUSE
23.4188	23.5722	23.5546	24.182	23.2154	23.861	23.4736	23.9599	23.9237	23.925	24.4654	23.3954	24.4342	23.7961	O35309	Nmi	NMI_MOUSE
24.5968	22.6179	24.688	22.7556	24.8071	22.8139	24.4765	22.9858	22.6886	24.9769	22.4926	24.3675	23.0166	24.5633	O35316	Slc6a6	SC6A6_MOUSE
24.2246	23.4259	24.3722	24.4158	24.4692	24.2735	24.5171	24.5505	24.3767	24.7939	24.3202	24.5316	24.3313	24.5968	O35326	Srsf5	SRSF5_MOUSE
22.3512	23.1937	22.378	22.571	22.4732	23.0576	22.9341	23.1779	23.0821	22.7106	23.1047	23.0661	23.4707	22.6612	O35343	Kpna4	IMA3_MOUSE
22.9627	23.135	23.2058	23.02	23.2869	22.9585	23.0204	23.2395	23.0517	23.3413	22.9116	22.9512	23.3276	23.0373	O35344	Kpna3	IMA4_MOUSE
22.6994	22.7331	22.5072	22.3727	22.2984	22.7305	22.7136	22.7858	22.6676	22.5524	22.4632	22.8614	22.8084	22.552	O35345	Kpna6	IMA7_MOUSE
25.016	23.6004	23.9628	23.5327	24.0605	23.6523	23.7876	24.8326	23.6581	24.7849	24.0859	24.371	23.6099	24.9002	O35350	Capn1	CAN1_MOUSE
21.2314	22.2685	20.9529	22.2732	21.1047	22.1574	21.3075	22.5341	22.5485	21.6652	22.5584	22.0599	22.5707	21.9695	O35368;O35368-3	Ifi203	IFI3_MOUSE
21.7416	22.7462	21.8788	22.2524	22.1267	22.9908	21.6847	22.7798	22.541	21.9247	22.8865	21.7653	22.5971	22.2197	O35375-5;O35375-6	Nrp2	NRP2_MOUSE
23.2512	23.4193	23.0185	23.3019	23.1787	23.3583	23.1271	23.7002	23.7283	23.3331	23.6557	23.3608	23.6417	23.2469	O35379	Abcc1	MRP1_MOUSE
24.9268	25.4075	24.8759	25.1148	25.1974	25.0658	25.1483	25.0454	24.7933	24.9942	24.6907	24.9829	24.6793	24.8649	O35381	Anp32a	AN32A_MOUSE
22.9215	22.6076	22.691	22.544	23.104	22.4735	22.7597	22.7607	22.7665	22.8857	22.5986	22.6201	22.6498	22.5461	O35382	Exoc4	EXOC4_MOUSE
21.3672	21.8195	20.7709	22.0654	21.13	21.6908	20.7496	22.1667	21.7456	20.8281	21.7756	20.5938	21.8982	20.6444	O35386	Phyh	PAHX_MOUSE
18.2041	20.3634	17.777	18.9628	NaN	20.11	17.8354	19.8395	19.9985	18.8743	20.1698	19.3179	20.1256	18.7726	O35387	Hax1	HAX1_MOUSE
27.3211	25.3349	27.8105	27.3188	26.839	27.233	27.5493	26.5252	25.3514	26.1415	26.5227	25.6123	25.1132	25.8371	O35405	Pld3	PLD3_MOUSE
22.5764	21.7397	22.2604	22.3254	22.5876	21.8024	22.1127	21.8746	21.9509	22.4267	21.9229	22.1392	21.803	22.2408	O35435	Dhodh	PYRD_MOUSE
21.3946	20.8872	20.602	22.0763	21.1173	21.4016	21.6828	21.4144	21.659	21.3162	21.356	21.3079	21.6077	21.298	O35448	Ppt2	PPT2_MOUSE
20.8291	21.4248	20.9477	21.2663	20.7521	20.7951	20.926	20.9694	20.2494	20.1005	20.6392	20.1025	20.341	20.7053	O35450	Fkbpl	FKBPL_MOUSE
20.3692	20.5695	20.2132	20.2122	20.3585	20.2465	20.118	20.4524	20.3619	20.3168	20.4074	20.505	20.542	20.4085	O35454	Clcn6	CLCN6_MOUSE
22.7749	22.2917	22.7052	22.23	22.6813	22.2752	22.6109	22.4106	22.3941	22.7256	22.3783	22.8217	22.2729	22.8572	O35459	Ech1	ECH1_MOUSE
23.6885	23.6798	23.6456	23.7803	23.7283	23.7748	23.8094	23.9942	24.0962	23.8458	23.6857	23.8353	24.3327	23.8466	O35465-2	Fkbp8	FKBP8_MOUSE
20.5148	21.185	21.2074	21.5627	21.4697	21.9164	22.3301	21.6826	21.4037	21.7328	21.3868	21.7877	21.036	19.864	O35492	Clk3	CLK3_MOUSE
21.4049	20.6309	21.4463	20.4043	21.2367	20.0893	21.1056	20.5264	20.2425	21.5486	20.3641	20.966	20.7622	21.1299	O35495	Cdk14	CDK14_MOUSE
21.6505	20.8493	21.6814	20.8905	21.3943	20.7247	21.3747	20.8903	20.6096	21.8569	20.7172	21.4008	20.8001	21.626	O35516	Notch2	NOTC2_MOUSE
22.0873	22.235	22.2196	22.1347	22.2641	22.1663	22.2008	22.4224	22.1404	22.305	22.2928	21.8981	22.2414	22.2192	O35551;O35551-3	Rabep1	RABE1_MOUSE
22.7313	21.4329	22.5181	21.5927	22.685	21.4337	22.5177	21.5259	21.6008	22.6959	21.7522	22.4332	21.695	22.4568	O35566	Cd151	CD151_MOUSE
24.4799	23.1595	24.4557	24.3017	24.064	23.6471	24.087	23.671	23.7316	24.5294	23.9363	23.7352	23.6943	24.4696	O35593	Psmd14	PSDE_MOUSE
22.235	21.9036	22.0507	21.7614	22.198	21.9343	22.371	21.9329	21.8805	22.3387	21.7349	22.8342	21.9642	22.1852	O35598	Adam10	ADA10_MOUSE
24.1094	25.0116	24.1248	24.9971	24.22	24.9282	24.0148	25.4288	25.1971	24.1858	25.2317	24.2445	25.244	24.3861	O35601	Fyb1	FYB1_MOUSE
25.0473	24.5896	25.2483	24.473	25.4372	24.5937	24.9838	24.8704	24.5434	25.3306	24.6694	24.9908	24.51	25.0338	O35604	Npc1	NPC1_MOUSE
23.8647	24.1992	23.4164	23.614	23.1503	23.9511	23.4784	23.846	23.8541	24.0069	23.7378	23.6149	23.7256	23.3511	O35609	Scamp3	SCAM3_MOUSE
21.7107	22.0634	21.4144	22.1416	21.7893	21.968	21.7331	22.2009	22.3494	21.927	22.5496	21.7764	22.9851	21.8631	O35613	Daxx	DAXX_MOUSE
20.5499	21.197	20.3396	21.4512	20.3429	20.9998	20.458	21.151	21.5564	20.7591	21.7061	20.6339	21.6603	21.3459	O35623	Bet1	BET1_MOUSE
21.9304	21.6181	21.9004	21.4827	21.8795	21.3733	21.7841	21.4999	21.5012	21.9756	21.6965	22.051	21.6399	21.8239	O35638	Stag2	STAG2_MOUSE
26.5986	26.2334	26.7755	26.1655	26.5538	26.604	26.6662	26.0545	26.0968	26.2586	26.0809	26.3408	26.17	26.276	O35639	Anxa3	ANXA3_MOUSE
25.1756	25.2626	25.2317	24.9969	25.3094	25.032	25.2058	25.2566	25.1615	25.2233	25.1786	25.1716	24.9584	25.178	O35643	Ap1b1	AP1B1_MOUSE
21.1156	20.4818	20.9466	20.2091	20.7499	20.1199	20.7536	20.4483	20.5312	21.1457	20.5486	20.8033	20.334	20.9479	O35648	Cetn3	CETN3_MOUSE
22.0847	23.3413	22.0691	22.7049	22.2855	23.1775	23.4375	21.1456	22.7016	22.7334	22.6013	23.4299	22.5918	23.3502	O35654	Pold2	DPOD2_MOUSE
23.4678	23.3897	23.921	23.1767	23.7494	23.4421	23.4686	22.6391	23.0892	23.1731	23.2775	23.2877	23.0274	23.1734	O35657	Neu1	NEUR1_MOUSE
26.1111	25.1503	25.9426	25.2759	26.0347	25.318	25.8568	25.4286	25.1084	26.1219	25.0879	25.7159	25.133	25.8051	O35658	C1qbp	C1QBP_MOUSE
22.2728	22.151	22.1573	22.0383	22.301	22.2735	22.3097	22.5227	22.4095	22.466	22.3487	22.1114	22.1749	22.1236	O35664	Ifnar2	INAR2_MOUSE
19.6662	19.9382	19.4965	20.5514	19.5321	20.2244	19.1147	20.2114	19.892	20.1028	20.2488	19.9286	19.6207	19.7958	O35671	Itgb1bp1	ITBP1_MOUSE
23.7	24.3806	23.4885	24.0811	23.9046	23.9572	23.8622	24.3887	24.5039	23.7467	24.4368	24.6418	24.3675	23.7303	O35682	Myadm	MYADM_MOUSE
24.617	24.5283	24.7071	24.5893	24.5153	24.4091	24.3495	24.4714	24.6423	24.884	24.6159	24.7066	24.8086	24.7608	O35685	Nudc	NUDC_MOUSE
22.7203	22.6158	22.871	22.8351	22.82	22.7232	22.728	22.6868	22.7863	22.8218	22.4919	22.9833	22.6582	23.2483	O35691	Pnn	PININ_MOUSE
22.6591	23.5519	23.1896	23.3262	22.9363	23.553	23.2469	23.5781	23.6233	22.9077	23.4884	23.3093	23.6374	23.5856	O35704	Sptlc1	SPTC1_MOUSE
20.8158	21.0118	20.5148	20.5445	20.8387	20.7608	20.6513	21.3105	21.2606	20.7646	21.2331	20.6179	21.6777	20.5638	O35711;O35711-2;O35711-4	Ppfibp2	LIPB2_MOUSE
18.6703	20.4374	20.3487	20.3994	19.8476	20.4256	20.311	24.1813	23.8021	20.8008	20.6891	20.8136	24.0182	20.7674	O35730	Ring1	RING1_MOUSE
18.9927	18.4726	NaN	19.0169	NaN	19.1275	20.0029	19.6829	19.7957	NaN	18.9245	NaN	19.0779	NaN	O35732	Cflar	CFLAR_MOUSE
24.773	23.9846	24.7517	24.9401	25.0548	24.9022	25.1345	25.0431	25.0882	25.0819	24.9252	25.5322	25.1594	25.2948	O35737	Hnrnph1	HNRH1_MOUSE
24.4037	23.7298	24.4384	23.5662	24.0818	23.5134	24.1776	23.1464	23.7963	24.6442	24.3623	25.0658	24.3155	24.6951	O35744	Chil3	CHIL3_MOUSE
23.9186	24.3565	24.1032	24.2674	24.1599	24.1708	24.3284	24.436	24.4062	24.3806	24.2878	24.4148	24.3404	24.4262	O35841	Api5	API5_MOUSE
24.9107	24.0385	24.7457	24.5363	24.6908	24.6313	25.0596	24.6411	24.6526	24.5941	24.6594	24.9202	24.5273	24.6493	O35855	Bcat2	BCAT2_MOUSE
24.2019	23.4996	24.1349	23.5966	24.1561	22.9381	23.555	23.9213	23.6984	24.2242	23.027	23.1747	23.2703	23.2864	O35857	Timm44	TIM44_MOUSE
23.4784	23.4891	23.3813	23.2244	23.5424	23.3626	23.5792	23.6164	23.4779	23.4827	23.4296	23.6955	23.3989	23.4827	O35864	Cops5	CSN5_MOUSE
25.1298	25.1991	25.0691	25.2586	25.1125	25.1657	25.0178	25.1925	25.1563	25.377	25.2501	25.1499	24.9342	25.3388	O35887	Calu	CALU_MOUSE
24.4247	24.4937	24.3626	24.6759	24.4145	24.3105	24.3519	24.6782	24.3151	24.7754	24.5689	24.1198	24.7703	24.375	O35892	Sp100	SP100_MOUSE
22.7213	21.898	22.7402	21.9761	22.1537	21.7555	22.1211	21.5882	21.6545	23.548	22.1388	22.7141	21.5249	22.4588	O35900	Lsm2	LSM2_MOUSE
23.1864	23.1586	23.1521	23.0724	23.2245	23.0326	23.3002	23.2588	22.9026	23.2003	23.001	23.1661	22.9194	23.0881	O35904	Pik3cd	PK3CD_MOUSE
22.637	22.0724	22.5512	21.9451	22.5101	22.0273	22.4692	22.1871	21.7705	22.6532	22.0425	22.4858	22.0351	22.4299	O35943	Fxn	FRDA_MOUSE
18.492	20.8328	19.025	20.837	19.4037	20.8213	19.9878	20.8798	20.9275	19.7181	20.6679	19.7152	20.92	19.7477	O35954	Pitpnm1	PITM1_MOUSE
24.5503	25.1197	24.6169	25.2588	24.5936	25.1583	24.6352	25.4482	25.1741	24.8613	25.2672	24.6384	25.3547	24.7945	O35955	Psmb10	PSB10_MOUSE
24.2658	21.1632	21.1968	21.2846	23.8041	23.958	21.0893	21.601	21.4211	21.373	21.1936	23.8982	23.9648	24.335	O35963	Rab33b	RB33B_MOUSE
23.4345	23.0148	23.3133	23.1247	23.5582	22.8963	23.4829	23.0239	22.9334	23.441	22.8115	23.3736	22.7798	22.828	O35969;O35969-2	Gamt	GAMT_MOUSE
21.9864	21.5932	21.9737	21.5943	21.979	21.5132	21.796	21.8675	21.7907	22.1345	21.6587	22.0487	21.6977	21.8315	O35972	Mrpl23	RM23_MOUSE
21.1073	21.4983	20.7147	21.2876	20.9102	21.1708	20.7478	21.5557	21.6587	21.2413	21.6798	21.3299	21.7718	21.6764	O54692	Zw10	ZW10_MOUSE
26.2427	25.9193	26.0558	25.916	26.2212	25.9817	26.1258	26.175	26.0795	26.1923	25.8902	26.2227	26.0283	26.221	O54734	Ddost	OST48_MOUSE
24.3886	25.1234	24.434	24.5177	24.6374	24.7693	24.3049	24.9347	24.8981	24.5355	24.9984	24.6768	24.8498	24.7419	O54774	Ap3d1	AP3D1_MOUSE
20.5509	21.7475	21.3153	21.722	21.5749	21.1125	21.0169	21.5106	21.3587	21.3709	21.3475	21.3716	21.89	20.9852	O54781	Srpk2	SRPK2_MOUSE
24.8651	24.1854	25.1218	24.331	25.0811	24.3661	24.8824	24.2985	24.0686	25.0573	24.0157	24.6785	23.8859	24.7889	O54782	Man2b2	MA2B2_MOUSE
20.8993	21.5578	20.7879	21.284	21.3933	21.0982	20.5055	21.3026	21.1864	20.9864	21.0352	20.4607	21.1491	20.2892	O54784	Dapk3	DAPK3_MOUSE
22.306	21.9617	22.0494	21.9558	22.1628	21.7563	22.1263	21.9873	21.8527	22.2101	21.8228	22.214	21.5055	22.15	O54786	Dffa	DFFA_MOUSE
22.6024	22.412	22.6289	22.8159	22.7276	22.3864	22.4799	22.3828	22.5615	22.6164	22.2432	22.1978	22.3215	22.3079	O54824	Il16	IL16_MOUSE
20.8983	21.5758	20.906	21.0028	21.1259	21.227	21.1746	21.2925	21.3619	20.996	21.305	21.4537	21.5363	20.7172	O54825	Bysl	BYST_MOUSE
22.7425	22.4959	22.3489	22.4101	22.6213	22.5474	22.4539	22.4437	22.4987	22.4527	22.6719	22.4995	22.6527	22.4246	O54833	Csnk2a2	CSK22_MOUSE
19.4749	18.4793	19.4843	18.6167	19.8512	18.6734	19.4493	20.1328	19.397	19.9671	18.7948	20.1003	18.7503	19.9919	O54834;O54834-3;O54834-4	Arhgap6	RHG06_MOUSE
23.7425	22.9367	23.955	23.3379	23.9391	23.1669	23.5092	23.8792	23.3524	24.0544	23.4149	24.146	23.7051	23.8817	O54879	Hmgb3	HMGB3_MOUSE
21.0313	19.4201	21.0817	19.5251	21.363	19.4486	21.4329	19.5511	19.4048	21.5321	19.6145	21.4874	19.478	22.1606	O54890	Itgb3	ITB3_MOUSE
19.7146	21.571	19.8339	20.6117	19.8933	21.002	20.339	21.0347	21.1623	19.9303	21.1301	19.7301	20.9441	19.6932	O54910	Nfkbie	IKBE_MOUSE
21.3295	21.829	21.6829	21.7773	21.6134	21.5414	21.5393	21.9469	21.7812	21.7231	21.7947	21.8211	21.7216	21.8073	O54916	Reps1	REPS1_MOUSE
21.4315	22.4041	21.3501	22.1254	21.6333	22.0317	21.9539	22.161	22.0018	21.697	22.0951	21.444	21.9147	22.0553	O54918	Bcl2l11	B2L11_MOUSE
21.6014	21.8127	21.1751	22.1275	21.4421	21.9744	21.6396	22.1639	22.0894	21.1487	21.8508	21.6542	22.0093	21.0273	O54940	Bnip2	BNIP2_MOUSE
23.0765	23.4337	23.2984	23.2949	23.3771	23.2539	23.2255	23.2881	23.2386	23.4952	23.1636	23.5645	23.4513	23.482	O54941	Smarce1	SMCE1_MOUSE
21.8289	22.1146	22.0346	21.6307	21.8376	21.8141	21.8321	21.9362	22.067	22.0462	22.1371	21.942	21.9308	21.8805	O54946	Dnajb6	DNJB6_MOUSE
22.2812	21.8864	22.1353	21.9117	21.781	21.8562	22.1007	22.0031	22.0157	22.3041	22.3422	21.7649	22.3807	22.0992	O54950	Prkag1	AAKG1_MOUSE
26.2664	26.6042	26.6516	26.4933	26.8544	26.4798	26.8616	26.4344	26.4398	26.9307	26.3187	26.8505	26.3338	27.0226	O54962	Banf1	BAF_MOUSE
25.3205	23.1756	25.3822	23.2167	25.326	23.3798	23.5265	25.0321	25.0016	25.4307	23.7935	24.0906	24.7591	23.2847	O54965	Rnf13	RNF13_MOUSE
25.547	25.8769	25.5005	25.4431	25.6079	25.5944	25.4725	25.6487	25.7279	25.6202	25.8126	25.8314	25.77	25.6422	O54984	Asna1	ASNA_MOUSE
23.7698	23.574	23.7815	23.7582	24.1889	23.765	23.5973	23.7658	23.7888	24.1404	23.661	24.0226	23.8276	23.9329	O54988-2	Slk	SLK_MOUSE
23.8142	23.9552	23.8154	23.8085	23.8756	23.6866	23.7765	24.1104	23.9178	23.9372	24.1074	23.5187	23.8447	23.7788	O55013	Trappc3	TPPC3_MOUSE
24.605	24.136	24.5656	24.1395	24.5516	24.1234	24.2842	24.2766	24.0382	24.6987	23.9488	24.285	23.9387	24.4355	O55022	Pgrmc1	PGRC1_MOUSE
24.702	24.5418	24.7055	24.4046	24.7844	24.4476	24.7977	24.7021	24.4536	24.6485	24.4269	24.685	24.4958	24.6112	O55023	Impa1	IMPA1_MOUSE
21.2854	20.6396	20.9432	20.8133	21.0874	20.6287	20.8757	20.8287	20.621	21.0197	20.5008	20.928	20.5848	20.8945	O55028	Bckdk	BCKD_MOUSE
25.4784	25.1615	25.3643	25.4387	25.2711	25.2887	25.3284	25.4729	25.2695	25.5663	25.1829	25.3076	25.326	25.4883	O55029	Copb2	COPB2_MOUSE
21.8558	19.2844	22.1661	21.2258	22.3677	21.1536	21.5867	21.1504	19.78	22.1522	20.3595	21.1484	20.6697	20.3573	O55033	Nck2	NCK2_MOUSE
21.6077	20.3337	21.0204	21.1326	NaN	21.0694	NaN	20.1066	20.6072	20.4598	21.1844	19.2846	20.7667	21.2613	O55047	Tlk2	TLK2_MOUSE
17.8617	18.4927	NaN	18.4207	NaN	18.2122	NaN	18.9446	18.1374	17.7376	18.4548	17.6848	18.8023	17.9954	O55055	Trdmt1	TRDMT_MOUSE
21.7129	21.6045	21.6563	21.8449	21.7384	22.0375	22.0229	22.1755	22.2613	21.5899	22.1444	22.2715	22.3556	22.1443	O55057	Pde6d	PDE6D_MOUSE
20.6011	20.6453	20.4048	19.9866	20.5856	19.9446	20.4979	20.4327	20.4095	20.4414	20.6802	20.9186	20.4928	20.7024	O55060	Tpmt	TPMT_MOUSE
20.1823	20.6573	20.1797	20.4445	20.4256	20.525	19.9911	20.8688	20.8486	20.3725	20.9403	20.2528	20.9027	20.1514	O55091	Impact	IMPCT_MOUSE
23.1039	23.0665	23.2115	22.9078	23.4775	22.9635	23.1348	23.1942	22.9522	23.4165	22.8505	23.3807	23.1116	23.202	O55098	Stk10	STK10_MOUSE
25.3347	24.1194	25.385	24.4388	25.2956	24.4002	24.9881	24.3699	24.1267	25.2941	24.0718	24.7883	23.7646	24.7944	O55100;O55100-2	Syngr1	SNG1_MOUSE
21.8315	21.7027	21.8773	21.6671	21.9878	21.5496	21.9157	21.8013	21.2378	21.8302	21.5011	21.8955	21.3026	21.9672	O55102	Bloc1s1	BL1S1_MOUSE
23.0407	23.1134	23.1937	23.5601	23.0485	23.4155	23.0131	23.7615	23.6221	23.2349	23.3925	22.9944	23.5797	23.2219	O55106	Strn	STRN_MOUSE
22.9189	21.9568	22.7301	22.3003	22.8523	22.2329	22.7615	22.5717	22.3333	22.8018	21.9576	22.7917	21.973	22.5072	O55125	Nipsnap1	NIPS1_MOUSE
23.6296	23.1175	23.4738	22.9775	23.5285	22.8861	23.3643	22.9939	22.8714	23.3673	23.0439	23.1676	22.5436	23.0719	O55126	Nipsnap2	NIPS2_MOUSE
24.1663	23.3857	24.1532	24.026	24.1119	23.913	24.0349	23.8696	23.6546	24.1174	23.5208	24.0063	23.7067	23.9783	O55128	Sap18	SAP18_MOUSE
25.3217	25.1664	25.176	25.0276	25.5258	24.9599	25.18	25.357	25.3197	25.3509	25.0407	25.3145	25.172	25.0962	O55131	2007-09-01	SEPT7_MOUSE
25.2197	25.5485	25.2917	25.4596	25.2301	25.4133	25.3519	25.6793	25.4977	25.4538	25.6145	25.3907	25.5241	25.3243	O55135	Eif6	IF6_MOUSE
20.6736	18.8473	20.69	18.5607	20.9859	19.179	19.9063	20.5484	18.6873	20.5862	19.6239	19.8912	19.9812	20.5985	O55137	Acot1	ACOT1_MOUSE
25.9562	25.7442	26.0613	25.9569	26.0583	25.7393	26.0117	25.8551	25.7825	26.084	25.7148	25.1257	25.9457	25.9246	O55142	Rpl35a	RL35A_MOUSE
25.109	25.2859	25.0076	25.2102	25.0849	25.3263	25.0236	25.5034	25.4824	25.1884	25.4367	25.4245	25.4768	25.2124	O55143	Atp2a2	AT2A2_MOUSE
23.2977	22.8946	23.4603	23.0429	23.2237	22.9786	23.2973	22.9238	22.7404	23.4541	23.0959	23.2765	22.8441	23.2668	O55201	Supt5h	SPT5H_MOUSE
24.4199	23.85	24.2719	24.3572	24.1272	24.0153	24.3729	24.2093	24.2078	24.4713	24.0339	24.2527	23.9534	24.4632	O55222	Ilk	ILK_MOUSE
22.9108	21.9741	22.7738	22.1118	22.4131	22.5967	22.1371	21.4211	21.7563	22.1686	21.8403	22.0244	21.5248	21.6386	O55229	Chkb	CHKB_MOUSE
23.1142	22.2209	22.9549	22.5968	22.5373	22.0732	22.7508	22.227	21.6218	22.4665	21.9127	21.6544	21.6433	22.1678	O55234	Psmb5	PSB5_MOUSE
21.5145	21.2992	21.2737	21.3379	21.669	21.5108	21.0358	21.2648	21.614	21.6865	21.4412	21.698	21.4787	21.3136	O55236	Rngtt	MCE1_MOUSE
22.8236	22.0907	22.7804	22.4824	22.8167	22.1666	22.514	22.2639	22.212	22.9034	22.078	22.5514	22.2245	22.7	O55242	Sigmar1	SGMR1_MOUSE
19.8332	NaN	19.305	NaN	NaN	NaN	NaN	NaN	NaN	18.058	NaN	20.539	NaN	20.5248	O70126	Aurkb	AURKB_MOUSE
22.3466	22.1799	22.4841	22.5533	21.759	22.1123	21.5487	22.3678	22.1355	22.4342	22.148	21.2466	22.1558	22.0761	O70131	Ninj1	NINJ1_MOUSE
24.9454	24.4413	24.9422	24.64	24.8086	24.519	24.7947	24.7859	24.6848	24.8366	24.5549	25.0965	24.7502	24.9098	O70133-2	Dhx9	DHX9_MOUSE
25.2842	25.2826	25.0932	25.1229	25.4029	25.1203	25.0805	25.3898	25.3875	25.0217	25.2223	25.055	25.1629	24.9669	O70145	Ncf2	NCF2_MOUSE
20.0993	19.6722	20.5278	19.9044	20.2511	19.9582	19.9088	18.8976	19.3819	19.8525	19.3248	19.3158	18.9572	20.5563	O70146	Tesk1	TESK1_MOUSE
24.3789	23.9321	24.2344	24.0016	24.3292	23.954	24.0969	24.1615	24.0226	24.3867	23.9324	24.1303	23.8905	24.0812	O70152	Dpm1	DPM1_MOUSE
24.5123	21.8512	25.3652	25.5783	25.0169	24.1292	25.0652	25.5397	24.6089	25.8437	24.3348	24.6437	24.7072	25.1338	O70161;O70161-3	Pip5k1c	PI51C_MOUSE
24.8958	24.4779	24.9535	24.4772	24.9373	24.418	24.9933	24.6097	24.4813	25.0069	24.4939	24.9098	24.2514	24.83	O70172	Pip4k2a	PI42A_MOUSE
26.3844	26.084	26.152	26.4882	26.1389	26.1873	26.1582	26.1737	25.6132	26.4387	26.0164	26.012	25.6947	26.3579	O70194	Eif3d	EIF3D_MOUSE
25.5609	25.7232	25.5529	25.7264	25.5645	25.5161	25.6902	25.7627	25.2911	25.4514	25.9173	25.1632	25.3071	25.3146	O70200	Aif1	AIF1_MOUSE
19.5266	20.3026	NaN	19.9687	NaN	20.1483	NaN	19.9944	20.9093	19.8984	20.4812	20.4924	19.3801	19.9985	O70230;O70230-2	Znf143	ZN143_MOUSE
21.4121	20.7606	21.7327	22.2483	21.0283	21.4215	21.3325	20.9644	20.9332	21.461	21.3569	21.3549	21.0408	21.6108	O70250	Pgam2	PGAM2_MOUSE
24.7278	25.4096	24.9761	25.0986	25.062	25.0766	25.1021	25.1548	25.2085	25.0351	25.4516	25.2405	25.3579	25.1428	O70252	Hmox2	HMOX2_MOUSE
21.8562	21.4765	21.0275	21.1379	21.2645	21.2294	21.7044	20.1071	20.4044	21.2993	21.7758	20.5843	20.1369	21.5278	O70274	Ptp4a2	TP4A2_MOUSE
21.164	20.9595	19.6602	19.4834	20.9388	20.9917	21.136	21.1195	21.2844	21.5451	21.2882	21.0221	20.9552	21.2357	O70279	Ess2	ESS2_MOUSE
18.3329	18.3106	NaN	17.9182	NaN	18.087	NaN	18.3703	17.9364	NaN	18.0559	NaN	18.3623	16.7336	O70281	Tpst1	TPST1_MOUSE
20.9059	19.9366	20.6595	20.0154	20.6416	19.979	20.7877	19.9855	19.9312	20.6393	19.5119	20.6776	19.6444	20.7485	O70293;O70293-2	Grk6	GRK6_MOUSE
22.3683	22.7966	23.2486	23.2114	23.0476	23.1812	23.5931	23.3628	22.5194	24.0209	22.5257	23.8716	23.0604	23.9644	O70305;O70305-2	Atxn2	ATX2_MOUSE
22.7371	21.8957	22.758	21.7751	22.9025	21.866	22.5715	21.963	21.8006	22.7546	21.8591	22.9929	20.6909	22.6687	O70309	Itgb5	ITB5_MOUSE
24.6594	25.032	24.1466	24.9744	24.2619	24.759	24.3798	25.1992	25.2105	24.8391	25.0471	24.8414	25.4176	24.6692	O70310	Nmt1	NMT1_MOUSE
21.3442	21.8937	21.3168	21.2097	21.513	21.4445	21.5754	21.6376	21.7482	21.3337	21.7518	21.7811	21.6723	21.5419	O70311	Nmt2	NMT2_MOUSE
24.6788	24.977	24.7951	24.4148	24.4996	24.7286	24.6355	24.8085	24.8099	24.7006	24.8722	24.8545	24.8394	24.7352	O70318	Epb41l2	E41L2_MOUSE
22.7577	21.7062	22.7088	22.5783	22.0696	22.5873	22.4993	22.2069	22.4026	22.8975	22.7675	22.4505	22.249	22.8686	O70325;O70325-2;O70325-3	Gpx4	GPX4_MOUSE
21.1407	21.0622	21.8917	20.12	20.9411	21.1934	21.4471	20.8695	20.63	21.5761	21.062	20.9406	20.5701	NaN	O70333	Cript	CRIPT_MOUSE
19.6321	NaN	19.592	19.2967	19.471	19.6717	19.4439	20.0833	19.5921	20.0524	19.0894	19.5579	19.8946	19.2989	O70338	Rnaseh1	RNH1_MOUSE
28.2289	27.6121	28.1488	27.7691	28.7093	27.8086	28.1418	27.848	27.4322	28.1986	27.2951	27.707	27.1211	27.8988	O70370	Ctss	CATS_MOUSE
23.4914	24.218	23.5336	23.865	23.7736	24.2656	23.6999	24.3372	24.5647	23.9673	24.8737	23.7704	24.6292	23.7717	O70378	Emc8	EMC8_MOUSE
19.8377	19.1857	19.7555	19.2256	19.8983	19.2094	19.3965	19.5621	18.9347	20.0996	22.1377	19.9301	19.6002	21.7427	O70400	Pdlim1	PDLI1_MOUSE
25.1297	25.0348	24.7374	25.1102	24.6592	24.9082	24.8999	25.1167	24.7535	25.0682	25.0424	24.6163	24.5385	24.8281	O70404	Vamp8	VAMP8_MOUSE
18.0875	20.2451	17.8546	20.0634	16.6197	19.8312	NaN	20.2021	20.5452	18.816	19.8319	19.1009	20.5287	17.8886	O70405	Ulk1	ULK1_MOUSE
26.3307	26.113	26.2456	26.0427	26.1989	26.0715	26.1261	26.1845	26.1045	26.2769	26.0861	26.1394	26.0205	26.0328	O70435	Psma3	PSA3_MOUSE
25.9691	26.0654	26.2084	25.8369	26.1266	25.7991	26.0833	26.0798	25.7587	26.134	26.0084	26.0247	25.7526	25.9825	O70439	Stx7	STX7_MOUSE
23.474	23.0695	23.7651	23.133	23.5287	22.972	23.5187	23.1311	23.2271	23.9501	23.2818	23.5647	23.2963	23.8329	O70469	Dok2	DOK2_MOUSE
20.1581	20.6342	20.952	20.298	19.9528	20.9032	20.1218	20.1733	20.2925	19.475	20.804	20.438	19.7467	19.948	O70472	Tmem131	TM131_MOUSE
22.3652	22.9556	22.3978	23.0827	22.596	23.057	22.3376	23.468	23.3692	22.5671	23.3634	22.704	24.0791	22.5185	O70475	Ugdh	UGDH_MOUSE
20.5075	21.6021	20.6446	21.0178	20.5587	21.0746	21.1952	21.2619	21.2095	20.8763	21.5792	21.2588	20.9507	21.132	O70480	Vamp4	VAMP4_MOUSE
20.8644	20.7237	20.8063	20.1575	20.6514	20.4699	20.8352	20.6683	20.6561	20.8387	20.4605	20.9294	20.4097	20.6238	O70481	Ubr1	UBR1_MOUSE
26.5239	25.8967	26.6053	26.1416	26.4136	26.1433	26.2378	26.528	26.0286	26.6293	26.1564	26.2368	25.9159	26.3682	O70492	Snx3	SNX3_MOUSE
25.1025	24.7248	25.3603	24.666	25.1739	24.8116	24.9748	25.0052	24.5904	25.2913	24.6234	24.9127	24.5157	24.8437	O70493	Snx12	SNX12_MOUSE
21.6212	21.3213	21.1212	21.4052	20.9744	21.3375	NaN	21.5985	21.4841	21.5415	21.3426	21.6408	21.2818	21.6032	O70494;O70494-2;O70494-3	Sp3	SP3_MOUSE
23.0367	24.0873	23.0015	23.4735	23.3735	23.9376	23.587	23.6786	23.6888	23.1106	23.6104	23.0114	23.5089	23.1758	O70496	Clcn7	CLCN7_MOUSE
25.3733	25.2297	25.6698	25.3252	25.5934	25.5876	25.6814	25.7743	25.804	25.8028	25.7833	25.9785	25.7045	25.6228	O70503	Hsd17b12	DHB12_MOUSE
18.4395	18.359	18.4929	18.4464	18.3678	18.4433	18.4502	18.878	18.0959	18.9162	18.884	19.517	19.0345	19.8695	O70546;O70546-2	Kdm6a	KDM6A_MOUSE
21.0866	21.4042	21.39	21.2937	21.0501	21.2923	21.3235	21.3728	21.5106	21.3925	21.4007	21.4317	21.6784	21.3826	O70551	Srpk1	SRPK1_MOUSE
22.5146	23.3365	22.5255	23.3891	23.2873	23.4634	23.3988	23.6071	22.9905	22.5642	22.8328	22.6166	22.5396	22.2457	O70566	Diaph2	DIAP2_MOUSE
20.6014	20.5471	20.8142	21.4267	21.1374	20.2613	21.1804	20.4612	20.3896	21.5914	20.4922	21.2522	22.0513	20.2976	O70572	Smpd2	NSMA_MOUSE
19.7888	20.4439	19.5684	20.0177	19.6476	20.3661	19.6817	20.1624	20.6709	19.9007	20.5264	20.08	20.678	20.0412	O70579	Slc25a17	PM34_MOUSE
25.1276	20.8124	21.2378	20.8553	21.2338	20.6189	25.6678	23.2956	20.8093	24.3072	20.8514	25.3873	24.8313	24.3298	O70589;O70589-3;O70589-4;O70589-5	Cask	CSKP_MOUSE
23.9335	23.8114	23.9663	23.8526	24.1981	23.681	24.0251	23.863	23.5215	24.1207	23.8251	23.9046	23.6595	24.0905	O70591	Pfdn2	PFD2_MOUSE
23.7913	23.5642	23.7821	23.4567	23.9995	23.8979	23.9678	23.3712	23.0667	24.3786	23.5448	23.7999	23.4122	23.9273	O88188	Ly86	LY86_MOUSE
21.7605	22.5708	21.7822	22.6805	21.5033	22.4584	21.6719	22.6352	22.5085	22.5493	22.5779	22.3038	22.6016	22.5799	O88271	Cfdp1	CFDP1_MOUSE
20.0485	20.6668	19.9673	20.7881	19.478	20.4986	19.6094	20.997	20.9545	20.2055	20.6956	20.2036	20.8538	20.2482	O88286-3	Wiz	WIZ_MOUSE
18.3868	20.2852	18.4713	20.5973	18.919	20.215	19.021	19.9011	20.3377	18.6438	19.4895	18.9862	19.3482	18.6701	O88307	Sorl1	SORL_MOUSE
25.3735	24.5355	25.2872	24.6245	25.6284	24.9449	25.0578	24.6357	24.5238	25.1623	24.3891	24.6279	24.0828	24.7329	O88325	Naglu	O88325_MOUSE
28.1786	28.0635	28.1488	27.8578	28.17	28.2614	28.3137	28.0178	27.9834	28.071	27.9401	28.278	28.0652	27.9103	O88342	Wdr1	WDR1_MOUSE
21.8568	22.3497	21.7647	22.1885	21.8199	21.9658	21.9657	22.2597	22.4232	22.0305	22.2255	22.1382	22.1087	22.139	O88351	Ikbkb	IKKB_MOUSE
20.9609	21.7191	20.9967	21.2509	21.4491	21.2356	21.455	21.4527	21.698	21.5657	21.3024	21.2376	21.4298	21.5753	O88379	Baz1a	BAZ1A_MOUSE
23.1768	23.1237	23.1796	23.2909	23.1483	23.0865	23.1488	23.118	22.9656	23.1978	22.7398	23.1458	22.9171	23.1639	O88384	Vti1b	VTI1B_MOUSE
19.8484	19.7909	19.5332	18.968	18.97	19.0053	19.3813	19.4813	19.7812	19.4248	19.4914	18.9014	19.6853	19.5093	O88413	Tulp3	TULP3_MOUSE
26.854	26.1754	26.5335	25.8243	21.1229	20.6851	25.6835	26.3115	26.1227	26.9159	26.2389	26.5778	26.1621	25.6583	O88428	Papss2	PAPS2_MOUSE
22.8372	23.7632	23.7258	23.3257	23.2481	22.5556	23.6662	22.3201	23.7903	22.7897	23.6218	23.1233	23.2406	23.6045	O88441	Mtx2	MTX2_MOUSE
23.3026	22.8854	23.3485	22.9732	23.383	23.0117	23.3214	22.7109	22.9602	23.3567	22.8564	23.1721	22.9538	23.4146	O88447	Klc1	KLC1_MOUSE
20.8068	21.956	20.9121	21.3758	21.3848	21.5712	21.2892	21.6992	21.4867	21.2303	21.3767	21.0276	21.4412	21.3988	O88448	Klc2	KLC2_MOUSE
23.722	22.8551	23.4886	23.1299	23.6936	23.1045	23.5462	23.1662	23.07	23.5523	22.7923	23.2637	22.9511	23.1816	O88455	Dhcr7	DHCR7_MOUSE
26.2183	26.0954	26.2761	25.7172	26.3031	25.8345	26.3938	26.0824	25.9851	26.4088	26.014	26.3722	25.9046	26.2511	O88456	Capns1	CPNS1_MOUSE
25.0682	25.3787	25.1542	25.0127	25.3038	25.1716	25.2712	25.3067	25.3381	25.2032	25.2568	25.2223	25.3714	25.0488	O88487	Dync1i2	DC1I2_MOUSE
19.9742	20.7437	19.4678	22.0074	19.763	21.0756	20.1603	21.7832	21.7747	20.4351	20.648	19.9956	20.282	19.8825	O88491	Nsd1	NSD1_MOUSE
20.3268	18.5111	20.3716	19.1007	20.2084	19.227	20.023	19.1495	18.5061	20.2569	19.529	19.5372	18.8788	20.0403	O88502	Pde8a	PDE8A_MOUSE
25.55	26.5607	26.2144	26.2339	25.6224	26.1799	26.5165	26.4645	26.5115	25.9319	26.1005	25.6255	25.9954	26.4878	O88508	Dnmt3a	DNM3A_MOUSE
22.5165	21.8599	22.2371	22.0982	22.5356	22.1023	22.5192	22.2398	22.0883	22.1697	22.236	22.5401	22.095	22.3084	O88512	Ap1g2	AP1G2_MOUSE
21.6879	21.7708	21.3366	21.375	21.1998	21.5078	21.2124	21.091	21.2706	21.2803	21.7614	21.2997	21.2607	21.0747	O88520	Shoc2	SHOC2_MOUSE
21.8804	21.7054	21.221	21.7479	21.6822	21.5584	21.3452	22.2277	21.9409	21.9333	22.0778	21.6455	21.7956	21.343	O88522	Ikbkg	NEMO_MOUSE
25.2456	25.2837	25.1219	25.1155	25.3051	24.8298	25.1389	24.8302	24.7844	25.0845	24.7336	24.8943	24.4486	24.907	O88531	Ppt1	PPT1_MOUSE
21.5256	21.844	21.7344	21.7345	21.6811	21.8252	21.9631	22.1246	22.033	21.8878	22.1588	22.0495	22.1879	21.7978	O88532	Zfr	ZFR_MOUSE
23.598	23.8337	23.549	23.4486	23.7504	23.721	23.6204	23.8418	23.5464	23.6589	23.4887	23.6721	23.6915	23.5718	O88543	Cops3	CSN3_MOUSE
23.6409	23.7395	23.8328	23.4132	23.8093	23.5361	23.6148	23.6296	23.7691	23.7773	23.5767	23.7464	23.6337	23.6345	O88544	Cops4	CSN4_MOUSE
24.0608	23.693	24.0292	23.9111	23.6377	23.6896	23.2867	23.6941	23.8052	23.8178	24.241	23.8437	23.5866	24.2614	O88545	Cops6	CSN6_MOUSE
20.7092	21.5893	21.4789	21.1015	21.4121	21.288	21.3287	21.1272	21.4655	21.4619	21.3757	21.9437	21.483	21.5868	O88554	Parp2	PARP2_MOUSE
20.4317	20.3605	20.3609	20.1911	19.9783	20.1919	20.1129	20.4255	20.3142	20.5497	20.1134	20.1046	20.3917	20.3573	O88559	Men1	MEN1_MOUSE
28.2723	27.7391	28.2797	28.2783	28.2233	28.081	28.1467	28.1439	27.9475	28.4982	27.6105	28.1183	28.0044	28.3816	O88569	Hnrnpa2b1	ROA2_MOUSE
18.8897	22.9494	20.1328	19.2522	19.5426	19.072	19.4777	23.5253	20.6247	19.7072	18.9464	19.4661	23.3374	19.0406	O88573	Aff1	AFF1_MOUSE
25.6817	24.5262	25.4745	25.8237	25.9655	24.8848	25.1395	26.0605	25.8045	25.4957	25.4781	25.1118	25.7632	25.2709	O88587;O88587-2	Comt	COMT_MOUSE
22.4037	21.7609	22	21.8753	22.2396	21.8112	21.957	21.8627	21.5088	22.0779	21.4065	21.6854	21.1965	21.8634	O88597	Becn1	BECN1_MOUSE
20.9625	21.11	21.3426	21.0554	20.8495	20.6505	21.2805	21.7087	21.6567	21.5838	20.784	21.648	21.889	21.4297	O88622	Parg	PARG_MOUSE
18.9891	21.9746	19.0572	22.1328	19.1444	21.7094	19.1811	22.2527	21.906	17.9243	22.5352	19.189	22.9518	18.9089	O88627	Slc28a2	S28A2_MOUSE
20.6233	21.37	20.0646	21.3112	20.1792	21.448	20.0883	21.5798	21.4507	20.3813	21.7138	20.5656	21.5335	20.9471	O88630	Gosr1	GOSR1_MOUSE
21.647	20.7702	21.6222	21.0099	21.7319	20.7514	21.4292	20.476	20.0259	21.8868	19.9504	20.9484	20.4091	21.2134	O88643	Pak1	PAK1_MOUSE
22.9579	23.2405	23.3843	22.0712	23.2137	22.7781	23.0278	22.6232	22.8522	22.9087	23.1427	23.2089	22.6995	22.6004	O88653	Lamtor3	LTOR3_MOUSE
19.7827	20.1916	19.9387	19.9516	20.0931	19.9691	19.7516	20.2612	20.0661	20.2559	19.9239	20.325	20.1597	20.2835	O88665	Brd7	BRD7_MOUSE
20.528	20.4985	19.6949	20.6447	20.1905	20.6146	19.7565	20.843	21.0119	20.487	20.8843	20.2486	20.8613	20.4833	O88667	Rrad	RAD_MOUSE
26.9834	26.5254	27.113	26.6923	27.0529	26.9833	27.1006	26.8824	27.0779	27.3009	27.352	27.2417	26.8169	27.2391	O88668	Creg1	CREG1_MOUSE
18.4932	19.0695	18.7864	19.4674	19.0347	19.4165	18.911	19.4823	19.4221	18.8782	18.9729	18.9555	18.3458	18.5143	O88673	Dgka	DGKA_MOUSE
24.4502	24.4937	24.547	24.5086	24.4574	24.8557	24.4249	24.6184	24.4553	25.5575	25.8286	25.1712	25.4224	25.5064	O88685	Psmc3	PRS6A_MOUSE
23.4033	23.5058	23.3044	23.0314	23.5737	23.1935	23.4603	23.5044	23.2195	23.3234	23.3375	23.5412	23.2103	23.4129	O88696	Clpp	CLPP_MOUSE
18.5356	18.6515	18.1102	18.111	17.9689	18.2344	17.6695	18.7973	18.082	18.3117	17.3387	18.6509	18.5427	18.4936	O88697	Stk16	STK16_MOUSE
19.4873	18.7236	18.7062	18.7073	19.0462	18.1884	18.4037	19.1285	19.1212	19.5021	18.687	18.8437	19.4253	19.1283	O88708	Orc4	ORC4_MOUSE
23.1214	23.54	23.1489	23.048	23.3863	23.4317	23.3394	23.3344	23.4498	23.3125	23.4149	23.5035	23.3133	23.2714	O88712;O88712-2	Ctbp1	CTBP1_MOUSE
20.6321	20.6794	20.7293	20.8396	20.6767	20.7032	20.501	20.2334	20.5227	20.5297	20.4834	20.7362	20.62	20.3314	O88736	Hsd17b7	DHB7_MOUSE
16.6958	NaN	17.5381	NaN	16.4371	NaN	16.8105	NaN	NaN	17.4207	NaN	16.9836	15.3935	17.1524	O88737;O88737-2	Bsn	BSN_MOUSE
21.4312	22.663	22.2804	22.5848	22.0258	23.4711	23.6958	22.9283	22.6598	21.507	22.9961	22.2706	23.0515	22.6667	O88738;O88738-2;O88738-3	Birc6	BIRC6_MOUSE
23.1066	23.3586	23.2196	22.6688	23.3528	23.1525	23.129	22.885	22.7419	23.1773	22.9958	22.9343	22.6203	23.0998	O88746	Tom1	TOM1_MOUSE
22.0493	19.4153	21.6507	19.0742	21.9775	19.4183	21.4744	18.9659	19.4752	21.8893	19.4902	22.5425	19.3973	21.8559	O88783	F5	FA5_MOUSE
19.6555	19.49	19.889	19.5118	19.9978	19.6543	19.9675	19.5262	19.4502	19.9455	19.2155	20.3735	19.9123	20.1735	O88792	F11r	JAM1_MOUSE
21.9908	21.9556	22.1528	21.8912	21.936	21.8862	22.2651	21.8611	22.0447	22.2707	21.8276	22.2646	22.1911	22.2664	O88796	Rpp30	RPP30_MOUSE
22.4628	22.7606	22.5462	22.9267	22.2362	22.7412	22.4375	22.6752	23.1089	22.5081	22.9895	22.3696	23.0418	22.6215	O88811	Stam2	STAM2_MOUSE
21.4913	21.7548	21.4078	21.6242	21.6935	21.8134	21.519	22.0546	21.8257	21.8445	21.79	21.7395	21.8812	21.7537	O88824	Jtb	JTB_MOUSE
22.016	21.0706	21.2006	19.4745	20.2304	19.0555	20	19.4031	20.5285	20.7482	19.83	20.4846	20.7728	20.6705	O88829;O88829-2	St3gal5	SIAT9_MOUSE
21.3744	20.9778	21.9872	21.6425	22.0335	21.7754	22.2748	21.6993	21.5702	22.3174	21.6824	22.3726	21.7258	22.2836	O88839;O88839-2	Adam15	ADA15_MOUSE
23.0414	22.8593	23.1433	22.6116	22.7758	22.7159	22.9436	22.8432	22.744	23.2682	22.5555	23.0759	22.4827	23.0383	O88842	Fgd3	FGD3_MOUSE
27.6244	26.8518	27.3469	27.007	27.6852	26.9087	27.5222	27.1796	26.7862	27.3675	26.5919	27.092	26.022	27.0386	O88844	Idh1	IDHC_MOUSE
22.4364	22.2612	22.2227	22.1058	22.4961	22.2584	22.6043	22.2418	22.2193	22.4401	22.2694	22.5861	22.2522	22.3164	O88845	Akap10	AKA10_MOUSE
20.1728	19.5715	19.4347	20.1203	19.2135	19.4869	19.4303	20.0434	20.164	20.0987	19.891	19.9995	20.2856	20.0731	O88848;O88848-2	Arl6	ARL6_MOUSE
23.2296	22.6398	23.175	22.8287	23.5103	22.8635	23.3061	23.1771	22.8446	23.2329	22.7233	23.0571	22.6769	22.8723	O88851	Rbbp9	RBBP9_MOUSE
20.3531	20.5706	20.3175	20.4719	17.3929	20.6195	18.2404	20.8453	20.7321	NaN	21.0014	20.6363	20.5295	19.9916	O88856	Tpst2	TPST2_MOUSE
21.8796	22.2438	21.9598	21.8422	22.0338	21.991	21.9403	22.1434	22.1656	22.1169	21.9872	22.1849	22.068	21.9327	O88874	Ccnk	CCNK_MOUSE
23.1496	22.0279	23.056	21.8226	23.1142	21.937	23.0567	21.9598	22.0836	23.3007	22.2622	23.1957	22.4572	23.2115	O88876	Dhrs3	DHRS3_MOUSE
22.2753	23.0555	22.4077	24.0002	22.6199	22.6666	22.3824	22.4753	22.8728	22.3371	22.8626	22.5989	22.8823	22.4818	O88879	Apaf1	APAF_MOUSE
20.6376	20.5047	20.6014	20.2717	20.4603	20.3757	20.2449	20.4471	20.3527	20.2761	20.7398	20.9517	20.7117	20.6405	O88895	Hdac3	HDAC3_MOUSE
19.5292	20.0446	19.2983	19.7578	19.8615	19.7715	19.8132	19.8111	19.7044	19.785	19.6217	19.7251	19.675	20.0036	O88907	Pias1	PIAS1_MOUSE
21.5743	22.3406	21.2966	21.0297	21.4492	21.416	22.113	22.023	22.0273	20.8185	22.0665	21.3249	21.672	21.6499	O88935;O88935-1	Syn1	SYN1_MOUSE
22.5901	23.6639	22.8193	22.915	22.6636	23.4019	22.9607	23.5128	23.6207	22.9904	23.5762	23.1129	23.8451	23.0473	O88939	Zbtb7a	ZBT7A_MOUSE
20.0213	21.2434	19.8769	20.7058	19.9639	20.908	20.0683	21.0339	21.3712	20.8949	21.1391	20.3899	20.6423	20.4172	O88942;O88942-2;O88942-3	Nfatc1	NFAC1_MOUSE
22.8312	22.504	22.9999	22.0742	22.9136	22.6491	22.9247	22.4184	22.3588	23.2508	22.7163	23.2165	22.6606	23.0378	O88952	Lin7c	LIN7C_MOUSE
25.6417	24.6727	25.5644	25.1074	25.4054	24.8412	25.1944	24.9659	24.6494	25.6232	24.6084	25.0276	24.3789	25.2112	O88958	Gnpda1	GNPI1_MOUSE
22.2355	26.0995	22.1806	26.4075	22.1652	26.1952	22.0283	26.2138	25.7393	22.2547	22.4787	22.3288	24.5964	23.1655	O88967	Yme1l1	YMEL1_MOUSE
19.9844	19.9645	19.2945	20.2818	19.9752	21.0654	20.167	20.4367	20.9104	21.1841	20.8244	20.7471	20.426	20.3478	O88974;O88974-4	Setdb1	SETB1_MOUSE
22.6739	23.198	22.763	23.204	22.9437	23.0166	22.8335	22.7489	23.0808	22.7054	23.3074	22.8825	22.6223	23.1667	O88983	Stx8	STX8_MOUSE
22.3866	22.318	22.196	22.1035	22.51	22.2093	22.471	21.9847	21.8389	22.132	22.0939	22.6286	21.9823	22.3455	O88986	Gcat	KBL_MOUSE
21.8603	22.1088	22.3478	22.353	22.5191	22.1519	22.4159	22.481	22.2668	22.4887	22.2794	22.1564	22.5377	22.5774	O89001	Cpd	CBPD_MOUSE
20.1136	20.1249	19.725	19.3019	19.8916	19.8828	19.7931	19.9441	19.8533	20.2177	19.8243	19.9509	19.7244	19.6765	O89016	Abcd4	ABCD4_MOUSE
25.0939	24.6003	25.1332	24.4118	25.2058	24.2526	25.2548	24.7613	24.1176	25.061	24.257	24.8046	24.0868	24.7992	O89017	Lgmn	LGMN_MOUSE
24.207	24.4537	24.4674	23.9709	24.7401	24.8865	24.6203	24.0625	23.8687	24.204	24.1497	24.0516	23.5406	24.0366	O89023	Tpp1	TPP1_MOUSE
20.5691	18.2363	20.4359	18.6538	19.8288	18.923	20.3032	19.6212	19.9615	20.4954	20.065	20.4825	19.2511	20.5811	O89032;O89032-2;O89032-3	Sh3pxd2a	SPD2A_MOUSE
19.9891	20.4738	20.0867	20.1138	20.0395	20.2292	19.3566	20.2445	20.5577	19.946	20.4674	20.0295	20.9708	19.7459	O89050	Mkln1	MKLN1_MOUSE
23.7922	23.6119	24.1629	23.6144	23.903	23.4745	23.9574	23.5853	23.3597	24.1611	23.8129	23.8243	23.4993	23.9379	O89051	Itm2b	ITM2B_MOUSE
27.8293	27.3177	27.4625	27.6217	27.6272	27.2957	27.8798	27.4492	27.5392	27.5538	27.5261	27.875	27.5066	27.6652	O89053	Coro1a	COR1A_MOUSE
24.6222	24.5859	24.9862	24.4915	24.8823	24.4618	24.8629	24.6435	24.3203	25.0594	24.8563	24.5889	24.5216	24.7603	O89079	Cope	COPE_MOUSE
24.0415	25.0427	24.46	25.1489	24.1856	25.5361	24.6378	24.7251	24.9399	24.5411	24.7681	24.922	24.9421	24.6193	O89086	Rbm3	RBM3_MOUSE
21.708	22.194	20.9868	22.1756	19.5102	22.2196	20.2564	22.529	22.0484	22.4618	22.2842	21.8297	22.1839	21.8964	O89090	Sp1	SP1_MOUSE
22.8019	22.1682	22.839	22.3322	22.7731	22.284	22.5485	22.3186	21.9898	22.8781	21.7952	22.6507	22.021	22.8305	O89103	Cd93	C1QR1_MOUSE
19.3975	19.1829	19.645	17.4318	19.566	18.6881	19.655	NaN	NaN	19.5871	NaN	19.549	NaN	19.4203	O89106	Fhit	FHIT_MOUSE
20.9867	NaN	21.2646	NaN	21.4998	NaN	21.4478	21.9838	21.6835	19.4846	21.4729	20.7114	21.6455	21.9555	O89109	Kcnn4	KCNN4_MOUSE
24.2127	24.9789	24.348	24.5632	24.4008	24.8702	24.5108	24.3417	24.6415	24.1742	24.9964	24.5617	24.8307	24.4885	O89110	Casp8	CASP8_MOUSE
22.856	22.8034	22.6207	22.3955	22.9747	22.6884	22.912	22.6757	22.6477	22.5549	22.4337	22.9046	22.4983	22.4383	O89112	Lancl1	LANC1_MOUSE
22.0784	22.159	21.1248	22.1268	21.1465	21.9651	21.1113	22.1974	21.7689	22.0171	22.002	21.2401	21.7785	21.8987	O89116	Vti1a	VTI1A_MOUSE
22.3131	20.8514	23.1927	21.7869	22.5024	21.8836	21.8415	21.2596	20.8169	22.955	20.0017	21.7281	20.8626	22.4328	P00158	Mt-Cyb	CYB_MOUSE
23.9822	23.2371	23.6986	23.3026	23.9943	23.2645	23.6919	23.623	23.1721	23.9093	23.0698	23.6833	23.5645	23.7826	P00375	Dhfr	DYR_MOUSE
27.5869	26.4687	27.4339	26.5976	27.5677	26.454	27.4716	26.5968	26.4114	27.4528	26.3119	27.2632	26.1232	27.2536	P00405	Mtco2	COX2_MOUSE
26.4522	25.6151	26.4803	25.7749	26.4773	25.6895	26.3348	26.0181	25.4746	26.5591	25.5639	26.1064	25.5739	26.1206	P00493	Hprt1	HPRT_MOUSE
18.5197	19.3049	18.204	18.9611	NaN	19.3706	NaN	19.8712	19.1924	19.2237	19.3957	18.5763	18.8613	18.6319	P00520;P00520-2;P00520-3;P00520-4	Abl1	ABL1_MOUSE
21.8471	19.5753	22.6169	21.4838	22.5383	NaN	22.3461	NaN	NaN	22.2704	20.1118	19.9638	NaN	22.2545	P00920	Ca2	CAH2_MOUSE
25.7904	25.7281	25.7078	25.9018	25.9923	25.7556	25.7525	26.0001	25.9613	25.8912	25.7169	25.8346	25.8096	25.9514	P01027	C3	CO3_MOUSE
22.9412	23.1594	22.8477	23.4827	23.0375	23.0242	22.5733	23.4013	23.1653	23.2349	23.2015	23.4197	23.3926	23.2919	P01029	C4b	CO4B_MOUSE
23.8898	25.6087	23.8795	26.1507	23.9027	26.1059	24.4669	25.4151	25.5241	24.4563	25.5113	24.6959	25.9377	24.948	P01887	B2m	B2MG_MOUSE
25.8212	27.8149	25.8496	27.6012	26.2666	27.4772	26.6883	27.3346	27.3966	26.4051	27.4552	26.352	27.5304	26.8936	P01899	H2-D1	HA11_MOUSE
24.1844	25.4553	24.3831	25.475	24.5422	25.4294	24.7285	25.5898	25.5239	24.7992	25.8343	24.6695	25.6761	24.7518	P01901	H2-K1	HA1B_MOUSE
25.4802	22.9103	23.0769	22.621	22.1599	20.9683	22.614	21.5101	22.7012	23.065	22.9946	26.9714	22.3635	22.0035	P02535;P02535-2;P02535-3	Krt10	K1C10_MOUSE
20.9406	26.0416	20.7318	25.5635	20.7264	25.4695	21.1652	25.8339	25.8318	20.8818	25.5536	20.8118	25.2531	20.8358	P02798	Mt2	MT2_MOUSE
21.825	25.6392	22.0198	25.3874	21.9913	25.1702	22.4162	25.3954	25.6433	21.7164	25.2172	22.3028	25.271	22.6184	P02802	Mt1	MT1_MOUSE
21.2112	NaN	21.7069	NaN	21.713	21.4442	21.6429	19.8786	20.6931	21.3904	21.4052	21.964	NaN	21.2751	P03888	Mtnd1	NU1M_MOUSE
17.0467	NaN	16.5245	NaN	NaN	17.7378	18.3197	NaN	16.8575	16.9917	16.9221	17.6703	NaN	NaN	P03893	Mtnd2	NU2M_MOUSE
20.2475	19.5072	20.5688	20.5587	20.4986	19.7465	20.18	19.6782	19.4331	20.4765	19.0907	19.5874	19.4033	19.903	P03911	Mtnd4	NU4M_MOUSE
22.4725	20.9704	22.3165	21.7124	22.1725	21.4643	22.0686	21.3484	21.4451	22.2803	21.1524	21.9533	21.3255	22.0023	P03921	Mtnd5	NU5M_MOUSE
23.2484	22.4546	22.1238	22.5731	23.2893	21.9465	22.8625	22.9277	22.2623	23.1096	22.1604	22.6772	22.2822	22.7058	P03958	Ada	ADA_MOUSE
23.3748	19.3323	16.8257	18.6727	17.9259	18.5715	18.6695	19.9797	19.8065	19.3848	19.2718	23.3246	22.9	23.2323	P03975	Iap	IGEB_MOUSE
24.5087	24.0601	24.4653	24.2493	24.5257	24.385	24.4673	24.2088	24.0878	24.0003	24.0682	23.5052	23.6472	23.8341	P04117	Fabp4	FABP4_MOUSE
20.0907	NaN	20.4059	NaN	NaN	NaN	NaN	NaN	NaN	20.7419	NaN	20.2225	NaN	20.4809	P04184	Tk1	KITH_MOUSE
21.1987	20.9627	21.0589	20.8511	21.2546	20.105	20.5215	20.5005	20.3822	21.2918	19.7707	20.8509	20.8236	20.7362	P04202	Tgfb1	TGFB1_MOUSE
19.8533	NaN	19.9037	18.8347	20.5299	NaN	21.1106	18.1226	18.5428	20.3487	18.4691	20.6014	NaN	20.459	P04230	H2-Eb1	HB21_MOUSE
20.9691	21.1179	21.1945	20.9368	21.2999	20.9069	21.2006	21.0812	20.9332	21.2031	NaN	21.4843	20.0344	21.3929	P04370;P04370-2	Mbp	MBP_MOUSE
23.9306	21.214	24.26	21.8091	24.4942	21.5006	24.546	22.1103	21.5618	24.182	21.8313	23.7702	21.7149	23.2217	P04441-2	Cd74	HG2A_MOUSE
21.7426	22.899	21.4945	22.4151	21.1263	22.5352	21.1675	22.8584	22.6656	21.734	22.8656	21.9215	22.4934	21.84	P04627	Araf	ARAF_MOUSE
20.1557	NaN	20.7331	NaN	21.5115	NaN	21.0881	NaN	NaN	21.1675	NaN	20.9573	NaN	21.3258	P04919;P04919-2	Slc4a1	B3AT_MOUSE
19.2396	NaN	19.6603	17.9542	18.0312	18.0116	18.3271	18.3494	NaN	18.1292	NaN	18.9181	NaN	NaN	P04925	Prnp	PRIO_MOUSE
24.4999	24.1472	24.6987	24.1235	24.6407	24.0237	24.3411	24.417	24.2035	24.6375	24.2399	24.0955	23.9298	24.1661	P05063	Aldoc	ALDOC_MOUSE
28.9571	29.8397	28.9183	29.3709	29.0679	29.503	29.0593	29.5785	29.787	28.923	29.6841	29.2619	29.5784	29.1712	P05064	Aldoa	ALDOA_MOUSE
22.0626	22.2058	21.9662	22.6122	22.5337	22.7813	22.8158	22.5975	22.7531	22.2861	22.4146	22.1466	22.4442	22.5753	P05132	Prkaca	KAPCA_MOUSE
25.716	25.6152	25.78	25.3975	25.8439	25.4804	25.6777	25.7402	25.465	25.5339	25.2487	25.5941	25.3209	25.3831	P05201	Got1	AATC_MOUSE
26.8759	26.1999	26.7932	26.1824	27.0383	26.3039	26.6547	26.3841	26.2403	26.768	26.2403	26.663	26.2294	26.609	P05202	Got2	AATM_MOUSE
29.0044	29.0887	28.85	29.2403	29.2305	29.2759	28.8618	29.5271	29.2735	28.821	28.9962	28.6567	29.3627	28.7223	P06151	Ldha	LDHA_MOUSE
21.1709	21.7129	21.3305	22.0199	21.6508	21.9275	21.5854	22.1049	21.8411	21.6413	22.2686	21.2862	22.2472	21.4453	P06339	H2-T23	HA15_MOUSE
21.7561	22.0841	21.2036	21.7955	21.1236	21.6503	20.9054	21.9308	21.6481	21.8248	21.8669	21.4228	21.6983	21.4901	P06537	Nr3c1	GCR_MOUSE
26.5021	27.1007	26.5067	27.1138	26.7593	27.0175	26.5707	27.4547	27.1817	26.4773	27.1692	26.9376	27.3151	26.5915	P06745	Gpi	G6PI_MOUSE
22.7641	21.7223	22.9753	22.0135	22.8458	21.6689	22.8527	22.0794	21.8208	22.826	22.4307	23.0709	22.0296	22.8487	P06795	Abcb1b	MDR1B_MOUSE
23.8687	24.4231	24.0292	23.6957	24.2914	23.9256	24.4191	23.9912	23.8329	24.0056	23.4414	23.4221	23.2244	24.0991	P06797	Ctsl	CATL1_MOUSE
26.5305	26.6347	26.7361	26.5491	26.8072	26.6356	26.8171	26.4392	26.6172	26.7679	26.5378	26.8476	26.6215	26.701	P06800;P06800-5;P06800-6	Ptprc	PTPRC_MOUSE
21.8599	21.4436	22.2388	21.4901	21.9931	21.6928	21.9302	22.0252	21.4046	22.1482	21.8624	22.1396	21.7346	21.9483	P06801	Me1	MAOX_MOUSE
20.0117	19.586	19.9936	19.8268	20.4074	19.3655	20.1769	19.1363	19.0546	20.2387	19.2937	19.5186	18.8542	19.8444	P06802;P06802-2	Enpp1	ENPP1_MOUSE
30.4924	29.5599	30.538	29.7197	30.7923	29.6016	30.4626	29.778	29.4606	30.5083	29.3391	30.2075	29.3444	30.3889	P07091	S100a4	S10A4_MOUSE
28.9921	28.5725	28.7984	28.6407	28.934	28.4509	28.7276	28.622	28.7321	28.8153	28.5371	28.8839	28.7419	28.7493	P07356	Anxa2	ANXA2_MOUSE
20.3388	20.5755	20.4645	20.3576	20.1819	20.3091	20.359	20.7678	20.9084	21.0845	20.7547	21.5136	21.5844	21.1914	P07607	Tyms	TYSY_MOUSE
26.4799	26.9105	26.8995	26.4815	27.1063	26.5256	26.2684	26.6561	26.7161	26.9542	26.9714	26.7739	26.6082	26.3808	P07724	Alb	ALBU_MOUSE
21.6822	21.0136	21.5651	20.8161	20.8827	20.6118	21.1106	20.8422	21.1943	21.8019	21.4356	22.0933	21.7863	22.0052	P07742	Rrm1	RIR1_MOUSE
27.7448	28.2063	27.6644	27.7927	27.7652	27.9058	27.8506	28.0267	28.234	27.8581	28.3053	28.24	28.4523	27.9905	P07901	Hsp90aa1	HS90A_MOUSE
19.4154	19.7036	19.4063	19.6455	19.4794	19.5965	19.4029	19.9065	20.1516	19.6781	19.7833	19.9926	19.8301	19.722	P07903	Ercc1	ERCC1_MOUSE
25.7794	25.5158	25.7024	25.8171	26.054	25.7692	25.7105	25.9147	25.8076	25.9707	25.5761	25.9518	25.9048	25.9765	P08003	Pdia4	PDIA4_MOUSE
25.7162	24.9568	25.7074	25.0974	25.4749	24.902	25.3233	25.0991	24.9322	25.5788	25.1653	25.1989	24.9124	25.3782	P08030	Aprt	APT_MOUSE
16.5301	NaN	17.3275	NaN	17.6661	NaN	17.3365	NaN	NaN	17.3851	NaN	NaN	NaN	17.055	P08032	Spta1	SPTA1_MOUSE
23.9719	23.4908	24.1273	23.4091	24.1848	24.0087	23.7958	23.0698	23.2253	24.0181	23.743	23.2581	22.6118	23.3917	P08074	Cbr2	CBR2_MOUSE
24.1158	25.0259	24.2542	25.1379	24.2341	24.917	24.091	25.3321	25.374	24.2298	25.2519	24.1571	25.5251	24.1314	P08103	Hck	HCK_MOUSE
28.0267	28.5291	28.1185	28.3704	28.1586	28.3495	28.1102	28.4289	28.4898	28.2763	28.506	28.3699	28.5357	28.4082	P08113	Hsp90b1	ENPL_MOUSE
27.7008	27.4815	27.3284	27.1949	27.6369	27.0458	27.4123	27.5204	27.4279	27.8026	27.6213	27.5612	27.2531	27.52	P08207	S100a10	S10AA_MOUSE
26.1235	25.3676	25.9826	25.2788	26.0661	25.3134	25.8803	24.8775	24.3056	25.8369	24.6362	25.8133	23.1065	25.7936	P08226	Apoe	APOE_MOUSE
27.8298	27.6457	27.872	27.119	27.807	27.5893	27.6685	27.4511	27.1607	27.8145	27.5223	27.6536	27.0727	27.681	P08228	Sod1	SODC_MOUSE
27.458	27.1194	27.5835	27.1471	27.4936	26.9349	27.307	27.0889	26.9704	27.5637	26.9328	27.1509	26.8562	27.3147	P08249	Mdh2	MDHM_MOUSE
23.8737	22.9825	23.7632	23.566	24.006	23.7774	23.5965	23.8659	23.3979	23.6003	23.1032	23.2272	23.0582	23.0758	P08508	Fcgr3	FCGR3_MOUSE
23.305	22.9262	23.4619	22.9831	23.3721	22.9545	23.2314	22.955	22.6518	23.3473	22.7944	22.7931	22.4875	23.1921	P08556	Nras	RASN_MOUSE
28.0864	26.8363	27.897	27.3816	27.6483	27.3299	27.7153	27.2629	27.2678	27.8698	27.3752	27.5137	27.2704	27.5527	P08752	Gnai2	GNAI2_MOUSE
22.7638	22.477	22.598	22.2983	22.8343	22.2145	22.526	22.5178	22.4312	23.0224	22.2841	22.9298	22.5416	22.7508	P08775	Polr2a	RPB1_MOUSE
27.2533	26.8024	27.0727	26.6241	27.401	26.8726	27.2884	26.7908	26.8263	27.0717	26.4755	27.2409	28.1653	27.2146	P08905	Lyz2	LYZ2_MOUSE
24.9731	24.9584	25.0903	24.8429	25.1291	24.8058	25.1569	24.8985	24.9453	25.3334	25.1026	25.3753	25.1079	25.3621	P09055	Itgb1	ITB1_MOUSE
27.6323	28.583	27.7258	28.2106	27.789	28.1831	27.8268	28.0738	28.0447	27.8589	28.3379	27.8669	28.0862	28.0497	P09103	P4hb	PDIA1_MOUSE
26.7132	26.593	26.7942	26.4207	26.7294	26.3622	26.6121	26.6407	26.6043	27.0957	26.6869	26.8987	26.7377	26.8623	P09405	Ncl	NUCL_MOUSE
28.2301	29.1413	27.9608	28.9292	28.174	28.9099	28.2705	29.0761	29.0911	27.8229	28.898	28.4758	29.1125	28.2025	P09411	Pgk1	PGK1_MOUSE
19.7874	21.9404	NaN	22.0001	NaN	21.4951	19.9252	22.0239	21.9229	20.4703	21.7979	19.8987	22.2872	19.8376	P09450	Junb	JUNB_MOUSE
26.8341	29.0411	26.8491	28.9356	27.1126	29.0622	26.9781	28.9059	29.0612	27.2031	28.9142	26.5868	28.5961	26.9198	P09528	Fth1	FRIH_MOUSE
19.8713	19.3782	19.1131	19.285	19.2952	18.2341	17.8513	18.735	17.9603	19.1413	18.1697	18.3995	18.1519	18.7351	P09535;P09535-2	Igf2	IGF2_MOUSE
25.0438	24.8144	24.929	24.9754	25.3516	24.9161	25.0558	25.0433	24.8499	25.0754	24.5607	25.0184	24.0301	24.8693	P09581	Csf1r	CSF1R_MOUSE
25.4445	27.1856	25.515	27.5177	25.7301	27.2895	25.379	27.5986	27.2895	25.5465	27.2546	25.0535	27.3937	25.1801	P09671	Sod2	SODM_MOUSE
21.7259	21.3441	21.7692	21.161	21.6851	21.3141	21.4179	21.5187	21.1422	21.9467	21.2352	21.4497	21.319	21.3837	P09925	Surf1	SURF1_MOUSE
21.0286	18.303	20.9542	19.0383	18.2546	19.3742	18.9664	18.4421	20.1519	19.828	18.0978	20.8399	19.7432	18.8389	P09926	Surf2	SURF2_MOUSE
24.0493	24.6597	24.2186	24.6265	24.0077	24.7264	24.0178	24.9077	24.8238	24.0771	24.707	23.8531	24.1093	23.6049	P0C0A3	Chmp6	CHMP6_MOUSE
19.6347	19.8572	20.182	20.0227	19.8932	19.466	20.0812	19.9502	19.8776	19.3433	19.6055	19.7829	19.6562	20.1372	P0C605	Prkg1	KGP1_MOUSE
22.4923	22.582	22.2497	22.3153	22.7862	22.1431	22.3128	22.4452	22.4252	22.3361	22.1618	22.0254	21.709	22.0507	P0C6B7	Igsf6	IGSF6_MOUSE
20.4311	20.7231	20.4756	20.3418	20.5523	20.8954	20.6944	20.98	19.4801	20.003	21.0114	19.1261	20.6515	20.6449	P0C6F1	Dnah2	DYH2_MOUSE
21.6704	21.9142	21.7226	21.665	21.62	21.6999	21.8126	21.9413	21.7142	21.7742	21.9195	21.7425	21.7337	21.9242	P0C7N9	Psmg4	PSMG4_MOUSE
20.2063	19.4317	19.7585	19.7966	17.5551	19.7374	17.4604	20.0869	19.78	20.6216	19.9324	19.9875	20.6455	20.3842	P0C7T6	Atxn1l	ATX1L_MOUSE
18.9815	21.0195	NaN	20.8137	18.3493	20.5938	18.4946	21.0611	20.8383	NaN	20.8014	NaN	20.8648	18.8083	P0CG14	Derpc	DERPC_MOUSE
19.7033	19.1738	18.6806	18.4444	18.8848	18.1898	18.2742	18.6482	17.7862	19.5294	17.6773	18.5989	18.7138	19.3265	P0CL69	Znf703	ZN703_MOUSE
22.3524	21.9215	22.3201	22.4694	22.9004	22.6443	22.9244	22.67	22.7213	22.5899	22.4653	22.5961	22.3133	22.9305	P0DN34	Ndufb1	NDUB1_MOUSE
23.4283	24.9037	23.6618	24.9143	24.1192	24.9828	24.1573	25.2636	24.9449	23.9363	24.6502	23.8661	25.061	23.9002	P0DOV1-2	Mnda	IFI5B_MOUSE
24.3743	24.6976	24.4083	25.1337	24.8103	24.9268	24.7856	25.0514	24.9476	24.8285	25.3064	24.4757	25.1726	24.6564	P0DOV2	Ifi204	IFI4_MOUSE
28.4059	27.8432	28.5425	27.6158	28.4845	27.9523	28.5749	27.7522	27.8416	28.4854	27.6564	28.4709	28.1068	28.381	P10107	Anxa1	ANXA1_MOUSE
29.7071	29.8148	29.6179	29.8387	29.805	29.6226	29.5455	29.7509	29.6535	29.7327	29.9334	29.5327	29.744	29.8984	P10126	Eef1a1	EF1A1_MOUSE
20.059	17.844	20.5565	20.87	20.5926	20.9491	20.6696	20.5079	20.8047	20.9325	20.5326	21.5475	21.0109	21.1236	P10404		ENV1_MOUSE
21.7023	21.5153	21.8105	21.5854	22.0865	21.5212	21.819	21.9533	21.4648	21.7807	21.7381	21.822	21.4921	21.7335	P10518	Alad	HEM2_MOUSE
31.204	31.5578	31.4111	30.9855	31.6936	31.381	31.6054	31.2404	31.0651	31.0181	31.0406	31.1692	30.3076	31.2731	P10605	Ctsb	CATB_MOUSE
21.9262	22.2592	22.4815	22.3864	22.2877	22.5645	22.5754	22.156	22.7835	22.5911	22.7282	22.8027	22.4322	21.8603	P10630;P10630-2	Eif4a2	IF4A2_MOUSE
28.9902	29.4401	28.9106	29.0448	28.784	29.138	28.9933	29.3765	29.2031	28.7175	29.2822	28.7544	29.1712	28.7741	P10639	Txn	THIO_MOUSE
26.5026	25.8374	26.3027	26.104	26.4658	26.0276	26.1252	26.1983	26.0914	26.1472	26.0824	25.7916	25.715	25.6449	P10649	Gstm1	GSTM1_MOUSE
24.0485	24.0957	24.4447	24.0914	24.2156	24.2184	24.1926	24.4111	24.1308	24.3418	24.4249	24.4308	24.7038	24.3077	P10711	Tcea1	TCEA1_MOUSE
26.2802	27.2526	26.4537	26.8506	26.6392	27.043	26.6798	27.0781	27.5206	26.7092	26.9086	26.4595	26.7186	26.5637	P10810	Cd14	CD14_MOUSE
22.98	23.6382	22.8659	23.1758	23.2323	23.4036	23.3876	23.3085	23.495	23.1243	23.3882	23.0256	23.3384	23.2845	P10833	Rras	RRAS_MOUSE
25.4767	25.9835	25.399	25.8042	25.5855	25.9145	25.3916	25.8238	25.9408	25.6035	26.0947	25.8699	26.222	25.6133	P10852;P10852-2	Slc3a2	4F2_MOUSE
25.2905	24.6334	25.1517	24.6979	25.283	24.5701	25.1382	24.7545	24.6057	25.0035	24.7527	24.8547	24.2861	24.7307	P10922	H1f0	H10_MOUSE
21.4601	19.2322	21.2739	19.6764	21.0474	18.5297	20.9616	19.6452	19.5133	21.7197	19.8071	21.9432	20.7515	21.8234	P10923	Spp1	OSTP_MOUSE
25.4071	24.6162	25.5456	25.0807	25.8279	24.8923	25.3327	25.2048	24.7906	25.7519	24.6032	25.3246	24.8297	25.3635	P11031	Sub1	TCP4_MOUSE
21.2108	18.5083	21.8045	19.9853	20.3612	20.8113	21.3731	20.363	21.1841	20.2706	20.4858	21.3348	22.2224	21.7395	P11087	Col1a1	CO1A1_MOUSE
24.0623	23.3754	24.175	23.4503	23.9841	23.5585	23.8673	23.7638	23.6859	24.2398	23.6094	24.2597	23.6245	24.1602	P11103	Parp1	PARP1_MOUSE
22.7078	NaN	22.8534	NaN	23.0165	NaN	22.9835	NaN	NaN	23.9365	NaN	23.0011	19.8839	23.3065	P11152	Lpl	LIPL_MOUSE
21.0725	NaN	21.0629	NaN	20.9204	NaN	20.6744	NaN	NaN	21.5277	NaN	20.9011	NaN	20.7608	P11157	Rrm2	RIR2_MOUSE
21.9916	20.8537	21.5664	20.587	21.224	20.8997	21.3685	20.8906	21.3159	21.7777	21.3577	22.8047	22.3005	22.0097	P11247	Mpo	PERM_MOUSE
20.5109	18.6781	20.7276	18.4984	20.0944	20.0489	20.0059	20.0164	20.0647	19.5583	19.84	20.8337	20.1201	21.68	P11276	Fn1	FINC_MOUSE
23.0453	22.5055	23.3807	22.2155	23.396	22.5804	23.3785	22.3658	22.4405	23.3441	22.5853	23.6935	23.0437	23.6312	P11352	Gpx1	GPX1_MOUSE
23.5929	22.5252	23.3261	23.4243	23.4851	22.9658	23.3305	19.8855	22.3054	20.413	22.8496	23.5875	22.9153	23.1498	P11404	Fabp3	FABPH_MOUSE
28.5216	28.1411	28.6115	28.0037	28.547	28.1323	28.438	27.9324	27.7659	28.3376	27.8834	28.0262	27.5994	28.0981	P11438	Lamp1	LAMP1_MOUSE
22.1742	23.5019	23.2871	22.2738	23.5689	22.6589	23.4517	23.5659	23.2932	23.6568	23.4445	23.7499	23.2789	23.7203	P11440	Cdk1	CDK1_MOUSE
29.2554	29.2673	29.2524	29.4308	29.2935	29.3337	29.195	29.6476	29.5119	29.4331	29.446	29.4698	29.8516	29.3179	P11499	Hsp90ab1	HS90B_MOUSE
21.2488	21.5675	21.5088	21.5232	21.631	21.8128	21.7665	21.9677	22.2138	21.5132	22.1039	22.073	21.8257	22.1353	P11609	Cd1d1	CD1D1_MOUSE
22.8801	25.1944	25.1983	24.1904	24.3831	25.0368	25.6507	24.9959	25.4345	25.5371	25.6628	23.0035	25.1824	25.5285	P11680	Cfp	PROP_MOUSE
23.2614	23.8551	23.1629	23.9355	23.316	23.7804	23.1264	24.0934	24.0305	23.4181	24.0519	23.3706	24.0641	23.899	P11688	Itga5	ITA5_MOUSE
26.8116	27.1057	26.9539	26.801	26.9846	27.0316	26.9302	27.1309	26.9301	27.07	27.0048	26.9217	26.6669	27.0421	P11835	Itgb2	ITB2_MOUSE
20.8354	20.9387	20.8075	20.7313	20.8179	20.7512	20.7488	21.0147	21.0694	20.8131	20.3227	20.8922	21.1556	21.9888	P11881;P11881-2;P11881-3;P11881-4;P11881-5;P11881-6;P11881-7;P11881-8	Itpr1	ITPR1_MOUSE
24.0694	24.8963	23.9233	25.4551	24.3991	25.259	24.6639	25.027	25.2132	24.2332	25.041	24.6644	25.3232	24.4795	P11928	Oas1a	OAS1A_MOUSE
20.8462	22.2245	20.1088	21.728	20.1966	21.4337	21.1745	22.7421	22.0676	21.5748	22.5051	21.6921	22.5169	20.3157	P11930	Nudt19	NUD19_MOUSE
25.5518	25.7022	25.4176	25.279	25.615	25.3107	25.4318	25.5763	25.6766	25.569	25.6698	25.7152	25.7254	25.5161	P11983	Tcp1	TCPA_MOUSE
20.851	21.8752	21.0848	21.7625	21.2797	21.6839	20.9415	21.8913	21.7458	21.2649	21.9059	21.1116	21.8425	21.2067	P12023	App	A4_MOUSE
26.9096	26.7912	26.9328	26.4025	27.3138	26.7319	27.0824	26.5201	26.7155	26.9535	26.7626	27.1009	26.4596	26.8216	P12265	Gusb	BGLR_MOUSE
22.6847	23.0063	23.0432	22.3372	22.886	22.4479	23.136	22.422	22.4994	22.4807	22.383	22.5941	22.0992	22.7285	P12367	Prkar2a	KAP2_MOUSE
24.1412	24.8859	23.8585	24.9689	23.747	25.0096	24.0752	25.6607	26.0031	23.6084	25.0969	24.1226	24.922	23.8626	P12382	Pfkl	PFKAL_MOUSE
26.964	26.8156	27.1651	26.6584	27.333	26.6944	27.3452	26.5829	26.469	27.3359	26.6114	27.1706	26.3562	27.3771	P12787	Cox5a	COX5A_MOUSE
24.7153	24.9121	24.765	24.4326	24.8507	24.5685	24.7428	24.6239	24.6623	24.6855	24.7642	24.7307	24.4881	24.6078	P12815	Pdcd6	PDCD6_MOUSE
27.417	27.3539	27.4187	27.1726	27.0105	27.4482	27.4895	27.1904	27.3663	27.4631	27.4571	27.5611	27.5717	27.127	P12970	Rpl7a	RL7A_MOUSE
28.4103	28.4697	28.3414	28.0645	28.4507	28.2338	28.3614	28.3174	28.414	28.501	28.4021	28.5424	28.2188	28.3552	P13020-2	Gsn	GELS_MOUSE
20.3299	18.4962	21.3952	20.249	19.906	18.07	20.4219	19.7945	18.8754	20.1614	18.9008	20.2026	19.8611	18.9058	P13405	Rb1	RB_MOUSE
23.3829	23.3585	23.4578	23.1266	23.3388	23.2057	23.4313	22.5213	23.4766	23.7125	23.4807	23.7987	23.6362	23.112	P13439	Umps	UMPS_MOUSE
23.0176	24.6817	23.0923	24.1942	23.1689	24.5285	23.184	24.5971	24.6328	23.0276	24.5433	23.2674	24.8528	22.976	P13597;P13597-2	Icam1	ICAM1_MOUSE
22.6131	22.0381	22.6158	22.0798	22.8388	21.8865	22.3704	22.7027	22.3004	22.8401	22.3542	22.1203	22.2275	22.6704	P13808;P13808-2;P13808-3	Slc4a2	B3A2_MOUSE
23.4975	23.2086	23.3874	23.2632	22.554	23.0836	22.8588	22.9288	23.5504	23.5472	23.8293	23.249	23.0506	23.355	P13864	Dnmt1	DNMT1_MOUSE
29.3108	28.7575	29.8016	28.9154	29.6842	28.8064	29.6806	29.0067	28.6747	29.7065	28.671	29.2725	28.6063	29.4791	P14069	S100a6	S10A6_MOUSE
25.5816	24.326	25.1712	24.1654	25.3661	24.1327	25.2121	24.1698	23.9026	25.4326	24.1863	25.1007	23.8729	25.1829	P14106	C1qb	C1QB_MOUSE
27.662	27.1135	27.4005	27.2027	27.6326	27.1818	27.316	27.3066	27.2696	27.5163	27.2175	27.3223	27.2976	27.2167	P14115	Rpl27a	RL27A_MOUSE
26.5845	26.2013	26.4401	26.3239	26.1678	26.1902	26.1358	26.3979	26.4212	26.4372	26.4083	26.3573	26.4205	26.3489	P14131	Rps16	RS16_MOUSE
26.83	27.2352	26.8346	26.697	26.9576	26.831	26.9766	26.9499	27.1194	27.1424	26.8563	26.9544	26.8992	26.939	P14148	Rpl7	RL7_MOUSE
28.1066	27.5933	28.1665	27.6155	28.2931	27.6236	28.0068	27.8897	27.4433	28.0673	27.406	27.95	27.5101	27.8237	P14152	Mdh1	MDHC_MOUSE
27.0436	26.844	26.9306	27.0856	27.2126	27.4099	26.9731	27.4503	27.4662	27.0945	26.9875	27.0885	27.3407	26.9893	P14206	Rpsa	RSSA_MOUSE
29.3361	29.4908	29.2426	29.518	29.425	29.3875	29.3699	29.5636	29.4906	29.6004	29.5177	29.4574	29.456	29.5755	P14211	Calr	CALR_MOUSE
22.4214	21.017	22.561	20.761	22.6182	20.4662	22.7919	21.1652	20.8811	22.8871	21.4825	22.8388	21.1642	22.7875	P14434	H2-Aa	HA2B_MOUSE
22.0134	21.1672	22.5255	22.5623	22.8578	22.6132	23.2868	22.0812	22.246	23.0385	22.6716	23.276	22.3581	23.1271	P14483	H2-Ab1	HB2A_MOUSE
21.948	21.2072	21.5933	21.8046	21.9482	21.4946	21.5742	22.0822	21.738	21.893	21.3596	21.6736	21.7686	21.5481	P14576	Srp54	SRP54_MOUSE
24.8364	24.9924	24.7587	24.6293	24.7822	24.7313	24.7337	24.8161	25.0019	24.7515	24.8375	24.9151	24.9511	24.7382	P14685	Psmd3	PSMD3_MOUSE
25.856	25.7595	25.9086	25.8131	26.1588	25.9516	26.0066	25.8367	25.6046	26.205	25.8395	26.0904	25.8979	26.1918	P14733	Lmnb1	LMNB1_MOUSE
26.6202	26.7353	26.5977	27.0836	27.5845	27.8227	27.5485	27.7445	27.5556	26.6086	26.8748	26.4577	27.0775	27.5029	P14824	Anxa6	ANXA6_MOUSE
26.7107	26.6287	26.5206	26.3995	26.5015	26.2894	26.5397	26.5593	26.638	26.5345	26.648	26.7457	26.6466	26.6609	P14869	Rplp0	RLA0_MOUSE
25.9202	28.9299	25.748	28.5375	25.7127	28.635	25.5869	28.7987	29.2389	25.629	29.3687	25.7484	29.748	25.6204	P14901	Hmox1	HMOX1_MOUSE
22.3932	22.4952	22.0126	21.8922	22.6519	22.4792	22.1831	22.1861	22.3067	21.916	21.6761	21.7664	21.1201	21.5521	P15105	Glul	GLNA_MOUSE
20.6752	18.8402	20.4589	20.5396	20.5561	19.8619	20.3144	20.7187	19.9747	20.6738	20.1113	19.8126	18.6891	20.1389	P15208	Insr	INSR_MOUSE
23.5521	NaN	23.6081	NaN	23.4453	NaN	23.3567	21.6875	21.3304	23.6509	21.433	23.1239	20.9902	23.1537	P15261	Ifngr1	INGR1_MOUSE
22.7054	22.1995	22.5451	22.4718	22.2887	22.4782	21.59	22.5696	22.572	22.5821	22.8254	21.6156	22.699	22.5264	P15307	Rel	REL_MOUSE
20.93	17.9321	21.0264	19.0673	21.7163	19.034	21.1649	19.5073	19.0898	20.3477	18.6836	20.533	18.5135	20.7762	P15327	Bpgm	PMGE_MOUSE
26.7545	26.6691	26.827	26.6104	26.8742	26.6034	26.7692	26.7378	26.613	26.8386	26.6765	26.7422	26.8014	26.7562	P15379;P15379-10;P15379-11;P15379-2;P15379-3;P15379-4;P15379-5;P15379-6;P15379-7;P15379-8;P15379-9	Cd44	CD44_MOUSE
17.2958	NaN	18.1447	NaN	18.7998	NaN	17.7471	NaN	NaN	16.7086	NaN	NaN	NaN	17.4102	P15508	Sptb	SPTB1_MOUSE
26.3601	26.5561	26.205	26.2102	26.3776	26.319	26.3336	26.1316	26.2671	26.1841	26.5207	26.507	26.2534	26.4638	P15532	Nme1	NDKA_MOUSE
24.0261	23.4142	24.0091	22.3033	23.9151	23.2925	23.914	22.34	23.7387	23.4525	23.5265	24.1856	23.4528	23.9474	P15533	Trim30a	TR30A_MOUSE
21.6704	21.7472	21.7451	22.2252	21.992	22.5148	21.8283	22.1545	22.12	21.97	21.8907	22.0786	22.4196	22.1609	P15535;P15535-2	B4galt1	B4GT1_MOUSE
23.0743	23.1643	24.0967	22.7951	23.9583	22.7839	22.8172	23.263	23.2106	23.6453	23.4515	23.8914	23.8114	23.802	P15702	Spn	LEUK_MOUSE
29.2171	28.8269	29.3326	28.7829	29.0169	28.7055	29.1034	28.8766	28.6436	29.3349	28.945	29.1509	28.6793	29.1858	P15864	Hist1h1c	H12_MOUSE
22.7243	22.2764	22.8139	22.6449	23.1549	22.539	22.6094	22.0259	22.3916	22.8716	21.7986	22.171	22.3344	21.7863	P15920	Atp6v0a2	VPP2_MOUSE
29.2169	30.5291	29.3611	30.2885	29.6634	29.6606	29.7828	29.3067	29.475	29.0993	29.6776	29.7393	29.2429	29.791	P16045	Lgals1	LEG1_MOUSE
30.8	30.5875	30.6386	30.5531	30.8905	30.4786	30.845	30.6341	30.4991	30.6783	30.4878	30.7678	30.2912	30.7662	P16110	Lgals3	LEG3_MOUSE
21.462	20.9113	21.6429	21.3239	21.3835	21.1294	21.5217	21.5154	21.2788	21.6025	21.4343	21.1974	20.7345	21.4864	P16125	Ldhb	LDHB_MOUSE
23.4767	23.0672	23.4429	23.4949	23.4342	23.2913	23.2601	23.6626	23.4724	23.702	23.4049	23.6705	23.6533	23.4232	P16254	Srp14	SRP14_MOUSE
23.4089	23.544	23.5512	23.3812	23.7337	23.4818	23.702	23.6063	23.4427	23.6285	23.7047	23.709	23.7752	23.5113	P16330;P16330-2	Cnp	CN37_MOUSE
22.6636	21.7632	22.5144	21.9378	22.6778	21.8714	22.4958	22.1295	21.8006	22.5208	21.6656	22.3406	21.6274	22.2776	P16332	Mmut	MUTA_MOUSE
18.5474	21.3161	NaN	21.3196	18.7318	21.0819	NaN	21.9659	22.4406	NaN	22.8672	NaN	20.7311	17.3045	P16382	Il4r	IL4RA_MOUSE
22.6472	25.5751	22.4086	25.3338	22.6089	25.3171	22.5289	25.5781	25.8985	22.9386	25.9514	23.9558	26.297	23.7312	P16460	Ass1	ASSY_MOUSE
23.8851	23.3854	23.3883	24.39	23.9953	23.7653	24.3055	24.7357	26.9532	23.7847	26.849	27.3352	27.2906	27.8201	P16546	Sptan1	SPTN1_MOUSE
27.8125	27.7384	27.7721	27.3524	27.8248	27.584	27.805	27.3419	27.4487	27.453	27.5218	27.62	26.9972	27.6777	P16675	Ctsa	PPGB_MOUSE
23.3388	23.0373	23.0773	23.012	23.1462	22.926	23.1328	23.2332	23.188	23.3885	23.2074	23.4167	22.9547	22.7328	P16879	Fes	FES_MOUSE
29.3782	28.476	29.427	28.7902	29.5814	28.7074	29.1722	28.8446	28.5302	29.4066	28.4956	28.7809	28.7136	29.0426	P17047	Lamp2	LAMP2_MOUSE
26.8039	26.4584	26.8191	26.1481	26.654	26.3369	26.5919	26.694	26.3939	26.8481	26.7229	26.3736	26.4351	26.4223	P17095	Hmga1	HMGA1_MOUSE
21.5144	21.4089	21.3339	21.0945	21.6461	21.1747	21.5998	21.3147	20.967	21.4307	20.9377	21.4812	20.9222	21.1986	P17156	Hspa2	HSP72_MOUSE
29.5154	30.1194	29.4337	29.7617	29.541	29.8401	29.3806	29.9422	30.1209	29.4237	30.0491	29.5045	29.9151	29.4074	P17182	Eno1	ENOA_MOUSE
25.9683	26.9207	25.7973	NaN	NaN	26.7932	25.58	26.1423	26.6163	25.5445	25.8461	25.5063	25.6892	25.9652	P17183	Eno2	ENOG_MOUSE
25.5338	25.8912	25.5756	25.6931	25.6174	25.7799	25.8144	25.7883	25.7956	25.6302	25.7861	26.0671	25.9733	25.9162	P17225	Ptbp1	PTBP1_MOUSE
23.8534	24.0375	23.7615	23.7758	23.9504	23.8937	23.7144	23.8946	24.1065	23.7927	23.9916	23.7029	24.0504	23.7353	P17426;P17426-2	Ap2a1	AP2A1_MOUSE
25.0268	24.5441	24.8946	24.5566	24.8814	24.2994	24.6571	24.3384	24.4602	24.9293	24.5122	24.4228	23.9649	24.5794	P17427	Ap2a2	AP2A2_MOUSE
22.7153	21.7308	23.1763	22.4197	22.9081	22.1664	22.8229	22.1653	22.4672	22.9086	22.2425	23.0066	22.2243	22.6679	P17433	Spi1	SPI1_MOUSE
25.9096	25.6686	26.1166	25.7115	25.9733	25.7314	25.9655	25.6257	25.763	26.0159	26.0247	26.0371	25.9041	25.9181	P17439	Gba	GLCM_MOUSE
21.4723	21.2012	21.6913	21.6403	21.6399	21.4409	21.6262	21.9503	21.8145	21.6627	22.0016	21.4646	21.8586	21.702	P17563	Selenbp1	SBP1_MOUSE
26.5921	25.7151	26.8296	25.7493	26.8903	25.7265	26.6435	25.8366	25.4475	26.8966	25.5982	26.6054	25.3818	26.7208	P17665	Cox7c	COX7C_MOUSE
25.3429	24.3659	25.0919	24.87	25.258	24.7675	24.8775	24.8822	24.6138	25.2608	24.7518	24.7131	24.7994	24.9011	P17710;P17710-3;P17710-4	Hk1	HXK1_MOUSE
30.0771	30.7051	30.2962	30.6268	30.3358	30.7869	30.3288	30.3367	30.5345	30.0825	30.5425	30.9525	30.7171	30.6413	P17742	Ppia	PPIA_MOUSE
28.1151	28.8678	28.2582	28.645	28.3558	28.6644	27.964	28.6766	28.7228	28.2367	28.487	28.213	28.6286	28.1979	P17751	Tpi1	TPIS_MOUSE
20.5426	24.5517	20.8882	24.2139	21.0613	24.2917	21.2626	24.736	24.8492	21.72	24.5771	22.6029	25.153	22.1905	P17809	Slc2a1	GTR1_MOUSE
23.7999	23.3263	23.3773	23.2175	23.8541	23.4854	23.9585	23.0392	23.6229	23.3642	23.1359	23.9668	22.4881	24.1285	P17897	Lyz1	LYZ1_MOUSE
26.0972	26.1895	26.2987	25.7804	25.9981	25.7075	26.1147	26.1008	26.2252	26.4886	26.4149	26.9262	26.7073	26.7813	P17918	Pcna	PCNA_MOUSE
23.8177	22.1858	23.7793	22.3458	23.7601	22.2767	23.4019	22.0954	22.0021	23.6448	22.9083	23.5051	22.8231	23.3806	P18052;P18052-2	Ptpra	PTPRA_MOUSE
22.7243	22.861	22.5453	23.3478	22.0898	22.5007	22.765	22.7904	22.8447	22.617	22.9366	22.9595	23.3825	23.0122	P18155	Mthfd2	MTDC_MOUSE
24.9114	24.1503	24.7916	23.9317	24.7511	23.963	24.7519	24.0045	23.955	24.9985	23.9693	24.5806	23.6601	24.7099	P18181	Cd48	CD48_MOUSE
26.2901	25.9559	26.046	26.3737	26.5923	26.4588	26.5157	27.2434	26.3328	26.0559	26.0978	26.3585	26.0146	26.1809	P18242	Ctsd	CATD_MOUSE
21.9094	24.8453	22.0406	24.504	22.0403	24.3822	21.9925	24.7475	24.8073	22.0828	25.0253	21.9518	25.2051	21.9822	P18572;P18572-2	Bsg	BASI_MOUSE
20.0689	21.9357	NaN	21.6575	NaN	21.6508	NaN	22.1101	22.4729	NaN	21.7973	NaN	22.3546	NaN	P18581-2	Slc7a2	CTR2_MOUSE
22.4466	23.0392	22.1042	23.036	22.2071	22.7327	22.1812	22.9174	23.0716	22.5102	22.896	22.6499	22.8831	22.4494	P18653	Rps6ka1	KS6A1_MOUSE
23.8859	24.251	23.5485	24.0871	23.4475	23.9746	23.6056	24.4782	24.3177	23.7019	24.2017	24.1136	24.4323	24.0246	P18654	Rps6ka3	KS6A3_MOUSE
29.6683	29.3947	29.8572	29.6777	29.9923	29.4565	29.7762	29.6123	29.2821	30.0349	29.1692	29.5327	29.3314	29.8686	P18760	Cfl1	COF1_MOUSE
25.0639	25.457	25.1122	25.1451	25.3073	25.4063	25.3447	25.4688	25.4113	24.9389	25.3905	25.4561	25.3605	25.4382	P19096	Fasn	FAS_MOUSE
23.0541	22.9803	23.082	23.77	23.4035	23.4603	23.0356	22.8883	23.2163	22.9339	23.1249	22.8865	22.6326	23.3271	P19157	Gstp1	GSTP1_MOUSE
20.89	20.9912	20.3811	21.4632	20.1788	21.1795	20.349	21.6894	21.3934	21.1742	21.3214	20.6439	21.5349	21.0154	P19426;P19426-2	Nelfe	NELFE_MOUSE
27.0448	26.3887	26.8258	26.4572	27.0411	26.3293	27.0285	26.2409	26.2399	26.8674	26.1589	26.9968	25.9607	26.9418	P19783	Cox4i1	COX41_MOUSE
27.8668	27.0395	27.6626	27.4633	27.6283	27.3586	27.5896	27.4547	27.0486	28.0365	27.1789	27.7649	27.2694	27.8538	P19973	Lsp1	LSP1_MOUSE
28.4455	29.5994	28.9422	29.113	28.7401	28.2593	28.9325	28.4044	29.4013	28.7138	29.3624	29.3718	29.4915	29.3952	P20029	Hspa5	BIP_MOUSE
27.7014	27.2954	27.7023	27.1312	27.8824	27.2912	27.6735	27.1557	27.1595	27.6261	27.3426	27.6576	27.1343	27.5735	P20060	Hexb	HEXB_MOUSE
23.4571	22.2656	23.8413	22.5008	23.8689	22.7677	23.409	23.3898	22.272	23.6681	22.827	22.6193	22.7926	NaN	P20065-2	Tmsb4x	TYB4_MOUSE
25.301	24.919	25.3299	24.8182	25.3595	25.0231	25.3252	25.1308	25.0466	25.1489	24.9176	25.2457	24.6324	25.2827	P20108	Prdx3	PRDX3_MOUSE
30.4099	30.4647	30.357	30.3629	30.5511	30.291	30.5358	30.6555	30.5835	30.5754	30.7358	30.594	30.5323	30.5873	P20152	Vim	VIME_MOUSE
27.5468	28.6555	27.3549	28.645	27.412	28.5501	27.4816	28.8011	28.6075	27.9293	28.6609	27.6378	28.5037	27.7561	P20491	Fcer1g	FCERG_MOUSE
20.8672	21.0508	20.904	20.5233	20.9695	20.6775	20.9573	20.9641	21.1601	21.6008	21.4129	21.7318	21.6171	21.6664	P20664	Prim1	PRI1_MOUSE
22.407	21.5416	22.2199	27.3932	28.0286	27.4926	27.9092	27.8187	27.4551	28.096	27.5964	27.7686	27.5112	27.7824	P21107	Tpm3	TPM3_MOUSE
28.015	27.7847	28.2194	24.8462	24.8737	24.5306	24.963	24.8417	24.4564	24.9467	24.7165	24.7406	27.6586	24.8564	P21107-2	Tpm3	TPM3_MOUSE
21.8916	22.7014	21.8891	22.1129	22.2334	22.0767	22.0088	22.0838	22.4962	22.1618	22.6196	22.6524	22.5358	22.8976	P21126	Ubl4a	UBL4A_MOUSE
19.695	18.9293	19.5726	19.6532	19.6918	19.6139	20.2488	19.9436	19.4272	20.0438	20.0463	19.2393	19.425	19.5729	P21278	Gna11	GNA11_MOUSE
24.1374	23.1669	23.9556	23.7896	24.3777	23.394	24.2591	23.9458	23.3112	23.8478	23.1166	23.5395	23.7361	23.5374	P21279	Gnaq	GNAQ_MOUSE
21.3581	21.6024	22.4805	21.427	22.0442	21.4042	21.3068	22.0157	19.7456	22.6635	21.5992	19.6902	21.9247	21.8678	P21440	Abcb4	MDR3_MOUSE
24.11	22.7596	24.0484	22.942	24.2393	22.7859	23.9772	22.9149	22.8239	24.0619	22.5597	23.9117	22.6159	23.6717	P21460	Cst3	CYTC_MOUSE
19.6648	17.5909	20.1961	19.2601	20.0545	18.278	19.8738	20.4771	NaN	19.7363	18.6273	18.5663	18.9701	19.5936	P21550	Eno3	ENOB_MOUSE
23.607	23.0983	23.6938	23.2671	23.826	23.2425	23.8032	23.4632	23.1244	24.0127	23.2587	23.7807	23.2822	23.8558	P21619	Lmnb2	LMNB2_MOUSE
23.3875	23.2032	23.6958	23.576	23.7938	23.3118	23.9302	23.4329	23.3577	24.0746	23.543	23.4805	23.557	23.7711	P21855	Cd72	CD72_MOUSE
19.3453	17.2704	19.1073	18.5132	19.0537	18.6964	18.9696	18.6643	19.4408	19.7017	19.4906	20.3694	20.172	20.2973	P21956;P21956-2	Mfge8	MFGM_MOUSE
23.3467	24.397	23.2004	24.6874	23.4909	24.4823	23.5608	24.6566	24.6137	23.4789	24.8523	23.4293	25.0303	23.6315	P21958	Tap1	TAP1_MOUSE
25.2242	25.2098	25.1502	25.1588	25.4156	25.1071	25.1729	25.664	25.4347	25.1439	25.5061	24.7681	25.3549	24.8914	P21981	Tgm2	TGM2_MOUSE
24.3248	24.8016	24.1279	24.663	24.3101	24.6917	24.1494	24.8058	24.7001	24.2791	24.5658	24.3078	24.4002	24.1002	P21995	Emb	EMB_MOUSE
23.1322	22.3601	22.917	22.3766	23.3185	22.4322	23.0232	22.0653	22.2225	23.1238	22.2429	23.0043	22.0033	22.6707	P22315	Fech	HEMH_MOUSE
22.5293	22.3498	22.4958	22.4696	22.6173	22.586	22.5464	22.5812	23.0259	22.5373	23.2806	23.1319	23.4569	24.1453	P22366	Myd88	MYD88_MOUSE
22.0191	21.0032	21.99	20.8939	22.2491	21.0821	21.9379	21.2804	20.7131	21.7054	20.4805	22.0045	20.5369	21.6861	P22437	Ptgs1	PGH1_MOUSE
22.4337	24.3709	22.8666	24.4786	23.7096	24.3368	23.6003	24.502	24.5726	22.5889	24.5803	23.6516	24.3925	23.6635	P22682	Cbl	CBL_MOUSE
24.6072	24.022	24.4564	24.2585	24.657	24.3111	24.407	24.0882	24.0662	24.4052	23.9503	24.3536	24.2746	24.0844	P22892	Ap1g1	AP1G1_MOUSE
22.4359	22.5206	22.7426	22.5716	21.2411	23.5189	23.1358	22.9399	23.1829	22.9977	23.4537	23.5125	23.2678	23.4827	P22907;P22907-2	Hmbs	HEM3_MOUSE
24.7793	25.0693	24.5137	25.3286	24.6767	25.6955	24.7408	24.9727	25.2001	24.5536	25.0217	24.9832	25.0977	24.8211	P23116	Eif3a	EIF3A_MOUSE
25.2711	25.4665	25.2488	24.9645	25.291	25.1372	25.5481	25.3737	25.1	25.4674	25.2606	25.5516	25.104	25.5626	P23198	Cbx3	CBX3_MOUSE
21.0833	26.7885	25.0506	28.2085	27.2291	27.4952	27.7732	28.4574	28.1392	27.7403	28.0265	27.6527	28.3566	27.6376	P23249	Mov10	MOV10_MOUSE
21.6024	21.0732	21.5117	21.175	21.6557	21.0336	21.5681	21.7769	21.6071	21.7738	21.8846	21.1481	21.8178	21.4116	P23298	Prkch	KPCL_MOUSE
19.5041	21.2275	19.463	20.713	19.8577	21.2084	19.6575	21.336	21.2397	20.2547	21.0183	20.3824	20.6804	19.9485	P23336	Ggta1	GGTA1_MOUSE
27.0553	27.7635	27.2025	28.0415	27.2116	27.8283	27.182	28.0989	27.9308	27.1834	27.9298	27.0871	28.0873	27.0708	P23492	Pnp	PNPH_MOUSE
23.5819	24.0076	23.5963	23.7803	23.661	24.2123	23.9504	23.6437	23.6917	23.604	23.5657	23.9629	23.8413	23.8575	P23506;P23506-2	Pcmt1	PIMT_MOUSE
23.4641	23.2445	23.4589	23.1917	23.6114	23.4041	23.3097	23.4004	23.1035	23.3425	22.9183	23.2677	23.172	23.5839	P23591	Tsta3	FCL_MOUSE
21.7351	20.9785	21.6345	21.194	21.7924	21.1525	21.6547	21.2455	20.9095	21.6167	21.2837	21.4886	20.8443	21.3471	P23611	Irf8	IRF8_MOUSE
25.8727	24.6561	25.8004	25.322	26.0322	24.9825	25.5926	25.022	24.8753	25.8474	25.3363	25.0957	24.5147	25.527	P23780	Glb1	BGAL_MOUSE
19.0253	20.0479	17.8925	20.463	NaN	20.1251	NaN	19.9047	20.1069	NaN	19.6993	18.4711	19.8449	19.9576	P23949	Zfp36l2	TISD_MOUSE
26.7201	25.7564	26.5272	25.4889	23.9106	25.1473	22.5479	25.7592	25.2038	22.2914	25.6213	24.641	25.3102	25.6244	P24063	Itgal	ITAL_MOUSE
26.4155	27.203	26.334	26.8907	26.5227	27.0049	26.3359	27.1244	27.1959	26.545	27.1824	26.5933	26.8545	26.5342	P24270	Cat	CATA_MOUSE
26.5346	26.2296	26.6818	26.7397	26.663	26.4959	26.4115	26.6021	26.5755	26.8267	26.6277	26.4602	26.5547	26.7897	P24369	Ppib	PPIB_MOUSE
28.829	28.9521	28.977	28.7286	29.0443	28.7734	28.7169	28.8436	28.7306	29.0513	28.6709	28.7137	28.5549	28.7806	P24452	Capg	CAPG_MOUSE
25.8246	25.2602	25.5899	25.4549	25.8838	25.3461	25.6228	25.6855	25.3624	25.6977	25.1864	25.573	25.3477	25.4073	P24527	Lta4h	LKHA4_MOUSE
24.1822	24.7168	24.2223	24.215	24.1751	24.3788	24.274	24.46	24.6673	24.5225	24.6416	24.9666	24.767	24.7146	P24547	Impdh2	IMDH2_MOUSE
20.3021	20.1983	20.3014	20.1905	20.4665	20.4311	20.8374	20.0449	20.1038	20.4018	20.1487	20.6438	20.0678	20.4175	P24604	Tec	TEC_MOUSE
23.3559	24.3532	23.5647	23.7883	23.6462	24.5494	23.6753	23.1804	23.8514	23.0126	24.2302	23.3321	23.7133	23.2	P24638	Acp2	PPAL_MOUSE
26.2886	26.5714	26.2217	26.0356	26.3613	26.3115	26.2298	26.1189	26.1602	26.3674	26.13	25.923	25.9685	26.1012	P24668	M6pr	MPRD_MOUSE
22.304	22.1528	22.1154	22.0071	22.2016	22.255	21.9987	21.9396	22.0119	22.3905	22.2077	22.4315	22.1358	22.1151	P24788	Cdk11b	CD11B_MOUSE
19.2466	24.3272	19.4692	24.3561	19.1436	24.3995	21.1135	24.2712	24.1538	19.5943	24.6414	20.4226	25.3565	21.4454	P25085;P25085-2	Il1rn	IL1RA_MOUSE
18.9844	19.6336	18.8175	19.3268	18.8245	19.3241	18.7622	19.4296	19.1183	18.9867	19.2479	18.9293	19.0603	18.952	P25118	Tnfrsf1a	TNR1A_MOUSE
21.1423	23.248	20.8199	23.0012	20.6897	23.1242	20.904	23.2386	23.4566	21.3759	23.6217	21.4328	23.9572	21.5656	P25119	Tnfrsf1b	TNR1B_MOUSE
23.336	23.09	23.485	22.7836	23.1396	23.0563	23.5573	22.9828	23.2666	23.8456	23.4445	24.4213	23.9824	23.9622	P25206	Mcm3	MCM3_MOUSE
19.7892	NaN	20.1175	NaN	19.9552	NaN	19.8843	NaN	NaN	20.4843	NaN	20.4544	NaN	20.5021	P25322	Ccnd1	CCND1_MOUSE
21.3632	21.5026	21.2519	20.6894	21.1712	21.5846	21.1582	21.6193	21.603	21.7082	21.9115	21.703	21.7516	21.6451	P25425;P25425-10;P25425-11;P25425-12;P25425-2;P25425-3;P25425-4;P25425-5;P25425-6;P25425-7;P25425-8;P25425-9	Pou2f1	PO2F1_MOUSE
27.361	26.9322	27.2233	27.1105	27.297	27.0257	27.1592	27.3145	27.1121	27.3834	27.03	27.2373	27.37	27.1548	P25444	Rps2	RS2_MOUSE
18.7273	20.1829	18.4015	20.3474	19.3877	20.0602	19.69	20.1378	20.1392	18.9415	20.543	18.972	20.654	18.1349	P25446	Fas	TNR6_MOUSE
22.7841	23.3236	22.8857	23.2062	22.7307	23.0812	22.8282	23.1256	23.3586	22.8443	23.0676	22.7926	23.2318	22.6797	P25799	Nfkb1	NFKB1_MOUSE
24.5078	24.4663	24.3837	24.2961	24.4488	24.3176	24.402	24.2154	24.1173	24.4851	24.1623	23.983	24.3566	24.1625	P25911-2	Lyn	LYN_MOUSE
23.3454	23.2048	23.2681	23.247	23.1966	23.1063	23.1484	23.6012	23.6068	23.8158	23.2885	23.7355	23.4803	23.5579	P25976	Ubtf	UBF1_MOUSE
18.9053	18.9151	19.197	19.0012	18.8993	18.9052	18.8114	19.5798	19.3383	19.3374	19.4176	19.9084	20.1331	19.6693	P26011	Itgb7	ITB7_MOUSE
26.7178	27.0686	26.9876	26.7185	26.8314	26.9805	26.9065	26.9027	26.933	26.8996	26.8797	26.9964	27.0715	26.9188	P26039	Tln1	TLN1_MOUSE
24.5434	24.7249	24.478	24.8288	24.665	24.693	24.3063	24.9695	24.671	24.657	24.6513	24.6811	24.9659	24.4949	P26040	Ezr	EZRI_MOUSE
28.5822	28.9499	28.5406	28.7804	28.8467	28.9064	28.7336	29.0767	28.9108	28.6619	28.805	28.7493	28.8958	28.6297	P26041	Msn	MOES_MOUSE
25.1942	24.3663	25.0184	24.7705	25.1804	24.6964	24.984	24.9309	24.6642	24.9893	24.5202	24.7897	24.6649	24.8824	P26043	Rdx	RADI_MOUSE
24.8785	26.0357	24.936	26.1489	25.0038	25.6595	25.2896	25.8198	25.8709	25.3886	26.2441	24.9512	26.0598	25.3764	P26151	Fcgr1	FCGR1_MOUSE
18.4169	19.9024	19.248	19.1777	18.6481	19.6009	18.815	19.304	19.7105	19.4852	18.9424	19.5692	19.3576	20.0763	P26187	Mgmt	MGMT_MOUSE
21.3426	20.618	21.0392	20.5878	21.5191	20.5285	21.1561	21.0641	21.0214	21.993	21.0338	21.3452	21.1632	21.1512	P26231	Ctnna1	CTNA1_MOUSE
22.0144	21.3946	21.9513	21.1172	21.881	21.2773	22.1786	21.4353	21.3204	21.9564	21.3921	22.2645	21.2862	22.1048	P26323	Fli1	FLI1_MOUSE
26.1209	25.9019	26.1503	26.3256	26.2735	26.013	26.2822	26.4229	26.1435	26.7271	27.1928	27.3364	26.4412	26.7378	P26350	Ptma	PTMA_MOUSE
25.4294	24.9571	25.1931	24.7733	25.3844	25.3205	25.2189	25.2656	25.091	25.4914	25.0709	25.5285	25.2725	25.393	P26369	U2af2	U2AF2_MOUSE
27.0692	27.1826	26.9927	26.9116	27.324	27.1058	27.3685	26.9728	27.1424	27.2265	26.9347	27.1868	26.699	27.2637	P26443	Glud1	DHE3_MOUSE
24.0927	24.1035	23.7066	24.0364	23.722	22.9775	23.9357	23.9786	24.1217	23.6014	24.2027	23.9927	24.1581	23.9849	P26450	Pik3r1	P85A_MOUSE
25.5155	26.0682	25.6251	25.4855	25.6784	25.7449	25.7289	25.9829	25.9807	25.6444	25.7358	25.9678	25.8738	25.6394	P26516	Psmd7	PSMD7_MOUSE
25.8843	25.7885	25.9313	25.7066	26.0623	25.8783	25.9677	26.0741	25.9449	26.0676	25.8741	26.207	26.2202	26.0853	P26638	Sars	SYSC_MOUSE
27.6756	27.8919	27.5653	27.8041	27.5488	27.7298	27.706	27.8273	27.5021	27.6543	27.5921	27.3313	27.3351	27.2015	P26645	Marcks	MARCS_MOUSE
24.757	26.9443	26.9403	26.6674	26.7803	26.7892	26.8327	26.9913	26.7745	26.8653	26.9566	26.739	26.63	26.8682	P26883	Fkbp1a	FKB1A_MOUSE
20.5737	20.8715	20.6497	20.8626	20.8287	20.7068	19.9426	20.9412	20.8223	20.0514	20.3261	20.3308	20.7584	20.4253	P26954	Csf2rb2	IL3B2_MOUSE
23.5156	24.0308	23.2682	24.0441	23.3801	23.9969	23.3913	23.8945	24.2255	23.247	24.1922	23.6564	24.1415	23.5457	P27046	Man2a1	MA2A1_MOUSE
21.7501	24.1755	21.7986	24.3648	21.6448	24.3175	22.0006	24.3848	24.2965	21.864	24.6596	21.6019	24.9629	21.5278	P27512	Cd40	TNR5_MOUSE
24.6486	25.0315	24.3069	24.8277	24.8944	24.7077	24.8791	24.9095	25.2482	25.3915	25.0717	25.1048	24.8726	25.1729	P27546;P27546-2	Map4	MAP4_MOUSE
22.1671	20.404	22.0385	20.5096	22.1342	20.4751	21.9547	21.4814	20.3985	22.0291	20.5982	22.0338	20.1719	21.9559	P27600	Gna12	GNA12_MOUSE
24.3821	24.1299	23.9105	24.2623	24.4484	24.3403	24.4032	24.3317	24.2944	24.0122	23.9892	24.3721	24.3837	24.0022	P27601	Gna13	GNA13_MOUSE
23.886	24.6673	23.5486	24.4398	23.6158	23.3045	23.4721	23.6134	23.4706	23.7315	24.0941	24.0093	23.9295	23.838	P27612	Plaa	PLAP_MOUSE
26.1986	26.4394	25.8484	26.2879	26.1927	26.3791	26.2321	26.2894	26.5391	25.9478	26.4839	26.503	26.4102	26.2115	P27659	Rpl3	RL3_MOUSE
28.0214	28.7261	28.2372	28.3208	28.2851	28.519	28.2569	28.4936	28.4712	28.3154	28.4755	28.532	28.5048	28.661	P27773	Pdia3	PDIA3_MOUSE
21.9622	22.9058	22.3775	22.2088	22.0509	22.4822	22.1599	22.7026	22.4657	21.9902	22.3476	22.3769	22.361	22.2067	P27808	Mgat1	MGAT1_MOUSE
25.4601	25.0563	25.4803	25.2005	25.7109	25.165	25.3492	25.4225	25.033	25.5637	25.0309	25.2411	25.3148	25.2109	P27870	Vav1	VAV_MOUSE
19.5594	18.9128	19.7372	20.448	NaN	18.3267	15.146	20.3433	20.0176	NaN	20.0081	16.3902	21.5871	20.201	P28028	Braf	BRAF_MOUSE
20.9812	24.0585	21.4481	24.3331	21.5909	24.174	21.4287	24.5829	24.3316	21.8532	24.0322	21.5075	24.253	21.839	P28033;P28033-3	Cebpb	CEBPB_MOUSE
24.8315	24.9372	24.8897	24.3717	24.836	24.5243	24.3513	24.6573	24.6364	24.4864	24.7575	24.6493	24.5737	24.4096	P28063	Psmb8	PSB8_MOUSE
23.9135	23.91	23.8595	23.8363	23.9433	23.7306	23.9861	23.8938	23.8625	23.29	23.8925	23.6751	23.5532	23.8962	P28076	Psmb9	PSB9_MOUSE
23.7054	23.8364	23.6542	23.1272	23.7708	23.5026	23.6938	23.571	23.4614	23.5169	23.2149	23.6458	23.2113	23.384	P28271	Aco1	ACOC_MOUSE
24.5896	24.6404	24.4444	24.2246	24.6683	24.3949	24.8298	24.4261	24.5205	24.6019	24.5219	24.8657	24.5212	24.7342	P28352	Apex1	APEX1_MOUSE
25.5352	25.7162	25.3645	25.3567	25.6618	25.4538	25.5357	25.7081	25.5107	25.3038	25.4459	25.6157	25.481	25.2867	P28474	Adh5	ADHX_MOUSE
22.4109	24.9097	25.4565	26.1646	25.4764	26.1471	25.6157	22.6672	22.3187	22.9101	22.3864	22.748	22.5252	23.0214	P28574;P28574-2	Max	MAX_MOUSE
24.7487	24.1697	24.6464	23.9249	24.7749	23.9095	24.2707	24.0676	24.0042	24.3282	24.0611	23.9985	23.8335	23.8514	P28650	Adssl1	PURA1_MOUSE
24.527	25.2214	24.7464	24.8376	24.9207	24.8597	24.9857	25.129	25.2158	25.1297	25.2096	25.4805	25.1981	25.4598	P28656	Nap1l1	NP1L1_MOUSE
22.5092	21.6805	22.4547	21.8759	22.5519	21.8852	22.3882	22.3988	22.274	22.6997	22.2062	22.7349	22.3838	22.724	P28658	Atxn10	ATX10_MOUSE
20.4329	20.8604	20.6159	21.0696	20.317	21.6517	20.7508	21.1136	21.2134	20.5842	21.6934	21.7087	21.8779	20.9826	P28659;P28659-2;P28659-3;P28659-4	Celf1	CELF1_MOUSE
25.2259	26.468	25.0864	26.5711	25.0035	26.2823	25.1303	26.4684	26.4041	24.8994	26.5433	24.7786	26.5499	25.1373	P28667	Marcksl1	MRP_MOUSE
20.4454	19.8704	18.8461	20.0527	19.6558	20.8568	19.7814	20.325	20.5638	20.6737	20.5056	20.1867	20.4587	20.5888	P28704;P28704-2	Rxrb	RXRB_MOUSE
22.6763	22.6814	22.6569	22.4759	22.567	22.7356	22.6719	22.6195	22.638	22.7478	22.5397	22.6902	22.7612	22.7556	P28740	Kif2a	KIF2A_MOUSE
21.4689	21.9069	21.6673	21.6165	21.9161	22.0393	21.7516	22.0932	21.8821	21.6128	21.7795	21.7485	21.8651	21.5176	P28741	Kif3a	KIF3A_MOUSE
27.5693	26.7988	26.5425	26.8174	27.4395	26.6475	27.1679	26.4385	26.5258	27.0418	26.2188	26.7921	26.5546	26.7937	P28798	Grn	GRN_MOUSE
25.3053	25.8575	25.0532	25.6323	25.2037	25.6795	25.2815	25.7863	25.8733	25.213	25.712	25.2581	25.7196	25.1351	P28867	Prkcd	KPCD_MOUSE
25.0121	25.6658	24.7914	25.4638	24.651	25.4428	24.7901	25.7564	25.7324	25.1784	25.8344	25.3041	26.0222	25.3854	P29341	Pabpc1	PABP1_MOUSE
26.5912	26.9077	26.5876	26.4382	26.6748	26.6826	26.6335	26.4216	26.6404	26.6774	26.6773	26.7999	26.5022	26.4912	P29351;P29351-2	Ptpn6	PTN6_MOUSE
19.2158	NaN	19.339	NaN	18.8505	NaN	NaN	NaN	17.9785	19.5051	NaN	19.5982	18.4003	19.4887	P29352	Ptpn22	PTN22_MOUSE
27.5504	27.1175	27.3685	27.2985	27.3959	27.222	27.4061	27.2911	27.4459	27.6065	27.2616	27.2986	27.35	27.4363	P29391	Ftl1	FRIL1_MOUSE
27.6576	27.3403	27.6282	27.0189	27.7508	27.1705	27.6399	27.085	27.1385	27.639	27.2482	27.4944	26.8473	27.4304	P29416	Hexa	HEXA_MOUSE
24.2899	24.5621	24.2454	24.6508	24.3082	24.6444	24.2753	24.8934	24.7284	24.4889	24.684	24.256	25.1121	24.4196	P29452	Casp1	CASP1_MOUSE
19.6703	19.2793	20.0035	19.5194	20.087	19.3508	19.8884	19.3186	19.0299	20.0866	18.7099	19.6468	19.4514	19.7147	P29594	Casp2	CASP2_MOUSE
24.9236	26.1368	25.6855	25.8466	25.8399	25.921	25.9378	26.2054	26.0372	25.9691	26.0998	25.9566	25.8272	25.9875	P29595	Nedd8	NEDD8_MOUSE
25.2729	24.9391	25.1934	25.1841	25.0708	24.9379	25.0958	25.1868	25.3457	25.3532	25.4898	25.4384	25.4996	25.4688	P29758	Oat	OAT_MOUSE
24.2566	25.1567	24.1194	25.2424	24.1248	25.0899	24.0501	25.3881	25.3106	24.2863	25.3154	24.1075	25.0938	24.1291	P30204	Msr1	MSRE_MOUSE
20.4202	21.547	20.0308	19.6069	20.4403	21.6853	20.1674	20.6866	21.1721	20.3879	22.0755	22.2588	18.8543	20.927	P30285	Cdk4	CDK4_MOUSE
27.253	26.834	27.1666	26.9873	27.0837	26.8307	27.1355	26.9538	26.8414	27.1955	26.9535	27.1377	26.9679	27.1498	P30355	Alox5ap	AL5AP_MOUSE
20.3644	20.2883	20.3078	20.0454	20.0152	20.1946	20.1252	20.2341	20.2503	20.2355	20.4491	20.3203	20.2764	20.2874	P30415	Nktr	NKTR_MOUSE
23.7017	23.9332	23.7709	23.7472	23.7127	23.6402	23.65	23.7581	24.0656	23.983	24.3529	23.938	24.1047	23.9531	P30416	Fkbp4	FKBP4_MOUSE
27.0339	26.4979	27.1635	26.784	26.9351	26.6678	26.7965	27.1693	26.9974	26.8984	27.0379	27.5275	27.1798	27.2616	P30681	Hmgb2	HMGB2_MOUSE
26.2023	25.1929	25.9528	24.6666	26.2164	24.9497	26.2156	25.0169	25.2191	26.1243	24.969	26.0592	24.4869	25.9938	P30993	C5ar1	C5AR1_MOUSE
23.724	23.61	23.2015	23.2669	23.1742	23.3321	23.072	23.3479	23.4197	23.7793	22.9853	23.1384	23.1419	23.2546	P30999	Ctnnd1	CTND1_MOUSE
20.816	NaN	20.4547	21.4625	20.7968	21.954	22.3503	21.6462	21.8901	22.6458	21.6529	21.6219	21.5783	22.2717	P31001	Des	DESM_MOUSE
19.9704	NaN	19.7781	18.4565	20.239	NaN	19.9932	NaN	NaN	19.9527	18.1494	19.6399	NaN	19.965	P31041	Cd28	CD28_MOUSE
25.5412	25.188	25.3161	25.2486	25.7074	25.2723	25.2899	25.629	25.2458	25.7289	25.2142	25.7598	25.6161	25.801	P31230	Aimp1	AIMP1_MOUSE
23.2366	23.2923	23.2947	23.3115	23.0148	23.1351	23.1685	23.3768	23.5823	23.4146	23.6589	23.2024	23.5562	23.4767	P31266	Rbpj	SUH_MOUSE
20.6884	22.3248	20.7893	22.364	20.8265	22.4267	20.751	23.0359	23.1424	20.9298	22.725	20.9303	22.5586	20.9412	P31324	Prkar2b	KAP3_MOUSE
22.2245	21.0277	21.6343	20.4762	21.4056	21.2826	22.3266	21.2384	21.8417	19.7943	22.056	22.3023	22.9544	22.3553	P31725	S100a9	S10A9_MOUSE
22.6308	22.0764	22.6376	22.1328	22.5433	22.1667	22.3092	22.3259	22.1169	22.632	21.7905	22.4771	22.1228	22.5406	P31750	Akt1	AKT1_MOUSE
27.3593	27.7552	27.3337	27.115	27.4119	27.379	27.7838	27.355	27.2481	27.2644	27.2339	27.0485	26.9073	27.2148	P31786	Dbi	ACBP_MOUSE
19.9892	19.6045	19.4818	19.1236	20.0353	18.9267	20.1181	19.3585	19.3102	20.1531	18.9621	19.7066	19.2607	20.1319	P31809;P31809-2;P31809-3;P31809-4	Ceacam1	CEAM1_MOUSE
25.2754	25.5057	25.4187	25.8224	25.3443	25.5663	25.0873	25.8435	25.5146	25.494	25.6439	24.9778	25.7914	25.2378	P31938	Map2k1	MP2K1_MOUSE
29.6018	28.9169	29.7477	29.2124	29.7846	29.2291	29.4311	29.0867	28.6923	29.7005	29.0092	29.233	28.6892	29.374	P31996	Cd68	CD68_MOUSE
25.1857	25.925	25.4299	25.8615	25.3779	25.7498	25.358	25.57	25.6014	25.6229	25.7567	25.6717	25.6776	25.6523	P32020	Scp2	NLTP_MOUSE
25.5803	25.2066	25.2841	25.3276	25.3204	25.2379	25.161	25.2525	25.2661	25.5012	25.3426	25.4523	25.3621	25.3896	P32067	Ssb	LA_MOUSE
23.2647	23.4383	23.2913	23.1817	23.3661	23.2631	23.1197	23.4399	23.376	23.3891	23.3752	23.5904	23.6756	23.4409	P32233	Drg1	DRG1_MOUSE
23.2266	23.6574	23.3799	23.9086	23.2765	23.6271	23.3543	23.4605	23.6791	23.7105	23.8332	23.6118	23.7276	23.6883	P32261	Serpinc1	ANT3_MOUSE
19.7312	20.5935	20.1954	21.0342	20.8686	21.5447	20.8114	21.3438	21.3556	20.3447	21.1668	20.675	20.9984	20.3333	P32507	Nectin2	NECT2_MOUSE
23.0012	22.2988	23.1755	22.5923	23.1573	22.8299	23.1261	23.1984	22.7835	22.8522	22.691	22.9608	22.0644	22.1581	P32883-2	Kras	RASK_MOUSE
24.5159	24.7733	24.4518	24.4895	24.4724	24.4279	24.432	24.4475	24.4725	24.4828	24.6423	24.602	24.7571	24.5169	P32921-2	Wars	SYWC_MOUSE
20.2089	20.3485	20.1772	20.0982	19.8119	20.1372	19.8749	20.5644	20.3213	20.3418	20.3096	20.2862	20.3755	20.2847	P33215	Nedd1	NEDD1_MOUSE
22.6526	20.6382	22.5117	23.2985	22.3251	22.46	24.1906	23.0507	23.0634	24.4955	23.854	24.2743	22.9219	22.4539	P33609	Pola1	DPOLA_MOUSE
22.2912	21.5168	22.3661	21.1208	22.1186	21.3609	21.7554	21.3519	21.3035	22.5516	21.206	22.0266	21.6387	22.1239	P33610	Prim2	PRI2_MOUSE
23.1118	22.9148	23.3623	22.609	23.0152	22.7828	23.2681	22.7986	22.7334	23.3166	23.0166	23.0314	22.8679	23.0983	P33611	Pola2	DPOA2_MOUSE
25.6867	26.04	25.7227	25.8376	25.8536	25.7084	25.7721	25.7459	25.7381	25.9289	25.7688	25.8985	25.8836	26.1745	P34022	Ranbp1	RANG_MOUSE
24.7303	24.8269	24.8176	23.7492	24.8388	24.9467	25.0159	25.1823	24.5998	25.7403	24.9951	25.3269	24.9284	25.1036	P34152;P34152-2;P34152-4	Ptk2	FAK1_MOUSE
27.8602	29.1705	27.5921	28.8174	27.9177	28.9867	28.0553	28.5596	28.7767	27.6835	28.7122	28.2586	28.7541	28.1302	P34884	Mif	MIF_MOUSE
23.3672	23.2734	23.3546	23.3985	23.3117	23.41	23.3942	23.1318	23.5009	23.4104	23.5772	23.607	23.7559	23.4598	P35123	Usp4	UBP4_MOUSE
25.2063	25.9804	25.6928	24.4823	25.3222	25.0969	25.8092	24.2918	24.5597	25.4092	23.2135	25.4655	24.5037	25.276	P35235	Ptpn11	PTN11_MOUSE
23.4972	23.4147	23.4258	23.4521	23.6691	23.3064	23.3891	23.6606	23.6322	23.3709	23.4915	23.5827	23.6011	23.3879	P35276	Rab3d	RAB3D_MOUSE
27.3046	27.6344	27.3026	27.3591	27.3089	27.4727	27.2552	27.7104	27.5322	27.3531	27.5116	27.3319	27.4303	27.1993	P35278	Rab5c	RAB5C_MOUSE
24.3561	24.302	24.1766	24.4834	24.1856	24.2922	24.0842	24.6518	24.9676	24.3251	24.6874	24.3505	25.2811	24.2811	P35279-2	Rab6a	RAB6A_MOUSE
24.3214	24.758	24.4262	24.3982	24.477	24.6044	24.4347	24.6129	24.6803	24.0709	24.7367	24.5332	24.7242	24.3762	P35282	Rab21	RAB21_MOUSE
21.1079	21.2998	21.2992	21.6459	21.1095	21.5164	20.8211	21.7648	21.5142	21.0765	21.2439	20.7068	21.664	21.1641	P35283	Rab12	RAB12_MOUSE
21.7018	21.5788	22.0423	21.5526	21.5804	21.318	21.4709	21.591	21.4224	21.7913	22.0047	21.2809	21.2383	21.517	P35285	Rab22a	RB22A_MOUSE
21.0944	20.3975	21.07	21.4158	20.9728	20.5436	20.772	20.8172	20.5996	21.1955	20.8184	20.994	20.4762	20.8631	P35288	Rab23	RAB23_MOUSE
23.0585	23.984	23.614	24.0604	23.7047	23.7778	23.5726	23.4469	23.0858	23.2148	24.0187	22.7408	22.793	23.4201	P35290	Rab24	RAB24_MOUSE
24.2052	24.0404	24.306	24.5228	24.1676	24.5781	24.2253	24.8163	24.8299	24.481	24.907	24.5522	24.9468	24.4886	P35293	Rab18	RAB18_MOUSE
20.181	18.6451	19.6439	19.4822	19.5783	18.4258	20.1453	19.8777	20.2599	20.0303	19.8953	19.8306	19.4348	20.1251	P35294	Rab19	RAB19_MOUSE
19.7175	20.6457	19.391	21.0553	18.18	21.924	18.6062	21.8162	21.7243	19.308	22.0243	19.7899	22.0559	18.6585	P35295	Rab20	RAB20_MOUSE
20.7217	19.6245	20.5807	19.7264	20.5519	19.9355	20.5123	19.5523	19.3359	21.0014	19.3372	20.8203	19.5381	20.8864	P35330	Icam2	ICAM2_MOUSE
20.56	23.9692	21.2839	23.4119	20.4464	23.9862	19.7	23.9154	23.9696	20.4225	23.5495	20.0886	23.1105	18.7658	P35441	Thbs1	TSP1_MOUSE
19.969	22.1521	19.5427	21.6764	20.1074	21.7545	20.1306	21.5952	21.831	19.8055	21.5832	19.9954	21.6024	20.5345	P35456	Plaur	UPAR_MOUSE
25.2831	24.8845	25.1185	24.829	25.0698	24.8388	25.2278	24.8752	24.9021	25.1484	24.9193	25.2741	24.7745	25.0766	P35486	Pdha1	ODPA_MOUSE
20.003	19.8097	20.3242	19.5244	20.0094	19.8026	20.2764	19.9616	19.8922	20.2308	19.9246	19.9958	19.8498	19.9763	P35505	Fah	FAAA_MOUSE
25.1619	24.2425	24.7711	24.5501	25.6129	25.149	25.4985	24.7581	25.2008	25.0162	25.1289	25.6233	24.6994	24.7952	P35550	Fbl	FBRL_MOUSE
27.5236	27.3795	27.5716	27.5522	27.5878	27.4321	27.5444	27.6388	27.6121	27.7416	27.3079	27.5951	27.4232	27.6708	P35564	Canx	CALX_MOUSE
24.5752	24.7991	24.6857	24.324	24.7014	24.3716	24.7448	24.6276	24.624	24.5632	24.7336	24.6774	24.6318	24.5954	P35585	Ap1m1	AP1M1_MOUSE
22.313	21.7789	22.3833	21.9525	22.1449	21.7419	22.0563	21.9106	21.7475	22.0244	21.6142	22.5901	22.0695	22.5032	P35601;P35601-2	Rfc1	RFC1_MOUSE
30.3189	30.4451	30.2917	30.4462	30.4243	30.4209	30.2428	30.7683	30.5266	30.3925	30.4145	30.2559	30.7969	30.1936	P35700	Prdx1	PRDX1_MOUSE
20.6953	21.1841	20.7602	21.0917	20.8075	20.8481	21.3609	20.9669	NaN	20.7575	20.835	20.9244	20.7625	20.6095	P35710;P35710-2	Sox5	SOX5_MOUSE
22.4675	21.6473	22.5106	21.5581	22.5126	21.9694	22.3897	21.1996	21.7438	22.3353	21.2074	21.8762	21.5023	22.2025	P35762	Cd81	CD81_MOUSE
23.373	24.6713	23.3837	24.3593	23.4973	24.8784	23.7484	24.4497	24.6139	23.4053	24.6528	23.8502	24.5289	23.5055	P35821	Ptpn1	PTN1_MOUSE
22.2203	24.1996	22.2519	24.0151	22.0592	25.043	23.4093	23.2669	23.3213	22.3496	23.4687	22.5927	23.5027	22.4818	P35831	Ptpn12	PTN12_MOUSE
21.1007	21.6527	21.5623	21.5445	21.5776	21.6354	21.0514	21.5178	21.7391	21.4631	21.6966	21.2753	21.7864	21.4307	P35922-9	Fmr1	FMR1_MOUSE
20.398	21.4154	20.3593	20.819	20.2032	21.1507	20.4892	21.1309	20.8426	20.2755	20.3238	20.3813	19.9261	19.8964	P35951	Ldlr	LDLR_MOUSE
27.8217	27.5656	27.879	27.6286	27.9981	27.602	27.7358	27.8523	27.6497	28.0196	27.4302	27.907	27.8404	27.7079	P35979	Rpl12	RL12_MOUSE
26.7904	27.1461	26.7687	26.6291	26.669	27.3027	27.0505	26.68	26.9165	26.8195	27.1436	27.1532	27.1246	26.6615	P35980	Rpl18	RL18_MOUSE
23.593	23.5759	23.5949	23.2503	23.4341	23.4276	23.4828	23.4233	23.5128	23.7002	23.534	23.6358	23.3854	23.5094	P35991	Btk	BTK_MOUSE
23.9647	25.5088	23.3432	24.8823	23.55	25.3732	23.5348	25.5369	24.5322	25.3395	24.5903	25.1151	25.8174	25.1196	P36371	Tap2	TAP2_MOUSE
23.359	23.2097	23.2317	23.0193	23.6229	23.0513	23.395	23.4058	23.2031	23.3069	22.9667	23.5121	22.9893	23.2969	P36423	Tbxas1	THAS_MOUSE
23.2928	23.151	23.1003	23.4175	23.3752	23.2512	23.1079	23.4467	23.241	23.0988	23.2568	23.126	23.2366	23.2873	P36536	Sar1a	SAR1A_MOUSE
21.7552	21.5926	21.8059	21.3356	21.9612	22.1511	22.1505	21.5463	21.4614	21.887	21.7248	22.0165	21.1455	22.2675	P36552	Cpox	HEM6_MOUSE
22.1787	22.2383	22.1084	22.2131	22.2336	22.4758	22.0648	22.777	22.9151	22.6508	22.6254	23.0663	22.7459	22.6312	P36916	Gnl1	GNL1_MOUSE
22.6155	22.5517	22.754	22.4354	22.9353	22.6376	22.7443	22.7843	23.0905	22.7446	23.1486	22.8027	23.0865	23.121	P36993;P36993-3;P36993-4;P36993-5	Ppm1b	PPM1B_MOUSE
25.8458	26.0361	25.8842	25.9171	25.9279	25.965	25.8738	26.0699	26.0945	25.9251	26.2318	25.8742	26.1868	25.7737	P37040	Por	NCPR_MOUSE
22.2665	21.5947	22.003	22.1664	21.8957	21.5265	21.727	21.5771	21.5818	22.7323	22.0688	23.0169	22.6023	22.9131	P37913	Lig1	DNLI1_MOUSE
24.3884	24.1732	24.3117	23.8686	24.4	24.1607	24.282	24.0553	24.0768	24.3532	23.9395	24.3933	23.8346	24.2421	P38060	Hmgcl	HMGCL_MOUSE
20.13	20.3377	19.9711	20.2115	20.0216	19.9538	20.1431	19.9676	20.4717	19.6976	20.134	20.3097	20.4025	20.1156	P38585	Ttl	TTL_MOUSE
26.672	26.8288	26.6627	26.5723	26.7	26.6749	26.7679	26.5703	26.5815	26.8803	26.7044	26.8451	26.6303	26.7206	P38647	Hspa9	GRP75_MOUSE
25.4176	24.5733	25.6762	25.2133	25.6632	25.3935	25.5893	25.164	24.9661	25.3947	25.3371	25.1981	24.8848	25.5875	P39054	Dnm2	DYN2_MOUSE
20.5688	19.1119	20.432	NaN	20.2626	18.4903	19.9099	18.8598	19.0744	20.3778	18.405	19.1577	NaN	19.3357	P39061	Col18a1	COIA1_MOUSE
20.2465	20.3526	19.9588	20.2699	19.6054	20.5085	19.8312	20.1258	20.1949	19.9767	20.118	20.0176	20.0008	20.2454	P39098;P39098-2	Man1a2	MA1A2_MOUSE
18.2498	21.6688	18.1747	21.3318	19.035	21.2174	18.9702	21.7102	22.012	19.1233	21.9165	18.0658	22.1641	18.6084	P39428	Traf1	TRAF1_MOUSE
21.7591	22.8228	22.8422	22.4676	22.1729	22.6135	22.0505	22.3321	22.1603	22.2658	21.6035	22.1843	22.5226	22.3265	P39429;P39429-2	Traf2	TRAF2_MOUSE
21.0966	19.6231	20.8863	20.9551	21.1115	20.4212	20.9165	19.7564	20.1513	21.2185	20.3124	21.321	20.8722	20.9103	P39688-2	Fyn	FYN_MOUSE
24.7766	24.0852	24.6969	24.5224	24.8073	24.2145	24.5404	24.2368	24.3357	24.802	24.3541	24.9733	24.2588	24.9919	P39749	Fen1	FEN1_MOUSE
28.2795	28.4339	27.9567	27.9797	28.2969	28.1365	28.1281	28.26	28.2347	28.0159	28.1876	28.3102	28.1846	28.2389	P40124	Cap1	CAP1_MOUSE
28.4674	28.0451	28.4921	28.0462	28.5664	28.1364	28.2872	28.3505	27.9603	28.4444	27.9012	28.3418	28.016	28.1636	P40142	Tkt	TKT_MOUSE
20.6366	20.5534	20.5277	20.4542	20.6253	20.3605	20.3931	20.8114	20.6487	20.7954	20.3075	20.5376	20.8025	20.5626	P40201	Chd1	CHD1_MOUSE
22.0068	23.308	22.1045	22.7861	22.2875	22.5586	21.4307	23.2194	21.9816	22.2353	21.4555	21.2815	21.455	21.2041	P40237	Cd82	CD82_MOUSE
25.9937	24.7706	25.8387	24.6845	25.7585	24.6757	25.7891	24.8414	24.5968	25.9329	24.5935	25.7967	24.2461	25.6513	P40240	Cd9	CD9_MOUSE
26.5544	26.0363	26.4705	26.0235	26.6458	25.9571	26.459	26.3107	26.0234	26.4584	26.0256	26.479	25.917	26.5728	P40336;P40336-2	Vps26a	VP26A_MOUSE
20.4936	21.6842	20.6233	21.4514	20.6539	21.5814	20.8174	21.4676	21.4917	20.8178	21.4406	20.9797	21.6468	20.7103	P40338	Vhl	VHL_MOUSE
22.0904	21.6588	22.3328	21.7431	22.4052	21.7199	22.1314	21.6845	21.4071	22.4881	21.459	21.9392	21.5461	22.0081	P40630;P40630-2	Tfam	TFAM_MOUSE
18.014	NaN	17.6757	18.8021	18.6826	17.0134	18.3122	NaN	18.1176	18.2593	19.382	19.8106	17.7999	19.4323	P40694	Ighmbp2	SMBP2_MOUSE
26.8317	26.3826	26.739	26.4669	26.749	26.715	26.7148	26.5509	26.4501	26.8717	26.5181	26.5762	26.6541	26.4441	P41105	Rpl28	RL28_MOUSE
18.0503	19.8182	17.7183	19.284	NaN	19.0284	NaN	20.189	19.7554	19.0164	19.8167	18.3597	18.598	18.4449	P41183	Bcl6	BCL6_MOUSE
22.6771	25.5603	22.5066	25.292	24.2967	25.3626	22.8684	25.758	25.9462	23.4312	25.6372	23.6661	25.5451	23.4505	P41216	Acsl1	ACSL1_MOUSE
19.5321	19.8502	18.8562	19.329	18.985	19.4085	18.9562	19.9064	19.8631	19.9548	19.787	19.5733	19.9657	19.3491	P41230	Kdm5c	KDM5C_MOUSE
22.5209	23.8953	22.5064	23.5966	22.5306	23.6736	22.3121	23.8634	23.8534	21.6769	23.5467	23.5769	23.5106	21.9984	P41233	Abca1	ABCA1_MOUSE
20.1597	19.1095	19.6514	NaN	20.2406	21.392	20.1375	21.7471	21.6943	21.8176	NaN	21.232	NaN	21.4038	P41234	Abca2	ABCA2_MOUSE
24.6446	24.1886	24.4158	24.2283	24.6989	24.2472	24.3602	24.4406	24.1194	24.5217	24.1203	24.3554	24.2786	24.3384	P41241	Csk	CSK_MOUSE
22.6454	23.5744	22.7059	23.1523	22.6354	23.4133	23.1314	23.2626	23.554	22.6481	23.277	23.1653	23.6286	21.9913	P41251	Slc11a1	NRAM1_MOUSE
25.9863	24.3657	25.7335	24.7366	26.0421	24.6539	25.6267	24.7565	23.9583	25.7432	23.8646	24.718	22.7514	25.0897	P41731	Cd63	CD63_MOUSE
24.9513	24.6305	24.9636	24.9163	25.1037	24.7034	24.31	24.8956	24.6065	25.23	24.5909	24.8204	24.8547	25.0294	P42125	Eci1	ECI1_MOUSE
21.3356	21.911	21.7359	21.7219	20.6272	23.8529	23.8416	21.9612	21.9247	21.4949	23.8114	21.1985	21.7403	21.0804	P42128	Foxk1	FOXK1_MOUSE
25.3432	24.7368	25.3893	25.0163	25.1151	24.7032	25.1478	24.9286	24.8863	25.4807	25.2068	25.071	24.7054	25.2587	P42208	2002-09-01	SEPT2_MOUSE
25.1504	26.5086	25.2254	26.58	25.1913	26.5845	25.5926	26.2656	26.456	25.6076	26.8962	25.679	26.8144	25.8514	P42225	Stat1	STAT1_MOUSE
23.329	23.8674	23.2105	23.6236	23.453	23.7571	23.4499	23.4056	23.8755	23.0141	24.0565	23.4692	24.3216	23.2624	P42227	Stat3	STAT3_MOUSE
20.5915	22.6522	19.8055	22.1828	NaN	20.9374	20.4272	22.5803	22.6068	21.1089	22.7996	21.3575	22.4478	21.5221	P42230	Stat5a	STA5A_MOUSE
21.1849	20.9442	20.2991	21.1681	20.3806	21.0155	21.0481	21.2323	20.8195	21.1087	20.5772	20.687	20.8594	20.7037	P42232	Stat5b	STA5B_MOUSE
20.6771	20.4133	20.7075	20.0423	20.9452	20.0319	20.6747	20.4922	20.4105	20.7204	19.9548	20.5565	19.619	20.1062	P42337	Pik3ca	PK3CA_MOUSE
23.6258	23.2094	23.7612	23.3711	23.9287	23.1916	23.5703	23.2973	23.1652	23.7214	23.0206	23.2818	22.952	23.5378	P42567	Eps15	EPS15_MOUSE
24.0514	24.0672	24.2848	24.0894	24.0795	23.7367	24.0678	23.7567	23.9131	24.1965	24.0817	23.9953	23.7777	23.9772	P42669	Pura	PURA_MOUSE
22.1495	21.7731	22.2232	22.2032	22.3111	22.1966	22.1028	22.4521	22.1463	22.4365	22.4879	22.2393	22.08	22.1261	P42859	Htt	HD_MOUSE
27.2794	26.7587	27.2137	26.9371	27.4487	26.845	27.0642	27.1268	26.9469	27.329	26.6458	27.1447	27.0429	27.166	P42932	Cct8	TCPQ_MOUSE
22.9804	23.4719	23.2912	22.6915	23.5704	22.439	23.9873	22.5615	22.3863	23.895	22.1484	22.6859	22.2428	23.6333	P43024	Cox6a1	CX6A1_MOUSE
22.5407	22.5106	22.9508	23.2797	22.7656	22.6939	22.9838	22.3402	22.3703	22.6101	23.3694	22.9073	23.261	23.1334	P43247	Msh2	MSH2_MOUSE
26.9566	26.4803	26.8102	26.3399	26.7561	26.2048	26.7477	26.4113	26.3019	26.8059	26.6229	26.921	26.247	26.7233	P43275	Hist1h1a	H11_MOUSE
30.2761	29.5394	30.2311	29.7845	30.278	29.6531	30.0479	29.9339	29.5075	30.3025	29.5434	30.0724	29.47	29.9873	P43276	Hist1h1b	H15_MOUSE
23.2799	23.9064	23.7529	24.731	23.2357	24.2177	23.7137	23.6783	24.0661	23.9807	24.7823	23.6825	24.4623	24.1046	P43346	Dck	DCK_MOUSE
23.3147	22.356	23.3977	22.3823	23.482	22.3492	23.2278	22.5518	22.1406	23.3654	22.3692	23.2252	22.2922	23.2318	P43406	Itgav	ITAV_MOUSE
22.0127	22.5632	21.8234	22.7182	20.9678	22.7327	21.4869	22.6411	23.1242	21.3169	23.6012	22.1351	23.7745	22.1228	P43883	Plin2	PLIN2_MOUSE
26.3511	26.4023	26.4161	25.8282	26.1316	26.5645	26.7524	26.2654	26.0861	26.3133	26.3096	26.5998	26.2605	26.0568	P45376	Akr1b1	ALDR_MOUSE
24.5767	23.6638	24.5269	24.1258	24.7708	24.0313	24.6136	24.4577	24.3641	24.7272	24.0075	24.6902	24.3568	24.4567	P45377	Akr1b8	ALD2_MOUSE
19.5745	18.3101	20.7938	20.4162	20.9812	20.6755	21.001	20.4943	19.183	20.4132	20.3652	19.1911	20.0968	18.8473	P45481	Crebbp	CBP_MOUSE
21.8468	21.432	22.0607	21.8775	22.0009	21.6008	21.6339	21.6931	21.605	21.8726	21.4897	21.3635	21.5465	21.6118	P45591	Cfl2	COF2_MOUSE
26.6456	26.0653	26.4585	26.3999	26.6018	26.2183	26.2904	26.5388	26.2097	26.5577	26.1408	26.381	26.4099	26.4634	P45878	Fkbp2	FKBP2_MOUSE
25.1437	24.5051	24.963	24.3768	25.1342	24.4292	24.982	24.701	24.4361	25.0456	24.3379	24.9721	24.1839	24.9827	P45952	Acadm	ACADM_MOUSE
24.0542	24.5414	24.0524	24.1637	24.2965	24.1783	24.4363	24.284	24.2248	24.0971	24.0179	24.291	24.0691	24.3288	P46061	Rangap1	RAGP1_MOUSE
22.8668	22.9327	22.8867	22.6732	22.8367	22.8044	23.2686	23.0754	23.1631	23.8114	23.2075	23.4619	23.1791	23.2951	P46062	Sipa1	SIPA1_MOUSE
20.6853	22.7967	21.218	22.5711	21.1147	22.3074	21.0266	22.7444	22.489	21.1256	22.4977	22.4208	22.4049	20.9707	P46414	Cdkn1b	CDN1B_MOUSE
25.6711	25.1958	25.5849	25.234	25.6016	25.3674	25.4861	25.5352	25.2875	25.6259	25.2205	25.5866	25.4097	25.4611	P46460	Nsf	NSF_MOUSE
23.5449	24.2919	23.5815	23.9469	23.7115	23.9381	23.6058	23.6962	23.9495	23.4405	23.8038	23.6577	23.7476	23.7623	P46467	Vps4b	VPS4B_MOUSE
25.3175	25.4729	25.3435	25.2722	25.4953	25.2375	25.2337	25.3479	25.5174	25.5318	25.4946	25.4908	25.5528	25.3462	P46471	Psmc2	PRS7_MOUSE
25.6005	25.2354	25.5424	25.2563	25.7156	25.2659	25.4908	25.2142	25.0733	25.5099	24.9721	25.3692	24.9937	25.3935	P46638	Rab11b	RB11B_MOUSE
21.8299	20.5803	21.3466	20.6529	20.7724	20.4665	20.8402	20.6969	NaN	NaN	20.257	21.3184	19.3893	21.3842	P46656	Fdx1	ADX_MOUSE
20.7695	20.3225	20.3443	19.2422	21.2146	19.1324	19.6093	19.0512	19.2695	21.1517	18.3369	18.6813	19.8204	NaN	P46662;P46662-2	Nf2	MERL_MOUSE
25.0211	24.5968	24.9397	24.6194	25.0901	25.002	25.0621	24.9472	24.9574	25.005	25.0547	25.2638	25.2673	24.9346	P46664	Adss	PURA2_MOUSE
20.3033	19.4496	20.5449	20.4725	20.5518	20.5608	19.964	20.368	20.8543	20.7506	20.7015	21.0541	20.9877	20.9779	P46718	Pdcd2	PDCD2_MOUSE
18.793	19.3925	19.8039	19.3495	19.4555	19.452	19.4756	19.6561	NaN	19.7122	19.659	19.9209	19.9223	19.4908	P46735;P46735-2	Myo1b	MYO1B_MOUSE
24.596	24.0071	23.7638	23.9132	23.2355	23.6632	23.9031	23.7623	23.8316	23.7023	23.6192	24.1711	23.9961	24.0213	P46737	Brcc3	BRCC3_MOUSE
25.4352	25.1531	25.4651	25.1654	25.5037	25.2078	25.2828	25.4443	25.3374	25.5244	25.1687	25.4589	25.2225	25.2933	P46978	Stt3a	STT3A_MOUSE
22.2196	22.3297	22.2425	22.0994	22.305	22.2914	22.5726	22.4508	22.4041	21.9519	22.5164	22.4558	22.2222	22.1417	P47199	Cryz	QOR_MOUSE
22.3806	23.1472	22.0951	22.8582	21.9957	22.9068	21.9357	23.1284	23.3885	22.5681	22.9902	22.6398	23.3195	22.6155	P47226;P47226-2	Tes	TES_MOUSE
23.4679	24.0776	23.4021	23.581	23.6989	23.7186	23.7355	23.8636	24.031	23.5443	24.0195	23.8115	24.3579	23.6693	P47713	Pla2g4a	PA24A_MOUSE
28.585	28.0311	28.5721	27.9419	28.4853	27.8225	28.4805	27.9029	27.8601	28.3617	27.8047	28.3329	27.426	28.266	P47738	Aldh2	ALDH2_MOUSE
23.8643	23.6874	23.8538	23.4894	23.8847	23.6354	23.8032	23.9347	23.6861	23.9401	23.6948	23.9808	23.6893	23.7008	P47740	Aldh3a2	AL3A2_MOUSE
26.8111	27.4	26.977	26.9163	27.1949	27.2786	27.199	27.1899	27.1793	26.9046	27.1022	27.1916	26.991	27.0606	P47753	Capza1	CAZA1_MOUSE
27.4156	27.9101	27.5674	27.5063	27.7409	27.7171	27.7171	27.7854	27.7869	27.3366	27.7058	27.7615	27.6253	27.499	P47754	Capza2	CAZA2_MOUSE
27.435	27.177	27.4496	27.2385	27.5812	27.1275	27.5089	27.4495	27.1612	27.4949	27.0183	27.3344	27.0827	27.2773	P47757-2;P47757-4	Capzb	CAPZB_MOUSE
23.9827	25.0252	24.1542	24.5366	24.2176	24.8137	24.2455	25.0335	24.9236	24.0137	24.7369	24.3156	24.6219	24.1189	P47791;P47791-2	Gsr	GSHR_MOUSE
22.9202	22.3473	22.7355	22.3503	23.0641	22.4042	22.7444	22.6861	22.476	22.9604	22.2517	22.7414	22.3185	22.3491	P47802	Mtx1	MTX1_MOUSE
23.3297	23.6633	22.6652	23.4834	23.3976	23.7442	23.5725	24.0482	23.7872	23.0793	23.8183	23.6276	23.2581	23.3819	P47809	Map2k4	MP2K4_MOUSE
24.4014	24.6185	24.3164	24.2617	24.6061	24.3186	24.5753	24.4888	24.5527	24.471	24.4582	24.4738	24.2474	24.3122	P47811	Mapk14	MK14_MOUSE
22.0312	22.1035	NaN	21.7772	21.1563	22.0932	21.8913	21.7237	22.7887	21.6037	22.2048	21.844	21.661	21.549	P47811-3	Mapk14	MK14_MOUSE
22.3755	23.5397	22.1042	22.9514	21.9903	23.1023	21.9583	23.0181	23.5955	22.2011	23.6424	22.8388	23.7587	22.8338	P47856;P47856-2	Gfpt1	GFPT1_MOUSE
22.2011	22.0272	22.0968	21.6524	22.2005	21.7249	21.8665	21.7892	21.7321	21.8277	21.6546	21.8652	21.618	22.4303	P47857;P47857-2;P47857-3	Pfkm	PFKAM_MOUSE
17.8694	18.1825	18.1594	18.2367	18.5581	18.0362	17.4166	18.028	18.1085	18.349	17.726	18.2768	18.3772	18.221	P47877	Igfbp2	IBP2_MOUSE
27.6455	27.0927	27.3877	27.1272	27.2821	27.5216	27.475	27.0143	27.0918	27.3737	27.1642	27.4922	27.3776	27.0109	P47911	Rpl6	RL6_MOUSE
22.0784	21.3721	21.9214	21.6875	22.1708	21.7741	22.0396	21.8258	21.7857	21.985	21.8351	22.114	21.5942	21.9145	P47934	Crat	CACP_MOUSE
24.478	24.8196	24.5855	24.3201	24.4585	24.4951	24.4714	24.4606	24.5777	24.225	24.7734	24.5299	24.5173	24.4705	P47941	Crkl	CRKL_MOUSE
26.1979	26.3841	25.9078	25.8234	26.1868	25.9467	25.9072	25.9934	26.18	26.0938	26.0277	25.9385	25.9709	25.8442	P47962	Rpl5	RL5_MOUSE
26.9779	26.8128	27.0134	26.8337	26.998	27.0726	27.2272	27.0157	27.2869	27.1052	27.2687	27.2389	27.2813	26.9507	P47963	Rpl13	RL13_MOUSE
26.3553	25.9887	25.7889	26.0464	26.2548	26.0286	26.1369	26.2124	25.9985	25.9202	25.7419	26.1662	26.1617	25.7427	P47964	Rpl36	RL36_MOUSE
22.0953	21.4622	22.0569	21.9659	21.6359	21.6126	21.7676	21.5316	21.7432	22.3176	21.9953	21.8578	21.4074	22.1321	P47968	Rpia	RPIA_MOUSE
25.0956	25.2969	24.9342	25.2607	25.1092	25.2852	24.7883	25.6448	25.4154	25.0102	25.2063	24.6325	25.3101	24.6238	P48025	Syk	KSYK_MOUSE
29.1195	28.4171	29.2147	28.5762	29.4298	28.7702	28.9947	28.6512	28.2726	29.1005	28.6217	28.6702	28.1847	28.8101	P48036	Anxa5	ANXA5_MOUSE
23.6703	23.204	23.7824	22.7383	23.6623	22.9676	23.6665	23.0778	23.0686	23.8201	23.1231	23.6248	23.0685	23.616	P48193;P48193-2	Epb41	41_MOUSE
20.4383	19.9979	20.4288	20.252	20.7967	20.9102	20.8615	20.8972	21.2748	20.7141	21.1572	21.2774	20.5583	21.2551	P48377	Rfx1	RFX1_MOUSE
23.1199	23.1063	23.1074	22.6794	22.9728	22.7927	23.1025	22.9519	22.939	23.2394	22.9498	23.1545	22.7474	23.0465	P48410	Abcd1	ABCD1_MOUSE
25.2075	24.886	24.9745	24.6515	24.6569	24.3929	24.6219	24.6393	24.4757	24.7322	24.4015	24.2936	24.2763	24.6399	P48428	Tbca	TBCA_MOUSE
21.9366	22.1001	21.8994	21.8474	22.2797	22.1673	22.3192	21.6809	21.8674	21.7311	21.7558	22.0871	21.3408	21.8947	P48441	Idua	IDUA_MOUSE
21.5185	21.2296	NaN	21.2921	21.283	21.1426	21.1645	21.5634	21.3724	21.5516	21.1193	20.9747	21.1062	21.3045	P48453;P48453-2	Ppp3cb	PP2BB_MOUSE
26.8374	26.0722	26.933	26.4266	27.0324	26.1424	26.6931	26.4841	26.4159	27.0537	26.1564	26.8129	26.4461	26.8515	P48678	Lmna	LMNA_MOUSE
22.839	22.982	22.7437	22.857	22.5196	22.8702	22.7132	23.1542	23.1083	22.9249	22.9225	22.6615	22.9282	22.9024	P48722	Hspa4l	HS74L_MOUSE
20.8749	21.3016	20.6478	20.9762	20.5911	21.2672	20.9955	23.0233	21.671	22.1107	22.0797	22.0846	23.3831	21.931	P48725	Pcnt	PCNT_MOUSE
24.7202	24.4451	24.8812	24.6107	24.9418	24.5833	24.7407	24.6744	24.3238	24.6978	24.2505	24.581	24.1813	24.7059	P48758	Cbr1	CBR1_MOUSE
26.0837	25.3557	26.326	25.0621	26.2442	25.122	26.1968	25.0423	25.2646	26.1821	25.3268	26.1704	24.7198	26.0223	P48771	Cox7a2	CX7A2_MOUSE
22.5462	22.4945	22.6161	22.1482	22.3009	22.3734	22.6248	21.8493	22.1166	22.1793	21.6676	22.2114	21.6889	22.3584	P48774	Gstm5	GSTM5_MOUSE
26.9026	26.5649	26.8403	26.3655	26.9971	26.5371	26.9678	26.7188	26.6857	27.0039	26.5818	26.9974	26.5748	26.7736	P48962	Slc25a4	ADT1_MOUSE
24.0295	21.4796	23.8511	23.8498	24.1203	24.4852	24.3491	21.0783	23.527	23.8023	24.0113	24.2259	23.8805	24.0222	P48999	Alox5	LOX5_MOUSE
21.7511	21.6685	21.4673	20.9598	21.3775	21.1987	21.3311	21.4018	20.9576	22.2249	20.4051	21.2452	20.3857	21.8413	P49070	Camlg	CAMLG_MOUSE
19.6808	19.8747	19.9082	19.8187	20.4046	20.5197	20.5604	20.3542	20.5084	20.9467	20.5558	20.512	20.3492	20.7232	P49117	Nr2c2	NR2C2_MOUSE
19.742	19.568	20.3675	20.7348	20.6219	19.3079	20.7688	19.2476	20.6472	20.618	20.504	20.9637	20.8941	20.5591	P49135	Ercc3	ERCC3_MOUSE
22.8399	22.9438	22.7731	23.1103	22.7168	22.825	22.6272	22.8143	23.1306	22.9411	23.0467	22.7055	22.839	22.8756	P49138	Mapkapk2	MAPK2_MOUSE
19.3339	20.1447	19.0716	20.0102	19.9651	21.1362	19.7281	20.4983	20.4177	19.1062	19.9397	19.1229	20.7386	19.04	P49282-2;P49282-3	Slc11a2	NRAM2_MOUSE
22.5035	21.7637	22.1962	21.3776	21.5097	18.7244	22.0191	21.4882	21.7591	22.5398	20.5916	23.0924	22.5601	22.6465	P49290	Epx	PERE_MOUSE
21.7871	20.803	21.9953	20.6525	22.2502	21.0459	22.5981	20.9494	20.6002	22.0747	20.8586	22.8185	20.3052	22.8067	P49300	Clec10a	CLC10_MOUSE
26.0803	25.7604	26.3927	25.9701	26.0684	26.0566	26.4107	25.829	25.9503	26.2504	26.0134	26.3392	26.2032	26.3257	P49312	Hnrnpa1	ROA1_MOUSE
21.8593	21.5342	21.7525	21.3035	21.6592	21.3862	21.6679	21.5225	21.5678	21.5205	21.6325	21.7918	21.686	21.889	P49442	Inpp1	INPP_MOUSE
23.1056	23.271	23.0432	22.9794	23.1844	23.3578	23.386	23.0954	23.044	23.494	23.1513	22.9692	22.8674	23.0684	P49443	Ppm1a	PPM1A_MOUSE
23.0818	23.7689	23.1576	23.1535	23.2748	23.5547	23.2107	23.8688	23.9849	23.2724	23.7145	23.6785	23.7046	23.3637	P49446-3	Ptpre	PTPRE_MOUSE
20.3466	20.9514	21.617	22.0192	21.9657	20.1107	22.085	21.1611	20.6791	21.2823	21.0515	20.269	20.511	20.6927	P49452	Cenpc	CENPC_MOUSE
23.1656	22.8495	23.0937	23.0111	23.2387	23.0116	23.5117	23.3843	23.148	23.63	22.9349	23.4299	22.9315	23.4723	P49586	Pcyt1a	PCY1A_MOUSE
22.4394	21.8372	22.0637	22.857	22.239	22.5258	22.6986	22.3138	22.3885	22.4712	22.8618	22.5428	22.048	22.9021	P49615	Cdk5	CDK5_MOUSE
26.6875	27.9363	26.4716	27.9714	26.313	27.9335	26.1301	27.9361	27.713	26.5599	27.6555	26.3198	27.5521	26.6928	P49710	Hcls1	HCLS1_MOUSE
23.0887	23.0577	22.9988	22.6918	22.9373	22.8511	23.0577	22.9716	23.2219	23.3942	23.3627	24.1868	23.8134	23.8068	P49717	Mcm4	MCM4_MOUSE
23.2479	23.6196	23.3622	23.2754	23.388	23.3251	23.7143	23.6755	23.743	24.0564	23.6439	24.2409	24.2471	24.5403	P49718	Mcm5	MCM5_MOUSE
26.4317	25.9773	26.2515	26.0669	26.4565	26.0118	26.205	26.2475	26.1549	26.3809	25.764	26.0423	26.0499	26.0674	P49722	Psma2	PSA2_MOUSE
21.7292	21.54	21.8646	21.6301	21.6656	21.3285	21.6179	21.3185	21.5654	21.8445	21.6922	21.7196	21.4869	21.8582	P49769	Psen1	PSN1_MOUSE
19.3417	21.9962	17.9797	20.7353	18.4139	21.1627	18.3241	21.6766	22.2184	19.2059	21.9423	18.8329	20.8647	NaN	P49817	Cav1	CAV1_MOUSE
25.2437	24.7144	25.1349	24.9007	25.3517	24.9236	25.2124	25.0416	24.7706	25.0673	24.723	24.8262	24.5451	24.9559	P49935	Ctsh	CATH_MOUSE
22.9725	22.9423	23.0635	23.0092	23.1596	23.3048	23.1976	23.4212	23.5207	22.9542	23.433	23.4973	23.2882	23.3643	P49962	Srp9	SRP09_MOUSE
23.6337	22.2844	21.828	21.9371	21.6739	21.8713	21.7713	23.5169	23.4079	24.117	23.5902	24.0934	23.3698	22.8765	P50096	Impdh1	IMDH1_MOUSE
20.8675	20.7419	20.8827	20.3882	20.897	20.3949	20.9811	20.4264	20.5289	21.2697	20.5258	20.9217	20.0499	20.7673	P50136	Bckdha	ODBA_MOUSE
25.9078	25.5048	25.842	25.4802	25.9981	25.4803	25.9277	25.834	25.5762	25.8199	25.5738	26.0211	25.6195	25.7628	P50247	Ahcy	SAHH_MOUSE
22.0568	21.9665	21.7454	21.8157	21.5852	22.0556	21.7664	21.7494	22.3853	22.0752	22.4456	22.1359	22.4342	22.146	P50295	Nat2	ARY2_MOUSE
23.0567	22.8792	22.8072	22.9075	23.134	22.8551	22.7755	23.0788	22.8447	22.8621	22.7234	22.6128	22.6788	22.5253	P50396	Gdi1	GDIA_MOUSE
24.0682	23.411	24.1676	23.6346	24.1784	23.8862	23.9641	23.8753	23.4957	24.0931	23.5782	23.799	23.446	23.5928	P50427	Sts	STS_MOUSE
22.7622	22.5144	22.82	22.3568	22.9628	22.2806	22.8948	22.1465	22.0593	22.3499	22.3697	22.5148	21.8384	22.6621	P50428	Arsa	ARSA_MOUSE
24.3158	23.3493	24.4076	23.6663	24.5057	23.8307	24.3574	23.6292	23.7149	24.3877	24.0792	24.5787	24.1066	24.2967	P50429	Arsb	ARSB_MOUSE
21.5955	21.7428	21.5498	21.3952	21.6383	21.8361	21.6547	21.5928	21.7748	21.6223	21.5908	21.987	21.8662	21.9559	P50431	Shmt1	GLYC_MOUSE
27.1616	26.9437	27.2728	26.9401	26.6785	26.7183	26.8781	26.6958	26.7807	27.045	27.2788	26.7765	26.6547	27.1184	P50516	Atp6v1a	VATA_MOUSE
26.0945	26.7792	26.3752	26.4313	26.5506	26.6269	26.5554	26.688	26.4923	26.4935	26.3449	26.4126	26.4372	26.5764	P50518	Atp6v1e1	VATE1_MOUSE
26.9153	26.9596	27.0697	26.7945	27.0304	26.6993	26.9055	27.029	26.8703	27.1094	26.9067	26.8249	26.8135	26.8376	P50543	S100a11	S10AB_MOUSE
24.1578	23.0813	23.9053	23.1916	24.0365	23.045	23.9764	23.2762	22.9307	24.1355	22.8714	24.1098	23.181	23.8878	P50544	Acadvl	ACADV_MOUSE
26.1291	26.0515	26.1503	26.1544	25.9892	25.8386	26.1057	26.0704	26.046	26.389	26.2909	26.3842	26.1743	26.2651	P50580	Pa2g4	PA2G4_MOUSE
26.7521	27.3701	26.8388	27.2805	26.5441	27.5445	27.1514	27.1849	27.4107	26.7471	27.1428	26.9839	27.4786	26.7646	P50637	Tspo	TSPO_MOUSE
26.1507	25.3599	25.907	25.5696	25.9789	25.5019	25.7565	25.61	25.454	26.1268	25.3101	25.7622	25.4919	25.9225	P51125;P51125-6	Cast	ICAL_MOUSE
27.6865	27.4497	27.6309	27.2942	27.6554	27.3968	27.5329	27.5843	27.3853	27.5403	27.3228	27.4301	27.2183	27.3423	P51150	Rab7a	RAB7A_MOUSE
20.483	21.0703	20.7553	20.798	20.6326	21.2713	21.4367	20.889	20.6683	20.5425	20.8939	20.6462	20.9228	20.673	P51163	Uros	HEM4_MOUSE
26.4103	26.0035	25.8768	25.6872	26.1606	25.3786	26.3232	25.9946	25.4636	26.2266	25.4052	25.9018	25.2848	25.4215	P51174	Acadl	ACADL_MOUSE
21.6892	21.9341	21.8941	21.7841	21.6517	21.669	21.6747	21.8035	21.5216	21.6258	21.6295	21.6187	21.4042	21.5028	P51175	Ppox	PPOX_MOUSE
22.0511	22.4391	22.0331	22.3562	22.0507	22.795	22.4521	22.6936	22.6387	22.1897	22.5963	22.1978	22.3753	22.0116	P51432	Plcb3	PLCB3_MOUSE
24.9664	25.0638	25.4291	25.0557	26.0907	25.1063	25.5213	25.1376	25.0462	25.2103	25.2041	25.0913	24.7859	25.164	P51569	Gla	AGAL_MOUSE
20.3783	17.6097	20.7622	20.8578	20.7189	20.2563	20.8285	20.3919	21.0445	20.8027	21.0358	20.9119	21.0894	19.3808	P51612	Xpc	XPC_MOUSE
25.3653	25.3663	25.5852	25.6717	25.204	25.2985	25.3929	25.4623	25.5354	25.7288	25.8481	25.2664	25.4948	25.6508	P51660	Hsd17b4	DHB4_MOUSE
20.7894	21.3559	20.337	20.6434	20.7717	20.4928	20.6523	20.2321	20.3486	20.6046	20.7459	20.9537	NaN	20.8358	P51670	Ccl9	CCL9_MOUSE
20.1916	20.7475	20.0505	20.9906	20.6902	20.8456	20.5475	21.0485	20.8647	21.0711	21.0573	20.2084	21.0669	20.7329	P51682	Ccr5	CCR5_MOUSE
22.8574	23.5216	22.1568	22.6468	22.88	23.2931	22.7294	23.1465	23.6459	22.7067	23.4021	22.9818	23.1931	22.7499	P51829	Adcy7	ADCY7_MOUSE
20.2435	20.67	20.5557	18.2922	20.6641	20.6061	20.2973	18.9938	19.0731	20.377	20.1698	20.4914	19.622	20.3937	P51830	Adcy9	ADCY9_MOUSE
22.2997	22.3073	22.3954	21.8914	22.2344	21.9147	22.2172	21.6901	22.0485	22.3167	22.3439	22.1306	21.9383	22.1153	P51855	Gss	GSHB_MOUSE
26.1198	26.2755	26.1129	25.687	26.0081	25.8047	25.9313	26.1883	25.8411	25.9898	25.9634	25.8425	25.7271	25.8685	P51859	Hdgf	HDGF_MOUSE
27.1642	26.7211	26.877	26.4508	27.2599	26.5622	26.8501	26.7705	26.7179	26.9035	26.6561	26.7839	26.4284	26.5805	P51863	Atp6v0d1	VA0D1_MOUSE
28.6263	28.3388	28.6538	28.105	28.5731	28.3174	28.5221	28.4592	28.344	28.7543	28.1895	28.6224	28.2669	28.4354	P51881	Slc25a5	ADT2_MOUSE
24.0076	23.1977	23.8907	23.4836	23.9953	23.4873	23.9269	23.1951	23.2631	24.0593	23.4602	23.6921	23.539	23.7806	P51908	Apobec1	ABEC1_MOUSE
21.3581	21.0107	21.4369	20.4042	21.5768	20.5825	21.9559	20.1842	20.3083	21.7727	20.9575	22.5863	21.3511	22.5353	P51912	Slc1a5	AAAT_MOUSE
18.7532	21.2315	18.3694	19.7487	18.5546	18.4997	18.6382	20.8678	19.1441	18.9476	18.6136	18.7272	18.5506	18.4779	P51954	Nek1	NEK1_MOUSE
20.9484	20.6927	20.9201	20.1263	21.0902	21.3572	21.4863	21.0329	20.33	21.7612	20.3003	21.9082	20.4733	21.8344	P52019	Sqle	ERG1_MOUSE
19.8641	19.7368	20.3322	19.5696	20.0339	19.9778	20.1438	20.1073	19.9428	20.2409	19.8402	20.6875	19.9417	20.5713	P52293	Kpna2	IMA1_MOUSE
22.8973	22.4888	22.6904	22.3526	23.0604	22.2191	22.6959	22.5136	22.3551	22.8427	22.349	22.6308	22.4676	22.4394	P52332	Jak1	JAK1_MOUSE
22.1059	21.9979	22.8957	21.2452	22.8367	22.9188	23.164	21.2564	22.6294	23.1258	22.4559	23.2198	21.371	23.354	P52431	Pold1	DPOD1_MOUSE
21.9211	21.3725	20.7831	21.2002	21.5502	21.6392	21.5896	21.5421	21.7993	21.9169	21.773	22.3135	21.8235	22.0772	P52432	Polr1c	RPAC1_MOUSE
20.9071	21.5747	21.3467	21.0998	21.6368	21.0782	20.6501	21.5431	21.6914	21.3521	21.1667	20.6944	21.4165	20.6471	P52479;P52479-2	Usp10	UBP10_MOUSE
30.3943	30.3468	30.2237	30.353	30.2406	30.6497	30.3917	30.4824	30.5217	30.1004	30.486	30.4507	30.6289	30.0888	P52480	Pkm	KPYM_MOUSE
26.7917	26.6854	26.8107	26.8937	26.7913	26.7677	26.7042	27.1308	26.8677	26.9657	26.6513	26.6447	27.0132	26.8576	P52480-2	Pkm	KPYM_MOUSE
23.0772	22.9314	23.4504	22.3864	23.5622	22.7329	23.694	22.7412	22.3649	23.4905	22.4161	23.4837	21.8539	23.5645	P52503	Ndufs6	NDUS6_MOUSE
22.8384	22.8681	22.6604	22.8623	22.6862	22.898	22.5572	22.0083	22.7701	22.4859	22.8719	22.787	22.4902	22.8525	P52623	Uck1	UCK1_MOUSE
23.4631	23.2142	23.2072	23.2278	23.2452	23.0079	23.284	23.3765	23.2036	23.544	22.8825	23.4146	23.0819	23.4042	P52633	Stat6	STAT6_MOUSE
22.3373	22.4476	22.6014	23.4821	22.6006	22.8656	23.3399	23.2303	23.485	22.4394	23.6425	23.2581	23.4439	23.1533	P52760	Rida	RIDA_MOUSE
23.6057	23.4256	23.0016	22.8968	23.9754	23.3855	23.3716	22.7833	23.3569	23.5308	23.1774	23.3844	22.7481	23.3036	P52825	Cpt2	CPT2_MOUSE
19.7026	20.0379	19.2494	20.1089	19.6442	20.1115	19.2431	20.3948	20.506	19.4636	19.8693	18.9343	20.176	19.3432	P52850	Ndst2	NDST2_MOUSE
20.1333	21.5606	20.6395	21.0055	20.557	21.2847	20.5043	21.2635	21.4322	20.5637	21.3416	20.8731	21.2528	20.7573	P52875	Tmem165	TM165_MOUSE
19.5323	20.1152	19.707	20.2518	19.5167	19.8946	19.7312	19.5302	20.1561	19.5365	20.0212	20.2509	20.2681	19.823	P52912	Tia1	TIA1_MOUSE
22.8155	22.4299	23.0198	22.1724	23.1835	22.5073	23.3139	22.8538	22.3022	23.0498	22.4127	22.7052	21.9737	22.8796	P52927	Hmga2	HMGA2_MOUSE
27.705	27.7125	27.4876	27.3999	27.6086	27.4622	27.5822	27.5136	27.5736	27.6559	27.5039	27.6988	27.6611	27.4617	P53026	Rpl10a	RL10A_MOUSE
24.5351	25.1374	22.8829	24.8741	24.9675	25.3084	25.0155	25.2922	25.904	25.0004	25.9499	25.3566	25.6537	25.3649	P53395	Dbt	ODB2_MOUSE
20.8548	22.3672	21.4267	22.3283	21.5042	21.8702	21.2785	21.6741	22.0485	21.4929	21.6707	21.4044	21.7908	21.4711	P53564-3	Cux1	CUX1_MOUSE
21.7054	19.6265	21.5281	21.4056	20.275	21.2464	19.6505	21.6588	21.3198	21.6477	20.2132	20.3778	21.505	21.4041	P53569	Cebpz	CEBPZ_MOUSE
21.2129	21.4109	21.1861	21.5614	21.6487	21.5732	21.5184	21.6989	21.5676	21.6807	21.5256	21.6686	21.5898	21.441	P53612	Rabggtb	PGTB2_MOUSE
19.2238	16.9342	19.2751	18.7193	19.5718	19.0234	NaN	19.197	19.8593	19.7536	19.2966	19.0935	19.3333	19.0724	P53668	Limk1	LIMK1_MOUSE
22.4588	21.9454	22.3502	22.0873	22.5715	21.7247	22.3937	21.7713	22.0643	22.4357	22.0679	22.3942	22.04	21.974	P53702	Hccs	CCHL_MOUSE
19.6344	20.5825	20.0983	20.3567	19.3082	20.4551	19.6181	20.5969	20.7579	20.2825	20.3283	19.9535	21.0301	20.447	P53762;P53762-2	Arnt	ARNT_MOUSE
17.7126	NaN	18.318	17.5611	NaN	17.9493	18.8346	NaN	17.9885	17.9818	17.3777	19.0131	NaN	18.1028	P53798	Fdft1	FDFT_MOUSE
22.6294	22.3545	22.6814	22.1185	22.623	22.5863	22.4659	22.5428	22.4775	22.5129	22.4466	22.479	22.1428	22.5627	P53808	Pctp	PPCT_MOUSE
25.4837	25.7752	25.5065	25.3922	25.509	25.4816	25.5128	25.5965	25.7154	25.8017	25.7108	25.9923	25.7639	25.4323	P53810	Pitpna	PIPNA_MOUSE
23.2588	23.7235	23.3608	23.2698	23.5496	23.5657	23.4898	23.507	23.6566	23.365	23.6977	23.7272	23.5707	23.5023	P53811	Pitpnb	PIPNB_MOUSE
22.1245	22.3111	22.1414	22.1194	22.0364	22.2336	21.9775	22.2889	22.0925	22.0906	22.0744	22.2495	22.1471	21.8055	P53986	Slc16a1	MOT1_MOUSE
24.6711	24.8951	24.7036	24.776	24.7674	24.8411	24.5869	25.0966	24.949	24.8493	24.9082	24.8604	24.8479	24.7029	P53994	Rab2a	RAB2A_MOUSE
21.2173	21.2556	21.2494	21.2492	21.3054	21.0694	21.3381	21.3079	21.3719	21.3774	21.1239	21.6179	21.2602	21.3764	P53995	Anapc1	APC1_MOUSE
23.3937	23.8714	22.3658	24.1293	22.0177	24.0543	21.4511	24.2605	24.4977	23.8017	24.0923	23.1805	24.3075	23.507	P53996-2;P53996-3	Cnbp	CNBP_MOUSE
25.6647	25.3304	25.7462	25.0105	25.7789	25.1964	25.6708	25.3564	25.363	25.5434	25.2373	25.6367	25.0334	25.376	P54071	Idh2	IDHP_MOUSE
22.3009	21.9557	22.7445	22.291	22.6296	22.1043	22.4591	22.4811	22.0876	22.5209	21.9554	22.4933	22.2784	22.4756	P54103	Dnajc2	DNJC2_MOUSE
26.1495	25.7765	26.142	25.4824	25.9274	26.2788	26.4245	25.5314	25.6263	25.9376	25.9352	26.5025	25.7129	25.8134	P54116	Stom	STOM_MOUSE
26.152	26.3601	26.4027	26.0433	26.588	26.0591	26.2497	26.1303	26.142	26.6229	26.3692	26.6744	26.3057	26.6356	P54227	Stmn1	STMN1_MOUSE
22.378	22.2024	22.0751	22.3697	22.181	22.2293	22.1768	22.3531	22.7033	22.5427	22.8134	22.4699	22.718	22.3383	P54276	Msh6	MSH6_MOUSE
21.4679	21.1955	21.3486	21.1772	21.2438	21.6296	21.3705	21.0174	21.3068	21.3808	21.3547	21.6211	21.4165	21.2517	P54310-2	Lipe	LIPS_MOUSE
23.3381	21.9573	23.147	22.452	22.9955	21.5738	22.2736	22.5142	22.1024	23.0737	22.2491	22.3312	22.1787	22.6843	P54726	Rad23a	RD23A_MOUSE
24.778	24.3158	24.7691	24.4132	24.682	24.3346	24.6258	24.3968	24.2234	24.8677	24.2111	24.4701	23.9479	24.6317	P54728	Rad23b	RD23B_MOUSE
21.8164	21.9257	22.1342	22.0553	22.7391	22.2228	23.0212	22.2694	22.6534	22.676	22.7081	23.1532	22.8273	22.6618	P54729	Nub1	NUB1_MOUSE
23.2372	23.609	23.5275	23.9555	24.0211	23.8558	24.0813	23.9653	24.1429	24.183	23.814	24.1743	24.3516	24.0151	P54731	Faf1	FAF1_MOUSE
20.3659	22.5269	20.9933	21.8899	20.2892	22.1957	21.0347	22.3984	22.5745	20.8333	22.3523	20.9302	22.2964	20.8502	P54751	St3gal1	SIA4A_MOUSE
25.0468	25.1046	25.0761	24.8367	24.9442	24.8127	24.8857	24.8487	25.0028	25.0912	24.8908	25.0597	24.999	25.096	P54775	Psmc4	PRS6B_MOUSE
20.9373	21.2302	20.7723	21.122	21.0121	20.854	21.1245	21.2514	21.1024	20.7364	21.0012	20.907	20.9044	21.0927	P54797	Tango2	TNG2_MOUSE
24.5063	24.2664	24.5418	23.9625	24.6998	24.604	24.568	24.1228	24.0701	24.3655	23.8803	23.9158	23.9893	23.8379	P54818	Galc	GALC_MOUSE
23.8156	23.8945	23.8451	23.5232	23.7219	23.5948	23.7465	23.9101	23.9177	24.0077	23.9038	23.9555	23.6672	24.0482	P54822	Adsl	PUR8_MOUSE
24.0924	24.0814	24.0516	24.0063	23.9878	23.9799	23.7938	24.031	24.1254	24.0065	24.0233	23.7614	24.057	23.6984	P54823	Ddx6	DDX6_MOUSE
19.6838	19.5737	20.1314	19.4901	19.9889	19.1109	20.296	18.9286	19.2608	20.3494	19.2138	19.7739	18.9812	20.1243	P54843;P54843-2;P54843-3	Maf	MAF_MOUSE
24.2427	23.8804	24.1658	24.0833	24.1924	23.9009	24.0899	24.0345	23.7641	24.1303	23.7789	23.9498	23.7727	23.9831	P54923	Adprh	ADPRH_MOUSE
21.0952	28.9136	20.9819	28.5569	26.1721	28.6498	25.713	28.8647	29.1466	21.6768	29.206	26.0408	29.602	22.0787	P54987	Acod1	IRG1_MOUSE
24.1641	23.994	24.2528	24.0971	24.4228	24.0358	24.3338	24.095	23.7394	24.4304	23.7505	24.081	23.3469	24.1978	P55065	Pltp	PLTP_MOUSE
21.8287	21.8215	22.0176	21.8663	22.2177	21.8594	21.402	22.1453	21.7801	21.9217	21.8263	21.6458	22.044	21.5424	P55096	Abcd3	ABCD3_MOUSE
22.1659	22.1208	22.3668	22.5612	22.4909	22.3778	22.1927	22.5897	22.1971	22.3176	21.9447	21.94	22.2301	22.3214	P55194	Sh3bp1	3BP1_MOUSE
17.746	17.3725	17.1472	17.6996	17.0184	17.4353	16.6529	17.8966	18.16	17.7704	18.1279	17.5691	18.24	16.9266	P55200;P55200-2	Kmt2a	KMT2A_MOUSE
24.194	23.7346	24.1746	23.6191	23.8126	23.6893	23.9598	23.5768	23.784	23.9533	23.7594	23.7139	23.4529	23.6728	P55258	Rab8a	RAB8A_MOUSE
24.2457	24.1175	24.0621	24.1646	24.5374	24.34	24.5094	24.4645	24.388	24.0586	24.0764	24.5372	24.2445	24.2553	P55264	Adk	ADK_MOUSE
24.2796	25.0503	23.8951	24.7629	24.0694	24.8905	23.7948	25.0223	24.9556	24.2757	25.0062	24.2499	24.8483	24.4704	P55302	Lrpap1	AMRP_MOUSE
24.1616	23.1323	24.1562	23.3478	24.277	23.3042	24.0626	23.2949	22.9328	23.9033	22.8801	23.3132	22.2463	23.3021	P55772	Entpd1	ENTP1_MOUSE
23.2142	23.4165	23.1338	22.8456	22.9272	22.1837	22.936	23.1297	23.1775	22.7667	23.2102	23.4759	23.1479	22.9972	P55937	Golga3	GOGA3_MOUSE
21.5212	20.7289	21.4596	20.8776	21.3967	20.9058	21.5809	21.2639	21.3606	21.8558	21.0644	21.4436	20.8835	21.4411	P56183;P56183-3	Rrp1	RRP1_MOUSE
24.602	24.9574	24.191	24.497	24.1907	24.6693	24.2392	24.8384	24.462	24.7179	24.603	24.7523	24.3584	24.9355	P56212;P56212-2	Arpp19	ARP19_MOUSE
19.3554	20.5204	20.5282	20.6785	20.7194	20.47	19.6491	20.4929	20.0942	20.1441	19.2543	20.5563	19.6758	20.6023	P56213	Gfer	ALR_MOUSE
22.4483	22.4917	22.6672	22.4651	22.6011	23.1254	22.8328	22.511	22.7365	22.4613	22.5236	22.7564	22.2518	22.3341	P56376	Acyp1	ACYP1_MOUSE
22.6137	23.003	22.4762	22.4477	22.7218	22.7707	22.6076	22.8355	22.6977	22.1527	22.6023	22.7914	22.3838	22.602	P56380	Nudt2	AP4A_MOUSE
24.3604	23.513	24.2343	24.2701	23.6896	23.6738	24.0973	23.6365	24.0436	24.2437	24.179	23.9482	23.5105	24.3363	P56382	Atp5f1e	ATP5E_MOUSE
20.0912	NaN	19.515	19.4312	19.5605	19.3483	19.9659	20.0379	19.6863	19.7369	19.5321	19.5608	19.3083	19.4151	P56387	Dynlt3	DYLT3_MOUSE
26.6897	26.335	26.9725	26.3136	27.0742	26.2385	26.8703	26.0758	25.9687	27.0099	25.8224	26.9338	25.584	27.0688	P56391	Cox6b1	CX6B1_MOUSE
20.1037	20.6995	20.0175	21.3648	20.7621	20.8395	20.8975	20.3404	21.0076	20.4101	20.6527	20.9968	20.9448	21.5136	P56394	Cox17	COX17_MOUSE
27.9261	28.3329	27.9676	27.9244	27.9465	27.9757	27.9962	28.2255	28.0614	27.815	28.2471	27.8537	27.5883	27.9907	P56395	Cyb5a	CYB5_MOUSE
25.1851	24.9427	25.4906	25.3735	25.6076	24.9274	25.2639	25.6136	25.1121	25.1454	25.4811	25.5576	24.9377	25.3298	P56399	Usp5	UBP5_MOUSE
23.3333	22.8805	23.3025	22.8388	23.3364	22.8151	23.2984	23.0837	22.8965	23.4442	23.0463	23.2919	23.3372	23.2362	P56477	Irf5	IRF5_MOUSE
29.2354	28.7435	29.1457	28.7604	29.3018	28.72	29.0777	28.8977	28.7921	29.1634	28.6714	29.074	28.6449	28.9595	P56480	Atp5f1b	ATPB_MOUSE
23.3941	23.704	23.3944	23.1939	23.5492	23.5997	23.5178	23.5648	23.7404	23.2854	23.546	23.9276	23.6838	23.577	P56546;P56546-2	Ctbp2	CTBP2_MOUSE
21.392	21.0295	21.2561	21.0165	21.4112	20.9803	21.225	23.1605	22.3439	20.9847	22.3875	22.8111	21.8612	22.6572	P56565	S100a1	S10A1_MOUSE
19.2864	19.9421	19.1309	19.9144	19.5993	20.4145	20.4039	20.0162	20.4505	20.3411	19.8759	20.1021	20.361	19.6076	P56671	Maz	MAZ_MOUSE
19.534	18.8054	19.6745	NaN	19.8557	19.2497	19.7303	NaN	19.4481	20.0568	19.5626	20.9451	NaN	19.5839	P56716	Rp1	RP1_MOUSE
22.5012	23.5188	22.6909	22.8543	22.5442	23.8155	23.2579	22.7522	22.9095	22.7434	23.4716	23.2721	23.2436	23.0116	P56812	Pdcd5	PDCD5_MOUSE
20.822	21.1365	20.6264	21.1296	20.9724	21.2046	21.283	21.3197	21.3949	21.2502	21.2164	21.1908	21.2758	20.954	P56873	Znrd2	ZNRD2_MOUSE
25.4108	24.7633	25.4032	25.1945	25.3046	25.0617	25.3223	25.3033	25.1421	25.4597	25.1594	25.3971	25.2037	25.4768	P56959	Fus	FUS_MOUSE
22.3265	22.1342	21.5711	21.8504	21.4084	21.6102	21.7421	22.0576	22.2565	21.919	21.8683	22.0359	22.0109	21.8112	P56960	Exosc10	EXOSX_MOUSE
22.7647	23.293	23.527	23.3127	24.3003	23.952	24.1928	23.7025	23.9132	24.1344	23.8346	24.29	24.0327	23.7332	P57080	Usp25	UBP25_MOUSE
25.2389	24.6045	25.2059	24.9055	25.4509	24.8785	25.169	25.0184	24.6333	25.3654	24.7796	25.0196	24.7904	25.1264	P57716	Ncstn	NICA_MOUSE
18.2959	17.9769	18.5134	17.4153	18.5726	17.8695	NaN	17.9681	18.2804	18.7882	18.4065	18.5556	18.5659	18.1879	P57722;P57722-2	Pcbp3	PCBP3_MOUSE
19.9925	22.3541	19.7052	21.96	20.1543	22.225	20.3788	22.1594	22.4008	20.8907	22.2721	21.1433	22.1966	21.4186	P57725	Samsn1	SAMN1_MOUSE
25.0421	24.3904	24.9896	24.4582	25.0301	24.3344	24.5262	24.5078	24.611	24.7467	24.137	24.3989	24.27	24.5025	P57746	Atp6v1d	VATD_MOUSE
27.2077	27.302	27.4103	27.3748	27.3475	27.3597	27.4861	27.2627	26.9141	26.4375	27.3036	27.3527	27.2328	27.5026	P57759	Erp29	ERP29_MOUSE
25.801	26.1258	25.9034	26.0954	26.0396	25.9559	26.0063	25.886	25.8541	26.1016	25.7563	26.0763	25.7603	26.074	P57776-3	Eef1d	EF1D_MOUSE
26.7651	26.3757	26.632	26.2383	26.7602	25.9854	26.6136	26.5083	26.4212	26.7731	26.3509	26.6991	26.3455	26.6853	P57780	Actn4	ACTN4_MOUSE
24.2342	23.8441	24.0758	24.1162	23.953	23.9073	23.8313	24.2565	24.0585	24.2661	23.8587	24.1799	24.1343	24.2281	P57784	Snrpa1	RU2A_MOUSE
23.564	25.2783	23.5199	25.2403	23.677	25.274	23.4346	25.7329	25.5293	23.8528	25.3999	23.8136	25.76	23.6157	P57787	Slc16a3	MOT4_MOUSE
20.0405	NaN	19.1297	NaN	19.0493	NaN	19.0115	NaN	16.7578	19.8909	NaN	19.5489	NaN	19.6312	P58006	Sesn1	SESN1_MOUSE
24.7539	24.9647	24.8072	24.6467	24.9723	24.7672	25.6607	24.9804	25.0426	25.041	24.7642	25.0561	25.4019	24.7364	P58021	Tm9sf2	TM9S2_MOUSE
23.6042	22.8239	23.7265	23.1008	23.7593	23.144	23.5518	22.8463	22.5908	23.6642	22.9088	23.2672	22.4812	23.3101	P58044	Idi1	IDI1_MOUSE
23.0409	24.6094	23.0943	24.3298	23.177	24.336	23.4046	24.5474	24.6982	23.0231	24.4432	23.1354	24.4482	23.0443	P58058	Nadk	NADK_MOUSE
21.6498	20.6608	21.5384	21.1582	21.7102	21.0725	21.4245	21.3189	21.1975	21.6934	20.9124	21.4412	21.0855	21.2315	P58059	Mrps21	RT21_MOUSE
21.1234	20.6242	21.2022	21.0165	21.0585	20.7997	20.8836	20.8773	21.0628	21.1963	20.8632	21.4607	21.1279	21.5918	P58064	Mrps6	RT06_MOUSE
19.028	18.215	18.7969	18.4006	18.9829	18.534	18.8338	19.2533	18.8889	19.6045	18.9187	19.5604	19.1091	18.8535	P58069	Rasa2	RASA2_MOUSE
21.8467	22.9824	20.9776	22.1582	21.6168	22.5916	20.6956	22.5929	23.1333	21.9434	22.9389	22.7263	23.1903	21.9193	P58137	Acot8	ACOT8_MOUSE
19.7706	20.3349	20.2187	19.8434	20.1743	20.1019	20.1295	20.4613	20.5361	20.201	20.4321	20.3815	20.2067	20.304	P58158	B3gat3	B3GA3_MOUSE
23.0896	24.1036	23.2036	24.6867	23.0997	24.6738	23.896	24.297	24.8881	23.2649	25.0247	23.2898	24.5166	24.5617	P58242	Smpdl3b	ASM3B_MOUSE
27.995	27.8534	27.9819	27.8703	28.075	27.9078	28.0353	28.1094	27.9677	28.0526	28.0651	28.0907	28.0558	28.0716	P58252	Eef2	EF2_MOUSE
23.0691	22.5741	22.9399	22.7428	23.0676	22.7275	22.9696	22.9249	22.624	23.1388	22.5922	22.766	22.6865	22.8285	P58281-2	Opa1	OPA1_MOUSE
19.3636	19.3772	18.9813	19.2116	19.1189	19.1454	18.8015	19.3338	19.2266	19.0455	18.9537	19.1312	18.731	18.8861	P58283;P58283-2;P58283-3	Rnf216	RN216_MOUSE
24.8916	24.5229	24.8511	24.5563	24.9813	24.4572	24.8133	24.9819	24.7865	24.8693	24.6972	24.9095	24.6323	24.6929	P58389	Ptpa	PTPA_MOUSE
22.6102	22.6466	22.4297	22.7796	22.3015	22.6704	22.2633	22.9602	22.8312	22.7544	22.7996	22.5186	22.9411	22.5811	P58404;P58404-2	Strn4	STRN4_MOUSE
19.1172	NaN	18.9864	18.3045	18.7065	18.158	18.2189	18.6812	18.8326	18.8467	18.3869	19.1566	18.0329	19.3329	P58462;P58462-2;P58462-4;P58462-5	Foxp1	FOXP1_MOUSE
20.9311	20.083	20.789	20.5543	20.8609	20.6754	20.1042	19.3396	20.7599	20.0504	20.699	20.9427	20.3712	20.6783	P58466	Ctdsp1	CTDS1_MOUSE
22.2068	21.8616	NaN	21.5704	NaN	22.0903	NaN	22.3724	20.3835	18.4878	19.557	NaN	20.0488	18.5113	P58468	Fam207a	F207A_MOUSE
21.167	21.4089	21.4578	21.1664	21.1574	21.2262	21.0605	21.1517	21.5975	20.9437	21.0747	21.4293	21.403	21.0028	P58501	Paxbp1	PAXB1_MOUSE
24.2182	24.1314	24.1198	23.7915	24.4647	24.0275	24.3369	23.9101	23.7744	24.0153	23.7395	24.2706	23.57	24.0349	P58681	Tlr7	TLR7_MOUSE
22.1017	22.9578	22.1156	21.8427	22.1774	22.4223	22.235	22.5253	22.4292	21.7818	22.4695	22.3192	22.6725	22.0039	P58682	Tlr8	TLR8_MOUSE
21.4623	21.3829	22.1431	21.2908	21.9344	21.9062	21.8149	22.2915	22.0051	21.9361	21.9898	22.4962	22.1422	22.1118	P58742	Aaas	AAAS_MOUSE
22.1435	21.8715	22.0766	22.0311	22.2495	21.5672	22.1087	22.1295	21.7575	22.2231	21.7413	22.1005	21.8488	22.7829	P58749	Tm6sf1	TM6S1_MOUSE
26.6437	26.1071	26.5552	26.3738	26.8177	26.311	26.6824	26.6824	26.0953	26.6468	26.07	26.6316	26.3119	26.5931	P58771-2	Tpm1	TPM1_MOUSE
26.8482	NaN	26.8403	27.4427	27.1278	NaN	26.9234	27.4612	27.3969	27.0321	27.4657	26.8779	27.2215	27.1792	P58774-2	Tpm2	TPM2_MOUSE
21.7187	22.2212	21.7365	21.6356	20.7015	22.4533	20.9231	22.3122	22.553	21.9468	22.5729	21.3451	22.4158	22.2749	P58801	Ripk2	RIPK2_MOUSE
21.5784	21.2017	21.5823	21.0469	21.3078	21.0496	21.0936	21.1358	21.0985	21.247	21.0402	21.1718	20.9461	21.1416	P58802	Tbc1d10a	TB10A_MOUSE
21.5462	22.5109	22.0453	22.3599	21.9507	22.3763	21.8925	22.5928	21.9064	21.8473	22.0972	21.7066	21.7692	21.6426	P58854	Tubgcp3	GCP3_MOUSE
21.1176	21.4459	21.5229	21.0626	21.3529	21.0777	21.4645	21.2563	21.2903	21.7463	21.2577	21.4524	21.5001	21.4408	P58871	Tnks1bp1	TB182_MOUSE
20.3714	20.0991	20.463	20.3995	20.5056	19.9335	20.4819	20.3046	20.0415	20.5953	20.1072	20.6018	20.2625	20.5045	P58929	Gmeb2	GMEB2_MOUSE
21.6915	21.2594	21.6663	21.2504	21.962	21.4028	21.5523	21.2714	21.1953	21.5006	21.274	21.8691	21.2613	21.4025	P59016	Vps33b	VP33B_MOUSE
22.2774	22.1964	22.3199	22.1159	22.0568	22.0608	22.1516	22.3173	22.2623	22.4176	22.2543	22.1151	21.9999	22.2573	P59017	Bcl2l13	B2L13_MOUSE
22.2931	21.873	22.164	22.1673	22.3784	22.3993	21.9368	22.4333	22.2204	22.0126	22.0569	21.8747	22.0512	21.5594	P59108	Cpne2	CPNE2_MOUSE
19.7267	19.9087	19.4394	19.7291	19.7911	19.763	19.7045	20.0202	19.8354	19.4904	20.1946	19.9877	20.1577	19.5478	P59110	Senp1	SENP1_MOUSE
21.3364	21.5782	21.3133	22.6246	23.169	22.8374	22.8103	21.6292	21.6201	21.7377	21.889	21.4714	21.9584	21.4636	P59114	Pcif1	CAPAM_MOUSE
21.8123	21.8343	21.7417	21.3749	21.9074	21.546	21.8686	21.5889	21.4691	22.2497	21.6392	21.9807	21.4054	22.0759	P59235	Nup43	NUP43_MOUSE
20.1595	20.1395	19.979	19.8894	20.4867	19.8943	20.13	20.1001	20.0395	20.3505	20.1943	20.0847	19.8146	19.9488	P59279	Rab2b	RAB2B_MOUSE
23.7377	24.2253	23.9154	24.1611	24.0353	24.0812	23.6252	24.4296	24.3897	23.9253	24.0707	24.2017	24.4459	24.0928	P59325	Eif5	IF5_MOUSE
20.1945	19.9618	21.0483	20.1331	21.3872	20.2359	20.2967	19.2598	19.8324	20.5793	19.9902	20.8332	20.5928	20.5891	P59328;P59328-3	Wdhd1	WDHD1_MOUSE
22.7046	21.8575	22.2351	22.0839	22.0614	22.2377	22.4858	22.448	22.4101	22.7993	22.5186	22.5833	22.3924	22.9276	P59438	Hps5	HPS5_MOUSE
19.1991	18.2883	18.8684	18.1558	18.6424	18.4783	19.1626	19.1966	18.2607	18.9565	19.1259	18.6118	19.3269	18.6163	P59470	Polr3b	RPC2_MOUSE
22.0364	21.4796	22.0712	21.5191	22.1664	21.5465	21.91	21.7654	21.5797	22.1842	21.4496	22.1791	21.6291	22.0811	P59481	Lman2l	LMA2L_MOUSE
25.2753	25.3659	25.1687	25.1489	25.1376	25.0461	25.07	25.451	25.234	25.3394	25.2445	25.4133	25.3975	25.2921	P59708	Sf3b6	SF3B6_MOUSE
21.5852	20.9772	21.5505	21.0516	21.5615	21.1328	21.5673	21.2866	21.1214	21.3666	20.9042	21.8315	21.0812	21.5582	P59729	Rin3	RIN3_MOUSE
21.8361	22.3074	22.0003	21.1373	22.4372	21.8102	22.3709	22.6853	21.6856	22.0289	22.0969	21.7972	21.7346	21.1732	P59759	Mrtfb	MRTFB_MOUSE
24.7958	24.401	24.1211	24.9746	25.185	24.395	24.437	25.5589	25.3428	25.577	25.2305	25.3901	25.3189	25.3034	P59764	Dock4	DOCK4_MOUSE
22.6924	23.001	22.6293	22.8118	22.5271	22.8118	22.1917	22.8915	22.8531	22.5326	22.7867	22.1218	22.7	22.0398	P59808	Sash1	SASH1_MOUSE
20.9208	18.7498	21.0288	20.9058	20.9926	19.9748	NaN	20.958	20.6062	21.2687	NaN	21.1871	20.3041	21.0084	P59913	Pcmtd1	PCMD1_MOUSE
18.8135	18.8927	17.8128	19.0244	18.5706	19.2056	18.6779	19.0804	19.5032	18.9245	19.4349	18.9281	19.6064	18.7517	P59941	Sirt6	SIR6_MOUSE
19.4832	20.4718	19.7406	20.3958	20.5341	20.5526	20.6069	20.967	20.6182	20.9597	20.5962	20.8215	20.8536	20.9375	P59997	Kdm2a	KDM2A_MOUSE
27.74	26.7518	27.7603	27.3758	27.8048	27.0714	27.4787	27.1094	26.9725	27.7422	27.1372	27.2242	26.9125	27.5337	P59999	Arpc4	ARPC4_MOUSE
24.0098	23.4856	23.8574	23.4467	24.0084	23.4796	23.8509	23.6902	23.6462	24.0589	23.6773	24.041	23.7231	23.9304	P60122	Ruvbl1	RUVB1_MOUSE
24.9622	25.16	24.8899	24.7177	24.5978	24.7231	24.5527	24.842	24.8486	24.9588	24.856	24.8409	24.8552	24.773	P60229	Eif3e	EIF3E_MOUSE
26.6169	27.2873	26.0609	26.9472	26.2017	26.7229	25.8657	27.1156	27.0292	26.6108	27.2141	26.3396	26.9021	26.5541	P60335	Pcbp1	PCBP1_MOUSE
21.6361	21.6538	21.565	22.1551	21.2276	21.69	21.1491	21.6189	21.502	21.8701	22.3705	21.1398	22.2476	21.305	P60521	Gabarapl2	GBRL2_MOUSE
24.7212	24.5802	24.7942	24.4517	24.2159	24.6731	24.9633	24.877	24.6597	24.9703	24.7255	24.8768	24.622	24.576	P60605	Ube2g2	UB2G2_MOUSE
23.7921	24.0709	23.7208	23.8748	23.7735	23.8234	23.8112	24.0117	23.8772	23.9155	23.9699	23.8933	24.0768	23.9663	P60670	Nploc4	NPL4_MOUSE
21.22	22.3763	21.2346	21.9553	21.368	22.1009	21.5846	22.1856	22.3256	21.7057	22.2268	21.7321	21.9666	21.9734	P60762-2	Morf4l1	MO4L1_MOUSE
27.5601	27.6738	27.6972	27.4881	27.6438	27.53	27.5961	27.2565	27.5464	27.6762	27.4487	27.5461	27.0977	27.6508	P60766	Cdc42	CDC42_MOUSE
23.1215	23.0714	23.2426	22.8146	23.1297	22.8793	23.2208	22.7758	22.5401	22.9582	22.8155	23.0104	22.3857	22.9227	P60824	Cirbp	CIRBP_MOUSE
22.9846	23.569	22.7078	23.3771	22.4682	23.2722	22.4282	23.8223	23.0033	23.0306	23.4287	22.4354	23.0458	22.6895	P60840;P60840-2	Ensa	ENSA_MOUSE
26.6178	26.59	26.4768	26.3425	26.4747	26.608	26.2839	26.278	26.4438	26.6156	26.5301	26.4963	26.6901	26.4988	P60843	Eif4a1	IF4A1_MOUSE
26.8918	27.0859	26.8404	26.9147	26.9255	26.9363	26.8304	27.1784	27.1576	27.0828	27.1369	27.0509	27.207	26.9529	P60867	Rps20	RS20_MOUSE
21.1975	21.7111	21.114	21.6755	21.2324	21.5234	21.5201	20.3058	21.6088	21.3314	21.7118	21.3285	20.9977	21.4998	P60898	Polr2i	RPB9_MOUSE
21.9304	22.1556	22.1442	21.6716	22.3695	21.9418	22.1988	22.1047	21.8777	22.2621	22.3164	22.1088	21.812	22.0387	P60904	Dnajc5	DNJC5_MOUSE
24.5663	25.0945	24.3757	24.8444	24.4066	25.0353	24.4243	25.1517	25.1235	24.6077	24.9977	24.6003	24.7411	24.6351	P61021	Rab5b	RAB5B_MOUSE
22.4981	22.3257	22.4917	22.3387	22.5687	22.1393	22.3837	22.5118	22.29	22.7731	22.2617	22.361	22.3672	22.486	P61022	Chp1	CHP1_MOUSE
25.4319	25.5433	25.2773	25.3054	25.3882	25.318	25.3487	25.6811	25.4229	25.2741	25.5008	25.1315	25.506	25.1078	P61027	Rab10	RAB10_MOUSE
26.005	25.5328	26.0579	25.6274	26.1861	25.6428	26.0255	25.8461	25.4629	26.0255	25.4404	25.7104	25.474	25.6968	P61028	Rab8b	RAB8B_MOUSE
24.0821	24.7844	24.1646	24.5233	24.344	24.4957	24.1493	24.3929	24.3586	24.1558	24.7104	24.4192	24.6212	24.4622	P61082	Ube2m	UBC12_MOUSE
24.5957	24.9528	24.7487	24.6649	24.8864	24.6189	24.6527	24.9241	24.7082	24.7834	24.855	24.8725	24.807	24.9059	P61087	Ube2k	UBE2K_MOUSE
26.0208	26.4321	26.1776	26.0004	26.0806	26.3073	26.1718	26.0623	26.2182	25.8654	26.2966	26.242	26.1129	26.2024	P61089	Ube2n	UBE2N_MOUSE
27.7193	27.0512	27.5431	27.2787	27.7383	27.2165	27.6005	27.5269	27.1781	27.5671	27.2567	27.3749	27.1863	27.3642	P61161	Actr2	ARP2_MOUSE
24.6938	25.3665	24.7384	24.8945	25.0284	25.1596	25.0494	25.262	25.3551	24.7973	25.1914	25.0964	25.1542	24.9223	P61164	Actr1a	ACTZ_MOUSE
23.0395	23.1881	23.0318	22.7119	23.0676	22.8416	22.9253	23.0237	23.1241	23.0293	23.0169	23.2151	23.1124	23.0421	P61202-2	Cops2	CSN2_MOUSE
22.9729	23.4884	22.9991	24.3135	22.8923	23.8467	23.0864	23.4555	23.7966	23.1618	23.636	23.219	23.5149	23.4794	P61211	Arl1	ARL1_MOUSE
24.1626	23.9956	24.0364	24.0598	23.924	23.8572	24.1776	23.7782	23.6858	23.9175	23.5689	24.1721	23.829	24.1228	P61222	Abce1	ABCE1_MOUSE
24.872	24.3843	24.7449	23.7572	24.8415	24.3697	24.0559	24.5015	23.39	24.6495	24.247	24.526	23.2585	24.5758	P61226	Rap2b	RAP2B_MOUSE
27.8026	27.9846	27.6556	27.7782	27.7306	27.7985	27.7485	27.6225	27.9599	27.6525	27.8284	28.0042	27.9492	27.7039	P61255	Rpl26	RL26_MOUSE
23.3744	23.0493	23.4888	23.1409	23.3813	22.916	23.276	23.0993	22.87	23.6634	22.9141	23.1468	22.7992	23.4544	P61290	Psme3	PSME3_MOUSE
25.9297	26.5149	25.746	26.0398	26.1359	26.2361	26.0286	25.9889	26.2275	25.9101	26.163	26.1229	26.2319	26.0295	P61358	Rpl27	RL27_MOUSE
18.8196	18.7294	18.7673	18.4396	19.0595	19.2887	18.2138	19.6497	19.2662	18.9901	19.2183	19.2444	19.5758	18.9224	P61406	Smg6	EST1A_MOUSE
17.4986	18.8107	18.2107	17.7463	18.8138	18.3321	18.8651	18.7626	19.0815	18.6885	18.318	18.3039	18.5942	17.7291	P61460;P61460-2	Depdc5	DEPD5_MOUSE
24.5666	24.5267	23.9772	24.8341	24.2317	24.5298	24.3698	24.5059	24.7306	24.0166	24.6167	24.6486	24.6427	24.2507	P61514	Rpl37a	RL37A_MOUSE
19.8659	19.5886	19.974	19.2545	20.0323	19.1758	20.0928	18.2086	18.7093	20.0477	17.8625	19.7054	NaN	19.7747	P61588	Rnd3	RND3_MOUSE
21.5232	21.8049	21.2202	21.4141	21.6369	21.6554	21.5681	22.1917	22.1129	21.9827	21.8859	21.8472	22.2346	21.7051	P61600	Naa20	NAA20_MOUSE
25.2125	25.1739	25.2486	25.0405	24.9002	25.2203	25.2239	25.3604	25.1511	25.1356	25.0573	25.3255	25.2301	25.0032	P61620	Sec61a1	S61A1_MOUSE
23.8015	23.6552	23.7674	23.8484	23.7736	24.3963	23.6277	24.0389	24.0469	23.7771	24.2445	23.8731	24.2745	23.5169	P61750	Arf4	ARF4_MOUSE
23.5237	23.8569	23.7925	23.7618	24.0628	23.6841	23.6588	23.8455	23.5716	23.9903	23.3631	23.9231	23.5617	23.3757	P61759	Vbp1	PFD3_MOUSE
25.7199	25.586	25.7787	25.1999	25.5749	25.397	25.5878	25.4765	25.5469	25.8335	25.6722	25.6838	25.4419	25.6056	P61804	Dad1	DAD1_MOUSE
25.1587	24.9615	25.2396	25.0773	25.1707	25.0417	25.0228	25.2076	25.0602	25.2736	25.0091	25.0814	25.0346	24.9782	P61924	Copz1	COPZ1_MOUSE
25.1219	24.5579	25.0716	24.8339	25.1838	24.6517	24.7136	24.9674	24.4869	24.9264	24.7617	24.7397	24.5265	24.7577	P61961	Ufm1	UFM1_MOUSE
22.008	21.8587	21.9712	21.7257	22.1899	21.9445	22.2944	22.2439	22.0482	22.4577	22.1435	22.0089	22.2832	22.3735	P61963	Dcaf7	DCAF7_MOUSE
23.4038	22.6456	23.1797	22.5457	23.2988	22.5517	23.1432	23.1078	22.6189	23.2853	22.473	23.2106	22.587	22.9885	P61965	Wdr5	WDR5_MOUSE
22.5773	22.5796	22.4556	22.6233	22.4892	22.5806	22.2031	22.8643	22.628	22.5354	22.4573	22.2198	22.6716	22.1059	P61967	Ap1s1	AP1S1_MOUSE
25.5402	25.0947	25.5003	25.2306	25.6219	25.0849	25.4492	25.3758	24.9213	25.6181	24.9581	25.4279	25.0211	25.5309	P61971	Nutf2	NTF2_MOUSE
27.2651	26.8479	27.2684	26.9862	27.1812	26.8803	27.1193	26.8452	26.7268	27.4574	26.6434	27.2085	26.7331	27.2256	P61979-3	Hnrnpk	HNRPK_MOUSE
27.4765	27.5999	27.5937	27.4956	27.6164	27.4411	27.5264	27.786	27.4545	27.6622	27.691	27.525	27.4328	27.564	P61982	Ywhag	1433G_MOUSE
21.3769	22.3961	21.5997	22.5865	22.4101	22.6676	22.4706	22.9272	22.7402	22.5884	22.8039	22.729	23.1631	22.4634	P62046	Lrch1	LRCH1_MOUSE
22.3639	23.4361	23.0105	22.7094	22.7988	22.7487	22.9281	22.6223	22.7626	22.8783	22.9653	22.9409	22.4173	23.1028	P62073	Timm10	TIM10_MOUSE
23.6014	23.9596	24.0507	23.8582	23.6903	24.2959	24.2227	23.821	23.618	24.1952	23.7983	24.0733	23.6995	24.0623	P62075	Timm13	TIM13_MOUSE
22.6711	23.0865	23.2656	23.1796	23.0289	23.0754	22.6227	23.2491	23.1547	23.079	23.0825	23.041	22.8691	23.3006	P62077	Timm8b	TIM8B_MOUSE
26.314	25.712	26.0767	26.0486	26.1329	25.8401	25.8966	26.0677	25.9218	26.1636	26.0903	26.0238	25.992	25.9933	P62082	Rps7	RS7_MOUSE
25.4706	25.1971	25.5367	25.2451	25.6499	25.2368	25.5289	25.3912	25.3548	25.5163	25.176	25.5742	25.484	25.408	P62137	Ppp1ca	PP1A_MOUSE
24.365	24.6608	24.2257	24.1275	24.3921	24.3999	24.3941	24.3314	24.5202	24.1866	24.4107	24.5082	24.5517	24.2224	P62141	Ppp1cb	PP1B_MOUSE
25.2202	25.4902	25.2501	25.2966	25.1054	25.2983	25.1478	25.5789	25.4769	25.1982	25.3127	25.3893	25.5926	25.2427	P62192	Psmc1	PRS4_MOUSE
24.6018	24.9712	24.5978	24.6088	24.4996	24.6943	24.5451	24.8239	25.0116	24.6975	24.8825	24.9555	24.9761	24.6535	P62196	Psmc5	PRS8_MOUSE
27.2794	26.8538	26.9872	26.8802	27.4305	26.7102	26.8979	27.0484	26.8007	27.2455	26.8463	26.847	26.9063	26.7827	P62242	Rps8	RS8_MOUSE
26.5136	26.0355	26.4769	26.3494	26.0757	26.5263	26.3145	26.1237	26.3789	26.2874	26.4829	26.5049	26.4687	26.4396	P62245	Rps15a	RS15A_MOUSE
21.5369	21.9275	21.9599	21.425	21.4949	21.474	21.4249	21.7263	21.6831	20.9776	21.9383	21.342	21.5709	21.3686	P62254	Ube2g1	UB2G1_MOUSE
22.0419	22.8505	22.2407	22.3514	22.2195	23.2983	22.4255	22.7772	23.2916	22.3234	22.8153	22.8589	22.8706	22.2456	P62257	Ube2h	UBE2H_MOUSE
27.9495	27.5203	28.0078	27.6944	27.5298	27.5036	27.6618	27.416	27.7223	28.0005	28.1417	27.6252	27.5188	27.8955	P62259	Ywhae	1433E_MOUSE
27.0678	26.752	27.0484	26.9159	27.2273	26.8466	26.9429	27.1011	26.9655	27.2174	26.8586	27.0353	27.0413	26.8162	P62264	Rps14	RS14_MOUSE
26.3656	26.3488	26.1247	26.3109	25.8418	26.1663	25.9162	25.8834	26.4929	26.0868	26.8525	26.2654	26.4255	26.265	P62267	Rps23	RS23_MOUSE
21.7801	22.9418	22.371	23.1792	21.167	23.6393	23.0851	23.113	22.7504	22.3314	23.6124	23.5408	23.8283	22.6838	P62274	Rps29	RS29_MOUSE
27.2243	27.1446	27.0522	26.9968	27.1738	26.916	26.9907	27.2772	27.1327	27.2166	27.0629	27.0494	27.1943	27.0154	P62281	Rps11	RS11_MOUSE
26.8703	26.0541	26.8461	26.8214	27.0762	26.7653	27.0361	27.1074	26.8655	27.1231	26.688	26.978	26.9982	26.8372	P62301	Rps13	RS13_MOUSE
22.0333	21.8529	22.5678	22.1032	21.5194	21.6733	22.2191	21.4659	21.4064	22.0647	22.2022	21.9611	21.7796	21.7602	P62305	Snrpe	RUXE_MOUSE
24.0636	23.3866	24.442	23.4362	23.9775	23.3491	24.0019	23.4282	23.3155	24.5542	23.8733	23.7556	23.2809	24.1376	P62307	Snrpf	RUXF_MOUSE
24.8199	24.6468	24.7105	24.6248	24.7424	24.5279	24.779	24.7255	24.8368	25.0043	24.8932	24.9975	24.7646	24.8807	P62309	Snrpg	RUXG_MOUSE
24.2962	23.6456	24.3783	23.8504	24.3955	23.7271	24.3315	23.9182	23.6131	24.4994	23.6536	24.1337	23.7351	24.2859	P62311	Lsm3	LSM3_MOUSE
23.363	22.9076	23.6525	23.2236	23.4364	23.1995	23.1853	22.9495	22.9992	23.5774	23.1824	23.597	23.1465	23.6632	P62313	Lsm6	LSM6_MOUSE
24.2494	23.2071	24.0576	23.421	23.5377	23.575	23.6535	23.2338	23.206	24.0689	24.0889	23.8733	23.5178	24.101	P62315	Snrpd1	SMD1_MOUSE
25.0996	25.4444	25.0249	25.1985	25.3113	25.3167	25.4511	25.2473	25.3074	25.3789	25.0701	25.2088	25.2259	25.4291	P62317	Snrpd2	SMD2_MOUSE
24.9869	23.9838	25.0487	24.473	24.7981	24.0856	24.506	24.1773	24.0708	24.8665	24.0087	24.3605	23.8977	24.7073	P62320	Snrpd3	SMD3_MOUSE
25.3096	23.8023	25.125	24.9069	24.7916	24.6375	25.253	24.824	25.1221	25.7228	25.3865	25.3248	24.8249	25.5177	P62331	Arf6	ARF6_MOUSE
24.4363	25.1031	24.4059	24.7556	24.7017	24.8981	24.6859	24.7193	24.839	24.5812	24.8688	24.8571	24.881	25.0863	P62334	Psmc6	PRS10_MOUSE
24.815	25.0257	24.8119	24.6441	25.0556	24.7431	24.9054	24.8015	24.7182	24.9763	24.7512	25.1431	24.8473	24.8025	P62482	Kcnab2	KCAB2_MOUSE
19.7364	19.6625	20.1349	19.9532	20.6905	19.9435	20.4367	20.3434	20.6651	20.9696	20.2252	20.4975	19.213	20.5512	P62484	Abi2	ABI2_MOUSE
22.5007	22.1063	22.3513	22.1362	22.2153	22.1445	22.2766	22.3906	22.271	22.5716	22.5624	22.3727	22.1757	22.4116	P62488	Polr2g	RPB7_MOUSE
19.6182	19.5768	19.0856	NaN	18.8164	18.7306	19.1436	19.8842	18.599	19.5969	19.5761	19.4219	17.8457	19.4292	P62500;P62500-3	Tsc22d1	T22D1_MOUSE
24.7077	24.5019	24.8884	24.7095	25.0525	24.5641	24.8312	24.898	24.5095	25.0089	24.5206	24.4661	24.6717	24.8227	P62627	Dynlrb1	DLRB1_MOUSE
21.587	21.4962	21.3928	21.4733	21.2803	21.6185	21.5202	21.1357	21.6914	21.6407	22.0725	21.77	21.8329	21.5971	P62700	Ypel5	YPEL5_MOUSE
27.0073	27.3189	27.1295	27.103	27.1348	27.6329	27.3446	27.264	27.6188	27.1266	27.6486	27.723	27.7416	27.2086	P62702	Rps4x	RS4X_MOUSE
22.1665	22.1618	22.1005	22.0412	22.4947	22.2943	22.3782	22.7074	22.5078	22.2626	22.1588	22.3558	22.3505	21.93	P62715	Ppp2cb	PP2AB_MOUSE
26.7983	27.0601	26.7025	26.5981	26.6617	26.9092	26.8012	26.3175	26.9119	26.6775	26.9913	27.0768	26.9706	26.704	P62717	Rpl18a	RL18A_MOUSE
24.2299	24.2932	24.4	24.0095	24.1085	24.2408	24.1701	23.9552	24.1395	24.1034	24.2699	24.1756	23.7561	24.1258	P62743	Ap2s1	AP2S1_MOUSE
21.02	20.851	20.9889	21.0197	21.1948	22.3952	21.6782	21.1408	20.8925	21.087	21.2519	21.204	21.4092	21.2576	P62746	Rhob	RHOB_MOUSE
24.1903	24.2627	24.354	23.7531	24.44	24.434	24.2407	24.0949	24.1044	24.32	24.3009	24.085	23.8019	23.9618	P62748	Hpcal1	HPCL1_MOUSE
26.3134	25.9343	26.143	25.991	26.2651	25.788	25.9405	26.1003	25.7341	26.0152	25.6819	25.7158	25.8388	25.6788	P62751	Rpl23a	RL23A_MOUSE
27.4833	27.6615	27.1706	27.2833	27.4007	27.3979	27.3095	27.056	27.6715	27.4026	27.6057	27.534	27.6688	27.346	P62754	Rps6	RS6_MOUSE
26.978	26.9422	27.0884	26.6654	26.9645	26.709	26.9866	26.9947	26.7835	27.0175	26.8029	26.8121	26.7164	26.8406	P62774	Mtpn	MTPN_MOUSE
32.6518	31.7732	32.76	32.1116	32.4089	32.028	32.3819	32.0362	32	32.6357	32.0474	32.545	31.8485	32.4898	P62806	Hist1h4a	H4_MOUSE
27.263	27.0312	27.1324	26.9912	27.2149	26.9804	27.2093	27.1988	26.9969	27.1744	26.8881	27.0726	26.9087	26.9781	P62814	Atp6v1b2	VATB2_MOUSE
26.0482	26.3079	26.2091	26.2823	26.1415	26.9016	26.4764	25.9945	26.6031	26.0988	26.523	26.8752	26.7057	26.5643	P62827	Ran	RAN_MOUSE
27.143	27.1241	26.9595	27.0272	26.9954	26.9296	27.0089	27.1985	27.1476	27.1302	27.0515	27.0002	27.2371	26.9624	P62830	Rpl23	RL23_MOUSE
25.8802	25.8356	26.016	NaN	NaN	26.0758	26.2953	23.2374	23.4318	22.5692	23.1319	23.456	26.2322	23.0031	P62835	Rap1a	RAP1A_MOUSE
24.9237	25.785	25.0849	25.6638	25.2462	25.6699	25.4936	25.9682	25.9991	25.1718	25.9604	25.9432	25.8361	25.4271	P62843	Rps15	RS15_MOUSE
24.6473	24.5316	24.6318	24.6965	24.6881	24.5522	24.5283	24.8285	24.6353	24.6095	24.8458	24.8339	24.7707	24.7454	P62849;P62849-2;P62849-3	Rps24	RS24_MOUSE
27.3073	26.3434	27.3999	27.0724	27.3966	26.9794	27.2084	27.2927	27.0183	27.3739	26.7086	27.1976	27.2931	26.8388	P62852	Rps25	RS25_MOUSE
27.2999	27.0196	27.0649	27.1327	27.0337	27.058	27.0553	27.2604	27.1269	27.1875	27.0885	27.0763	27.2211	26.9546	P62855	Rps26	RS26_MOUSE
27.0959	26.8175	27.1761	26.9714	27.2542	26.8449	27.0186	27.2282	26.826	27.3363	26.9394	27.1038	27.1396	27.1557	P62858	Rps28	RS28_MOUSE
24.4796	25.1237	24.565	24.6479	24.7041	25.2363	24.7185	24.7632	24.7514	24.771	25.2296	24.8636	24.8456	24.6929	P62869	Elob	ELOB_MOUSE
27.0389	26.611	26.8792	26.6477	27.0386	26.5189	26.885	26.8301	26.7105	26.8788	26.7666	26.9667	26.7367	26.7486	P62874	Gnb1	GBB1_MOUSE
21.3357	19.9379	21.262	20.8255	21.1255	20.3473	20.8724	20.5644	20.3368	21.4525	20.4791	20.9566	20.2509	21.2005	P62876	Polr2l	RPAB5_MOUSE
27.2738	26.6591	26.9887	26.8845	27.0186	26.6171	27.0649	26.762	26.7724	27.2183	26.9139	27.0114	26.7715	26.9016	P62880	Gnb2	GBB2_MOUSE
26.2342	25.9341	26.1203	26.0825	25.9167	25.9326	26.1021	26.1847	26.1402	26.1452	26.1174	26.116	26.2199	26.2527	P62889	Rpl30	RL30_MOUSE
25.5683	26.0106	24.0896	25.753	25.7976	25.72	25.4712	26.0772	26.2045	24.293	25.2835	25.8655	25.9525	24.6719	P62897	Cycs	CYC_MOUSE
26.9622	26.6515	26.989	26.688	26.5739	26.5286	26.8148	26.7333	26.6344	27.003	26.8429	26.6833	26.7895	26.8861	P62900	Rpl31	RL31_MOUSE
27.4989	26.6891	27.2076	27.0398	27.6078	26.9322	27.1019	27.1253	26.9087	27.2306	26.8443	27.009	27.0697	27.0164	P62908	Rps3	RS3_MOUSE
25.5853	26.1275	25.4042	25.7092	25.5255	26.0207	25.8828	25.1566	25.8144	25.4641	25.9616	26.1905	26.0335	25.741	P62911	Rpl32	RL32_MOUSE
21.978	21.9116	21.7912	21.8999	21.8545	21.9126	21.7143	22.3475	22.299	22.5672	22.2251	22.299	22.5243	22.2508	P62915	Gtf2b	TF2B_MOUSE
27.4359	27.7892	27.329	27.391	27.3292	27.4844	27.4866	27.3668	27.5729	27.1766	27.6235	27.4196	27.5915	27.4517	P62918	Rpl8	RL8_MOUSE
24.8268	25.8079	24.5715	25.5111	24.6574	25.4416	24.9425	25.8688	25.9077	25.5514	25.9336	25.2379	25.9892	25.3998	P62960	Ybx1	YBOX1_MOUSE
29.0843	28.6476	29.2014	28.9363	28.6291	28.6151	28.855	28.2717	28.7069	28.9023	29.0995	28.6672	28.5039	29.0523	P62962	Pfn1	PROF1_MOUSE
23.9049	24.5753	23.9185	24.4108	24.0215	24.6723	24.2211	24.7092	24.7787	23.9432	24.7736	24.3293	24.544	24.0114	P62983	Rps27a	RS27A_MOUSE
24.7957	24.2298	24.7425	25.0991	24.6874	24.3411	24.7296	24.6086	24.4585	24.8969	24.6634	24.7525	24.488	24.7607	P62996	Tra2b	TRA2B_MOUSE
26.3704	27.1191	26.2844	26.6052	26.6564	27.1818	26.9346	25.8523	26.9332	26.1934	26.7969	26.8381	26.6921	26.5874	P63001	Rac1	RAC1_MOUSE
19.4105	20.7854	NaN	20.0672	19.4105	19.8702	NaN	20.5317	21.0501	19.1369	20.1436	19.5512	20.2806	20.4278	P63002	Tle5	TLE5_MOUSE
24.6042	24.9753	24.5561	25.1539	25.2466	25.7515	25.3435	25.2029	25.5908	25.0836	25.4571	25.1672	25.6731	25.2218	P63005	Pafah1b1	LIS1_MOUSE
18.6561	19.2729	21.0631	21.3852	20.8334	20.6916	21.0488	20.8999	21.7226	21.2769	21.3922	21.1719	21.1285	21.6366	P63011	Rab3a	RAB3A_MOUSE
29.5601	29.7491	29.6656	29.8618	29.7456	29.8624	29.6228	29.9209	29.9009	29.8432	29.8298	29.7103	30.0805	29.7114	P63017	Hspa8	HSP7C_MOUSE
26.296	27.389	26.3229	27.2101	26.8162	26.9767	26.8635	26.6397	26.9287	26.3939	26.876	26.4366	26.8984	26.9282	P63028	Tpt1	TCTP_MOUSE
19.442	20.2056	19.3336	19.811	19.5089	20.3168	19.7971	20.3368	20.3147	20.1303	20.2425	19.8422	20.5927	20.1717	P63034;P63034-2;P63034-3	Cyth2	CYH2_MOUSE
23.7674	24.464	23.8168	24.2502	23.9462	24.2516	23.8851	24.6339	24.6699	23.9203	24.7597	24.2892	25.039	24.0857	P63037	Dnaja1	DNJA1_MOUSE
26.7182	26.5217	26.8932	26.6123	26.7436	26.6557	26.4962	26.2047	26.4463	26.8491	26.38	26.7215	26.3254	26.7793	P63038	Hspd1	CH60_MOUSE
24.7104	24.5364	24.793	24.6856	25.0029	24.8959	25.1756	24.9458	24.7529	25.0925	25.0309	25.2182	24.9509	25.3202	P63073	Eif4e	IF4E_MOUSE
25.3019	25.3374	25.2838	25.0999	25.6273	25.0242	25.2537	25.3054	25.1322	25.241	25.2961	25.2935	25.2476	25.2587	P63085	Mapk1	MK01_MOUSE
24.9468	24.8019	24.9999	24.684	25.0928	24.904	24.9441	24.8312	24.8985	24.8976	24.6783	24.9646	24.7741	24.735	P63087-2	Ppp1cc	PP1G_MOUSE
24.1652	23.1628	23.9536	23.4511	24.178	23.4905	24.0243	23.7808	23.6404	24.0822	23.5331	23.9997	23.6556	23.8185	P63094;Q6R0H7	Gnas	GNAS1_MOUSE;GNAS2_MOUSE
29.1168	29.1163	29.2174	29.0927	29.2728	29.0443	29.2375	29.0028	28.9588	29.2106	29.1254	29.1122	28.96	29.2921	P63101	Ywhaz	1433Z_MOUSE
21.5644	21.9838	21.4769	21.832	21.6672	21.6079	21.568	21.599	21.8292	21.6595	21.6736	21.7427	21.8426	21.6247	P63154	Crnkl1	CRNL1_MOUSE
27.8334	27.1928	27.9225	27.5847	27.983	27.3402	27.6629	27.983	27.7922	27.7357	27.713	28.3092	27.78	27.8848	P63158	Hmgb1	HMGB1_MOUSE
23.3707	23.8049	23.5713	23.371	23.4072	23.5567	23.6225	23.5489	23.5646	23.4746	23.8658	23.7337	23.6972	23.8016	P63166	Sumo1	SUMO1_MOUSE
26.9144	26.197	27.0924	26.5165	27.2562	26.3662	26.9989	26.4495	26.0171	27.1197	26.0906	26.4361	25.7165	26.6484	P63213	Gng2	GBG2_MOUSE
27.5402	27.647	27.9337	27.5361	27.9035	27.5215	28.0123	27.8868	27.637	27.7995	27.662	27.686	27.4494	27.833	P63242	Eif5a	IF5A1_MOUSE
26.87	26.5544	25.7241	27.0757	25.282	26.5832	24.6017	26.9857	26.3983	27.0928	26.1869	26.3628	26.6219	26.7851	P63254	Crip1	CRIP1_MOUSE
26.3819	25.9587	26.1356	26.2007	26.5236	26.1838	26.2751	26.3732	26.3292	26.1873	25.9596	26.1997	26.365	25.9379	P63276	Rps17	RS17_MOUSE
26.1872	25.9382	26.3174	26.1215	26.2753	25.9239	26.0241	26.2828	26.1503	26.4704	25.8542	26.3902	26.1428	26.2377	P63280	Ube2i	UBC9_MOUSE
23.6836	22.4527	23.4799	22.7047	23.6925	22.6708	23.361	22.8993	22.6504	23.6734	22.8187	23.1875	22.8499	23.1673	P63321	Rala	RALA_MOUSE
24.1978	23.3381	24.1997	23.8759	24.1587	23.4705	23.984	23.6908	23.154	24.2245	23.4406	23.8167	23.4744	23.8859	P63328-2	Ppp3ca	PP2BA_MOUSE
23.8798	23.9066	23.8125	23.8936	23.9659	24.2049	23.8375	24.1294	23.8889	23.8153	23.8274	23.8038	24.1008	23.7561	P63330	Ppp2ca	PP2AA_MOUSE
26.2786	25.8219	26.3145	25.8091	26.2499	25.7533	26.2008	26.0229	25.7811	26.3548	25.69	26.0909	25.6404	26.0314	P67778	Phb	PHB_MOUSE
23.4835	23.8149	23.336	23.544	23.6021	23.7091	23.5545	23.6056	23.4769	23.5611	23.482	23.5199	23.5353	23.4508	P67871	Csnk2b	CSK2B_MOUSE
26.7357	26.2573	26.6375	26.7228	26.0946	26.4938	26.577	26.3647	26.5581	26.8964	26.8527	26.5629	26.5516	26.6296	P67984	Rpl22	RL22_MOUSE
27.013	27.3759	27.208	27.0724	27.043	27.1276	27.0064	26.948	27.0238	26.8577	27.0968	27.1358	27.0204	27.157	P68037	Ube2l3	UB2L3_MOUSE
26.8222	26.8195	26.8986	26.7411	26.3993	26.5304	26.5952	26.4028	26.7601	27.0063	27.0073	26.7262	26.7816	26.8535	P68040	Rack1	RACK1_MOUSE
23.0117	23.2818	22.9272	23.537	23.5249	23.5925	23.7089	23.7541	23.7089	23.3743	23.557	23.4124	23.5308	23.6298	P68181-4	Prkacb	KAPCB_MOUSE
26.4667	26.4471	26.6735	26.3195	26.7585	26.2915	26.6518	26.5815	26.4786	26.5741	26.2242	26.3239	26.0976	26.46	P68254	Ywhaq	1433T_MOUSE
23.8265	23.2562	23.5326	23.4568	23.6518	23.2425	23.3943	23.5135	23.3889	23.8695	23.2064	23.6235	23.4543	23.3293	P68368	Tuba4a	TBA4A_MOUSE
24.3738	24.8231	24.292	24.7384	24.2331	24.6413	24.347	24.7971	25.1394	24.3588	24.8261	25.3031	25.0554	24.4723	P68373	Tuba1c	TBA1C_MOUSE
23.5359	23.7507	23.4399	23.3322	23.5676	23.4723	23.4406	23.5071	23.4821	23.393	23.3059	23.4877	22.9197	23.1919	P68404-2	Prkcb	KPCB_MOUSE
28.0172	27.2608	28.1372	27.3364	28.2133	27.1947	27.9872	27.5559	27.1396	28.2635	27.4116	27.8408	27.381	27.8354	P68510	Ywhah	1433F_MOUSE
21.4382	21.6749	21.0789	21.2767	21.614	21.4116	21.2069	21.7374	21.6369	21.4564	21.7805	21.3688	21.737	21.188	P69566	Ranbp9	RANB9_MOUSE
19.6189	19.7807	20.0537	19.4454	19.7879	19.4122	19.3732	19.8543	19.6948	19.9482	19.7166	19.913	19.6679	19.75	P70121	Zhx1	ZHX1_MOUSE
23.9514	23.6118	23.9255	23.7877	23.9819	23.6847	23.7552	23.9705	23.7634	24.0275	23.6149	23.6836	23.9368	23.7125	P70122	Sbds	SBDS_MOUSE
24.2697	24.5064	24.4302	24.3304	24.5586	24.5008	24.2176	24.1491	23.9113	24.2313	24.0211	23.9935	23.7381	23.7729	P70158	Smpdl3a	ASM3A_MOUSE
25.1231	25.4415	25.3229	25.2263	25.4351	25.3168	25.4128	25.5131	25.5059	25.376	25.3195	25.5604	25.4397	25.5449	P70168	Kpnb1	IMB1_MOUSE
20.3825	20.2594	20.462	20.6709	20.5763	20.5007	20.1653	20.8569	20.7738	20.1844	20.2742	20.2842	20.633	19.9911	P70182;P70182-3	Pip5k1a	PI51A_MOUSE
21.0163	21.1208	21.1687	20.655	21.6153	21.1179	21.0503	20.8319	20.9224	20.5452	20.8766	21.0057	20.7401	21.0929	P70188;P70188-2	Kifap3	KIFA3_MOUSE
18.8325	21.0315	18.5836	20.3974	19.5878	20.6594	18.4419	20.2129	20.5848	19.3557	20.4792	19.3448	20.2007	19.187	P70191	Traf5	TRAF5_MOUSE
25.3015	24.7327	25.4673	24.9796	25.3597	24.8671	25.0787	25.0422	24.7414	25.6178	23.7543	25.1075	24.9009	25.311	P70195	Psmb7	PSB7_MOUSE
19.7689	20.3183	19.4918	20.4891	20.2735	20.3817	20.3174	20.5895	20.4074	20.1704	20.4954	20.2044	20.2931	20.6918	P70196	Traf6	TRAF6_MOUSE
24.272	24.5238	24.1582	24.1733	24.1387	24.5205	24.369	23.3493	24.3576	23.4409	24.5265	24.4843	24.4091	24.0972	P70202	Lxn	LXN_MOUSE
20.9867	21.8479	21.0912	22.016	21.175	21.9482	23.3684	22.5211	24.3781	21.3592	24.4245	24.4178	23.8946	21.2995	P70206	Plxna1	PLXA1_MOUSE
21.0874	21.1431	21.2319	21.046	21.1318	21.1066	20.9401	20.9413	22.9047	20.6929	23.6484	23.6541	23.6846	23.5284	P70227	Itpr3	ITPR3_MOUSE
21.4609	22.2377	20.518	20.8767	20.5903	21.0039	21.3219	21.2268	20.8973	20.8986	20.9512	20.6963	20.8107	20.7957	P70236	Map2k6	MP2K6_MOUSE
23.5446	23.9533	23.6291	23.4137	23.8074	23.7235	23.5736	23.5038	23.6574	23.4833	23.7957	23.9606	23.652	23.5981	P70245	Ebp	EBP_MOUSE
25.462	25.1426	25.1367	25.0542	25.4847	24.9862	25.1934	25.1885	25.2222	25.2844	25.2144	25.236	24.8549	25.2683	P70248	Myo1f	MYO1F_MOUSE
20.3354	21.3252	20.6252	20.3472	20.7371	20.6634	20.7357	21.2693	21.14	20.7117	20.1823	20.9685	21.0663	21.025	P70255;P70255-2;P70255-3;P70255-5	Nfic	NFIC_MOUSE
22.5403	21.4253	22.1655	21.1967	22.4424	21.1705	22.445	21.6939	21.8416	22.2136	21.3673	22.8213	22.0599	22.0964	P70261	Pald1	PALD_MOUSE
19.2826	19.1505	19.4171	18.7994	19.1906	19.0491	19.3628	18.9018	18.858	19.414	19.0418	19.5541	NaN	19.3603	P70265	Pfkfb2	F262_MOUSE
23.6063	24.374	23.658	26.2764	25.2411	25.4316	23.7393	25.1681	25.5175	25.12	25.0244	24.6737	24.9335	25.4646	P70268;P70268-2	Pkn1	PKN1_MOUSE
22.2938	23.7991	21.1376	24.0399	22.3202	23.6055	22.3749	23.795	24.1594	22.3079	23.7813	23.8008	23.8084	24.6676	P70271	Pdlim4	PDLI4_MOUSE
23.5971	23.0756	23.6442	22.7096	23.4319	22.2436	21.819	23.1802	23.2722	22.4925	22.9346	22.2557	22.2245	22.3987	P70279	Surf6	SURF6_MOUSE
23.2823	22.5895	23.1735	22.8415	23.1352	22.7661	23.0595	22.905	22.8367	23.3262	22.7718	23.1006	22.7533	23.0698	P70280	Vamp7	VAMP7_MOUSE
22.0509	21.4223	21.8739	21.8354	21.3161	21.2809	21.6429	21.1487	21.5235	21.9088	21.6205	21.7176	21.4301	21.8561	P70288	Hdac2	HDAC2_MOUSE
24.6801	24.4974	24.4964	24.5248	24.5169	24.527	24.5768	24.6849	24.5904	24.8419	24.7465	24.6711	24.7016	24.8341	P70290	Mpp1	EM55_MOUSE
23.428	23.6539	23.377	23.0715	23.4855	23.6822	23.336	23.2714	23.3437	23.4028	23.4571	23.2632	23.3874	23.1275	P70295	Aup1	AUP1_MOUSE
25.8165	27.3118	26.1986	26.5321	26.6588	26.8159	26.907	26.651	26.6123	26.3143	26.2345	26.0921	26.1199	26.6779	P70296	Pebp1	PEBP1_MOUSE
22.0652	22.2813	22.356	21.9021	22.2774	22.1148	22.3734	21.94	21.8486	22.2734	22.2144	22.1622	21.252	22.4657	P70297	Stam	STAM1_MOUSE
24.5719	22.8609	24.5067	24.5907	24.4252	22.7871	24.3989	24.1971	24.5816	21.9135	22.9233	21.7454	22.7831	23.8051	P70302	Stim1	STIM1_MOUSE
23.8166	23.5545	23.5394	23.5192	23.9559	23.6202	23.7512	23.7165	23.5007	23.6232	23.2061	23.6487	23.3083	23.397	P70303	Ctps2	PYRG2_MOUSE
24.3478	24.9854	24.3402	24.9691	24.0611	24.8216	24.5649	25.3161	25.2167	24.6699	25.1686	24.3901	25.2453	24.4247	P70315	Was	WASP_MOUSE
23.5005	23.2734	23.4781	23.2839	23.4495	23.1512	23.5005	23.5007	23.327	23.5549	23.3778	23.7779	23.4592	23.5007	P70318	Tial1	TIAR_MOUSE
24.1049	23.355	24.1874	24.6515	24.5017	24.3942	24.3923	24.736	24.4367	24.1407	24.3605	24.6117	24.4453	24.1879	P70333	Hnrnph2	HNRH2_MOUSE
22.6591	22.6053	22.7837	22.6321	22.9002	22.4888	22.5581	22.6264	22.5584	22.5365	22.5707	22.7637	22.6408	22.6189	P70335-2	Rock1	ROCK1_MOUSE
22.657	22.5903	22.8102	22.3458	22.9655	22.3852	22.7901	22.7589	22.7512	22.8621	22.9005	22.8671	22.834	22.9142	P70336;P70336-2	Rock2	ROCK2_MOUSE
20.6735	21.9784	22.734	23.4108	20.8545	21.909	20.8379	22.9683	21.9021	20.5672	22.5902	19.7147	22.711	20.1263	P70343	Casp4	CASP4_MOUSE
20.4944	21.6154	20.6654	21.5438	20.7348	21.2431	20.7141	21.4692	21.536	20.8735	21.3748	20.7297	21.8183	20.8928	P70347;P70347-2	Tank	TANK_MOUSE
27.6555	28.0387	27.8839	27.8392	27.8744	27.7729	27.9364	27.9329	27.7872	27.8343	27.9606	27.9574	27.7631	28.0051	P70349	Hint1	HINT1_MOUSE
18.2869	18.05	18.067	17.9338	18.1547	18.0513	18.2135	17.2403	18.1085	17.9961	17.6542	17.7929	17.8525	17.2873	P70351	Ezh1	EZH1_MOUSE
21.8299	21.5407	21.9475	21.6017	22.0186	21.7082	21.7343	21.6093	21.186	22.2336	21.3503	21.8798	21.4719	21.9301	P70353	Nfyc	NFYC_MOUSE
23.8877	23.4723	24.0171	24.0069	23.8853	23.8874	23.9974	23.8744	23.9352	23.9684	23.827	23.6605	23.9562	23.835	P70362	Ufd1	UFD1_MOUSE
24.8769	24.6413	25.0272	24.6159	24.956	24.6488	24.8097	24.7761	24.7152	25.1258	24.775	24.9995	24.7766	24.8593	P70372	Elavl1	ELAV1_MOUSE
21.796	21.1472	21.8128	21.833	22.1805	20.7872	22.1014	21.674	21.2937	22.2865	21.2266	21.7706	20.7619	21.5931	P70387	Hfe	HFE_MOUSE
22.1221	22.329	22.1312	22.2101	22.337	22.2792	22.0523	22.2582	21.9403	22.4607	22.2491	22.6501	22.5381	22.5476	P70388	Rad50	RAD50_MOUSE
23.5179	22.9251	23.4429	23.2893	23.1096	22.9535	23.3785	23.0996	23.1032	23.4663	23.1626	23.2785	23.0834	23.4646	P70398	Usp9x	USP9X_MOUSE
20.4391	19.5874	20.7188	20.5466	18.3693	20.5325	20.7886	20.8278	20.781	21.0236	20.5353	20.7398	20.9436	20.6823	P70399;P70399-5	Tp53bp1	TP53B_MOUSE
20.3741	21.6538	20.899	21.5012	21.1654	21.4393	21.3475	21.4932	21.7503	21.0522	21.756	21.3459	21.6732	21.3391	P70403	Cux1	CASP_MOUSE
24.2177	23.2135	23.9279	23.6462	23.1755	23.3539	24.0524	22.9006	23.362	23.2394	23.7477	23.9683	23.4353	23.8038	P70404	Idh3g	IDHG1_MOUSE
21.1047	19.6767	20.8534	20.9965	21.0361	20.9328	20.5077	20.4923	21.451	21.8099	21.1848	20.7678	20.4354	21.4324	P70414	Slc8a1	NAC1_MOUSE
20.0502	20.8297	20.0028	20.5312	19.7708	20.4697	19.9031	20.8566	20.6842	20.1129	20.9192	NaN	20.9285	20.0237	P70426	Rit1	RIT1_MOUSE
23.3081	24.6166	23.1545	24.1603	23.4619	24.06	23.7409	24.3138	24.3889	23.4835	24.3803	23.3697	24.1215	23.8195	P70429	Evl	EVL_MOUSE
21.6185	20.9481	20.2309	19.1144	20.7216	19.2921	21.4718	19.6028	19.2141	20.3919	19.1029	20.8939	18.5408	21.6448	P70434	Irf7	IRF7_MOUSE
24.6327	25.3403	24.7373	25.139	24.8341	25.2149	24.702	25.1472	24.661	24.7714	24.8256	24.3402	24.8326	24.6763	P70441	Slc9a3r1	NHRF1_MOUSE
23.6585	24.0923	23.7188	23.5184	23.4735	23.7399	23.2746	23.7003	23.8515	23.7241	23.68	23.7468	23.7777	23.907	P70444	Bid	BID_MOUSE
20.5633	20.8641	22.1762	20.1375	21.7199	21.1792	21.9554	20.92	19.6918	22.2475	21.4019	20.1876	20.5907	21.9137	P70451;P70451-5	Fer	FER_MOUSE
23.3347	23.1999	23.3343	23.3438	22.8369	23.0058	23.1755	23.427	23.3828	22.7748	23.5222	23.217	23.2632	23.1442	P70452	Stx4	STX4_MOUSE
25.0572	25.9226	25.3063	25.2996	25.0519	25.4967	25.2658	25.8382	25.5338	24.955	25.5195	24.5704	25.2126	24.8937	P70460	Vasp	VASP_MOUSE
23.9788	23.6771	23.9533	23.5528	24.1536	23.6867	24.106	23.7466	23.6366	23.8889	23.626	23.8867	23.3623	23.7404	P70665	Siae	SIAE_MOUSE
25.4225	25.5835	26.3378	25.374	26.4594	25.4676	26.0355	25.8754	25.6634	25.5229	25.6501	25.7447	25.8172	25.5491	P70670	Naca	NACAM_MOUSE
23.2588	22.9108	23.2506	22.9474	23.3584	22.8802	23.0077	23.1185	22.9135	23.7937	23.0728	22.9912	22.9782	23.1741	P70671	Irf3	IRF3_MOUSE
23.7278	23.4202	23.8791	23.571	23.8887	23.4088	23.7188	23.7623	23.4017	23.8221	23.6111	23.584	23.7861	23.624	P70677	Casp3	CASP3_MOUSE
23.1907	23.7292	22.8992	23.3662	23.4582	23.4413	23.8347	23.3993	23.3009	23.2604	23.0659	23.2253	22.9048	23.4175	P70697	Urod	DCUP_MOUSE
23.0102	22.8258	22.914	22.8313	23.1953	22.9542	23.0587	23.0192	23.0602	23.2744	22.8197	23.4187	23.1637	22.9825	P70698	Ctps1	PYRG1_MOUSE
23.8581	23.258	24.0557	23.7661	24.1569	23.7192	24.0543	23.6842	23.2384	23.978	23.2402	23.5679	23.2597	23.675	P70699	Gaa	LYAG_MOUSE
20.7452	20.1395	20.4633	20.1044	20.7735	20.2989	20.5699	20.552	20.5172	20.7203	20.3509	20.9233	20.5456	20.4977	P70700	Polr1b	RPA2_MOUSE
21.2852	20.9422	21.2515	21.0722	21.5348	21.7963	21.3047	20.8997	21.9946	21.3696	22.022	22.4445	20.7246	21.1331	P70704-2	Atp8a1	AT8A1_MOUSE
26.0954	26.0783	26.1033	25.8049	26.0835	25.7574	26.1001	26.1362	26.121	26.1303	26.0198	26.2668	26.1041	25.9674	P80313	Cct7	TCPH_MOUSE
26.0325	26.5557	25.9746	26.0964	26.3024	26.2995	26.3372	26.4493	26.4898	26.1876	26.4722	26.5202	26.4217	26.4437	P80314	Cct2	TCPB_MOUSE
25.5436	25.587	25.4858	25.3132	25.6719	25.6326	25.6011	25.589	25.74	25.5617	25.7162	25.7876	25.6737	25.6114	P80315	Cct4	TCPD_MOUSE
25.5767	26.0592	25.6489	25.605	25.6361	25.8936	25.688	25.7322	25.9196	25.6899	25.8609	25.9192	25.9342	25.7497	P80316	Cct5	TCPE_MOUSE
25.8886	25.3332	25.7248	25.5817	25.9169	25.4848	25.645	25.7375	25.4438	25.9759	25.376	25.7307	25.6548	25.7413	P80317	Cct6a	TCPZ_MOUSE
26.6166	26.2386	26.4758	26.3787	26.4903	26.2554	26.397	26.5094	26.5045	26.5233	26.4971	26.6635	26.5267	26.5244	P80318	Cct3	TCPG_MOUSE
18.9695	19.2881	NaN	18.0424	18.2363	NaN	18.5369	19.179	19.4122	19.2337	19.4956	19.3564	19.3638	19.0727	P81069;P81069-2	Gabpb2	GABP2_MOUSE
23.5042	24.0362	23.6057	23.9123	23.5456	23.8918	23.6001	23.9817	23.9742	23.9754	24.1861	23.9192	24.0598	23.944	P81117	Nucb2	NUCB2_MOUSE
22.7888	23.9864	19.6555	24.2436	23.4395	24.1847	22.8443	24.0443	24.1021	23.8952	24.0807	19.7099	23.9629	23.8318	P82198	Tgfbi	BGH3_MOUSE
26.2184	25.9145	25.9867	25.7675	26.201	25.7643	26.071	25.9746	25.4426	25.9195	25.5236	25.7945	25.4248	25.7526	P82343	Renbp	RENBP_MOUSE
20.8661	21.1239	21.1669	20.7784	21.3293	20.5622	21.0174	20.7526	20.5927	20.9245	20.2174	20.8086	21.2978	21.1399	P83093	Stim2	STIM2_MOUSE
19.3605	20.2754	18.2675	19.7527	19.6605	19.3175	19.6302	20.4009	20.172	18.2693	20.3657	19.1946	20.7124	19.4285	P83626	Tnfrsf26	TNR26_MOUSE
22.8666	22.9003	22.8066	22.8604	22.6785	23.8043	22.6418	23.809	23.7057	22.9183	22.9944	22.6027	23.1076	22.8232	P83741;P83741-2;P83741-3;P83741-4;P83741-5	Wnk1	WNK1_MOUSE
23.6626	23.826	23.7739	23.955	23.3747	23.8045	23.5596	23.7657	23.8421	23.9492	23.8486	23.8168	24.0376	23.9909	P83870	Phf5a	PHF5A_MOUSE
20.9685	22.0538	20.2182	22.0287	20.7968	21.5713	20.5807	22.1643	21.6682	21.3946	21.0133	22.0652	21.5442	21.207	P83877	Txnl4a	TXN4A_MOUSE
21.5121	21.4713	21.4979	21.0058	21.585	21.2082	21.6931	21.6196	21.2251	21.6056	21.4173	22.098	21.4533	21.621	P83887	Tubg1	TBG1_MOUSE
24.696	23.9167	24.6862	24.1588	24.728	23.9988	24.58	24.3555	23.9579	24.8673	24.1085	24.397	24.0902	24.4099	P83917	Cbx1	CBX1_MOUSE
24.3923	25.0137	24.4046	24.4136	24.4142	24.4854	24.5658	24.6642	24.673	24.5295	24.8664	24.7085	24.6511	24.8097	P83940	Eloc	ELOC_MOUSE
25.1743	25.0545	25.2985	25.3217	25.3811	25.1767	25.2937	25.5367	25.436	25.4028	25.3618	25.2889	25.4314	25.2039	P84084	Arf5	ARF5_MOUSE
24.417	24.7379	24.4383	24.6543	24.759	24.5741	24.7903	24.7704	24.5436	24.8161	24.6234	24.8628	24.5546	24.9264	P84089	Erh	ERH_MOUSE
25.8824	25.7143	25.8467	25.5945	25.8425	25.667	25.7231	25.734	25.6882	25.7906	25.5821	25.7884	25.4909	25.507	P84091	Ap2m1	AP2M1_MOUSE
26.8169	26.7201	26.5747	26.7503	26.7643	26.7105	26.8405	26.8046	26.7869	26.4284	26.6325	26.9641	26.5114	26.9352	P84096	Rhog	RHOG_MOUSE
27.6213	27.4413	27.3856	27.4141	27.4807	27.3984	27.4253	27.5244	27.4691	27.4883	27.2769	27.3905	27.5809	27.4457	P84099	Rpl19	RL19_MOUSE
26.1751	25.9697	26.2165	26.2045	25.9869	26.4369	26.2149	26.1326	26.0845	26.2559	26.2406	26.4491	26.1435	26.2513	P84104;P84104-2	Srsf3	SRSF3_MOUSE
22.7468	22.3683	22.5861	22.4131	23.0149	22.4096	22.8572	22.4096	22.3673	22.5162	22.3221	23.1205	22.3391	22.5008	P85094	Isoc2a	ISC2A_MOUSE
23.6141	24.9637	23.598	24.6408	23.8426	24.6374	23.9527	24.6643	24.7505	23.7673	24.8772	23.9105	24.7549	23.8385	P97287	Mcl1	MCL1_MOUSE
24.4997	23.6666	24.5312	23.9239	24.7766	23.9221	24.6677	23.9194	23.7262	24.5944	24.2499	24.6752	23.9456	24.6166	P97300;P97300-1	Nptn	NPTN_MOUSE
20.2245	19.885	19.9905	19.3896	19.9653	19.7005	19.7981	19.5753	19.7081	20.1995	19.4171	20.0321	19.7139	20.0011	P97302	Bach1	BACH1_MOUSE
20.8509	20.7297	21.0571	22.5742	21.3934	23.3383	21.0068	21.7386	23.2053	21.255	23.4729	20.9281	20.4253	20.9298	P97304	Polr1d	RPAC2_MOUSE
17.9619	19.2687	17.2475	19.1733	NaN	19.3551	19.1575	19.3151	19.6793	18.3192	19.4975	19.0671	19.1649	19.2737	P97305;P97305-2	Nfatc3	NFAC3_MOUSE
23.096	22.8261	23.1527	22.8742	22.9465	22.936	23.0829	22.7731	23.0988	23.624	23.2904	24.0321	23.744	23.7745	P97310	Mcm2	MCM2_MOUSE
25.3397	23.2582	23.2098	22.6431	25.1551	23.0386	25.1027	22.8591	23.0712	24.9226	26.2881	24.9449	23.8895	25.1556	P97311	Mcm6	MCM6_MOUSE
19.6408	20.0291	19.72	19.7255	22.6602	19.59	21.6803	22.1989	19.6646	22.6312	20.053	22.6732	23.1891	19.7463	P97313	Prkdc	PRKDC_MOUSE
24.9517	24.1451	24.9113	24.5919	24.7767	24.3006	24.8363	24.573	24.318	24.9614	24.2513	24.5992	24.6277	24.9733	P97315	Csrp1	CSRP1_MOUSE
24.6286	22.549	24.394	19.8249	25.1145	22.8915	24.3933	20.2836	20.1596	24.7459	19.7964	25.4408	22.6084	24.7541	P97333	Nrp1	NRP1_MOUSE
19.4308	19.6834	19.4703	19.8689	19.6873	19.5925	19.4831	20.0521	19.8491	18.6373	19.6905	20.2485	19.8861	19.4907	P97346;P97346-2	Nxn	NXN_MOUSE
27.2193	27.5426	27.1354	27.0543	27.3001	27.3345	27.0713	27.251	27.4315	27.2038	27.2879	27.2276	27.285	26.9292	P97351	Rps3a	RS3A_MOUSE
25.8116	25.6389	25.8206	25.5424	25.8562	25.4342	25.7161	25.8	25.2076	25.8606	25.4263	25.4559	25.0561	25.4796	P97352	S100a13	S10AD_MOUSE
23.0898	22.5773	24.3769	22.4959	24.4414	22.4778	23.5587	24.1374	24.1576	24.2568	24.3802	24.5004	24.2927	24.6221	P97355	Sms	SPSY_MOUSE
21.7052	22.3389	21.9121	22.587	21.3143	22.3469	21.7318	22.6453	22.6284	22.3343	21.7238	21.8456	22.6345	21.921	P97360	Etv6	ETV6_MOUSE
22.8962	22.8565	22.6705	22.8072	22.8924	22.7799	22.7458	22.992	22.992	22.6965	22.8479	22.7615	23.1047	22.8223	P97363	Sptlc2	SPTC2_MOUSE
19.2563	19.3607	19.3593	19.2879	19.284	19.2709	19.6913	19.0371	19.5081	19.381	19.2914	19.5685	19.3733	19.5627	P97364	Sephs2	SPS2_MOUSE
20.6061	20.3834	20.5175	19.7206	20.8042	20.3005	19.3283	20.6125	20.6202	20.6051	20.5807	20.0276	20.3065	20.1057	P97366	Evi5	EVI5_MOUSE
24.8926	25.0733	25.0727	25.0587	24.9605	24.9986	25.0454	25.0969	24.9465	25.0944	24.9363	24.9353	24.9313	25.0173	P97369	Ncf4	NCF4_MOUSE
26.5195	26.2615	26.7422	26.2934	26.4373	26.3298	26.499	26.0867	26.07	26.7327	26.1896	26.5429	26.0172	26.6407	P97370	Atp1b3	AT1B3_MOUSE
26.2723	27.3403	26.3186	26.9386	26.4956	27.1024	26.6517	27.1618	27.1187	26.5328	27.2431	26.7019	27.1997	26.7077	P97371	Psme1	PSME1_MOUSE
25.7511	26.3967	26.0018	26.5019	25.9863	26.4993	26.138	26.6618	26.3557	26.1883	26.6795	25.8119	26.5056	26.1789	P97372	Psme2	PSME2_MOUSE
23.6297	24.1869	23.6661	23.5003	23.7874	23.8573	23.7313	23.6369	22.9471	22.816	23.0761	22.7661	23.6507	23.5486	P97376	Frg1	FRG1_MOUSE
23.0604	21.8594	22.971	22.4841	23.094	22.3555	22.8324	22.5233	22.3473	22.8787	22.3256	22.9163	22.66	23.0208	P97377;P97377-2	Cdk2	CDK2_MOUSE
23.7639	24.454	23.7855	24.1765	23.81	24.1136	24.0111	24.2325	24.2189	23.8029	24.4774	23.8535	24.5234	23.9833	P97379	G3bp2	G3BP2_MOUSE
24.4288	24.4201	24.824	24.3529	24.5102	24.1103	24.8035	24.3177	24.223	24.3244	23.9395	24.4651	24.2753	25.0919	P97384	Anxa11	ANX11_MOUSE
20.237	19.8654	20.2973	19.9653	20.9606	20.8092	20.5764	22.1693	22.2493	20.3389	21.3169	20.8972	20.4384	21.1161	P97386	Lig3	DNLI3_MOUSE
23.0404	22.419	22.701	22.451	22.8676	22.5464	22.7049	22.2647	22.2613	22.5021	22.2383	22.3777	22.4206	22.3689	P97390	Vps45	VPS45_MOUSE
20.2551	22.195	21.7776	20.6902	21.2175	20.6814	23.7073	20.8019	22.0102	21.4825	23.178	24.1261	23.5086	24.1361	P97393	Arhgap5	RHG05_MOUSE
20.0495	20.2856	19.5101	20.3166	19.7772	20.3189	19.7497	20.5609	20.4061	20.2808	19.8975	19.8872	19.9901	19.8031	P97412	Lyst	LYST_MOUSE
20.8038	20.2651	20.5533	19.4069	NaN	20.2743	20.4086	20.8159	20.88	20.7889	20.8309	20.8981	20.9228	20.8891	P97425	Ear2	ECP2_MOUSE
27.283	27.4874	27.3027	27.2317	27.5617	27.4036	27.4041	27.6228	27.2587	27.4751	27.3587	27.5098	27.4475	27.4204	P97429	Anxa4	ANXA4_MOUSE
19.1828	20.1622	19.5396	20.0736	19.3416	20.0013	19.6763	20.204	20.2946	20.2067	20.3702	19.4974	20.8848	19.508	P97432	Nbr1	NBR1_MOUSE
21.0659	21.1805	20.9108	19.9034	20.8784	18.6553	21.107	21.0541	19.4536	20.9805	18.6929	21.5839	18.9501	21.4507	P97434;P97434-2;P97434-3;P97434-4	Mprip	MPRIP_MOUSE
27.0235	27.0492	26.9621	26.8255	27.0678	26.9099	26.8839	26.898	26.7766	26.7717	26.8178	26.4471	26.3228	26.6573	P97449	Anpep	AMPN_MOUSE
24.2192	24.5491	24.1733	24.8176	24.5375	24.6052	24.774	24.5221	24.4338	24.4687	24.2836	24.6524	24.0547	24.8942	P97450	Atp5pf	ATP5J_MOUSE
22.7065	23.2933	22.5977	22.5757	22.6957	22.7885	22.7006	23.0488	23.1933	22.6378	22.8487	23.151	23.1955	22.9114	P97452	Bop1	BOP1_MOUSE
27.3628	27.505	27.3816	27.4274	27.4851	27.4433	27.3667	27.6938	27.6591	27.5175	27.3728	27.6232	27.6711	27.3162	P97461	Rps5	RS5_MOUSE
22.7394	23.3844	22.6359	23.09	22.4077	23.14	22.5102	23.124	23.1687	22.7908	23.2694	22.5398	23.1682	22.4852	P97465	Dok1	DOK1_MOUSE
23.1779	23.0694	23.2322	23.1366	23.1467	22.9667	23.1609	23.3498	23.1329	23.3715	23.2121	23.1699	23.248	23.2113	P97470	Ppp4c	PP4C_MOUSE
20.4157	20.216	20.5905	20.594	20.7955	20.9485	20.9052	20.5945	20.945	20.526	20.7076	21.0058	20.9871	20.8404	P97471	Smad4	SMAD4_MOUSE
20.5772	21.0681	20.6769	21.6356	20.3444	21.6156	20.5086	21.1424	20.5932	20.8388	20.8804	20.4846	20.8249	20.7603	P97473	Tarbp2	TRBP2_MOUSE
19.0668	19.7458	19.4348	19.2688	19.4912	19.4125	19.1821	19.2287	19.2281	19.2817	19.347	19.6443	18.9821	19.5261	P97478	Coq7	COQ7_MOUSE
19.8799	20.1132	20.2277	19.6509	19.9659	19.8951	19.7638	19.795	19.7729	20.3873	19.7795	19.9256	19.9096	19.8454	P97480	Eya3	EYA3_MOUSE
22.3805	24.0605	22.2424	24.0555	22.1774	24.0323	22.2455	24.4571	24.2127	22.728	24.1203	22.5945	24.2887	22.5439	P97484	Lilrb3	LIRB3_MOUSE
22.1731	21.9586	21.1892	21.4922	21.2352	21.2975	22.4595	22.0376	21.7917	22.4236	22.3135	22.5826	22.5281	22.6167	P97492	Rgs14	RGS14_MOUSE
23.2274	22.8539	23.2494	22.601	23.2932	23.0423	23.5146	22.8801	22.9993	22.9016	23.0725	23.6504	22.8808	23.5299	P97493	Txn2	THIOM_MOUSE
23.1606	22.6739	23.2187	22.7074	23.2322	22.7197	22.9592	23.0324	22.9125	23.1566	22.7605	23.2158	23.1012	23.0146	P97494	Gclc	GSH1_MOUSE
22.3222	22.9193	22.2054	22.3532	22.7875	22.4554	22.6661	22.4674	22.6731	23.1953	23.0169	22.5946	22.711	23.0981	P97496;P97496-2	Smarcc1	SMRC1_MOUSE
21.7049	21.5682	21.7291	22.1948	22.4415	22.6183	21.909	21.6938	21.7399	22.2735	21.4977	22.0302	21.997	23.9138	P97499	Tep1	TEP1_MOUSE
23.7568	23.3323	23.6129	23.8138	23.648	23.4927	23.5421	23.3417	23.6154	23.5834	23.396	23.4622	23.2618	23.5079	P97742	Cpt1a	CPT1A_MOUSE
22.4091	22.0689	22.489	22.0995	22.7204	22.1223	22.406	22.1336	21.8237	22.6732	21.7676	22.1951	21.6737	22.3693	P97760	Polr2c	RPB3_MOUSE
23.8736	23.8319	23.561	23.8603	24.0365	23.7723	23.7112	23.8391	23.8697	23.9513	23.8472	23.7371	23.7027	23.1827	P97765;P97765-2	Wbp2	WBP2_MOUSE
22.0304	22.1202	22.1931	21.898	22.1582	22.0474	22.127	22.2174	22.2732	22.2517	22.1649	22.2815	22.3933	22.0904	P97770;P97770-2	Thumpd3	THUM3_MOUSE
21.8158	21.6332	21.6565	21.6919	21.7391	21.6138	21.6724	21.8863	21.6703	21.8084	21.539	21.769	21.8742	21.5341	P97789;P97789-2;P97789-3	Xrn1	XRN1_MOUSE
28.0955	27.9714	28.303	27.5545	28.2414	27.6829	28.3794	27.984	27.6838	28.3369	27.9227	28.1975	27.5221	28.2251	P97797-2	Sirpa	SHPS1_MOUSE
20.3939	20.0952	20.3011	20.5771	20.1365	20.488	20.4412	19.9345	20.7873	20.2859	20.8702	20.5403	20.3572	20.3438	P97801	Smn1	SMN_MOUSE
25.836	24.9014	25.8092	25.3741	25.843	25.2042	25.6215	25.0469	25.0644	25.6704	25.1754	25.4542	25.0424	25.5268	P97807;P97807-2	Fh	FUMH_MOUSE
22.6742	22.3729	22.603	22.7474	22.6932	22.474	22.6201	22.7673	22.6665	22.973	22.4295	22.615	22.1069	22.7678	P97808	Fxyd5	FXYD5_MOUSE
20.1689	18.963	19.9079	19.4939	19.9098	19.1227	19.8143	19.7	18.874	20.2329	19.415	19.5905	19.067	19.5018	P97813	Pld2	PLD2_MOUSE
23.8167	23.7622	23.7508	23.7305	23.6477	23.6533	23.5577	23.8569	23.4438	23.4606	23.2388	23.7605	23.812	23.776	P97814	Pstpip1	PPIP1_MOUSE
21.0486	22.1324	20.7146	21.8032	21.02	21.7162	20.9623	21.8742	21.9132	21.2007	21.5143	21.0137	21.6058	20.901	P97820	Map4k4	M4K4_MOUSE
26.5005	27.0238	26.6229	26.8381	26.1803	27.2874	26.8713	26.6736	26.6801	26.4849	27.1586	26.3853	26.6211	26.2245	P97821	Ctsc	CATC_MOUSE
24.8257	25.1052	24.6798	24.5264	24.9227	24.4723	24.9645	24.5161	24.3288	25.1106	24.3882	24.9356	24.4034	25.0522	P97822;P97822-2	Anp32e	AN32E_MOUSE
23.5767	22.9521	23.6499	23.518	23.8409	23.096	23.3355	23.2	23.0279	23.7674	22.807	23.0947	22.9403	23.2087	P97823	Lypla1	LYPA1_MOUSE
23.9348	23.9005	23.8104	23.6992	23.6258	23.6299	23.6102	24.0482	23.8157	24.0811	24.0016	24.0048	23.9277	24.012	P97825	Jpt1	JUPI1_MOUSE
25.2335	25.1738	25.3671	25.2395	25.2378	25.0163	25.0962	25.3889	25.3368	25.517	25.1479	25.2213	25.4283	25.3221	P97855	G3bp1	G3BP1_MOUSE
22.5579	22.6452	23.1644	22.5751	22.799	22.8399	22.8766	22.353	22.6791	22.9247	22.7091	22.9277	22.7702	22.7079	P97858	Slc35b1	S35B1_MOUSE
20.0691	21.7984	20.9007	22.2044	21.0933	22.0193	21.768	21.2641	21.8316	20.9195	21.8701	21.271	22.1097	21.7424	P97864	Casp7	CASP7_MOUSE
20.8548	20.7142	21.058	21.2319	20.737	20.8059	20.9136	21.4284	21.3458	20.9102	21.3131	21.0898	21.3172	21.3259	P97868;P97868-2	Rbbp6	RBBP6_MOUSE
20.8932	21.1307	20.7175	20.8066	20.8683	21.0556	21.2105	20.7743	20.6052	20.8885	20.8786	20.9711	20.6946	20.8703	P97872	Fmo5	FMO5_MOUSE
23.212	22.7185	21.3577	22.9716	20.9124	22.9691	23.0366	19.1319	22.9092	21.3077	19.7623	22.6063	22.486	22.9313	P97930	Dtymk	KTHY_MOUSE
26.3915	25.5199	26.3074	25.9152	26.4382	25.6256	25.9847	25.7972	25.4416	26.2853	25.4535	25.7484	25.7337	26.0048	P98078	Dab2	DAB2_MOUSE
21.8674	20.9153	21.7933	22.0051	21.8879	21.3257	21.7475	21.8768	22.119	22.0925	22.0571	21.7281	21.9161	21.8001	P98083;P98083-2	Shc1	SHC1_MOUSE
25.8274	23.7572	25.8135	23.2141	25.7543	23.1242	25.6283	23.5674	22.8809	25.389	22.8831	24.9918	22.3804	25.1465	P98086	C1qa	C1QA_MOUSE
21.3407	20.47	21.2148	20.5002	21.3493	20.3979	21.2148	20.6109	20.4445	21.58	20.2957	21.3833	19.9304	21.1878	P98192	Gnpat	GNPAT_MOUSE
23.2544	23.1772	23.0218	23.2279	22.7305	23.0749	23.0982	23.0178	23.1317	23.1435	23.2686	22.7477	22.6778	23.3893	P98195;P98195-2	Atp9b	ATP9B_MOUSE
21.3538	23.0619	22.2358	23.4578	23.536	23.2282	23.6302	23.7474	23.8578	23.6483	23.6575	23.6677	23.5168	23.4866	P98197	Atp11a	AT11A_MOUSE
28.9074	28.0214	28.3095	28.4565	28.4224	27.9827	28.2804	28.5182	28.2782	29.1035	28.2095	28.7827	28.6522	28.8442	P99024	Tubb5	TBB5_MOUSE
25.4331	25.549	25.5469	25.501	25.5579	25.5251	25.5781	25.7425	25.5393	25.5983	25.5639	25.4001	25.4438	25.404	P99026	Psmb4	PSB4_MOUSE
27.4065	27.1642	27.4494	27.3013	27.4279	27.2381	27.5721	27.3281	27.1387	27.6007	27.0843	27.3304	27.2614	27.4784	P99027	Rplp2	RLA2_MOUSE
24.6562	24.6724	24.7459	24.3012	24.7475	24.3389	24.65	24.6119	24.3789	24.7988	24.3693	24.4699	23.966	24.4909	P99028	Uqcrh	QCR6_MOUSE
28.0353	29.6262	28.0191	29.6194	28.2667	29.6213	27.9199	29.8095	29.5662	27.8384	29.213	27.7165	29.3701	27.7539	P99029-2	Prdx5	PRDX5_MOUSE
21.6348	21.0115	20.1868	20.7331	20.9009	20.7652	21.0896	20.662	20.8919	20.1024	21.0817	20.5029	20.9662	20.7874	Q00196;Q00196-2;Q00196-3;Q00196-4;Q00196-5;Q00196-6;Q00196-7	Pou2f2	PO2F2_MOUSE
23.0834	22.8507	23.398	22.7253	23.1573	22.8985	23.3895	22.8611	22.8743	23.4494	23.1529	23.3297	22.7442	23.5494	Q00262	Stx2	STX2_MOUSE
19.6626	17.3007	19.5807	18.2629	19.0211	18.6479	19.3358	19.4543	18.977	19.6762	18.8046	19.1056	18.9717	19.7553	Q00420;Q00420-3	Gabpb1	GABP1_MOUSE
22.7457	21.8075	22.6545	21.7919	22.1727	21.8593	22.0366	22.2291	21.9703	22.3002	21.8305	22.3493	22.0164	22.0509	Q00422	Gabpa	GABPA_MOUSE
24.6654	24.4118	24.5366	24.3306	24.8804	24.3161	24.5123	24.5875	24.1703	24.5734	24.0371	24.2889	24.19	24.2651	Q00519	Xdh	XDH_MOUSE
19.2215	18.3644	19.6903	NaN	19.5497	NaN	19.6486	NaN	NaN	19.7583	NaN	19.7724	NaN	19.7239	Q00560	Il6st	IL6RB_MOUSE
27.7205	27.5497	27.6608	27.5094	27.6231	27.4955	27.5186	27.7518	27.4669	27.6094	27.3415	27.3933	27.4584	27.4861	Q00612	G6pdx	G6PD1_MOUSE
22.7641	22.6735	22.6006	21.6246	22.5432	22.1948	22.7128	22.1803	22.1521	22.6273	22.0919	22.4646	21.8296	22.5037	Q00651	Itga4	ITA4_MOUSE
20.9036	20.1744	20.6875	20.0356	20.1242	20.018	19.783	20.2707	21.0425	20.5193	20.1542	24.097	19.8655	20.6353	Q00899	Yy1	TYY1_MOUSE
21.9467	21.3002	22.286	21.3115	22.3236	21.3238	22.2488	21.2289	21.4848	22.4336	21.1287	22.1459	21.0634	22.2011	Q00941	Csf2ra	CSF2R_MOUSE
25.497	25.2149	25.3403	24.9968	25.4919	25.0314	25.3779	25.2227	25.2016	25.4306	25.2212	25.5063	25.1202	25.0637	Q00PI9	Hnrnpul2	HNRL2_MOUSE
22.806	22.6162	22.7365	22.4367	22.5799	22.4354	22.5402	22.597	22.3359	22.711	22.4758	22.4876	22.3168	22.6378	Q01147;Q01147-2	Creb1	CREB1_MOUSE
21.5509	21.7064	21.1766	21.1753	21.4476	21.8583	21.522	21.9124	22.0768	20.6442	21.4228	21.7579	21.2069	21.8493	Q01149	Col1a2	CO1A2_MOUSE
21.6442	18.6588	20.5045	18.1848	19.8999	18.2766	21.1556	18.0588	18.6909	21.8997	18.497	22.0008	18.8295	21.5684	Q01320	Top2a	TOP2A_MOUSE
23.1625	23.7203	23.15	23.4173	23.3278	23.8419	23.2728	23.6078	23.6486	23.1125	23.6438	23.4285	23.7038	23.0117	Q01405	Sec23a	SC23A_MOUSE
24.8579	23.9876	24.5327	24.0961	24.8391	24.285	24.3249	24.2085	24.051	24.4158	24.0787	24.3655	24.1405	24.6574	Q01730	Rsu1	RSU1_MOUSE
27.2904	27.5269	27.3749	27.2316	27.4568	27.2814	27.3887	27.4968	27.4552	27.3702	27.4348	27.5549	27.392	27.4778	Q01853	Vcp	TERA_MOUSE
22.9909	22.5328	23.0154	22.4082	22.5552	22.423	22.7667	22.6006	22.5893	23.2173	22.7326	22.8127	22.6523	23.048	Q01965	Ly9	LY9_MOUSE
26.6642	26.7856	26.6256	26.675	26.8334	26.7858	26.6546	27.1506	26.9457	26.613	26.7337	26.6848	27.0502	26.5047	Q02053	Uba1	UBA1_MOUSE
26.5716	24.5352	26.4995	24.5196	26.5552	24.2673	26.4654	24.291	24.1153	26.5481	23.966	26.3702	23.906	26.2843	Q02105	C1qc	C1QC_MOUSE
18.4948	17.0166	18.2877	18.1569	18.9149	NaN	18.6088	18.6743	17.8581	18.4807	18.1816	18.3076	NaN	NaN	Q02248	Ctnnb1	CTNB1_MOUSE
18.9993	19.1839	19.1059	18.6317	19.083	19.2751	18.9514	18.7266	18.8909	18.8848	18.6186	19.1644	18.9847	18.2665	Q02384	Sos2	SOS2_MOUSE
20.7977	22.3062	20.6842	21.722	20.9255	22.0342	21.5515	21.5662	21.4162	21.3386	21.47	21.0568	21.5261	21.474	Q02614	Sap30bp	S30BP_MOUSE
25.0943	25.5228	25.3409	25.2702	25.2459	25.3804	25.3743	25.1986	25.2779	25.4527	25.4363	25.3354	24.9939	25.3759	Q02819	Nucb1	NUCB1_MOUSE
20.865	21.2781	21.3016	21.0667	21.261	20.867	21.1517	21.1741	21.2346	20.9532	21.2711	21.4647	21.4679	20.9119	Q03141;Q03141-2;Q03141-3	Mark3	MARK3_MOUSE
21.444	21.0229	21.4811	21.1618	21.2789	20.7681	21.2961	21.2697	21.1831	21.5536	21.2854	21.3442	21.2573	21.3311	Q03147	Cdk7	CDK7_MOUSE
21.6468	22.0918	21.533	21.6356	21.7642	21.8199	21.7972	21.6234	20.6971	21.289	21.7435	21.8708	21.5466	21.7453	Q03249	Galt	GALT_MOUSE
21.5191	21.1416	20.8165	21.5941	17.8775	21.7265	18.3146	21.3633	22.2364	21.0258	22.2449	21.159	22.0568	21.3471	Q03267	Ikzf1	IKZF1_MOUSE
21.1959	22.1004	21.3078	21.6807	21.2499	22.0692	21.5679	21.8574	21.1942	21.2127	21.8543	21.4666	21.3522	20.9955	Q03347	Runx1	RUNX1_MOUSE
23.4409	23.5672	23.4506	23.188	23.5543	23.1983	23.5359	23.6081	22.9772	23.6803	23.2939	23.2685	23.3742	23.7234	Q03958	Pfdn6	PFD6_MOUSE
24.2103	25.1561	24.2763	25.1348	24.3149	25.0309	24.4526	25.3042	25.2264	24.6439	25.2684	24.662	25.4847	24.5071	Q03963	Eif2ak2	E2AK2_MOUSE
23.0927	22.9663	23.0294	22.7649	23.1475	22.856	23.0824	23.0026	23.1211	22.9798	22.8767	23.1918	23.0707	23.0782	Q04207	Rela	TF65_MOUSE
27.841	27.1189	27.8626	27.1919	28.1015	27.1391	27.7868	27.4847	27.1473	27.963	27.2175	27.8707	27.4098	27.8844	Q04447	Ckb	KCRB_MOUSE
20.577	19.6216	20.9631	20.4463	21.2014	20.6436	21.169	20.7295	20.8472	20.9338	20.8444	21.3114	20.7701	20.893	Q04519	Smpd1	ASM_MOUSE
21.6525	21.6746	21.8191	21.5216	21.69	21.6033	21.4985	22.0243	21.5734	21.9413	21.4936	21.4407	21.409	21.3104	Q04690;Q04690-2	Nf1	NF1_MOUSE
20.0452	19.4253	19.1642	19.9736	19.2601	19.7356	19.4467	19.9707	19.9276	19.0408	20.1876	20.0725	20.3116	20.047	Q04692	Smarcad1	SMRCD_MOUSE
24.5812	25.8065	24.5291	25.1872	24.6026	25.0863	25.0375	25.9033	25.6991	26.2955	25.8949	24.7831	25.6756	26.125	Q04750	Top1	TOP1_MOUSE
19.4477	17.9936	19.3418	18.4682	19.0817	18.5962	18.7277	16.9603	19.0331	19.5475	18.843	19.0396	18.2803	18.9844	Q04857	Col6a1	CO6A1_MOUSE
22.4163	22.4407	21.6183	22.429	21.3421	22.4704	21.629	22.9017	22.5474	21.3588	22.0629	20.8218	21.9642	20.6519	Q04863	Relb	RELB_MOUSE
22.8208	22.0308	22.6816	22.6414	23.0074	22.3707	22.9424	22.1533	22.5606	23.3094	22.5146	23.195	22.6304	23.2433	Q04899	Cdk18	CDK18_MOUSE
18.6904	23.0953	NaN	22.7519	19.1674	22.9479	22.8571	21.4474	22.869	22.3905	22.9002	22.7463	22.8042	23.0144	Q05117	Acp5	PPA5_MOUSE
26.9581	27.9547	26.6747	27.2703	26.649	28.0571	27.3984	27.5932	27.7093	26.6503	27.7869	27.3675	27.9261	26.6129	Q05144	Rac2	RAC2_MOUSE
22.5151	22.214	22.4342	22.2177	22.644	22.3245	22.348	22.3986	22.2872	22.3644	22.0818	22.5412	22.3694	22.304	Q05512	Mark2	MARK2_MOUSE
22.5708	NaN	22.8648	NaN	22.647	NaN	22.2784	19.0508	18.6894	23.0762	18.7123	21.7373	18.8042	22.7356	Q05685	Folr2	FOLR2_MOUSE
28.8164	29.1242	29.1839	28.9985	29.2652	29.1591	29.2252	28.9904	28.6481	28.665	28.5681	28.0032	27.8814	28.3668	Q05816	Fabp5	FABP5_MOUSE
20.5263	21.0338	20.756	20.9997	20.9858	21.006	20.7247	25.5481	21.5146	21.1395	21.3862	21.1127	21.3697	21.3316	Q05860-5	Fmn1	FMN1_MOUSE
21.6436	22.0657	21.5632	22.4504	21.714	22.2421	21.4821	23.0939	22.772	22.0923	22.6669	21.6238	23.3194	21.8425	Q05910	Adam8	ADAM8_MOUSE
22.6549	22.7712	21.9401	22.6548	21.8033	22.6836	20.7706	22.3282	23.2366	21.8515	23.3189	22.0475	23.5769	21.4219	Q05915	Gch1	GCH1_MOUSE
24.2349	22.9121	22.9886	22.5018	22.8469	22.7403	22.742	23.2612	22.7744	22.851	22.4828	22.6469	22.357	22.6009	Q05921	Rnasel	RN5A_MOUSE
22.4549	21.6156	22.5338	22.0399	22.2874	22.4922	22.2615	21.8699	21.7878	22.6314	21.9519	22.327	22.0158	22.4599	Q05CL8	Larp7	LARP7_MOUSE
23.915	23.9657	23.874	23.6443	23.9024	23.8124	23.8921	23.8518	23.9047	23.8217	24.1022	23.984	23.9164	23.8853	Q05D44	Eif5b	IF2P_MOUSE
24.0828	24.6222	23.8689	24.9611	23.5407	24.7706	24.7632	24.8165	24.7945	25.1404	23.9616	23.6172	23.4038	23.9916	Q06138	Cab39	CAB39_MOUSE
20.8708	20.8205	21.0086	21.1653	21.1757	20.816	20.8625	21.0518	21.3128	21.0362	20.8155	21.3041	21.0624	20.9835	Q06180;Q06180-2	Ptpn2	PTN2_MOUSE
20.2832	19.5861	20.5638	NaN	20.5556	NaN	20.3911	19.2891	18.8401	20.4857	19.9962	20.5024	18.9429	20.9814	Q06335;Q06335-2	Aplp2	APLP2_MOUSE
20.1997	21.7954	21.0818	21.4007	20.2956	21.3094	20.1074	21.7067	21.4608	20.7807	21.5286	19.9645	21.5736	20.5479	Q06649	Sh3bp2	3BP2_MOUSE
25.9094	25.6873	25.8985	25.7636	25.9844	25.7981	25.8101	25.7348	25.7844	25.9171	25.7384	25.7632	25.7705	25.63	Q07076	Anxa7	ANXA7_MOUSE
19.0341	NaN	18.1654	NaN	18.6801	NaN	18.3524	NaN	18.0493	19.2278	18.0054	18.473	NaN	18.7442	Q07104	Gdf3	GDF3_MOUSE
22.6294	22.8422	22.7523	22.6085	22.6812	22.8171	22.6277	22.7119	23.0093	22.6298	22.6515	22.5518	22.6553	22.693	Q07113	Igf2r	MPRI_MOUSE
24.8207	24.0668	24.7333	24.1177	24.9908	24.0288	24.6759	24.3273	24.0112	24.7063	23.9704	24.3842	23.7647	24.3429	Q07417	Acads	ACADS_MOUSE
26.0601	26.9781	26.2735	26.6283	26.2019	26.7271	26.4573	26.897	26.7263	26.3204	27.1247	26.4864	26.7791	26.7197	Q07797	Lgals3bp	LG3BP_MOUSE
24.7383	24.7725	25.0388	24.7554	25.0839	24.9461	24.9696	25.2276	24.7902	24.9197	24.789	25.0577	24.9795	24.8864	Q07813	Bax	BAX_MOUSE
23.6811	23.4531	23.7939	23.5321	23.7222	23.3236	23.4497	23.5567	23.3163	23.7774	23.385	23.735	23.4808	23.7453	Q08024	Cbfb	PEBB_MOUSE
21.5544	21.9297	21.5376	21.7547	21.9837	21.8704	22.1578	21.9538	21.8664	21.9088	21.9445	22.3406	22.2608	22.0442	Q08093	Cnn2	CNN2_MOUSE
20.702	21.7427	20.8244	21.711	21.4013	21.6784	21.3289	22.0648	22.0194	20.8867	21.9148	21.2373	22.1587	21.4041	Q08122;Q08122-2;Q08122-4	Tle3	TLE3_MOUSE
21.8578	21.0378	21.8473	21.4115	21.7264	21.4853	21.6911	21.8978	21.6921	22.061	21.7521	22.0254	22.0477	21.9059	Q08288	Lyar	LYAR_MOUSE
21.013	20.7827	21.0102	21.4827	21.6612	21.6644	21.8916	20.7457	21.2672	21.0426	20.5459	21.147	21.2672	21.5098	Q08509	Eps8	EPS8_MOUSE
21.8445	21.1275	21.789	21.235	21.9259	21.3456	21.7172	21.4218	21.1845	21.635	21.0227	21.8011	21.3579	21.6891	Q08642	Padi2	PADI2_MOUSE
25.5613	23.5727	25.3252	24.0723	25.1859	23.6487	25.2311	23.6865	23.7711	25.3622	24.2257	24.617	23.9245	24.9228	Q08857	Cd36	CD36_MOUSE
20.9428	21.0377	20.7411	21.1337	20.2391	21.0713	19.9836	21.0241	20.8724	20.3761	20.8795	19.6539	21.1278	20.3354	Q08874;Q08874-4	Mitf	MITF_MOUSE
21.006	21.1391	21.7157	21.1508	21.0741	20.6059	21.3286	20.7533	20.7153	21.4447	20.6877	20.8571	20.4286	20.9826	Q08890	Ids	IDS_MOUSE
23.6671	23.2842	23.6039	23.3981	23.6312	23.283	23.7638	23.6772	23.5689	23.8823	23.5519	23.8835	23.5971	23.7113	Q08943;Q08943-2	Ssrp1	SSRP1_MOUSE
26.1366	26.352	25.5321	25.9476	25.8353	25.969	25.9057	26.3371	26.2705	25.9213	26.1168	26.1418	26.0217	25.9209	Q09014	Ncf1	NCF1_MOUSE
20.5979	20.8467	20.7187	20.3171	20.3006	20.6501	21.2226	20.919	20.9798	21.1919	20.6932	21.2809	20.7706	21.3289	Q09200	B4galnt1	B4GN1_MOUSE
20.7398	20.4612	21.05	21.0938	20.8436	21.0296	20.864	20.953	20.4987	20.9067	21.3118	20.7445	21.1508	21.011	Q09XV5	Chd8	CHD8_MOUSE
23.788	22.7301	22.4359	22.8526	22.8336	22.424	23.0613	23.0731	22.7887	23.2868	24.4628	23.3227	22.979	23.234	Q0GNC1	Inf2	INF2_MOUSE
24.2597	25.004	NaN	24.8768	24.6639	24.8345	24.5155	24.8351	24.7989	24.9425	24.6811	24.7712	24.8304	24.8788	Q0KL01	Ubxn2b	UBX2B_MOUSE
23.217	22.8788	20.9118	23.2396	23.8844	23.1608	23.5841	23.2481	23.1312	23.8482	22.7604	23.3281	22.9125	23.3955	Q0KL02;Q0KL02-4	Trio	TRIO_MOUSE
23.3125	22.2082	21.2657	22.7718	22.963	20.6801	20.9258	22.4888	20.3979	22.8279	20.6653	22.5946	20.4523	23.0869	Q0P5W1	Vps8	VPS8_MOUSE
22.3629	22.3627	22.1422	21.8941	22.1435	22.1239	22.341	22.302	22.2201	22.4127	22.1502	22.4304	22.1003	22.4119	Q0P678	Zc3h18	ZCH18_MOUSE
20.3703	18.6849	19.9647	20.1728	19.121	18.8855	19.0262	20.7224	20.7871	19.219	19.9137	20.9386	20.6235	20.4003	Q0VAW6	8030462N17Rik	Q0VAW6_MOUSE
21.2923	21.2885	21.3955	21.4333	21.4621	21.2704	21.2865	21.1881	21.3794	21.6754	21.0088	21.3687	21.4094	21.2786	Q0VBL3;Q0VBL3-2	Rbm15	RBM15_MOUSE
19.3201	19.9115	NaN	19.9343	19.3692	20.1902	19.6409	20.5363	20.5173	19.9259	20.9628	18.5239	20.7204	18.8612	Q0VEE6	Znf800	ZN800_MOUSE
21.7006	22.1594	21.7701	21.7012	21.8315	21.9885	21.8345	22.3069	21.9842	22.0049	21.8168	21.9255	22.2577	21.9005	Q0VGB7	Ppp4r2	PP4R2_MOUSE
20.2872	20.7122	20.1099	20.4631	20.0614	20.3365	20.1754	20.6535	20.5994	19.8329	20.3981	20.591	20.5796	20.6857	Q0VGY8	Tanc1	TANC1_MOUSE
24.4157	24.382	24.4597	24.3863	24.4912	24.4432	24.2081	24.7574	24.4373	24.3261	24.267	24.1658	24.3666	24.2214	Q11011	Npepps	PSA_MOUSE
25.3729	25.0547	25.4034	25.087	25.5692	25.1196	25.3728	25.4082	25.1697	25.3664	24.9865	25.1999	24.9648	25.249	Q11136	Pepd	PEPD_MOUSE
22.4101	23.4579	24.5631	23.2874	24.4129	23.9104	23.7639	23.9829	24.2281	24.2113	24.2641	24.3475	24.1413	23.4809	Q148V7	Relch	RELCH_MOUSE
19.1355	19.4613	19.3533	19.2606	19.5682	19.3752	19.1119	19.3177	19.4053	19.3987	19.5237	19.9494	19.6782	19.5656	Q149F1	Rpusd2	RUSD2_MOUSE
19.981	21.2766	20.4146	21.1417	20.2219	19.1133	21.0019	21.0419	21.6237	20.7453	21.1125	20.8058	21.2223	20.6869	Q149F3	Gspt2	ERF3B_MOUSE
20.9396	20.2791	20.9061	20.0801	20.976	20.5618	20.9012	20.0827	19.8597	20.8242	20.1283	20.8926	20.0765	20.8014	Q149L6	Dnajb14	DJB14_MOUSE
21.6872	21.9615	22.0643	NaN	NaN	NaN	NaN	22.2038	21.9961	21.8774	21.9481	22.0731	21.943	22.0618	Q14AI6;Q14AI6-2	Rpusd3	RUSD3_MOUSE
19.7461	20.2395	19.1051	19.8235	19.468	19.619	18.9908	19.8137	20.4252	19.3588	20.4874	19.3612	20.2949	19.5599	Q14AX6;Q14AX6-3	Cdk12	CDK12_MOUSE
21.2098	20.2965	21.3466	20.5968	21.2026	20.3767	21.2322	20.903	20.8206	21.3295	20.8896	20.9872	20.5307	21.245	Q14B01	Rnf113a2	Q14B01_MOUSE
22.1299	21.8381	22.2215	21.6449	21.9787	22.1294	22.0563	21.6689	21.8977	21.9325	21.8534	22.4307	22.0841	21.9468	Q14C51	Ptcd3	PTCD3_MOUSE
22.2397	22.1872	22.2596	21.4688	21.988	21.7931	22.0313	21.687	21.858	22.3024	21.8351	22.399	22.0865	22.2428	Q14CH1	Mocos	MOCOS_MOUSE
21.0085	19.7193	21.0849	21.1537	20.9522	20.9064	20.8925	20.36	20.2775	20.9929	19.9193	20.2722	21.0459	20.3274	Q14CH7	Aars2	SYAM_MOUSE
23.6367	23.2005	23.8227	23.6622	24.0069	23.5522	23.2411	23.822	23.5023	24.1478	23.5225	23.8365	23.5866	23.6964	Q18PI6	Cd84	SLAF5_MOUSE
22.6214	23.4706	22.6249	22.8028	22.5667	22.9616	22.5876	22.9684	22.7492	22.6591	22.2608	22.8625	22.4707	22.7059	Q1HDU4;Q8QZW8	Arhgap9	Q1HDU4_MOUSE;Q8QZW8_MOUSE
23.4058	23.0475	23.3623	23.1479	23.2943	22.9652	23.2135	23.1163	23.2978	23.4436	23.0467	23.5053	23.4524	23.3924	Q1HFZ0	Nsun2	NSUN2_MOUSE
25.8489	25.7856	26.1569	26.9923	26.1064	26.9324	27.2506	27.0513	26.8375	23.4591	26.7674	26.8901	26.9648	25.7591	Q2EMV9	Parp14	PAR14_MOUSE
20.2405	19.4522	20.498	20.3695	19.9427	19.6308	19.6234	19.6862	19.9541	19.6169	20.1085	19.3056	19.2513	19.3713	Q2HXL6	Edem3	EDEM3_MOUSE
20.7162	20.5641	21.0229	20.4889	20.7094	20.5627	20.511	20.5444	20.3448	20.9619	20.4233	20.89	20.4649	20.6293	Q2KN98	Specc1l	CYTSA_MOUSE
18.4504	19.0289	17.3976	18.5166	NaN	NaN	NaN	NaN	NaN	17.6328	18.6922	18.477	18.2409	NaN	Q2LKU9	Nlrp1a	NLR1A_MOUSE
22.1132	22.5176	21.9882	22.222	21.7295	22.5389	22.03	22.3935	22.3329	22.2226	22.5312	22.234	22.5621	21.9076	Q2NL51	Gsk3a	GSK3A_MOUSE
20.1101	20.6458	20.3242	20.0602	20.1739	19.3714	20.2886	19.7284	19.7612	20.5491	19.9075	19.9701	20.4193	20.5844	Q2PFD7;Q2PFD7-2	Psd3	PSD3_MOUSE
22.0651	22.8592	21.9371	22.9767	21.6476	22.8119	21.2667	23.2365	22.9725	22.1106	22.521	21.8026	22.9206	21.7158	Q2TBA3-2	Malt1	MALT1_MOUSE
23.7233	22.898	23.3462	23.1511	23.4556	22.9221	23.4609	23.0908	23.0477	23.2678	22.8731	23.2485	22.9716	23.3424	Q2TBE6	Pi4k2a	P4K2A_MOUSE
22.0362	22.1616	21.9087	21.9261	21.7158	22.0568	22.0037	22.2985	22.1236	22.1118	22.1211	22.1567	22.0869	21.9835	Q2TPA8	Hsdl2	HSDL2_MOUSE
21.7795	NaN	22.0762	21.9636	22.0843	21.6198	22.1056	21.9523	21.6281	22.2178	21.5297	22.0352	21.647	22.2704	Q2VPQ9;Q2VPQ9-2	Meaf6	EAF6_MOUSE
21.6114	21.7941	21.6864	21.6482	20.7249	21.5987	21.3784	22.2304	21.8162	22.1296	21.8855	22.0133	21.6376	21.78	Q2YDW2	Msto1	MSTO1_MOUSE
19.656	20.4205	18.0428	20.0217	18.4621	20.1091	18.447	20.4674	20.3199	18.0168	19.8361	18.8888	19.4438	NaN	Q2YFS1	Pilrb2	PILB2_MOUSE
20.1153	19.9793	20.3668	19.9821	20.4607	19.6194	20.2441	20.1459	19.8215	20.5039	20.1078	20.4507	20.3286	20.4757	Q31093	H2-M3	Q31093_MOUSE
23.7494	23.5744	23.6944	23.6969	23.7305	23.4756	23.5001	23.9844	23.722	23.9751	23.5105	23.474	23.4297	23.7536	Q31125	Slc39a7	S39A7_MOUSE
21.705	21.1299	21.5952	20.5485	21.3478	20.8764	20.7732	20.5068	20.7951	21.4469	20.5072	20.9604	19.8727	21.32	Q32NY4;Q32NY4-2	Cnnm3	CNNM3_MOUSE
23.8447	23.8896	23.8764	23.8304	23.9504	23.7821	23.899	23.9621	24.0899	23.7945	23.9976	23.9028	23.8092	23.9014	Q3B7Z2	Osbp	OSBP1_MOUSE
20.965	20.1037	20.882	20.4046	20.7166	20.055	20.3834	20.3841	19.8486	20.8083	20.1391	20.2834	19.9461	20.5281	Q3KNJ2;Q3KNJ2-2	Nhej1	NHEJ1_MOUSE
21.1232	21.2703	20.6777	21.018	20.8928	21.0584	20.9234	20.8195	21.0983	20.5463	21.3025	20.8949	21.1412	20.8682	Q3KNM2	2005-03-01	MARH5_MOUSE
21.1112	21.893	21.5814	21.2238	21.5453	21.5556	21.557	21.4458	21.1729	21.2322	21.1723	21.4715	21.0482	21.2657	Q3SXD3	Hddc2	HDDC2_MOUSE
21.2961	20.7339	21.2437	21.1355	21.2686	20.9203	20.8653	21.2297	21.2721	21.6761	21.3473	21.6902	21.5723	21.4293	Q3TA68;Q3TAQ9	Wdr36	Q3TA68_MOUSE;Q3TAQ9_MOUSE
20.602	20.7114	20.4409	20.1711	20.3556	20.1452	20.3854	20.362	20.2737	20.5682	20.9056	20.8169	20.3817	20.2974	Q3TAA7	Stk11ip	S11IP_MOUSE
21.1956	21.6747	21.5973	22.3968	21.4616	21.6057	21.4779	21.1599	20.897	21.0003	20.8369	20.8726	21.0604	21.259	Q3TAP4	Ap5b1	AP5B1_MOUSE
22.2879	21.6186	21.8519	22.163	22.0429	22.0135	22.2556	22.0965	22.1484	22.3661	21.8949	22.2078	21.8289	22.4205	Q3TAS6;Q3TAS6-2	Emc10	EMC10_MOUSE
23.16	23.1005	23.4115	22.9038	23.2058	22.975	23.1483	22.9701	22.9959	23.0966	22.7179	22.9724	22.9691	22.8461	Q3TB48	Tmem104	TM104_MOUSE
22.3702	21.6893	NaN	22.0636	22.5852	21.8926	22.1746	22.0671	21.7375	22.2349	21.4641	22.0092	21.9682	21.8004	Q3TB82	Plekhf1	PKHF1_MOUSE
22.6565	22.8755	22.5305	22.2885	22.6083	22.5424	22.7344	22.3139	22.5971	22.4066	22.7697	22.8377	22.3677	22.9001	Q3TB92	Milr1	MILR1_MOUSE
24.3784	24.1742	24.3619	23.9084	24.3669	23.8989	24.2909	24.0213	23.9566	24.4253	23.8376	24.3228	23.6988	24.3035	Q3TBD2	Arhgap45	HMHA1_MOUSE
23.4024	23.4291	23.4965	24.3942	23.6091	24.6514	23.4415	24.9895	24.7152	23.701	24.1653	23.6483	23.9008	23.6092	Q3TBT3	Tmem173	STING_MOUSE
22.7092	22.552	22.6125	22.4669	22.2729	22.3685	22.5768	22.5573	22.4315	22.7068	21.9932	22.7652	22.2989	22.5392	Q3TBW2	Mrpl10	RM10_MOUSE
21.1218	21.5967	20.2625	21.5341	20.2826	21.0615	20.4587	21.809	21.6353	21.346	21.4847	20.7368	21.4393	21.2413	Q3TC46	Patl1	PATL1_MOUSE
23.8668	23.5627	23.6459	23.7843	22.7798	23.4033	22.7401	23.5172	23.2712	23.6412	22.4063	23.2673	23.0963	22.7058	Q3TC93	Hs1bp3	H1BP3_MOUSE
22.096	22.0031	22.0778	21.787	22.1766	22.5456	22.1213	22.2521	22.0639	22.0752	21.8319	22.1671	22.2317	22.0359	Q3TCH7	Cul4a	CUL4A_MOUSE
23.7169	23.739	23.6795	23.6939	23.7677	23.6693	23.8436	23.9616	23.6998	23.8161	23.677	23.828	23.721	23.768	Q3TCJ1	Abraxas2	ABRX2_MOUSE
25.2911	25.1233	25.3393	24.8001	25.3207	24.9266	25.2302	24.5544	24.7618	25.2385	25.0348	24.8938	24.6386	24.9769	Q3TCN2	Plbd2	PLBL2_MOUSE
17.5486	17.6537	17.8233	17.9069	17.7232	17.5475	NaN	17.6828	17.4982	NaN	17.0215	17.487	17.7766	17.4427	Q3TCT4	Entpd7	ENTP7_MOUSE
21.0039	21.327	20.8236	21.2833	20.8174	20.7111	20.81	21.43	21.3924	21.2992	21.1623	21.3788	21.3322	21.0248	Q3TCX3	Khdc4	KHDC4_MOUSE
19.3058	19.902	18.4382	19.3887	18.7494	18.901	18.7212	19.2455	19.762	19.2036	19.4356	19.6569	20.0582	19.2575	Q3TD49	Sppl2b	SPP2B_MOUSE
25.6796	25.8204	25.5066	25.7551	25.7506	25.5679	25.8332	25.6689	25.6637	25.7676	25.7021	25.7082	25.5778	25.9592	Q3TDD9	Ppp1r21	PPR21_MOUSE
23.1132	23.334	22.412	23.2189	22.0115	22.6905	22.1705	23.0669	23.5943	23.1027	23.4641	23.1443	23.6365	23.0688	Q3TDN2	Faf2	FAF2_MOUSE
24.1719	24.1424	23.9459	23.7657	24.1173	23.8547	23.8463	24.1608	24.3052	24.2532	24.2152	24.2164	24.1968	24.0515	Q3TDQ1	Stt3b	STT3B_MOUSE
21.1944	20.8172	21.2638	21.0315	21.061	21.0567	21.2473	21.1018	20.9468	21.4263	20.7322	20.8394	20.6859	20.9242	Q3TDX8	Cyb5r4	NB5R4_MOUSE
25.4368	24.9371	25.3893	24.8723	25.4248	24.7445	25.2655	25.1062	24.7473	25.4903	24.792	25.1572	24.771	25.1355	Q3TEA8-2	Hp1bp3	HP1B3_MOUSE
22.3507	21.7971	22.1858	22.1305	22.5257	21.8961	22.1379	22.0422	22.0652	22.2502	21.7862	22.1877	21.9748	22.0645	Q3TFD2	Lpcat1	PCAT1_MOUSE
19.9321	20.3413	19.7508	20.0013	20.2539	20.8689	20.0449	20.3112	20.417	19.6641	20.6384	20.5348	20.2571	19.9955	Q3TFQ1	Spryd7	SPRY7_MOUSE
21.7198	21.7974	20.8776	21.9549	20.9726	21.7032	21.2445	22.0413	21.5878	21.8829	21.7136	21.5548	21.7238	21.9151	Q3TGF2	Fam107b	F107B_MOUSE
20.6564	20.5476	20.7507	20.3463	20.1141	20.5805	20.3828	20.5056	20.5877	21.0015	20.402	20.4873	20.2501	20.6655	Q3TGW2	Eepd1	EEPD1_MOUSE
18.8199	NaN	NaN	19.4733	NaN	20.0599	NaN	20.4351	20.5986	NaN	20.3443	NaN	20.7288	NaN	Q3THJ3	Eif1ad	EIF1A_MOUSE
22.9542	22.6388	23.122	22.8346	22.881	22.7193	23.0797	23.0739	22.9482	23.2208	22.7944	23.175	23.0044	23.2037	Q3THK3	Gtf2f1	T2FA_MOUSE
23.4076	23.0097	23.4324	23.2031	23.5286	23.061	23.3123	23.1069	22.9396	23.3833	23.6181	23.3489	23.3033	23.6532	Q3THK7	Gmps	GUAA_MOUSE
25.1328	24.8017	24.9239	24.4105	24.6487	24.6839	24.6731	24.5548	24.6997	24.7364	24.8488	24.8799	24.663	24.5764	Q3THS6	Mat2a	METK2_MOUSE
22.3662	22.2171	22.6423	21.9988	22.4963	22.2055	22.1115	22.3053	22.147	22.5423	22.1672	22.4443	22.1706	22.086	Q3TIR1;Q3TIR1-2;Q3TIR1-3	Trappc13	TPC13_MOUSE
23.3486	22.3414	23.2298	22.7007	22.9182	22.592	23.1815	22.9383	23.133	23.4046	23.2658	21.827	22.9828	21.5526	Q3TIR3	Ric8a	RIC8A_MOUSE
22.5233	22.4306	22.548	22.1247	22.7227	22.2602	22.4977	22.4996	22.3178	22.6511	22.2845	22.6502	22.5045	22.4771	Q3TIU4	Pde12	PDE12_MOUSE
21.712	22.9979	21.8455	22.9302	22.2421	22.9	22.3516	22.9822	23.2201	22.8169	23.1915	23.0101	23.4589	22.9692	Q3TIV5	Zc3h15	ZC3HF_MOUSE
22.5833	22.338	22.709	22.3799	22.5075	22.4317	22.5781	22.3186	22.2688	22.5734	22.3757	22.6854	22.3826	22.3706	Q3TIX9	Usp39	SNUT2_MOUSE
20.8677	20.7663	20.8671	22.1155	20.7519	21.2429	20.8803	22.2219	21.3964	21.0835	20.9806	21.2895	21.4881	21.2637	Q3TJD7	Pdlim7	PDLI7_MOUSE
21.3736	NaN	21.2198	21.0645	20.1145	20.1491	21.0712	NaN	21.031	21.3705	20.976	20.9917	21.2311	18.6736	Q3TJM4	Cenpt	CENPT_MOUSE
22.1621	21.6723	22.1579	22.0134	21.9626	21.836	21.9412	22.1765	22.2123	22.2285	22.3229	22.4098	22.1324	22.3983	Q3TJZ6	Fam98a	FA98A_MOUSE
22.9593	22.594	22.8579	22.7017	23.1372	22.6761	22.6815	22.7081	22.657	22.9259	22.7055	22.8483	22.9282	22.5171	Q3TKT4;Q3TKT4-2	Smarca4	SMCA4_MOUSE
21.6716	22.2043	21.8175	22.045	21.9453	22.067	22.0544	22.1345	22.0068	21.9471	22.065	22.2222	22.0043	22.3096	Q3TKY6	Cwc27	CWC27_MOUSE
21.4788	21.3492	21.1343	21.138	21.3288	21.0986	21.262	21.2897	21.2878	21.4458	21.2097	21.5553	21.2789	21.2235	Q3TL44	Nlrx1	NLRX1_MOUSE
18.2108	18.9923	NaN	19.4891	18.9512	19.1345	19.1004	20.0008	20.6865	18.9203	20.4368	18.375	20.8225	20.8278	Q3TLD5	Uri1	RMP_MOUSE
24.0468	24.1636	24.2016	24.7498	23.8804	24.0122	24.0283	23.8669	23.8293	23.9273	23.8108	23.399	23.8941	24.8757	Q3TLH4;Q3TLH4-5	Prrc2c	PRC2C_MOUSE
20.7355	21.4432	21.116	21.0816	21.1181	21.4087	21.4884	21.4009	21.444	21.0604	21.4266	21.5004	21.2804	21.3508	Q3TLI0	Trappc10	TPC10_MOUSE
20.7294	20.197	20.7737	20.0172	19.8304	20.0094	20.4467	20.3971	20.0572	20.74	20.532	20.1554	19.8649	20.448	Q3TLS3	Gdpgp1	GDPP1_MOUSE
19.523	19.9726	19.328	19.2917	19.775	19.101	19.2416	19.3369	19.6242	19.5439	19.4998	19.9642	19.3707	20.176	Q3TMH2	Scrn3	SCRN3_MOUSE
25.6474	NaN	25.8515	25.9349	25.9415	NaN	26.0137	26.1362	25.9289	26.0713	NaN	26.1856	26.1712	26.142	Q3TML0	Pdia6	Q3TML0_MOUSE
21.4181	21.2177	21.2978	21.0424	21.2327	21.1889	21.2205	21.3083	21.2193	21.2576	20.9608	21.5879	21.4555	21.0834	Q3TMP1	Gtf3c3	Q3TMP1_MOUSE
19.4462	19.8875	NaN	19.1423	19.5292	19.4143	19.3795	19.7207	19.6502	19.8013	19.7371	19.8028	20.077	19.9803	Q3TMV7	Pyroxd1	PYRD1_MOUSE
19.7886	20.1127	19.8968	20.1552	20.0497	19.6076	19.6028	20.3035	20.1285	20.1229	20.1771	20.2586	20.0898	20.2271	Q3TMX7	Qsox2	QSOX2_MOUSE
22.2899	22.0897	20.3805	22.0581	21.8701	22.0929	23.2558	22.4448	21.7835	22.9029	22.2404	23.5898	23.0819	22.7008	Q3TN34	Micall2	MILK2_MOUSE
21.4302	19.8269	20.1819	20.9554	21.2115	20.4977	21.2357	19.9129	20.6292	20.1599	21.0366	21.1173	20.8338	20.8527	Q3TNA1	Xylb	XYLB_MOUSE
21.0369	21.3651	23.2105	21.0207	21.0306	20.8744	22.7205	20.8816	21.376	23.4871	22.609	23.4691	22.7467	23.2955	Q3TNH5	Fam172a	F172A_MOUSE
22.112	22.3173	22.1125	21.6146	20.839	22.0139	20.9707	21.9598	22.0939	21.5206	21.9371	20.9011	21.3003	21.333	Q3TP92	Ctdnep1	CNEP1_MOUSE
20.6287	20.8671	20.4749	20.0344	20.9956	20.1325	20.6005	20.1012	20.3507	20.9612	20.5037	20.8944	20.6586	20.7252	Q3TPE9	Ankmy2	ANKY2_MOUSE
22.6525	23.0493	22.6861	22.5905	22.8739	22.808	22.8057	22.6051	22.7837	22.8558	22.8955	23.0552	22.6981	22.7469	Q3TPX4	Exoc5	EXOC5_MOUSE
21.2925	18.3289	21.2235	18.6535	21.1484	NaN	21.2816	18.7874	18.9323	21.3859	18.9139	21.3896	NaN	21.2046	Q3TQB2;Q3TQB2-2	Foxred1	FXRD1_MOUSE
21.6353	22.1431	21.1561	21.7137	20.5397	21.9075	21.3914	22.1174	22.0073	21.7506	22.1616	21.8704	22.1177	21.6534	Q3TQI7		TLS1_MOUSE
25.477	26.1175	25.5584	25.7931	25.6969	26.0203	25.7826	26.0658	26.0072	25.511	26.0308	25.5683	26.1577	25.4453	Q3TRM8	Hk3	HXK3_MOUSE
21.5368	21.5642	20.6106	21.9517	21.4099	21.6994	21.1853	22.0318	22.0392	20.6742	21.4037	21.1298	22.3846	20.8534	Q3TSG4	Alkbh5	ALKB5_MOUSE
19.3362	20.5346	19.1693	20.5618	20.743	20.2262	20.7272	20.9287	20.9537	19.9109	20.8211	21.6733	21.374	20.4103	Q3TT38	Ilrun	ILRUN_MOUSE
21.3137	21.9062	21.3931	21.0301	21.2909	20.4857	21.3109	21.6061	20.757	21.4494	22.7579	21.1439	21.2714	21.3008	Q3TTA7	Cblb	CBLB_MOUSE
25.1678	22.2698	22.0134	20.8535	21.8478	19.8059	23.0631	NaN	22.8816	22.8098	22.6949	26.7554	22.1118	22.6215	Q3TTY5	Krt2	K22E_MOUSE
17.9751	NaN	18.3339	NaN	18.29	NaN	18.2247	19.0021	NaN	18.4324	NaN	18.0338	NaN	NaN	Q3TUA9	Pomk	SG196_MOUSE
20.932	20.8816	20.4876	20.5243	20.4392	21.0611	20.9359	20.4703	20.4985	20.3794	20.25	20.852	20.69	21.0497	Q3TUH1	Tamm41	TAM41_MOUSE
19.3445	NaN	19.5205	20.4873	19.8472	20.1121	19.9061	20.9527	20.8049	19.9748	20.946	19.9114	20.9007	19.8778	Q3TVC7;Q3TVC7-3	Ccndbp1	CCDB1_MOUSE
20.7607	22.3624	20.7427	22.3208	21.1783	22.5025	21.2853	22.3302	22.5126	21.4437	22.0237	20.9301	22.2769	21.1219	Q3TVI8	Pbxip1	PBIP1_MOUSE
23.8386	23.1099	23.8693	23.2584	23.8232	23.4439	23.7946	23.3321	23.5806	23.6937	22.9429	23.9812	22.5411	23.8174	Q3TVP5	Otulinl	OTULL_MOUSE
27.3205	26.8518	27.3507	26.9379	27.4715	26.9605	27.2769	27.0052	26.7045	27.2647	26.6947	27.1548	26.6709	26.9562	Q3TW96	Uap1l1	UAP1L_MOUSE
20.8459	22.0923	21.1098	21.0305	22.6195	23.4288	22.86	20.9772	23.2468	21.8265	21.0896	22.2159	22.2467	21.162	Q3TWF6	Wdr70	WDR70_MOUSE
17.5619	19.5035	18.9139	19.8733	19.4002	19.4276	19.3051	19.6039	20.2839	19.4942	20.1882	19.78	20.0857	19.1992	Q3TWI9	Tmem63b	CSCL2_MOUSE
23.4563	24.3367	24.5538	24.0823	23.0093	23.9927	24.2791	23.9746	23.7822	23.9116	24.0286	23.2472	23.4102	23.6279	Q3TWL2	Pip4p1	PP4P1_MOUSE
19.2805	NaN	19.1975	NaN	19.404	NaN	19.1926	NaN	NaN	19.4875	18.9606	19.3784	NaN	19.0195	Q3TWN3;Q3TWN3-2	Cnnm2	CNNM2_MOUSE
23.9425	24.0264	24.0021	24.0162	23.9237	24.0241	23.9959	24.2117	24.3306	24.1484	24.3224	24.5696	24.4226	24.3764	Q3TWW8	Srsf6	SRSF6_MOUSE
20.9077	20.8224	20.8387	20.6219	20.744	20.3686	20.5949	20.808	20.7839	21.1019	20.7972	20.9777	21.1245	21.2859	Q3TX08	Trmt1	TRM1_MOUSE
24.9132	24.3927	24.8447	24.5087	25.0506	24.4319	24.4955	24.7376	24.5884	24.8546	24.5396	24.6994	24.5022	24.6124	Q3TXS7	Psmd1	PSMD1_MOUSE
20.4555	20.9512	19.3399	19.7799	20.2008	19.8993	NaN	20.2124	20.2884	20.2011	20.8082	NaN	20.1933	NaN	Q3TXT3	Inip	SOSSC_MOUSE
21.9431	22.0858	21.4286	21.7795	21.9584	22.0456	21.8721	21.8527	22.2767	21.6596	22.0813	19.9803	22.2478	20.3335	Q3TXU5	Dhps	DHYS_MOUSE
19.7466	20.7415	21.0604	20.9245	21.173	20.6821	20.807	20.4488	21.185	20.5554	21.1232	21.0882	20.9928	21.2201	Q3TYA6	Mphosph8	MPP8_MOUSE
24.47	25.3525	24.6351	24.8111	24.5714	25.3364	24.7349	24.3736	25.2602	24.2957	25.3661	24.9242	25.3298	24.6261	Q3TYS2	Cybc1	CYBC1_MOUSE
21.8113	21.9399	21.3837	21.6365	21.7016	21.86	21.9789	21.8305	21.8532	21.6388	21.6768	21.9098	21.8693	21.817	Q3TYX3	Smyd5	SMYD5_MOUSE
21.9601	21.6016	21.3728	20.0715	22.2833	22.7283	19.9024	20.1666	20.3316	22.6522	22.2681	19.9159	20.0743	19.9126	Q3TZM9	Alg11	ALG11_MOUSE
21.8445	21.3974	21.5303	21.4231	21.9823	20.4293	21.7852	20.6943	21.9276	21.3646	21.845	22.0875	20.793	21.0557	Q3TZX8;Q3TZX8-2	Nol9	NOL9_MOUSE
22.4444	22.0246	22.4438	22.2737	22.6064	22.1141	22.511	22.5277	22.2674	23.8886	24.1935	24.6703	22.4695	24.7905	Q3TZZ7	Esyt2	ESYT2_MOUSE
20.3634	19.4742	20.6003	20.6265	20.8008	20.2819	20.007	20.3953	19.8519	20.097	20.4795	21.4384	20.1715	19.5286	Q3U0B3	Dhrs11	DHR11_MOUSE
21.409	21.862	21.8032	23.3214	21.8939	22.1247	22.1596	22.265	22.1269	22.1794	21.7046	22.0151	22.0419	21.5371	Q3U0J8	Tbc1d2b	TBD2B_MOUSE
20.0153	20.0285	19.9518	19.8504	19.8981	19.6515	20.0164	20.2354	19.7396	20.3697	20.0093	20.2561	20.268	20.077	Q3U0K8;Q3U0K8-2;Q3U0K8-3	Ogfod1	OGFD1_MOUSE
22.8217	21.8767	22.1692	21.6441	21.3203	21.5947	21.0517	21.7523	21.5679	21.5391	21.6459	21.415	21.4747	21.6008	Q3U0M1;Q3U0M1-2	Trappc9	TPPC9_MOUSE
25.5923	25.849	25.4711	25.7278	25.2875	25.695	25.3438	25.7644	25.5803	25.8619	25.6089	25.6984	25.5561	25.7108	Q3U0V1	Khsrp	FUBP2_MOUSE
23.2437	23.3227	23.4304	23.9374	23.6504	24.085	22.3217	23.8732	23.9237	23.3857	23.7243	22.6202	23.7602	22.7289	Q3U0V2	Tradd	TRADD_MOUSE
21.3411	20.6802	21.2274	21.0137	21.1203	21.4299	20.8854	21.9894	22.0611	21.3343	21.7807	20.919	21.9561	21.0971	Q3U182	Crtc2	CRTC2_MOUSE
22.2518	20.6102	21.4193	21.5894	22.4734	21.2084	21.926	21.9774	21.4888	22.1904	21.0583	22.0896	21.7047	21.9973	Q3U186	Rars2	SYRM_MOUSE
18.7482	18.5028	19.0943	19.3803	NaN	18.5792	18.6225	19.736	19.0098	18.839	19.0072	18.7847	19.2597	18.6288	Q3U1C4	Secisbp2	Q3U1C4_MOUSE
20.1978	21.0214	20.1728	20.578	19.9974	20.8162	20.0617	20.9398	20.7387	20.5531	20.6404	20.3934	20.905	20.5949	Q3U1F9	Pag1	PHAG1_MOUSE
20.934	20.2656	20.7638	24.3469	24.311	20.2687	20.1081	24.689	20.751	20.8388	20.7959	20.8374	20.7972	20.1798	Q3U1G5	Isg20l2	I20L2_MOUSE
23.7822	22.9487	23.8022	23.1681	23.6524	23.156	23.5733	23.219	23.1423	23.8026	23.0998	23.3791	22.9648	23.6987	Q3U1J4	Ddb1	DDB1_MOUSE
20.7685	20.5271	20.5067	20.3614	20.661	20.2106	20.5639	20.5561	20.5241	20.783	20.5673	20.7764	20.6664	20.6957	Q3U1T9	Dennd1b	DEN1B_MOUSE
21.6968	21.3075	21.1352	21.5894	21.3801	21.476	21.6995	21.5401	21.3393	21.6836	21.6136	21.6313	21.2341	21.5891	Q3U1V6	Uevld	UEVLD_MOUSE
22.5435	23.0545	22.6274	22.6123	22.724	22.9685	22.8282	23.2396	22.8961	23.1744	23.2233	23.5836	22.8909	22.5376	Q3U1Y4	Dennd4b	DEN4B_MOUSE
24.1102	25.2115	24.1819	24.6733	24.3751	24.9101	24.9153	24.7287	24.7433	24.7953	24.8056	24.5213	24.4938	24.9005	Q3U1Z5	Gpsm3	GPSM3_MOUSE
23.3453	23.1596	23.2002	23.1853	NaN	23.6057	23.3224	NaN	NaN	NaN	23.1207	23.5517	23.5252	23.0811	Q3U213;Q3U213-2	Serac1	SRAC1_MOUSE
20.2244	20.8208	19.9956	20.424	19.8009	21.0519	19.9054	20.536	20.6346	19.9242	20.0796	19.9082	20.6105	20.2211	Q3U214	Mast3	MAST3_MOUSE
20.3283	19.7515	20.4238	19.8498	20.5273	19.9583	20.2103	20.3276	20.0664	20.3722	19.6052	20.021	19.5851	19.9977	Q3U288-2	Znf710	ZN710_MOUSE
19.6404	19.4786	19.705	19.233	20.0002	19.1819	19.7583	19.5144	19.3301	19.968	18.9594	19.8046	19.513	19.5295	Q3U2A8	Vars2	SYVM_MOUSE
19.605	23.0425	20.5233	22.5662	20.0446	22.7159	19.7899	22.5899	22.7746	19.9183	22.7713	19.8868	22.5383	19.9827	Q3U2C5	Rnf149	RN149_MOUSE
22.7391	23.069	22.8246	23.0504	23.244	22.9892	23.0012	23.5015	23.1481	22.8522	23.0156	23.2976	23.2829	NaN	Q3U2G2	Hspa4	Q3U2G2_MOUSE
21.2182	21.5585	21.3992	21.4725	21.372	21.7509	21.4401	21.2866	21.6603	21.1826	21.3812	21.7439	21.8478	21.4312	Q3U2P1	Sec24a	SC24A_MOUSE
18.3095	19.241	18.2522	19.5454	18.2596	19.2973	18.3927	19.4876	19.0852	18.1712	18.6483	NaN	19.377	18.1365	Q3U2S4;Q3U2S4-2	Otud5	OTUD5_MOUSE
21.2896	20.8827	21.1403	21.2003	20.5436	20.9044	20.7628	20.8753	21.4314	21.0142	21.0294	20.6816	20.2809	20.6796	Q3U2S8	Hvcn1	HVCN1_MOUSE
20.9311	21.6777	21.0131	21.2198	21.015	21.4273	21.0593	21.7285	21.6085	21.0455	21.3689	21.2943	21.4442	20.9312	Q3U308	Ctu2	CTU2_MOUSE
21.325	21.1464	21.1509	21.8948	21.4957	21.3826	20.9903	22.05	22.0637	21.5224	21.8148	21.3742	22.0193	21.8955	Q3U319	Rnf40	BRE1B_MOUSE
20.221	19.2524	NaN	18.4444	NaN	19.9275	NaN	20.2556	18.6672	20.3625	19.5377	17.4668	20.0559	19.2086	Q3U3C9;Q3U3C9-2;Q3U3C9-3	Gse1	GSE1_MOUSE
19.6566	19.8369	19.9123	19.7142	20.4916	20.7521	19.7063	19.9834	20.6984	20.745	20.6166	19.6977	20.2929	20.6269	Q3U3N6	Tepsin	AP4AT_MOUSE
19.7175	20.0674	19.6316	19.0734	18.8896	19.782	19.3361	19.7139	20.014	19.1178	19.453	19.846	20.0855	19.4826	Q3U3Q1	Ulk3	ULK3_MOUSE
22.2245	23.5833	22.2528	23.4305	22.9469	22.7854	22.874	22.4217	22.1264	22.0889	22.3468	22.2502	22.1662	22.8298	Q3U3R4;Q3U3R4-2	Lmf1	LMF1_MOUSE
21.6667	21.3594	21.7101	21.0848	20.1898	20.3216	21.9842	20.349	20.7133	20.3699	21.423	22.1561	20.5366	21.8622	Q3U3T8;Q3U3T8-3	Wdr62	WDR62_MOUSE
18.8164	19.6134	18.6497	19.8473	18.5466	19.9329	19.5007	19.1888	19.3269	20.1772	19.8572	18.9424	19.6076	18.6916	Q3U3W5	Prmt9	ANM9_MOUSE
21.9038	20.938	22.077	21.1674	21.927	20.9098	21.7297	22.0624	21.2647	21.32	21.5572	21.9635	21.2999	21.7178	Q3U422	Ndufv3	Q3U422_MOUSE
22.7766	22.8025	23.0231	22.3959	22.8636	22.6645	22.8519	22.7501	22.2269	22.9907	22.5495	22.4709	22.2166	22.8924	Q3U481	Mfsd12	MFS12_MOUSE
22.032	21.9871	22.0591	21.7251	21.992	21.7308	21.9371	21.8922	21.8626	22.0002	21.9108	22.1006	21.8042	21.9597	Q3U487	Hectd3	HECD3_MOUSE
21.7011	NaN	21.5432	NaN	21.9532	NaN	22.1584	NaN	18.8705	21.6201	19.039	21.2481	19.0786	20.8671	Q3U497	Cd300lb	CLM7_MOUSE
20.4893	18.9824	20.4476	20.193	20.0211	19.9752	20.1896	20.1997	20.347	20.6427	20.52	20.332	20.1585	20.5454	Q3U4G3	Xxylt1	XXLT1_MOUSE
20.9605	20.8456	21.4884	20.6999	20.1487	21.0329	21.4107	20.7328	20.9164	21.015	20.9334	20.3516	21.3023	19.4669	Q3U4S0	Pank2	Q3U4S0_MOUSE
20.4943	19.9231	20.4085	20.0665	20.4319	20.432	20.6149	20.8806	20.4029	20.4839	20.2922	20.3363	20.865	20.3936	Q3U5F4	Yrdc	YRDC_MOUSE
24.3838	26.5542	24.6186	26.9352	24.77	26.7259	24.9722	26.7945	26.6394	24.7714	27.1653	24.8929	28.2919	24.7496	Q3U5Q7	Cmpk2	CMPK2_MOUSE
[truncated: 4,621 more rows]
