# Supplementary material for: Retention of ES cell-derived 129S genome drives NLRP1 hypersensitivity and transcriptional deregulation in Nlrp3tm1Flv mice
Source: Cell Death Differ. 2024 Sep 17;31(12):1717–29. doi: 10.1038/s41418-024-01379-2 (PMC11618613; doi:10.1038/s41418-024-01379-2)
Supplement: Supplementary file 10 — Supplemental Table 9. Nlrp3 strains LC-MS/MS [file 41418_2024_1379_MOESM10_ESM.xlsx]

## Sheet: matrix4_no imputation
Supplemental Table 9. LC-MS/MS Analysis of Nlrp3KO Strains
B6J_LPS24_01	B6J_LPS24_02	B6J_LPS24_03	B6J_LPS24_04	B6N_LPS24_01	B6N_LPS24_02	B6N_LPS24_03	B6N_LPS24_04	Bhk_LPS24_01	Bhk_LPS24_02	Bhk_LPS24_03	Bhk_LPS24_04	FLV784_LPS24	FLV785_LPS24	FLV786_LPS24	FLV787_LPS24	Tsch119_LPS24	Tsch120_LPS24	Tsch121_LPS24	Tsch122_LPS24	Protein.Group	Genes	Protein.Names
19.1146	19.6717	19.4928	18.7946	18.4825	18.9833	19.496	19.3201	19.2187	18.5409	19.5749	19.1979	18.7519	18.9445	19.2624	19.6207	18.7304	18.5968	18.5013	19.5504	A0A087WQ44	Srcap	A0A087WQ44_MOUSE
19.2733	19.2495	19.2328	19.6774	18.8157	19.0983	19.3677	19.0685	19.5114	19.0452	19.2672	19.632	19.8885	19.9086	20.0343	20.031	19.6124	19.9823	19.3792	19.7262	A0A0A6YY83	Pcdh7	A0A0A6YY83_MOUSE
19.3084	NaN	NaN	19.5253	NaN	17.9124	NaN	NaN	NaN	18.9397	19.081	NaN	NaN	NaN	NaN	22.2295	23.0341	NaN	22.2606	NaN	A0A0G2JDV3	Gbp6	GBP6_MOUSE
21.8942	21.6739	21.6576	21.5586	21.5636	21.8808	21.6312	21.6485	21.6053	21.2114	21.7627	21.7805	21.2541	21.6469	21.4353	21.8574	20.2965	21.4054	20.0266	22.0783	A0A0G2JG52	Crybg1	A0A0G2JG52_MOUSE
21.0494	20.9114	21.0174	21.1186	21.1472	21.0082	21.1373	21.088	21.2021	21.0107	20.5803	21.2139	21.081	21.2324	21.2352	21.3131	20.7936	20.8937	20.5429	20.971	A0A0J9YUD5	Nup205	A0A0J9YUD5_MOUSE
20.1731	19.535	19.9299	21.0826	20.1733	20.2867	20.3241	20.2933	20.6794	20.5047	19.5974	20.3992	20.0311	20.2875	20.3587	20.1845	20.5849	20.3305	20.4094	18.0431	A0A0U1RNF2	Lcmt1	A0A0U1RNF2_MOUSE
21.41	21.2956	21.3979	22.196	21.7322	21.6101	21.6536	21.6024	21.7965	21.7965	21.6396	21.2587	20.8948	21.1875	21.0448	20.8676	22.762	21.7529	22.2467	21.4754	A0A140LIF8	Irgm2	A0A140LIF8_MOUSE
16.1256	15.8758	NaN	16.7258	16.2483	NaN	NaN	NaN	16.6037	NaN	16.9114	16.9606	16.3509	15.6634	NaN	NaN	NaN	NaN	NaN	16.9167	A0A1D5RMC2	Zfp612	A0A1D5RMC2_MOUSE
23.3977	23.3136	23.3378	23.927	23.6072	23.4005	23.549	23.3602	24.0402	23.9536	23.6843	23.4377	NaN	NaN	23.7183	NaN	24.1203	23.3595	23.2237	22.5802	A0A1D5RMN0	Tnip3	A0A1D5RMN0_MOUSE
18.5681	18.1391	17.3585	17.7024	18.0153	18.251	18.607	18.3563	19.605	19.5968	17.8293	18.9926	19.1401	19.5269	19.2893	19.0846	18.9695	17.6408	18.9406	17.9805	A0A1Y7VK00	Zfp825	A0A1Y7VK00_MOUSE
23.3817	23.3308	23.2512	23.5867	23.4838	23.5021	23.5505	23.3448	23.9722	23.23	23.6606	23.4402	23.0837	22.8636	22.9739	23.4439	23.1438	23.3077	22.1351	23.468	A0A286YCV9	Kif13b	A0A286YCV9_MOUSE
22.1166	22.098	22.1631	23.034	22.2339	22.2203	22.2988	22.143	22.7584	22.1762	22.3836	22.4843	22.3039	22.3229	22.4271	22.511	22.549	22.8375	21.8285	22.3334	A0A286YCX6	Trappc8	A0A286YCX6_MOUSE
22.2642	21.0581	21.5672	21.7561	21.9861	22.4538	22.2811	22.0759	21.8073	21.2782	21.5896	21.586	22.0806	21.6822	21.3446	21.145	21.5699	21.325	21.3473	21.6051	A0A2I3BR81	Nt5dc2	A0A2I3BR81_MOUSE
18.7855	18.8584	18.7899	18.5754	18.6285	18.8737	19.0808	18.5624	18.6096	18.4948	18.3425	18.7686	18.6744	19.6194	19.2838	19.4404	18.6331	18.8071	18.4103	18.5934	A0A338P6I9	Gm56451	A0A338P6I9_MOUSE
20.7653	20.2033	20.2653	20.4019	20.216	20.2997	20.918	20.4308	20.4005	20.2486	18.8715	20.0066	20.1721	20.5398	20.096	20.1345	19.8185	20.1428	19.2567	20.4438	A0A5F8MPP0	Plekhg1	A0A5F8MPP0_MOUSE
22.2319	22.2237	22.1187	22.708	22.3664	22.21	22.4437	22.162	23.0616	22.5823	22.9812	23.2116	23.296	23.4678	23.6807	23.6677	24.0104	22.9069	23.5266	22.7573	A0A7N9VR94	Ahnak2	A0A7N9VR94_MOUSE
18.0931	17.9735	17.9418	18.0471	17.9772	17.6511	17.7881	18.2569	NaN	NaN	NaN	18.2509	18.2788	NaN	18.1101	NaN	NaN	18.3348	NaN	18.0839	A1A5B6	Tbc1d25	TBC25_MOUSE
23.1806	23.2867	23.4792	23.1348	23.0081	23.29	23.3028	23.5664	23.445	22.7806	23.2714	23.5775	23.5896	23.3473	23.2581	23.4724	22.9186	22.9456	22.7896	23.1751	A1L314	Mpeg1	MPEG1_MOUSE
20.8182	20.2537	20.6002	21.6574	21.0361	21.0241	21.0119	20.6715	21.7092	21.2748	21.4483	21.2783	21.357	21.0616	21.027	21.3171	21.3623	20.4417	20.1468	21.3835	A1L3P4	Slc9a6	A1L3P4_MOUSE
20.3877	20.4827	20.5077	20.3907	20.3738	20.4724	20.6997	20.5812	20.7767	20.4798	20.9558	20.4734	20.0384	20.5287	20.4688	20.683	20.4007	21.2513	20.0106	20.1996	A2A432	Cul4b	CUL4B_MOUSE
21.4836	21.3083	21.4803	21.626	21.942	21.4409	21.5212	21.3578	21.7576	22.0512	21.2713	21.5223	21.3531	21.8891	21.6829	21.6515	22.5428	21.5667	22.6495	21.0934	A2A484	Zmynd8	A2A484_MOUSE
23.0071	22.9625	23.0808	23.4742	19.5727	23.1561	23.2875	23.1205	23.4804	23.2146	22.8724	23.2346	22.9876	23.2858	22.8654	22.6453	23.7248	19.3481	23.0272	23.1803	A2A4P0	Dhx8	DHX8_MOUSE
18.2064	NaN	NaN	NaN	NaN	19.2974	NaN	17.8892	20.8085	19.9047	NaN	NaN	19.1412	19.9145	NaN	NaN	NaN	20.4945	19.2765	18.3843	A2A4U6	Zfp334	A2A4U6_MOUSE
20.3331	20.3287	22.5246	23.0315	20.6066	20.7034	20.6635	20.6217	22.9416	22.5568	22.8573	20.8349	20.6319	22.5144	22.7889	20.6103	23.1914	22.1495	21.936	20.6798	A2A5R2	Arfgef2	BIG2_MOUSE
20.7213	20.9203	20.8416	20.5026	18.4995	21.0888	20.879	20.8463	21.0938	20.2481	20.7008	20.842	20.6297	20.4566	20.4766	20.8835	19.0502	20.444	18.9979	20.9243	A2A654	Bptf	A2A654_MOUSE
15.8468	NaN	NaN	NaN	NaN	NaN	NaN	16.2441	17.8632	NaN	NaN	NaN	17.8176	17.1685	17.4751	17.7062	16.8599	17.6898	17.486	17.7238	A2A690	Tanc2	TANC2_MOUSE
19.1807	19.1238	19.4987	19.4992	19.0893	19.3242	19.2434	19.2628	19.4194	19.5678	19.7252	19.715	19.284	19.5882	19.5923	19.6845	19.3528	18.7697	18.6269	19.2017	A2A6A1	Gpatch8	GPTC8_MOUSE
21.9057	21.7054	21.7261	22.1947	NaN	21.8658	21.968	21.8099	22.432	21.9716	21.9411	22.2702	22.2552	22.4618	22.2505	22.547	21.8428	22.0932	21.1904	22.1344	A2A6P4	Fam104a	A2A6P4_MOUSE
17.9514	17.7834	17.6158	19.8655	18.4469	19.0393	18.4708	17.5372	19.5627	18.5544	18.9678	18.771	19.2319	19.4938	19.3919	19.3963	19.0138	18.451	18.3643	18.7538	A2A6Q5	Cdc27	CDC27_MOUSE
18.3666	18.3856	18.59	18.2638	17.9511	18.3731	18.6983	18.3104	18.1919	18.0736	17.5333	18.5749	18.0371	18.5574	17.7453	18.2205	19.0732	19.0821	18.0385	18.7153	A2A716	Osbpl7	A2A716_MOUSE
19.4531	19.3096	19.4936	19.872	19.5032	19.6721	19.4928	19.33	20.22	19.3648	19.7869	19.8531	19.6563	19.3856	19.6451	19.8534	19.1364	19.8679	18.6606	20.1117	A2A791	Zmym4	ZMYM4_MOUSE
19.8944	20.1257	19.9992	20.4051	20.186	20.3705	19.826	19.966	20.8674	19.9045	20.0962	20.3839	20.1641	19.8954	20.0595	20.673	19.1771	20.4771	18.648	20.6819	A2A7B5	Prdm2	A2A7B5_MOUSE
17.2695	17.0961	16.9262	18.0622	17.5464	17.7148	17.6608	17.3185	18.2782	17.4972	17.6528	17.9644	17.2806	17.7227	19.8022	17.7396	17.3057	17.6998	16.931	17.4635	A2A7F4	Rlf	A2A7F4_MOUSE
20.6577	20.6114	17.3771	20.9976	20.9102	20.7084	18.0434	20.1717	21.0043	20.5974	20.9323	20.9382	20.7164	20.6869	20.7856	21.157	20.2707	20.9526	20.0016	20.6701	A2A8U2	Tmem201	TM201_MOUSE
21.5617	21.1762	21.3657	22.2905	21.7982	21.7016	21.7273	21.3489	22.5147	21.9813	21.9891	21.8175	21.6413	21.4489	21.3504	21.957	22.2853	22.0135	20.5971	21.7671	A2A8Z1	Osbpl9	OSBL9_MOUSE
20.9143	17.3126	20.4862	19.7593	20.2306	20.7847	21.2971	21.3689	20.6108	19.4256	19.9586	20.7461	20.3132	20.6442	20.9351	21.7491	18.6305	18.5166	18.0313	20.4389	A2A9C3	Szt2	SZT2_MOUSE
22.6949	22.772	22.5089	23.3686	22.5433	22.7306	22.8612	22.6582	23.0513	22.8862	22.4803	22.8213	22.4808	22.9369	22.7163	22.6684	23.4016	22.6824	23.0528	22.8933	A2AAY5	Sh3pxd2b	SPD2B_MOUSE
21.9007	22.1345	22.3249	22.3221	22.2275	21.6507	22.0627	22.201	22.2305	21.7383	21.8711	22.3176	21.9996	21.905	21.3275	21.452	20.9403	21.5068	20.7602	22.1577	A2AB59	Arhgap27	RHG27_MOUSE
19.6361	19.1736	19.7534	20.0334	18.9993	19.7065	19.643	19.8416	19.9856	19.6684	19.2404	20.1917	19.8921	20.0133	20.3722	20.0913	19.4474	19.399	18.8578	19.6302	A2ABV5	Med14	MED14_MOUSE
18.4539	18.1003	18.8172	19.3541	18.8324	18.2656	19.1291	18.9355	19.2744	19.0748	18.4326	19.2699	18.7889	19.0887	19.1362	18.9194	19.4356	18.212	18.8103	18.4503	A2ACQ1	Dhx35	A2ACQ1_MOUSE
19.9282	NaN	19.8875	20.2942	19.9518	20.0634	20.07	19.9627	NaN	NaN	NaN	20.1757	20.235	20.1197	20.3659	20.3058	19.9753	20.1327	19.3036	20.2284	A2ADA5	Pusl1	PUSL1_MOUSE
22.9354	22.8595	22.8359	23.1954	23.0264	22.886	22.9369	22.8079	23.288	23.0896	22.6873	23.0398	22.8392	22.9259	22.8392	22.865	22.878	22.7088	22.2668	22.7228	A2ADY9	Ddi2	DDI2_MOUSE
21.2114	21.01	21.264	21.8142	21.0804	21.0187	21.1101	20.8946	22.0401	21.415	21.6287	21.1001	20.8846	20.7726	21.1256	20.9531	20.9004	21.4131	20.9623	21.2208	A2AF47	Dock11	DOC11_MOUSE
22.4181	22.4797	22.465	22.5913	22.2118	22.3845	22.6399	22.6158	23.0768	22.7121	22.3416	23.129	22.3806	22.6312	22.7764	22.4724	23.1193	21.6671	22.4188	21.9079	A2AGH6	Med12	MED12_MOUSE
21.8699	21.6831	21.4585	21.5441	21.5302	21.9582	22.0451	21.9562	22.4	21.8957	22.0072	21.6297	21.6634	21.5144	22.2164	22.3078	21.6624	21.8334	20.7974	22.0625	A2AGT5	Ckap5	CKAP5_MOUSE
18.2145	18.1454	18.4433	18.5266	18.1974	18.0332	18.5333	18.0274	18.6415	18.087	18.4009	18.0902	17.9113	18.3454	18.6768	18.2828	18.7329	18.0277	18.2126	18.4977	A2AH22	Ambra1	AMRA1_MOUSE
19.6537	19.6475	19.5902	19.4218	19.4719	19.6185	19.7995	19.4965	20.0012	19.4262	19.3995	19.8228	19.6059	19.7271	19.5633	19.8116	19.3177	19.6507	18.6297	19.6849	A2AHC3	Camsap1	CAMP1_MOUSE
17.4969	NaN	18.5974	19.9663	19.2271	NaN	17.4463	NaN	19.7057	18.673	18.5801	18.4575	18.3104	NaN	18.5634	18.4045	18.6801	18.2131	18.9498	18.4994	A2AI05	Ndor1	NDOR1_MOUSE
17.9445	NaN	17.2972	18.3853	18.3485	18.3903	17.5527	17.3134	18.9489	18.0066	18.1617	17.8339	17.861	17.4205	17.5782	17.9638	18.6717	18.5709	17.6841	18.6554	A2AIG8	Accs	1A1L1_MOUSE
20.1439	19.7567	20.0627	20.1309	19.9116	20.1178	19.7906	19.7516	19.9138	19.969	20.1525	19.6494	19.7303	19.7086	19.8316	20.2302	19.9374	20.0192	19.6629	19.7155	A2AIV2	Virma	VIR_MOUSE
20.897	20.4986	20.5609	21.9009	21.122	21.0681	20.9861	20.719	22.1572	21.4064	21.2838	21.5271	21.4575	21.0963	20.8322	21.2242	20.7348	21.2313	19.8744	21.1227	A2AIV8	Card9	CARD9_MOUSE
21.2259	21.5	21.2061	21.6107	21.3581	21.3406	21.327	21.4155	21.9075	21.3313	21.4522	21.5342	21.3553	21.49	21.3523	21.7239	21.344	21.7746	20.8901	21.6567	A2AJ15	Man1b1	MA1B1_MOUSE
20.1918	20.1649	20.1109	20.3142	20.0341	20.3376	20.3848	20.4137	20.6891	20.5902	19.965	20.4108	20.4022	20.3794	20.6813	20.4626	19.8211	20.0426	20.3277	20.2336	A2AJ88	Pnpla7	PLPL7_MOUSE
21.3275	21.475	21.3172	21.6663	21.2057	21.202	21.4183	21.2631	21.6703	21.5206	21.2065	21.5233	21.3481	21.586	21.5185	21.8495	22.0448	21.3411	21.267	21.0092	A2AJI0	Map7d1	MA7D1_MOUSE
20.1157	19.6586	19.6751	20.1985	20.0706	19.9551	20.2599	19.5073	20.4186	20.0349	20.3862	20.0658	19.8051	20.088	19.9202	20.0539	20.4783	19.925	19.0378	19.5477	A2AJL3	Fggy	FGGY_MOUSE
19.1777	NaN	19.0357	NaN	18.7723	19.3178	19.238	NaN	18.8406	18.686	18.7594	NaN	18.7964	19.2439	18.6655	18.9136	NaN	18.468	18.1063	19.0362	A2AJT4	Pnisr	PNISR_MOUSE
19.1275	18.7453	18.8596	18.9502	18.9343	18.8047	18.7356	19.1058	19.0142	19.1019	18.6384	19.2261	18.9231	19.3957	18.9519	18.9646	18.7169	18.3205	18.8436	18.7268	A2AKB9	Dcaf10	DCA10_MOUSE
17.8453	17.9594	18.2729	18.3179	18.0032	18.1731	19.1209	17.7699	18.2637	17.9354	17.9857	17.7627	NaN	18.2389	18.4992	17.7933	18.7707	18.6674	17.5411	18.3437	A2AKG8	Focad	FOCAD_MOUSE
17.5823	17.9733	17.7022	17.8334	17.5533	17.678	17.8031	17.9721	18.1469	17.7084	17.8447	18.178	18.312	17.7958	18.0387	18.3179	17.5875	17.8109	16.976	18.2874	A2AKX3	Setx	SETX_MOUSE
18.4811	NaN	NaN	18.8953	18.742	18.7369	18.8713	18.7779	18.9342	18.3141	18.7974	18.5219	18.6617	18.7386	18.712	18.6772	NaN	18.5472	18.1778	NaN	A2AL36	Cntrl	CNTRL_MOUSE
22.3189	22.201	22.1215	22.8292	22.7687	22.606	22.3189	22.0664	22.9506	22.515	22.6458	22.6713	22.5383	22.6038	22.487	22.9751	22.4426	22.7686	22.1357	22.9313	A2AN08	Ubr4	UBR4_MOUSE
19.2637	18.19	18.8122	18.8172	18.8626	18.7926	19.0888	19.1441	18.9711	18.9526	18.371	18.9328	18.9467	19.495	19.3344	19.4835	18.6671	18.2862	18.6752	19.1683	A2ANX3	Atp8b4	A2ANX3_MOUSE
20.2159	20.0416	20.2988	20.5184	20.1726	20.2961	20.4475	20.2168	20.7643	20.2709	19.1524	19.4293	20.4164	20.6465	20.6213	19.7187	19.9493	20.1734	20.469	19.9704	A2ANY6	Mdn1	A2ANY6_MOUSE
23.4831	23.4683	23.4645	24.1945	23.5847	23.6526	23.7574	23.5077	24.1626	23.8936	23.7628	24.0584	23.9795	24.0826	24.328	24.1428	24.1088	23.9338	23.7579	23.852	A2APV2	Fmnl2	FMNL2_MOUSE
19.5839	19.3107	19.7954	20.7998	19.7709	19.8271	19.7559	20.1245	20.7466	20.5072	19.7282	19.6407	20.1045	20.2637	19.8432	19.7628	20.2203	19.7869	19.5094	19.3747	A2AQ07	Tubb1	TBB1_MOUSE
19.9868	20.2699	20.3952	20.4659	20.1669	20.1751	20.3231	20.2812	20.6099	20.3723	20.5778	20.7006	20.4057	20.5606	20.6001	20.3172	20.1015	20.2601	19.3692	20.1612	A2AQ19	Rtf1	RTF1_MOUSE
22.2977	22.1817	22.121	22.3472	22.2241	22.4579	22.4218	22.3666	22.6212	22.0943	22.1659	22.2468	22.2529	22.3063	22.248	22.4057	22.6524	22.0296	22.5829	22.2076	A2AR02	Ppig	PPIG_MOUSE
18.0688	17.5618	NaN	18.086	17.7671	17.658	17.7075	17.8099	18.1142	18.0675	18.3378	17.9767	17.6981	18.0866	17.6285	17.9892	17.4391	17.4109	17.2429	NaN	A2ASA8	Itpripl1	IPIL1_MOUSE
19.8978	19.8405	19.9829	21.0296	20.4919	20.0325	20.3697	20.0297	21.0678	20.7318	20.4449	20.6824	20.4147	21.0833	NaN	20.9036	20.6018	NaN	19.6124	20.1905	A2ASQ1	Agrn	AGRIN_MOUSE
21.3106	21.1091	21.523	22.432	21.9899	21.5601	21.8885	21.9241	21.7182	22.5421	21.5827	22.1111	21.2845	22.0454	22.1432	21.2436	21.3515	21.0812	23.4175	20.4719	A2ASS6	Ttn	TITIN_MOUSE
20.8542	20.6706	20.6095	21.3585	20.973	20.8051	20.8432	20.6768	21.4873	21.0109	21.2137	21.0678	21.1903	20.8153	20.8301	21.2563	20.9563	21.2044	20.5728	21.2542	A2AT37	Upf2	RENT2_MOUSE
18.8466	17.8841	17.8997	19.3921	21.5105	17.8882	18.0815	20.382	21.206	22.0136	20.6013	20.5513	18.4195	19.1183	18.9075	20.826	18.5647	19.0363	17.9748	18.6016	A2AUY4	Baz2b	BAZ2B_MOUSE
21.8832	21.9236	21.9646	21.8039	21.788	21.9547	21.8902	21.6985	22.2525	21.6354	22.0106	21.9828	21.9106	21.9176	21.9596	22.2742	21.1694	21.6855	21.0572	21.941	A2AWA9	Rabgap1	RBGP1_MOUSE
17.5186	17.1351	17.6315	18.9508	17.7675	17.7087	17.4166	17.4318	18.0392	18.1343	18.4029	18.1821	17.952	18.3734	18.1433	17.748	18.135	18.0109	18.7467	17.7511	A2AWL7	Mga	MGAP_MOUSE
20.8697	20.8356	21.0023	21.6047	21.1453	21.0029	20.9922	20.8716	21.529	21.3479	21.0355	20.9881	20.6676	20.8629	20.8992	20.5808	21.3612	20.4796	20.47	20.7646	A2AWP8	Arhgef10l	ARGAL_MOUSE
16.1544	NaN	16.3722	18.2014	NaN	NaN	16.5211	16.5968	17.2214	16.7783	16.6207	16.5522	NaN	16.7372	16.4164	NaN	17.3021	17.8848	17.4665	NaN	A2AWT3	Atxn7l3	AT7L3_MOUSE
21.0666	21.0611	21.0192	21.4941	21.2437	21.2072	21.4875	21.2744	21.6489	21.296	20.8808	21.3192	21.031	21.2173	20.6597	21.257	21.2831	21.2883	20.7474	21.4705	A2BDX3	Mocs3	MOCS3_MOUSE
20.7089	20.8227	20.7792	20.0301	20.332	20.702	20.6211	20.6916	20.6606	19.962	20.5165	20.6164	20.7638	20.9179	20.8137	21.002	19.3742	20.45	19.8248	20.8241	A2BE28	Las1l	LAS1L_MOUSE
21.4352	21.4867	21.6647	21.7783	21.6674	21.8615	21.6424	21.6081	21.9148	21.479	21.5051	21.4954	21.734	21.7277	21.3937	21.82	21.5587	21.8681	20.9599	21.9677	A2BH40	Arid1a	ARI1A_MOUSE
18.3843	18.3583	NaN	19.4864	18.4021	18.9376	18.6565	18.5721	19.068	19.1414	18.8504	18.8409	18.8931	NaN	NaN	18.9801	19.3615	19.1033	18.7871	18.9622	A2CG63	Arid4b	ARI4B_MOUSE
20.3803	20.2548	20.4657	20.3986	20.3066	20.3729	20.5376	20.4186	20.578	20.0596	20.4977	20.4824	20.6034	20.5706	20.5657	20.7821	20.0686	22.1691	19.5561	20.4381	A2RSJ4	Bltp3b	BLT3B_MOUSE
19.9879	19.7147	19.6209	19.8041	19.9556	19.9686	19.92	19.8662	20.7172	20.0992	19.8162	20.3379	20.2551	20.1161	20.4026	20.2053	19.5177	20.0776	18.9645	20.1659	A2RSX7	Tyw5	TYW5_MOUSE
18.8748	18.8694	18.9809	19.0701	19.0703	19.212	19.0563	19.2711	19.376	18.9031	19.1136	18.6951	18.8553	18.849	19.0756	19.2379	NaN	18.7116	NaN	19.1057	A2RSY1	Kansl3	KANL3_MOUSE
22.0345	22.3368	22.8757	23.4916	22.6342	22.0948	22.4309	22.5113	23.0418	23.4412	22.3232	22.5533	22.4509	23.7205	23.5763	22.6531	24.2514	22.9683	23.6138	21.4892	A2RSY6	Trmt1l	TRM1L_MOUSE
19.8784	19.4048	19.5994	20.6325	19.8792	20.063	19.7458	19.6441	20.9159	20.0066	19.6245	20.3774	20.132	20.2968	19.8871	20.6373	19.6923	20.0234	19.0205	20.3622	A3KGB4	Tbc1d8b	TBC8B_MOUSE
19.7784	18.9699	18.7834	20.0397	19.2804	19.4694	18.4272	19.4574	19.3486	20.005	19.9497	18.8541	20.3278	20.5784	20.394	20.6447	19.8119	19.9865	20.1191	20.3154	A3KGF7	Plcb2	PLCB2_MOUSE
18.7812	18.2647	18.5592	19.2953	18.7813	19.0032	19.2218	18.558	19.44	18.8222	19.3848	18.9755	18.8951	18.9477	18.7268	19.2717	19.0349	18.9672	18.4843	19.3152	A3KGS3	Ralgapa2	RGPA2_MOUSE
19.2312	19.1113	19.2601	19.7707	18.8508	19.3151	19.0019	19.2243	19.6961	18.9684	19.2024	19.3156	19.0427	19.583	19.1408	19.2667	18.8456	19.0661	18.5352	19.2158	A3KGV1	Odf2	ODFP2_MOUSE
18.1682	18.1153	18.1686	18.5941	18.4435	18.2943	18.5802	18.6179	18.8591	18.3691	18.5396	18.4104	17.8361	18.018	17.8779	18.2514	18.2249	18.4613	17.4527	17.6798	A3KMP2	Ttc38	TTC38_MOUSE
22.7989	22.6164	22.4385	22.9089	22.5702	22.7134	22.0389	22.0687	23.1732	22.7232	23.1212	22.25	21.4454	21.9726	21.3086	22.1558	22.2293	22.1056	20.7252	21.9881	A6H5X4	Phf11	PHF11_MOUSE
19.1407	19.1732	19.2874	19.4412	19.5693	19.0698	19.5885	19.3688	19.4062	19.4858	19.3223	19.3942	19.1189	18.9974	19.147	19.3949	18.8937	19.3766	17.3982	19.8947	A6H5Y3	Mtr	METH_MOUSE
21.7227	21.7704	21.4947	21.3685	21.8813	21.8378	21.9913	21.7306	22.1415	21.6058	22.0757	22.087	22.1037	21.7584	21.6935	22.2114	20.9647	22.2135	19.7701	21.9877	A6H5Z3	Exoc6b	EXC6B_MOUSE
17.3876	18.108	18.4532	18.5367	17.8937	17.3879	18.1581	17.8044	18.9676	18.5702	17.7899	18.0026	17.7068	18.1412	18.5981	17.9903	21.1603	18.416	21.0571	18.0064	A6H611	Mipep	MIPEP_MOUSE
20.4736	20.5234	21.7297	22.1273	21.6168	20.9198	20.7985	21.4084	21.6584	20.8479	21.9161	22.1112	21.9524	21.7965	20.8802	20.8103	20.6859	22.1519	20.6516	21.7422	A6H630	Armt1	ARMT1_MOUSE
18.4881	18.4303	18.1614	NaN	18.0823	18.4695	18.4972	18.2298	18.4969	18.0833	18.4564	18.668	18.0902	18.2542	18.7418	18.482	NaN	18.3838	17.6527	18.4135	A6H6J9	Ankrd50	A6H6J9_MOUSE
21.5954	21.5656	21.4784	21.6914	21.7271	21.8243	21.7625	21.6928	22.175	21.544	21.6613	21.9689	21.7041	21.5307	21.4033	21.7848	21.226	21.5883	20.782	21.6061	A6H8H2	Dennd4c	DEN4C_MOUSE
21.1869	21.1593	21.3526	22.2244	21.4593	21.3176	21.5342	21.2919	22.0598	21.8556	21.5671	21.9409	21.8276	22.0788	21.8996	21.9412	21.9832	22.0954	21.5675	21.8512	A6X8Z5	Arhgap31	RHG31_MOUSE
19.9079	20.1022	20.5937	20.0188	19.7108	20.4178	19.3364	20.1627	20.3503	19.9654	19.5108	20.0774	19.7545	20.0248	20.1241	19.7687	19.139	19.7874	19.3501	19.6735	A6X919	Dpy19l1	D19L1_MOUSE
18.8955	18.6536	19.5534	22.5324	20.5182	19.1186	19.8264	19.4639	20.6333	21.9252	NaN	20.3529	18.9063	NaN	21.1278	19.1109	23.7814	NaN	24.2475	18.196	A6X935	Itih4	ITIH4_MOUSE
21.1481	20.9823	20.6748	NaN	20.4634	20.8776	21.0251	20.6707	20.5486	NaN	20.8517	21.066	20.7978	20.1485	20.499	21.0689	NaN	20.125	NaN	21.107	A6ZI47	Aldoart2	A6ZI47_MOUSE
21.1743	20.9149	21.3102	22.1734	21.6404	21.4752	21.0615	21.2724	21.8234	21.3349	21.0184	21.067	21.0058	20.3067	21.0869	20.8709	20.6074	20.9538	20.4448	20.6019	A7UAK5	Pfkfb3	A7UAK5_MOUSE
19.0622	19.2594	19.2296	19.5225	18.6869	19.583	19.3015	19.3212	19.0052	19.2998	18.9928	19.4109	19.4452	19.8009	19.7831	20.3783	19.543	19.4552	18.0051	19.3678	A8C756	Thada	THADA_MOUSE
19.5508	19.458	19.5106	19.9525	19.9131	19.3396	19.8486	19.1993	20.8296	20.3592	19.869	20.2262	20.3677	20.8691	20.7775	20.482	20.5351	19.9445	19.1231	19.8319	A8Y5H7	Sec14l1	S14L1_MOUSE
15.8674	NaN	15.7904	16.5291	NaN	NaN	NaN	16.3672	16.4481	16.7846	16.0702	16.7029	NaN	16.713	NaN	NaN	15.7573	NaN	NaN	NaN	B1AQJ2	Usp36	UBP36_MOUSE
18.4027	18.2846	18.2531	18.6884	18.1497	18.4745	18.4167	18.337	19.4759	18.8406	18.4841	18.9986	18.3871	18.7666	18.5164	18.9094	18.791	18.4093	18.1456	18.8667	B1AR10	Mllt6	B1AR10_MOUSE
21.0951	20.8854	21.0696	21.7419	21.1455	21.0614	21.2259	21.1543	21.6709	21.6138	21.1491	21.3919	20.3857	20.5545	20.6201	20.3722	21.0052	21.1352	20.5236	20.6265	B1AR13	Cisd3	CISD3_MOUSE
16.616	NaN	16.8444	17.9796	17.4659	17.0524	17.2804	16.7985	18.0009	17.0924	17.7407	16.033	NaN	NaN	16.3406	NaN	17.3299	18.3921	NaN	NaN	B1AR17	Chd3	B1AR17_MOUSE
19.4311	18.8164	19.0041	20.7726	19.7486	19.9281	17.1431	19.1778	20.2971	20.3026	19.4971	19.3146	19.9041	20.1893	19.7094	20.0224	19.1042	19.392	18.7539	19.5829	B1ARD6	Slfn9	SLFN9_MOUSE
19.3048	19.1891	19.0133	19.7784	19.364	19.4849	19.2482	19.0504	19.5629	19.4174	19.0919	18.9794	19.6392	20.3207	20.1096	19.9652	19.4552	19.7212	18.4999	19.1968	B1ARD8	Slfn8	SLFN8_MOUSE
17.2756	17.2773	17.6393	18.6502	18.4379	18.2893	18.1945	17.9063	18.7824	18.5026	18.5313	18.2544	18.6563	18.5872	17.9497	17.3764	18.3855	18.9484	17.4103	19.1179	B1ART2	Vps13d	B1ART2_MOUSE
20.9862	21.1304	21.1782	21.6266	20.9504	21.0405	21.3066	21.0205	21.6015	21.2954	20.7729	21.4908	20.9272	21.5838	21.1583	21.4354	21.4729	21.0726	21.4674	21.0414	B1AUN2	Eif2b3	B1AUN2_MOUSE
21.5847	21.4415	21.5669	21.8464	21.6938	21.8126	21.6195	21.4051	22.0035	21.4319	22.0856	21.4162	21.1813	20.9196	21.0004	21.3739	21.2306	21.2718	20.2393	21.4939	B1AUY3	Arhgap4	B1AUY3_MOUSE
19.2161	19.7261	19.3048	19.3046	18.7296	19.6139	19.0549	19.4799	19.6352	19.1355	19.0102	19.4579	19.012	20.0283	19.743	19.9088	19.6281	19.6641	19.0069	19.4313	B1AVH7	Tbc1d2	TBD2A_MOUSE
19.6655	19.1452	18.554	18.5582	18.6958	18.9558	19.0014	19.1124	18.4647	19.5431	19.2426	19.1191	18.8618	18.6304	19.274	19.3285	18.3299	NaN	NaN	19.0214	B1AVP0	Phactr2	B1AVP0_MOUSE
19.9305	17.9576	19.884	19.2529	19.7208	18.5678	19.7991	19.9947	19.278	19.4832	18.6174	18.7808	19.6238	19.9095	20.013	19.5024	19.5141	19.6869	19.7729	19.8638	B1AVY7	Kif16b	KI16B_MOUSE
20.2597	20.2111	20.5724	22.2264	21.1429	20.8013	20.7032	20.5838	21.4982	21.5063	20.5151	20.6534	20.7612	21.7059	21.5436	20.2586	22.0889	20.359	21.7844	19.8821	B1AVZ0	Uprt	UPP_MOUSE
17.1275	17.4549	17.6482	18.045	17.9532	17.7486	17.1239	16.861	17.8199	18.135	NaN	NaN	16.5181	17.7606	17.2554	NaN	NaN	NaN	NaN	NaN	B1AX39	Zcchc7	ZCHC7_MOUSE
20.5137	20.5588	20.7593	20.7236	20.6197	20.634	20.9486	20.7932	20.6623	20.7747	20.3043	20.5715	20.105	20.9915	20.8886	20.2666	20.1561	20.453	19.6049	20.1992	B1AXB9	Tesl1	B1AXB9_MOUSE
16.726	16.5194	16.7174	NaN	17.3873	17.0812	17.1817	NaN	18.2418	17.7095	NaN	NaN	NaN	17.1791	NaN	NaN	17.4063	17.5053	16.1049	17.3203	B1AXP6	Tomm5	TOM5_MOUSE
20.0815	20.0583	20.0975	19.8383	20.0136	20.3795	20.408	20.2605	20.743	20.0201	20.3208	20.6072	20.2476	20.7698	20.5162	20.5592	20.0778	20.0158	19.8706	20.2851	B1AY10	Nfx1	NFX1_MOUSE
20.5478	20.6758	20.6588	20.8539	21.0126	21.0067	21.052	20.601	21.4718	20.9222	21.099	21.3226	21.2307	21.3329	20.9515	21.375	20.6491	20.6009	20.3428	21.0188	B1AY13	Usp24	UBP24_MOUSE
18.8529	18.7574	18.0231	18.1737	18.7132	18.7152	18.523	18.6218	19.5691	18.1832	19.0432	18.8632	19.4378	19.2373	17.3874	19.2191	17.5479	18.741	17.476	18.6562	B1AZ99	Otud3	OTUD3_MOUSE
22.1725	22.2254	21.6496	21.7248	22.1566	22.3898	22.1969	21.9962	22.7838	21.6884	22.5236	22.4797	22.3767	22.4472	22.4823	22.6114	20.7041	21.7351	21.4604	22.7092	B1AZI6	Thoc2	THOC2_MOUSE
21.6577	21.6043	21.6813	21.9694	21.6062	21.6117	21.7033	21.6094	21.8239	21.8781	21.5938	21.7409	21.6058	22.0035	21.9305	21.7275	21.988	21.3821	21.6199	21.3441	B1AZP2	Dlgap4	DLGP4_MOUSE
19.7532	19.9939	19.5269	20.3495	19.7331	19.8804	19.6901	19.7595	20.3742	20.095	19.866	19.8448	20.0373	20.3326	20.404	20.101	19.9449	19.9093	18.4456	19.891	B2KF50	Uhrf1bp1	B2KF50_MOUSE
22.2644	22.2548	22.1153	22.4833	22.233	22.3768	22.3424	22.2194	22.8179	22.2933	22.1334	22.4579	22.2406	22.338	22.1781	22.526	22.2937	22.5469	22.1014	22.6468	B2RQC6	Cad	PYR1_MOUSE
19.925	19.7326	20.0536	19.7467	20.1416	19.9214	20.2239	19.9977	20.2055	19.6361	20.1302	20.0474	19.8892	19.782	19.6421	20.196	19.5925	19.8938	18.5497	19.9942	B2RQG2	Phf3	B2RQG2_MOUSE
19.0634	19.218	19.3412	19.3574	19.2406	19.6385	19.5575	19.3859	20.036	19.4559	19.6645	19.3798	19.2452	19.6916	19.6417	19.8754	19.0751	19.1402	18.8147	19.7157	B2RR83	Ythdc2	YTDC2_MOUSE
18.7717	18.544	18.5728	19.1866	18.8518	19.1867	19.1013	18.9639	19.4959	18.6601	19.0565	19.112	18.7901	18.8195	19.1835	19.2555	18.5854	18.6105	18.0839	18.8492	B2RRD7	Brpf1	BRPF1_MOUSE
21.82	21.9642	21.726	21.4243	21.7392	21.5524	21.8727	21.9081	21.6697	21.5597	20.8315	21.8217	21.645	21.8131	21.1409	21.207	21.0035	21.4015	20.51	21.8485	B2RRE7	Otud4	OTUD4_MOUSE
17.0922	17.4601	NaN	17.3046	16.6598	17.2323	17.0612	16.8177	18.0029	17.6109	17.3408	17.9981	16.8359	18.1569	18.8163	17.5682	18.3468	17.705	NaN	16.5077	B2RT41	Zfc3h1	B2RT41_MOUSE
19.623	19.4087	19.4654	19.7391	20.1428	19.9589	19.7202	19.5539	20.7414	19.9689	20.2724	19.8918	19.5669	19.4307	19.5264	19.8717	19.8327	19.6673	18.5047	19.8663	B2RUJ5	Apba1	APBA1_MOUSE
20.7201	20.7214	20.8685	21.5625	21.0086	21.2115	21.2084	21.0088	21.6281	21.2284	21.0647	21.1867	21.2221	21.566	21.4036	21.3406	21.3115	21.2354	20.9899	20.6877	B2RUP2	Unc13d	UN13D_MOUSE
18.5619	17.5489	18.251	18.2014	18.3336	18.6128	18.4576	18.1889	18.7983	18.7723	18.7016	18.5782	18.9157	18.948	19.1001	19.0002	18.6879	18.9009	18.3642	19.1267	B2RUR8	Otud7b	OTU7B_MOUSE
20.0404	20.029	19.706	20.0959	20.0875	20.0176	20.0533	19.8714	20.3159	19.7758	20.2701	20.1298	20.1882	19.9911	20.0621	20.0292	20.6637	20.6359	19.224	20.0926	B2RWS6	Ep300	EP300_MOUSE
19.9661	19.6174	20.1785	20.5439	19.992	20.1979	19.9593	19.711	20.0658	20.197	19.7142	19.8831	19.7892	20.172	20.2069	19.8416	19.9027	19.2818	22.3363	19.7617	B2RX12	Abcc3	MRP3_MOUSE
20.7703	20.4782	20.5307	19.4239	20.6101	20.8321	20.8105	20.7444	20.5727	19.9708	20.6207	20.8396	20.5482	20.1131	20.1666	20.7569	17.8061	20.2478	17.6197	20.6914	B2RX14	Tut4	TUT4_MOUSE
20.9818	20.9611	21.156	21.589	21.1057	21.0738	21.2867	21.1437	21.778	21.4857	21.5592	21.4586	21.25	21.3842	21.5182	21.579	21.6904	21.018	20.9095	21.2722	B2RXC1	Trappc11	TPC11_MOUSE
20.7232	20.7987	20.6539	20.9287	20.9433	20.7455	20.6496	20.6651	21.2149	20.8292	21.0509	20.9144	20.3149	20.367	20.2477	20.4654	20.1935	20.4796	18.8527	20.3319	B2RXC2	Itpkb	B2RXC2_MOUSE
18.0951	18.4808	18.3354	18.9054	18.5487	17.7688	18.0252	18.9846	19.2315	18.3881	18.6334	18.5011	18.451	18.8686	18.7406	18.3974	18.242	18.4257	18.0244	18.7306	B2RXC6	Polr3a	B2RXC6_MOUSE
20.5196	20.1497	19.885	20.2522	19.8764	20.3377	20.1787	20.3197	20.0461	20.0157	20.193	20.0076	20.3756	20.3733	20.4162	20.6479	19.7838	20.3817	19.2467	20.5792	B2RXQ2	Ppfia1	B2RXQ2_MOUSE
22.1535	22.0637	22.0262	22.3538	22.2017	22.0941	22.0185	22.1552	22.815	22.3444	21.5799	22.3241	22.0256	22.0789	21.4472	21.8166	21.8505	21.8631	21.4796	22.154	B2RXR6	Ankrd44	ANR44_MOUSE
24.7028	24.6535	24.6547	24.9742	24.7981	24.85	24.6679	24.5501	25.3415	24.7195	24.6058	24.9185	24.6606	24.5885	24.1325	24.2071	24.3954	24.7157	23.5259	24.6268	B2RXS4	Plxnb2	PLXB2_MOUSE
18.977	18.9229	19.0219	20.1478	19.6384	18.8154	19.1356	18.9731	20.1763	19.9822	19.0717	19.5492	19.2483	20.194	19.8382	19.7465	20.9415	19.3771	19.8658	18.6775	B2RXV4	Flvcr1	FLVC1_MOUSE
20.7661	20.4681	20.5396	21.2339	20.7941	20.9457	20.7759	20.6199	21.4455	20.9253	20.9897	20.8665	20.9961	20.7818	21.0498	21.1913	20.8114	20.7315	20.2101	20.8778	B2RY04	Dock5	DOCK5_MOUSE
22.7817	22.6297	22.6329	22.9282	22.7766	22.9238	22.8527	22.8142	23.1335	22.8449	22.8451	22.99	22.9398	23.0477	23.0388	23.0093	22.6467	22.8025	22.2855	22.9135	B2RY56	Rbm25	RBM25_MOUSE
17.0421	17.6096	18.0715	19.0388	17.2522	17.6249	17.8919	17.6193	17.7021	20.443	16.9897	18.2547	18.5486	20.6491	18.9048	18.9377	20.8768	18.7364	21.1538	19.2635	B6A8R8	Tarm1	TARM1_MOUSE
19.6966	19.6348	19.9244	NaN	20.4965	19.7136	20.0374	NaN	21.112	NaN	NaN	20.7208	20.4759	NaN	NaN	20.121	NaN	NaN	NaN	19.4643	B7ZCC9	Adgrg4	AGRG4_MOUSE
17.4998	17.3862	17.2814	17.5486	17.3933	17.5605	17.5307	17.7323	NaN	17.4293	16.9804	17.3868	17.2528	17.5624	17.4051	17.6426	16.9181	16.8277	17.4284	NaN	B7ZNL9	Tatdn2	B7ZNL9_MOUSE
19.9416	NaN	NaN	21.6222	20.6635	NaN	NaN	NaN	20.8694	20.8651	20.4467	20.7255	NaN	NaN	NaN	NaN	23.4727	21.4826	NaN	NaN	B8JK39	Itga9	ITA9_MOUSE
19.4474	19.3646	19.6194	20.8292	19.7611	19.6612	19.1739	19.5153	20.1691	20.0849	19.4274	19.9795	19.7462	20.1797	19.6502	19.6643	20.4133	19.9102	20.2834	19.886	B8ZXI1	Qtrt2	QTRT2_MOUSE
20.0192	19.3978	20.2105	20.6727	20.2008	20.2441	20.3527	20.3141	20.824	20.0953	20.3192	20.054	19.584	20.4023	19.9246	20.1063	20.3536	20.4708	20.2159	20.076	B9EJ80	Pdzd8	PDZD8_MOUSE
24.0735	23.8193	23.8755	24.2056	24.0443	24.1703	24.2834	24.0924	24.5047	24.1713	24.1729	24.4831	24.3679	24.8111	24.6074	24.687	24.6783	24.2043	24.2395	24.2208	B9EJ86	Osbpl8	OSBL8_MOUSE
16.9587	16.8895	17.0795	17.4917	17.2215	16.6856	17.3453	17.244	17.118	17.8047	17.6914	17.861	17.5102	18.024	17.8676	17.7755	17.2107	17.36	16.7477	17.5352	B9EJR8	Dnaaf5	DAAF5_MOUSE
20.126	20.0996	20.2056	20.5591	20.146	20.4174	20.4862	20.2163	20.7014	20.3945	20.4614	20.5321	20.4279	20.9415	20.8007	20.7329	20.8167	20.3816	20.2699	20.3368	B9EKI3	Tmf1	TMF1_MOUSE
20.4383	20.3884	20.3573	21.0536	20.7285	20.7995	20.5679	20.3737	20.9466	20.7994	20.6139	20.5982	20.442	20.8503	20.5325	20.5861	20.2969	20.5012	20.0479	20.304	D0QMC3	Mndal	MNDAL_MOUSE
19.7009	19.6749	19.5289	20.563	19.9968	19.6169	19.6997	19.6177	20.0492	19.5479	19.9312	20.1304	NaN	19.8981	20.1438	19.3029	19.1753	19.9972	19.2259	19.1517	D3YUE4	Fam151b	D3YUE4_MOUSE
20.3731	20.0593	20.1352	21.081	20.3346	20.1847	20.1179	20.3356	20.9132	20.4904	20.3512	20.5787	18.4261	18.8318	20.403	20.4905	20.7139	20.7062	20.2871	20.1979	D3YXJ0	Dgkh	DGKH_MOUSE
20.9331	20.9788	21.0054	21.53	21.1401	21.154	21.1803	21.1692	21.329	21.4149	21.5358	21.1074	21.3749	21.5943	21.6131	21.5196	21.3269	21.0421	21.2831	21.5923	D3YXK2	Safb	SAFB1_MOUSE
16.8086	17.0733	16.6957	NaN	16.5992	16.4344	17.3913	NaN	NaN	NaN	NaN	NaN	NaN	NaN	17.0685	17.3463	NaN	17.4293	NaN	17.207	D3YZG8	Mthfd2l	MTD2L_MOUSE
20.932	21.291	21.3533	19.5369	20.286	20.8144	21.1107	20.9494	19.6148	19.515	20.0684	20.4606	20.0071	20.825	21.1149	20.5187	19.1541	18.8719	19.6579	19.7238	D3YZP9	Ccdc6	CCDC6_MOUSE
21.9949	21.9384	22.458	23.8924	22.5998	22.1304	22.3565	22.2768	23.1289	23.3859	22.1254	22.3184	22.089	23.4435	23.0957	22.2644	24.281	22.4658	23.9685	21.2053	D3YZZ5	Tmed7	D3YZZ5_MOUSE
17.8879	17.6636	18.3281	19.9254	17.1848	17.9723	17.5477	17.2919	18.2685	18.9884	17.5963	17.5053	17.2964	18.011	16.6476	18.0856	17.5555	17.7023	19.4405	17.5105	D3Z0K6	Rsbn1l	D3Z0K6_MOUSE
20.8282	20.7391	20.9043	21.8313	20.8163	20.6555	20.6033	20.4817	21.0816	21.1706	20.6453	20.7743	20.6987	21.2463	21.1115	20.9703	21.6652	20.7512	21.6064	20.9607	D3Z0M9	Ddx23	D3Z0M9_MOUSE
25.997	26.1588	26.3426	26.568	26.2685	26.0564	26.2135	25.9442	26.673	26.1619	26.0862	25.8924	25.7492	26.1643	26.3467	25.8451	25.9706	25.7665	25.5905	25.4736	D3Z2H9	Tpm3-rs7	D3Z2H9_MOUSE
22.5834	22.3837	22.3348	22.5786	22.7127	22.8132	22.5284	22.4829	23.0533	22.3175	22.8003	22.5212	22.4634	22.3232	22.0428	22.7122	22.0186	22.7188	21.0544	22.7142	D3Z3L3	Trim12c	D3Z3L3_MOUSE
18.5179	19.8144	19.9662	20.2126	19.9742	20.2428	19.9799	18.3108	20.1131	19.8244	19.9502	20.0387	19.7567	20.3256	20.2073	19.1951	20.2648	NaN	19.8093	20.1709	D3Z3N4	Hnrnph3	D3Z3N4_MOUSE
19.5579	19.6226	19.4838	18.8293	19.7502	19.6479	19.6177	19.2735	20.017	19.3984	19.9348	19.8756	19.6376	19.4289	19.6932	19.5843	19.3732	19.573	18.1183	19.2774	D3Z3Y1	Pigg	D3Z3Y1_MOUSE
22.0592	21.9951	22.1051	22.6863	22.3896	22.2737	22.2769	21.997	22.7607	22.483	22.4814	22.3821	21.912	21.9438	22.0416	22.1557	22.2477	22.2702	21.3207	22.194	D3Z4S3	Ptrhd1	PTRD1_MOUSE
18.4643	18.7477	18.6677	19.1969	18.3553	18.7946	18.3276	18.1101	18.6422	18.7939	18.475	18.8086	18.7913	18.9826	18.6144	18.8563	19.185	19.0552	18.73	NaN	D3Z5S8	Tent5a	TET5A_MOUSE
19.7444	19.8602	19.5878	20.177	19.8515	20.211	19.0866	19.425	20.1876	19.6539	19.544	19.2151	NaN	NaN	16.5673	18.4631	19.0917	19.0259	15.5639	NaN	D3Z6F0	Ifit1bl1	D3Z6F0_MOUSE
23.2025	23.304	23.2995	23.501	23.0501	23.1668	23.3605	23.0685	23.5424	23.4676	23.2684	23.5418	22.8905	23.2688	23.4568	23.1843	22.8026	22.7005	22.6884	22.8714	D3Z6Q9	Bin2	BIN2_MOUSE
24.0064	24.1643	24.2519	24.4445	24.4527	24.371	24.4192	24.4513	24.6889	24.0285	24.2926	24.1374	24.3407	24.3619	24.394	24.653	23.9942	24.2959	23.1391	24.3953	D3Z7P3	Gls	GLSK_MOUSE
17.851	NaN	NaN	19.1305	18.3153	18.4403	18.1853	18.4205	19.0668	18.7004	18.8885	18.6243	19.1784	19.2382	19.2703	18.8485	18.3836	18.091	17.6608	17.877	D3Z7X0	Acad12	D3Z7X0_MOUSE
23.4421	23.2948	23.3069	23.5961	23.3145	23.7515	23.8513	23.585	23.67	23.7598	23.7046	23.4949	23.4598	23.1374	23.6929	23.6424	23.1615	23.715	23.062	23.5138	D4AFX7	Dnajc13	D4AFX7_MOUSE
21.0625	21.1283	21.1945	21.3108	21.0608	21.0176	21.185	21.05	21.8406	21.0337	21.9161	21.7786	21.3176	21.2106	21.5136	21.3904	21.3512	20.9444	20.7163	21.069	E0CZ22	Mroh1	E0CZ22_MOUSE
19.8954	19.3432	19.5474	19.3057	19.2859	19.8055	20.0701	19.8579	20.0581	19.4344	19.1281	19.3151	19.5788	NaN	18.1623	NaN	NaN	20.055	NaN	19.9197	E0CZ26	Kctd18	E0CZ26_MOUSE
21.1695	21.5659	21.7773	20.594	20.5626	21.4673	21.2352	21.9761	19.5895	19.6875	18.5853	18.6552	17.9701	21.2195	20.6263	18.5215	20.9673	18.4075	19.6783	18.449	E1U8D0	Soga1	SOGA1_MOUSE
20.7475	20.3675	20.5779	20.5939	20.5746	20.4855	20.7642	20.7286	20.7745	20.7423	20.4706	20.3695	20.4936	20.7381	20.7387	20.4718	20.3432	20.8634	20.0065	20.7021	E2JF22	Piezo1	PIEZ1_MOUSE
20.3341	20.7712	20.5939	20.9582	19.293	20.3567	19.4078	20.7604	20.7992	20.6317	20.5891	19.4482	19.4608	20.3954	20.197	20.6577	20.7589	20.0554	19.6048	20.3682	E9PUR0	Ankhd1	E9PUR0_MOUSE
17.9701	NaN	NaN	NaN	15.6502	18.1864	16.1743	15.8823	16.3383	16.4374	15.4861	18.2306	18.1041	19.3188	18.7015	18.4518	16.8952	18.0451	18.9137	17.6224	E9PV86	Mctp1	MCTP1_MOUSE
19.3794	NaN	NaN	NaN	NaN	NaN	NaN	NaN	NaN	NaN	NaN	NaN	18.028	NaN	NaN	NaN	NaN	NaN	NaN	NaN	E9PV98	Trim5	E9PV98_MOUSE
22.1399	22.3039	21.7242	22.2453	22.2091	22.0811	22.398	21.8265	22.6847	22.1187	22.0183	22.1133	22.4896	22.8894	22.0982	22.3424	22.003	22.5456	21.8926	22.2248	E9PVA8	Gcn1	GCN1_MOUSE
19.8112	19.8555	19.8858	20.3275	19.9666	20.184	20.171	20.2502	20.2868	19.7942	19.9891	20.2489	19.9073	20.1813	20.1637	20.2566	19.4834	20.4253	19.5643	20.2573	E9PVB5	Ttc17	TTC17_MOUSE
19.5851	20.0372	20.0155	20.459	19.204	20.1563	19.9411	19.8246	20.9113	20.6188	19.3369	20.5102	20.4999	20.6726	20.3365	20.5199	20.5304	20.7238	19.7157	20.624	E9PVX6	Mki67	KI67_MOUSE
21.3026	21.369	21.2662	21.8614	21.6788	21.6277	21.7812	21.7473	22.0472	21.7087	21.7558	21.918	21.8628	22.3132	22.0285	22.1353	22.0398	21.7756	21.6556	21.8918	E9PVZ8	Golgb1	E9PVZ8_MOUSE
19.7698	19.5684	19.6038	20.316	19.809	20.0863	19.9738	19.8767	20.4005	20.1314	19.4755	20.0007	19.9425	20.3453	20.2912	20.2168	20.0602	19.4606	19.7574	20.9053	E9PWG6	Ncapg	E9PWG6_MOUSE
20.7475	20.7002	20.9073	21.6285	21.1623	20.9655	20.5765	20.7265	21.5263	21.2902	20.9007	20.2545	19.9622	20.6686	19.7662	20.4574	21.2868	20.6122	20.0625	20.0273	E9PWL0	Trim30d	E9PWL0_MOUSE
19.6342	19.5244	19.7441	20.2855	20.0042	20.0212	19.9326	19.9583	20.4766	20.1254	20.1506	19.5958	19.779	19.6598	19.7355	20.2932	19.8538	20.098	19.133	20.5378	E9PWW6	Zc3h7a	E9PWW6_MOUSE
20.3644	20.7719	20.5672	20.4692	20.9265	21.0963	20.9505	20.8529	21.1313	20.2287	20.0539	20.923	20.5624	20.8643	20.4063	20.8307	19.0578	19.2359	19.1332	20.617	E9PWW9	Rsf1	E9PWW9_MOUSE
19.918	20.0098	19.8552	19.583	19.1751	19.7391	19.7893	19.9498	19.7797	19.5002	19.7658	20.0261	19.8708	20.0665	19.9263	20.417	19.3188	19.6903	19.1935	20.263	E9PX68	Slc4a1ap	E9PX68_MOUSE
19.5136	NaN	NaN	NaN	19.3341	NaN	19.4838	19.4066	NaN	NaN	19.0431	19.3631	19.4076	19.4737	19.3323	19.278	NaN	NaN	NaN	19.4358	E9PX95	Abca17	ABCAH_MOUSE
19.1527	18.7054	18.8964	18.9673	19.0111	19.2671	19.34	19.0913	19.5222	18.8525	18.4297	19.1893	19.119	19.036	19.1101	19.1456	18.4902	18.617	18.2362	18.9643	E9PXF8	Sbf2	MTMRD_MOUSE
21.2523	21.317	21.2737	21.5208	21.3075	21.4768	21.4064	21.317	21.7972	21.2901	20.8146	21.5968	21.0537	21.1741	21.0103	21.1161	21.1554	20.9199	21.0204	21.1618	E9PY16	Adap1	E9PY16_MOUSE
21.1624	20.7363	20.9451	21.6424	21.3534	21.3125	21.1294	20.8364	21.7153	21.2004	21.6103	21.4566	21.1882	21.2152	20.8686	21.004	21.5712	21.4291	20.63	21.2825	E9PYD1	Fam98c	E9PYD1_MOUSE
16.7732	17.4962	16.8028	17.8644	17.2793	17.3161	16.9267	16.7216	NaN	NaN	NaN	17.357	17.2962	17.6508	NaN	NaN	NaN	NaN	17.4837	17.5075	E9PYF4	Lmo7	E9PYF4_MOUSE
19.6613	19.4922	19.3838	19.7992	NaN	19.7532	NaN	19.5911	19.9866	19.6126	19.6061	NaN	19.8219	19.5459	19.7079	20.1274	19.8866	19.7163	19.2996	NaN	E9PYF7	Ap1ar	E9PYF7_MOUSE
21.4359	21.2262	21.0302	21.8048	21.3451	21.2736	21.5719	21.2265	21.6827	21.3572	21.1247	21.6405	20.8975	21.4059	21.1735	21.1294	21.491	21.1378	20.9452	21.0386	E9PYG6	Rasa1	E9PYG6_MOUSE
20.7835	20.4785	20.5116	21.0522	20.795	20.9391	20.844	20.6522	21.2386	20.851	20.9826	20.9287	20.9325	20.6696	20.7089	20.9791	20.5248	20.9941	20.2297	21.2478	E9PYH6	Setd1a	SET1A_MOUSE
22.7497	22.6624	22.6142	22.6823	22.7349	22.7848	22.8012	22.4995	23.0947	22.5138	22.753	23.0019	22.7944	22.8378	22.9136	22.9919	22.0245	22.8116	21.8574	22.9766	E9PYK3	Parp4	PARP4_MOUSE
17.9155	18.2896	18.5285	19.5121	18.6025	18.6843	17.8534	17.9209	19.1519	18.4255	17.91	18.0302	17.829	17.9506	18.8412	17.9698	18.5004	18.4792	19.777	18.3569	E9PYL2	Prr12	PRR12_MOUSE
21.6632	21.3465	21.5242	22.1681	21.6984	21.806	21.6596	21.4961	22.4947	22.0163	21.8614	22.0645	21.8682	21.9585	21.9134	22.2565	21.6689	22.0386	20.8763	22.0369	E9PZJ8	Ascc3	ASCC3_MOUSE
20.7223	20.4428	18.2428	21.1492	21.0122	21.0139	20.999	20.5775	19.1636	20.6983	21.4632	21.3576	21.2015	18.9087	21.0183	20.9314	20.9925	18.813	19.3377	21.4052	E9PZM4	Chd2	CHD2_MOUSE
19.5657	19.5437	19.554	20.2378	19.6491	19.8721	19.7417	19.8703	20.2528	19.8117	19.8922	19.9829	19.8893	19.9852	19.8392	20.035	19.9137	19.8051	19.3056	20.1761	E9PZM7	Scaf11	E9PZM7_MOUSE
19.8862	19.6022	19.2659	19.9246	19.922	19.7503	18.1919	18.1265	20.5472	20.5418	18.1531	18.5578	18.782	19.7534	20.4053	18.3422	20.4878	18.7721	20.7028	18.4491	E9PZP8	Herc1	E9PZP8_MOUSE
20.5416	20.8315	21.2963	22.1884	20.6654	20.6728	20.5127	20.6394	21.7666	21.674	20.5203	21.3802	21.3322	20.5145	18.2603	21.7719	20.4706	20.2709	18.0438	20.5578	E9PZQ1	Ddx60	E9PZQ1_MOUSE
21.5077	21.3646	21.3099	20.4967	21.5141	21.8205	21.6651	21.3357	21.9591	21.0081	21.9969	22.1493	22.0166	21.5203	21.5454	22.1769	20.3882	21.9028	19.0514	21.9828	E9Q0B6	Dnah6	E9Q0B6_MOUSE
19.9384	19.4857	19.854	19.8485	19.8389	19.8839	19.7039	19.7634	20.2264	19.9958	20.0253	20.1672	19.9134	19.8183	20.0525	20.2282	20.1433	19.0839	18.9741	19.7525	E9Q0S6	Tns1	TENS1_MOUSE
21.7401	21.7409	22.0215	22.7032	22.0132	21.7917	21.9157	22.132	22.4986	22.3685	21.8103	22.26	22.3041	22.5382	22.4482	22.1142	23.2586	22.2748	22.5128	21.7345	E9Q137	Tex264	TX264_MOUSE
20.1007	20.1503	19.9516	20.4969	20.041	20.3876	20.327	20.2376	20.7162	20.2447	20.2741	20.2784	20.1716	20.4054	20.5277	20.4556	20.1534	20.3665	19.6027	20.3832	E9Q166	Atad2b	E9Q166_MOUSE
18.5393	18.8213	18.6154	20.1341	19.1426	18.7142	18.9407	19.1841	19.438	19.3389	19.0728	18.9724	18.564	19.1475	19.2604	18.8938	21.1794	18.8922	20.269	18.8039	E9Q1A5	Zfp384	E9Q1A5_MOUSE
22.3221	21.8791	21.7817	22.8077	22.1117	22.3614	22.2976	21.8946	23.0071	22.6394	22.8703	22.5359	22.5268	22.4379	22.4628	22.997	22.172	22.7006	21.7701	22.7935	E9Q1P8	Irf2bp2	I2BP2_MOUSE
20.8388	20.9029	21.0322	21.344	20.9945	21.0716	21.3813	21.1468	21.3605	21.2475	21.2409	21.3639	21.2231	21.8269	21.6378	21.5238	21.5419	21.0049	21.7868	21.2643	E9Q236	Abcc4	MRP4_MOUSE
21.9337	21.2979	22.0223	20.5732	21.6342	21.6262	21.9451	22.4485	20.5403	20.7981	19.9598	21.7886	21.0676	21.3927	21.5143	20.9885	20.3843	19.4382	21.0222	24.8597	E9Q2C0	Cfap46	E9Q2C0_MOUSE
19.6532	19.4664	19.2931	19.3743	19.1185	19.5208	19.6192	19.6152	19.921	19.7575	19.0391	19.8843	19.5688	19.5836	19.2498	19.6649	19.0146	19.7932	18.9752	19.7706	E9Q2E4	Hectd4	E9Q2E4_MOUSE
20.5611	20.5424	19.9955	20.7081	20.2994	20.2073	20.5691	20.5076	20.9872	20.4788	20.6881	20.8095	20.3625	20.3151	20.4148	20.6126	19.7366	20.4494	19.4002	20.5525	E9Q2I4	Mideas	E9Q2I4_MOUSE
22.3223	22.0652	22.0243	21.7755	22.3826	22.3182	22.4238	22.3261	22.3651	21.9513	21.4312	22.1718	22.0095	21.5099	21.8063	21.8137	22.6242	22.0793	21.1733	22.2422	E9Q2M9	Wdfy4	WDFY4_MOUSE
20.8247	20.2819	20.6962	21.267	20.5607	20.4358	20.4833	20.5201	21.546	20.9948	19.1294	21.3187	20.5211	19.449	21.4578	20.8596	19.223	20.4212	19.3482	19.9579	E9Q309	Cep350	CE350_MOUSE
19.9129	20.048	19.9895	18.4582	19.8846	19.5964	18.1537	19.8481	18.6763	19.8732	17.7042	20.0187	19.3511	18.5091	18.0986	19.5321	20.0167	20.1677	17.5029	20.0774	E9Q368	Tarbp1	E9Q368_MOUSE
20.0781	19.572	19.9463	20.6355	20.756	20.7637	20.6109	20.0035	21.3564	20.5009	20.6877	20.8602	20.3527	20.316	20.3002	20.1678	20.4756	20.6112	20.1603	20.9471	E9Q394	Akap13	AKP13_MOUSE
19.2516	19.2763	18.9222	19.7825	19.3367	19.6148	19.835	18.9455	19.6499	18.911	19.0062	19.3073	19.5156	19.552	19.2757	19.0037	19.6654	19.5638	18.2985	19.3747	E9Q3C1	C2cd2	C2CD2_MOUSE
21.0558	21.11	21.0324	21.3458	21.275	21.2753	21.0823	20.9731	21.4943	21.445	21.1767	21.2254	21.1818	21.141	21.0898	21.3964	20.474	21.3101	20.2619	21.2016	E9Q3G8	Nup153	E9Q3G8_MOUSE
22.362	21.7264	21.7612	21.8216	23.6619	23.0356	21.9529	21.9651	22.6799	23.0148	21.3444	22.2554	21.6363	22.0924	21.4852	22.6781	21.5585	22.3681	21.4952	22.7017	E9Q3L2	Pi4ka	PI4KA_MOUSE
21.6248	21.4546	21.5149	22.0412	22.03	21.8365	21.994	21.7212	22.0809	21.9829	21.0058	21.5013	21.6016	22.0462	21.8467	21.5638	21.8152	22.0876	21.8451	22.1123	E9Q3L4	Ifi207	E9Q3L4_MOUSE
20.3334	19.9279	20.3432	20.7721	20.4854	20.4451	20.4297	20.4734	21.0434	20.6735	20.2972	20.6801	20.4849	21.0066	20.6241	20.9348	20.7381	20.8777	20.0908	20.639	E9Q411	Nbas	E9Q411_MOUSE
20.2364	NaN	20.6384	20.1454	20.3085	20.4779	NaN	20.0701	20.9243	20.4543	20.4031	21.0145	20.8231	20.7241	20.869	NaN	20.2408	20.7169	20.733	NaN	E9Q414	Apob	APOB_MOUSE
18.7228	18.5533	18.1604	18.6844	18.3414	18.6586	18.567	18.6465	18.928	18.2765	18.71	18.9065	18.8184	19.1574	19.0353	19.0939	17.2626	18.4531	17.5926	18.817	E9Q444	Zbtb21	E9Q444_MOUSE
18.263	18.721	18.5569	17.0885	17.6334	18.3152	18.926	18.7119	17.7041	17.3439	17.2978	17.4708	17.3906	17.6236	17.8358	17.7504	17.2579	17.0462	17.5932	18.0132	E9Q4F7	Ankrd11	ANR11_MOUSE
21.2808	20.9576	20.8295	21.7391	21.7555	21.4389	21.3063	21.2209	22.0265	21.2224	21.4478	21.5284	20.0682	21.7088	21.8358	21.9573	20.6025	21.0188	19.4145	19.7837	E9Q4N7	Arid1b	ARI1B_MOUSE
21.0407	20.9749	20.8807	21.226	21.0524	21.1134	21.1304	21.0139	21.6188	20.9354	21.1552	21.0594	21.1943	21.2126	21.0794	21.2075	21.3421	21.4586	20.5115	21.3448	E9Q512	Trip11	E9Q512_MOUSE
23.6584	23.5321	23.5343	24.415	23.8618	23.7415	23.5531	23.4712	24.3414	23.9146	23.8368	23.6883	23.3013	23.7654	23.3276	23.6498	24.0895	23.9102	23.2449	23.5602	E9Q555	Rnf213	RN213_MOUSE
22.621	22.3456	22.4981	22.7994	22.4749	22.5859	22.7044	22.5945	22.9034	22.7448	22.6433	22.9016	22.7088	22.9905	23.0343	23.0585	22.5983	22.7641	22.4284	22.971	E9Q5C9	Nolc1	NOLC1_MOUSE
19.7882	19.725	20.2479	21.3782	19.7055	20.7685	20.7566	19.3806	21.6715	20.5937	21.0323	19.8328	20.0263	21.2485	21.1669	21.3445	20.4556	19.8324	19.4547	20.0973	E9Q5F9	Setd2	SETD2_MOUSE
22.7941	22.7879	22.6819	22.894	22.7966	23.13	22.9672	22.9052	23.2407	22.6616	22.8997	22.8685	23.1003	23.0291	23.0668	23.3429	22.0188	22.8465	21.3534	23.022	E9Q5K9	Ythdc1	YTDC1_MOUSE
18.3417	17.9984	18.5114	18.7865	18.5153	18.0428	18.1266	18.8659	18.8206	18.6363	18.2176	18.2486	18.1181	18.317	19.0906	18.4335	18.6172	18.0167	17.5178	17.0519	E9Q612	Ptpro	PTPRO_MOUSE
27.2864	27.195	27.3064	27.6295	27.2605	27.4795	27.478	27.4185	27.8906	27.3932	26.8589	27.7505	27.5344	27.6935	27.714	27.713	27.1706	27.1417	26.8298	27.3105	E9Q616	Ahnak	E9Q616_MOUSE
22.7951	23.0262	23.0755	23.4896	23.2233	23.0349	23.174	23.0475	23.5661	23.2348	23.4877	23.4847	22.754	23.0989	23.4724	23.1538	23.1408	23.0062	22.2147	22.7886	E9Q634	Myo1e	MYO1E_MOUSE
22.7743	22.6238	22.7671	23.1843	22.8044	22.8606	22.9066	22.7754	23.2087	22.9213	22.4488	NaN	22.795	23.0285	22.6497	22.7421	22.6489	22.8723	22.3215	22.8677	E9Q6E5	Srsf11	E9Q6E5_MOUSE
22.2292	21.9319	21.7624	19.8278	21.9518	22.1988	21.8128	21.6434	21.9946	20.6132	22.3426	22.0997	20.9326	19.4276	20.4941	21.3004	NaN	21.5375	18.1201	22.4285	E9Q6H8	Plekha5	E9Q6H8_MOUSE
22.798	22.6867	22.5063	23.3295	22.9856	23.2634	23.0929	22.8222	23.2405	22.8699	23.2702	22.4318	22.4275	20.2068	22.6649	22.5798	23.7212	19.8338	18.8999	22.7036	E9Q6J5	Bod1l	BD1L1_MOUSE
23.9009	23.7149	23.6858	22.8464	23.7692	24.019	24.0716	23.8337	23.9569	23.3002	23.8986	24.0383	23.9581	23.7537	23.7724	24.1105	22.8913	23.8694	19.0194	24.0068	E9Q6P5	Ttc7b	TTC7B_MOUSE
19.7967	19.518	19.4813	20.4924	19.5436	19.8666	19.6878	19.6909	20.0636	19.4791	19.687	19.805	19.5137	20.1556	18.9037	19.5387	19.665	20.073	18.9434	19.4221	E9Q6R7	Utrn	E9Q6R7_MOUSE
20.3199	20.1418	20.302	20.8373	20.2778	20.0865	20.2322	20.109	21.0183	20.6107	20.5381	20.5572	20.4289	20.8816	20.6102	20.334	20.471	20.3746	20.2515	20.1211	E9Q735	Ube4a	UBE4A_MOUSE
18.4873	18.5546	18.793	18.8057	18.8514	18.646	18.9085	18.6201	19.3412	18.2429	18.6147	18.9083	18.8979	19.0378	18.4973	18.6759	18.2501	18.7671	17.3897	18.5217	E9Q777	Akap11	E9Q777_MOUSE
19.748	19.6804	19.6661	20.0257	19.8993	19.8702	19.6083	19.3218	20.2404	19.8269	20.2081	20.2439	19.967	19.845	20.1028	20.0234	19.706	20.0982	19.2952	20.1935	E9Q784	Zc3h13	ZC3HD_MOUSE
20.9385	20.9387	21.4448	23.0806	22.1336	21.0381	21.2204	21.2298	22.2434	22.5928	21.1088	21.0449	20.7001	22.0614	21.9027	20.1226	NaN	21.4752	NaN	18.5331	E9Q7C4	Prr14l	E9Q7C4_MOUSE
20.1078	19.8453	20.0513	20.2898	19.9851	20.3327	20.3661	20.1616	20.6703	20.1358	19.9565	20.2589	20.1997	20.2733	19.7964	20.3134	19.7217	20.2384	19.1102	20.4295	E9Q7E2	Arid2	ARID2_MOUSE
19.6878	19.6693	19.586	19.6097	19.4893	19.9315	19.8277	19.6234	19.9129	19.3024	19.6733	19.6986	19.8497	19.6311	19.5941	19.7562	18.942	19.7343	NaN	19.9844	E9Q7F2	Rnf169	RN169_MOUSE
23.0089	22.8375	22.7725	23.1573	23.2999	23.0641	22.9154	22.9451	23.3373	23.0465	22.8925	23.1331	22.7242	22.8211	22.8229	22.9043	22.6715	22.7175	22.5421	23.0545	E9Q7G0	Numa1	NUMA1_MOUSE
19.9737	19.6036	16.2339	20.5684	17.08	20.963	21.2692	16.8182	21.3724	17.9394	16.8512	20.285	21.3358	20.8341	20.6524	20.1769	18.8077	21.2962	18.5139	20.7905	E9Q7L1	Urb2	E9Q7L1_MOUSE
17.9583	18.1345	18.2163	18.4308	NaN	NaN	18.4413	18.3497	18.2593	18.0287	18.0641	18.269	18.0281	18.4722	18.6116	18.513	NaN	18.0992	18.0493	18.1491	E9Q8D0	Dnajc21	DJC21_MOUSE
21.552	21.3421	21.9428	22.1425	21.6909	21.577	21.5572	21.7064	22.1311	21.6119	21.7981	21.7279	21.155	21.3576	21.1375	21.4068	21.5052	21.5048	20.8962	21.5408	E9Q8I7	Nfxl1	E9Q8I7_MOUSE
17.197	NaN	16.8609	17.1111	17.1404	17.171	17.1826	17.0266	17.5444	17.0005	17.1661	17.1725	16.856	17.0016	16.8429	17.2746	15.6587	16.4564	15.1193	17.0978	E9Q8I9	Fry	FRY_MOUSE
23.7062	23.5336	23.4549	23.5738	23.4486	23.8494	23.622	23.2779	23.96	23.3423	23.8917	23.8431	23.7359	23.5407	23.3478	24.3368	22.5548	23.528	21.4542	23.7735	E9Q8T7	Dnah1	DYH1_MOUSE
23.5524	23.2259	23.2286	23.8314	23.8781	23.7633	23.6134	23.4795	24.3219	23.7345	24.0803	23.6851	23.4763	23.2309	23.1823	23.7144	23.1678	23.7153	22.355	23.886	E9Q912	Rap1gds1	GDS1_MOUSE
21.2293	21.1056	20.9372	22.0524	21.5665	21.6789	21.2543	21.1576	22.1581	21.6494	21.6587	21.6427	21.4876	21.8073	21.2233	22.0282	21.3592	21.6319	20.883	21.7577	E9Q9A9	Oas2	OAS2_MOUSE
18.0152	18.2356	17.92	18.1776	17.5203	18.48	18.1755	18.3439	18.8285	NaN	NaN	17.923	NaN	17.792	17.4806	18.0483	NaN	NaN	NaN	NaN	E9Q9B3	Spryd3	E9Q9B3_MOUSE
18.7137	19.9643	20.1685	19.2251	18.9911	19.4121	20.2472	20.0461	19.7733	19.3205	18.9871	19.5206	19.6275	19.4592	20.0185	19.3035	19.6668	19.4954	19.2568	19.2878	E9Q9B7	Kidins220	E9Q9B7_MOUSE
18.202	17.7378	17.9248	18.4652	18.6039	NaN	NaN	17.8116	18.6057	18.1995	18.6537	18.4081	18.5384	18.4522	18.4611	18.8166	16.7491	NaN	NaN	18.4249	E9Q9D5	Rabl2	RBL2A_MOUSE
18.1901	18.1136	18.1908	17.5137	18.1158	18.4069	18.3525	18.1455	18.1351	17.6926	17.6836	18.1567	17.7184	18.1511	17.6643	17.9582	17.2778	17.6116	15.5669	17.7914	E9Q9M8	Pwwp2b	PWP2B_MOUSE
20.8832	20.8988	21.0511	21.1966	20.9254	21.0409	21.0956	20.9545	21.3578	20.8582	21.1705	20.917	21.0381	21.1015	21.1547	21.1352	20.6328	20.9962	20.3526	21.2373	E9QAE3	Btaf1	E9QAE3_MOUSE
21.6252	21.5283	21.645	22.1995	21.5885	21.7321	21.5878	21.5271	22.1291	21.8231	21.7626	21.806	21.5553	22.1252	21.6611	21.8709	21.5678	21.7409	21.0384	21.8428	E9QAM5	Helz2	HELZ2_MOUSE
19.8305	19.8195	20.1369	20.3962	20.1697	20.5615	20.2651	20.3103	20.7132	20.1143	19.9661	20.2757	20.1475	20.311	20.0041	20.0218	20.3133	20.5113	19.1747	20.5005	E9QAP7	Taf4	E9QAP7_MOUSE
22.4282	22.3199	22.4133	22.9583	22.6649	22.6616	22.6339	22.4342	23.3181	22.8059	22.8796	22.8046	22.8037	22.9422	22.8285	23.0533	22.8025	22.6879	22.2487	22.7775	E9QAT4	Sec16a	SC16A_MOUSE
20.4903	20.4844	20.5056	21.2417	20.7142	20.6062	20.348	20.4666	20.7679	20.5787	19.9368	20.5826	20.2094	20.7122	20.2221	20.0838	21.7126	20.6464	20.4849	20.4292	F2Z3U3	Raph1	F2Z3U3_MOUSE
22.0029	22.284	22.0164	21.9926	22.3127	22.0513	21.8837	22.1127	21.9992	21.8662	21.7912	22.0233	21.9227	21.2101	21.0476	21.4374	21.4636	22.0384	20.7039	22.0154	F2Z461	Herc6	HERC6_MOUSE
17.6419	NaN	17.494	17.0415	NaN	17.5449	NaN	17.366	18.3383	NaN	NaN	NaN	NaN	17.7368	18.3361	17.8492	NaN	17.5796	NaN	17.0813	F6U5V1	Larp1b	F6U5V1_MOUSE
21.7302	21.7516	22.0154	22.0803	21.9844	22.1335	21.9122	22.1046	22.1385	21.831	21.562	22.0342	21.92	21.7361	21.9898	21.9858	21.4407	21.9113	21.2617	22.2166	F6ZDS4	Tpr	TPR_MOUSE
21.8825	21.9298	21.9928	22.4263	22.1848	22.2176	22.0376	22.0415	22.3456	21.9402	22.1988	21.8416	21.7596	21.7726	21.7994	22.2791	21.3555	22.1634	20.7735	22.1645	F7BJB9	Morc3	MORC3_MOUSE
20.4895	21.0443	20.8431	22.0535	20.6055	20.5165	20.9186	20.986	21.2382	21.0525	20.6588	20.8893	20.4	20.8449	20.757	20.9611	21.6125	20.5532	22.2488	20.9011	F8VPK0	Ttc37	F8VPK0_MOUSE
21.9841	21.88	21.9554	22.2384	22.3512	22.2599	22.2305	21.9267	22.5541	21.7733	21.9663	22.0715	22.0734	21.4656	21.8852	21.8659	21.8933	22.2171	21.4026	22.2054	F8VPN4	Agl	F8VPN4_MOUSE
19.6263	20.2258	19.7887	19.8534	19.9931	19.9166	19.9346	19.8331	20.5839	20.0508	20.3727	20.1688	20.2395	19.9364	19.8968	20.0432	19.5569	20.1515	19.0082	20.2131	F8VPP8	Zc3h7b	F8VPP8_MOUSE
17.9544	18.5332	18.9216	19.0379	18.1333	18.5276	18.7515	18.3553	19.399	18.1995	18.8832	18.7398	17.6827	18.7619	18.3207	18.7468	17.5522	17.5514	16.6059	18.0135	F8VPQ2	Arid4a	ARI4A_MOUSE
20.9036	20.5864	21.0896	NaN	NaN	20.9389	21.5017	21.2744	NaN	NaN	NaN	21.0434	20.1945	NaN	NaN	NaN	NaN	NaN	NaN	19.5972	F8VPU6	Usp9y	F8VPU6_MOUSE
17.0698	16.9953	18.9012	17.6679	17.1562	17.1804	17.4659	17.4002	19.8148	17.5633	16.5002	17.3115	19.2754	18.1145	17.8331	17.6164	18.3822	17.8094	16.9841	18.1524	F8VPZ3	Usp32	F8VPZ3_MOUSE
19.1512	19.1739	18.9186	19.2419	19.1074	19.1468	19.0619	18.9993	19.3333	19.0929	19.3179	19.2825	18.809	18.9019	19.2785	19.2399	18.9079	18.8974	19.1025	19.1571	F8VPZ9	Bicra	BICRA_MOUSE
19.6097	19.3853	19.711	19.6298	19.7084	19.7936	19.8392	19.9896	20.0815	19.3254	19.8726	20.0244	19.5528	19.9557	19.9697	20.1436	19.1568	19.6518	18.7144	19.9958	F8VQ05	Fryl	F8VQ05_MOUSE
18.579	14.2102	NaN	NaN	18.6713	18.8561	18.5926	18.1664	19.0179	18.5131	NaN	NaN	18.6072	19.2025	19.0851	18.8395	NaN	NaN	17.6417	18.43	F8VQ29	Iqgap3	F8VQ29_MOUSE
17.9604	18.0629	18.0555	18.1386	17.7336	17.6889	18.4197	18.2127	18.6175	18.5028	18.3316	18.2793	18.0591	18.2617	18.4176	18.8413	17.7552	18.584	17.6322	18.0079	F8VQ70	Scaper	F8VQ70_MOUSE
19.6258	18.6975	19.1584	19.3518	19.0823	19.378	19.7959	18.6235	19.2601	18.7903	19.2921	19.0098	18.9923	19.2437	19.4482	19.6647	18.8463	18.9091	18.7892	19.4594	F8VQB6	Myo10	MYO10_MOUSE
21.8514	21.8215	21.9095	22.5983	22.0924	22.1953	22.2006	22.0496	22.4946	22.3644	21.975	22.165	22.0906	22.3419	22.4996	22.3412	22.4856	22.004	22.2199	21.8378	F8VQC1	Srp72	F8VQC1_MOUSE
19.4578	19.4305	19.6635	20.5717	20.0418	19.6644	19.5922	19.4908	20.3215	20.2753	19.5359	19.2264	NaN	NaN	NaN	19.1263	19.8177	18.8673	NaN	NaN	F8VQG4	H2-T24	F8VQG4_MOUSE
18.4823	18.2679	18.2855	18.6588	18.5912	18.4823	18.5351	18.2583	18.8585	18.4928	18.3391	18.5856	18.3527	18.6642	18.6955	18.6575	18.1926	18.516	17.6658	18.0302	F8VQG7	N4bp2	F8VQG7_MOUSE
17.5936	18.0593	17.8562	18.2116	16.2971	17.9302	17.1326	18.0753	18.4139	17.8133	18.0665	18.153	18.3082	17.4449	17.8853	18.4109	NaN	18.0068	17.2889	18.0038	G3UVV3	Zfp407	G3UVV3_MOUSE
17.6972	17.9424	18.0784	18.9903	18.2816	18.2306	18.2861	18.0324	18.6766	18.6659	18.2017	18.2867	17.8569	18.5947	18.6216	18.1777	18.7374	18.2749	18.4774	18.1262	G3X8Q1	Cabin1	G3X8Q1_MOUSE
21.2646	22.0018	21.8516	21.0743	21.363	21.0486	21.6883	21.5581	21.4543	21.2921	21.117	20.8989	20.9101	20.931	21.1403	21.0958	22.0245	21.1521	21.1449	21.2668	G3X8U3	2210016F16Rik	G3X8U3_MOUSE
19.8408	19.913	19.959	20.3953	19.9082	20.0992	19.8896	19.6193	20.4444	19.8878	20.1198	20.0982	20.0086	20.4794	20.4272	20.5861	20.3585	20.1382	20.0366	19.7638	G3X8X0	Dhx16	G3X8X0_MOUSE
22.0618	22.0666	22.2755	22.2256	21.9206	22.1402	22.2212	22.1883	22.2836	22.1394	21.6739	22.2791	22.3602	22.3153	22.3002	22.1962	22.188	22.3298	21.5533	22.3834	G3X972	Sec24c	G3X972_MOUSE
18.7527	19.5762	19.3819	20.5561	19.3911	19.2497	19.1831	21.0019	20.253	20.2181	19.7092	19.8353	19.3673	19.6848	20.24	19.6466	20.6471	19.946	20.5064	19.5373	G3X9B1	Heatr1	G3X9B1_MOUSE
20.079	20.0531	19.8274	20.1969	19.6238	20.1615	20.4246	20.1702	20.2009	20.0451	19.8105	20.2431	20.1122	20.1673	20.3254	20.3743	18.218	19.4792	18.5548	20.0238	G3X9F6	Sh3tc1	G3X9F6_MOUSE
17.4228	17.3619	17.1914	17.9099	17.799	NaN	17.7941	17.7722	18.1437	17.3708	17.8373	17.6085	17.8941	NaN	NaN	17.3484	NaN	17.5671	NaN	17.9016	G3X9G7	Zfp809	ZN809_MOUSE
20.2397	19.2859	19.2263	20.6249	19.5968	19.689	19.6052	19.4939	20.1666	19.9171	20.3284	19.8748	19.8258	20.6727	19.9821	20.1053	20.3071	19.8002	19.9033	21.7125	G3X9J0	Sipa1l3	SI1L3_MOUSE
20.6465	20.1135	20.5551	21.1166	20.9068	20.5891	20.9831	20.7737	20.8418	21.0785	20.8614	21.2904	20.6472	20.7675	21.0394	20.9644	20.8575	20.3011	20.5119	20.6922	G3X9K3	Arfgef1	BIG1_MOUSE
20.55	20.473	20.4425	20.6326	20.3931	20.7411	20.6611	20.5125	21.0278	20.2952	19.5924	20.751	20.6257	20.5563	19.684	20.5348	20.1248	20.8464	19.3191	21.1667	G3X9Z4	Pcf11	G3X9Z4_MOUSE
17.669	17.7195	17.4314	18.305	17.0718	18.5056	18.1909	18.0038	17.6999	17.5115	17.5205	NaN	17.449	17.5122	NaN	17.8719	16.7517	16.5233	16.2675	16.5558	G3XA30	Nsmce4a	G3XA30_MOUSE
23.9468	23.7974	23.9261	24.2679	23.983	24.0111	24.0436	23.8531	24.4947	24.0343	23.8852	24.339	23.7342	23.8294	23.2318	23.4047	23.7217	23.712	22.9067	23.754	G5E829	Atp2b1	AT2B1_MOUSE
22.752	20.6446	20.5695	20.9046	20.5511	20.741	20.8308	22.5366	23.3447	22.9754	20.8721	23.2641	20.4795	20.6849	23.2215	20.7989	20.7078	22.7346	22.5358	20.7699	G5E870	Trip12	TRIPC_MOUSE
22.0303	22.0439	22.2124	22.3556	22.1508	22.1421	22.0777	22.1531	22.3905	22.0865	22.3187	22.4763	22.0728	21.8845	22.2766	22.1593	21.9504	21.9347	21.2676	22.0007	G5E895	Akr1b10	G5E895_MOUSE
20.3045	20.2242	20.1156	20.3129	20.5996	20.4885	20.6522	20.4754	20.9784	20.4051	20.5993	20.6288	20.2148	20.5765	20.3325	20.0154	20.2361	20.0845	19.3889	19.8672	G5E897	Poglut3	PLGT3_MOUSE
19.1822	18.5574	18.74	19.4054	NaN	19.4436	19.513	19.0958	19.8934	19.3996	19.3361	18.7738	19.1679	19.1337	19.0019	19.2623	19.562	18.8252	17.3511	19.6878	G5E8B9	Zbtb11	ZBT11_MOUSE
18.2956	18.3349	18.9683	18.6579	18.5477	18.6201	18.9524	18.3927	18.8911	18.4377	18.3194	19.0132	18.6763	18.4319	18.8579	18.7385	18.229	18.2596	17.8512	18.6398	G5E8P1	Brd1	BRD1_MOUSE
22.8321	22.6864	22.9491	23.6009	23.2118	23.0641	22.998	22.8671	23.5187	23.2544	22.9141	22.9951	22.9456	23.326	23.1843	23.382	23.3768	23.0606	22.8356	22.718	G5E8V9	Arfip1	ARFP1_MOUSE
21.2099	NaN	21.2981	21.3707	21.0325	21.3928	21.7515	21.2251	21.8422	21.4111	21.4737	21.4161	21.404	21.0003	21.7223	21.5547	21.1127	20.981	20.5808	21.6291	G5E905	Zfp871	G5E905_MOUSE
23.4004	23.5273	23.1157	20.1159	22.3477	23.2937	23.4172	23.3407	22.0649	20.9533	22.6601	23.1146	22.6536	22.1307	22.6056	22.9888	19.6705	21.804	19.8217	23.3445	H3BKQ3	Evi5l	H3BKQ3_MOUSE
18.0971	18.3358	17.987	18.5097	18.0778	18.6773	18.2933	18.1627	18.3283	17.9016	18.2497	18.3378	18.5076	18.5623	17.9328	18.4919	17.547	18.5104	NaN	19.3462	J3QK55	2010315B03Rik	J3QK55_MOUSE
20.724	20.5855	20.6225	20.7364	20.5608	20.5385	20.8273	20.8012	20.7799	20.812	20.5902	20.9825	20.6777	20.9822	21.1562	20.8937	21.1141	20.4273	20.7281	20.6589	J3QN89	Aamp	J3QN89_MOUSE
18.111	18.1405	18.2995	NaN	17.8071	18.057	18.102	17.9432	NaN	NaN	17.9993	17.9906	17.67	17.5541	17.8453	17.6068	NaN	17.7861	NaN	18.1114	M0QWN7	Usp35	M0QWN7_MOUSE
24.1269	24.0445	24.0837	24.2722	24.2179	24.3051	24.0417	24.1018	24.5861	23.8834	23.6694	24.3474	24.0992	24.5171	24.083	23.9611	23.2858	24.1127	23.252	24.3929	O08528	Hk2	HXK2_MOUSE
25.6063	25.4879	25.5434	25.824	25.5728	25.674	25.7353	25.6084	26.1837	25.8894	25.8113	25.8864	25.8032	26.0829	25.9923	25.9459	25.692	25.401	25.1613	25.486	O08529	Capn2	CAN2_MOUSE
23.6136	23.216	23.6386	23.8998	23.5558	23.5938	23.4413	23.2981	24.1069	23.4888	23.6597	23.7987	23.4034	23.5508	23.6367	23.8215	23.1857	23.48	22.7514	23.4325	O08539	Bin1	BIN1_MOUSE
24.739	24.7333	24.839	24.9697	24.7271	24.8528	24.8803	24.8459	25.0871	24.5901	24.8507	24.978	24.8647	24.9441	24.8917	25.0475	24.0729	24.8472	23.485	24.9663	O08547	Sec22b	SC22B_MOUSE
20.0625	19.8682	20.0345	19.7488	20.0923	20.0881	20.0589	20.2363	20.5538	19.9735	20.2165	20.0916	20.087	20.1092	19.9361	20.1123	19.1239	20.7544	17.9255	20.1559	O08550	Kmt2b	KMT2B_MOUSE
26.243	26.2606	26.2898	26.5138	26.4286	26.3975	26.332	26.2574	26.6922	26.4133	25.7481	26.38	25.8383	26.062	26.2044	25.8601	26.0764	25.957	25.2973	26.0461	O08553	Dpysl2	DPYL2_MOUSE
22.161	22.0984	22.1455	23.1573	22.4584	22.142	22.0981	22.0565	22.7177	22.6191	22.2629	21.7256	21.3469	22.3229	21.7	21.6807	22.6893	22.015	22.0434	21.095	O08573	Lgals9	LEG9_MOUSE
22.995	23.0524	22.8593	23.3187	23.0526	22.9142	23.0787	23.0558	23.2326	22.8321	22.3977	23.1222	22.7428	23.3106	22.9911	22.6641	22.7316	23.1506	22.5305	22.7194	O08579	Emd	EMD_MOUSE
17.7046	17.5536	17.4158	18.1404	17.3545	17.9774	17.8221	17.5327	18.4334	17.6759	18.0052	18.0332	17.8448	18.1374	18.0879	18.375	17.1068	17.7499	16.834	18.0205	O08580	Esrra	ERR1_MOUSE
19.7296	19.7818	19.8084	20.3309	19.9328	19.8582	20.1085	19.8013	19.8859	19.8343	19.7116	20.0669	19.61	20.2584	20.1471	19.9899	20.1843	19.4183	20.1904	19.6474	O08582	Gtpbp1	GTPB1_MOUSE
23.4829	23.5512	23.5706	23.8689	23.4529	23.7914	23.692	23.6349	24.007	23.7077	22.889	23.6864	23.4161	23.816	23.7045	23.7126	23.2054	23.4608	22.9208	23.475	O08583	Alyref	THOC4_MOUSE
22.5834	22.269	22.7336	24.6937	23.4026	22.7138	22.7359	22.5919	23.8498	24.1784	23.2933	23.1868	22.8973	23.8517	23.6033	23.031	25.1479	23.7306	24.4708	22.2571	O08585	Clta	CLCA_MOUSE
20.5024	20.3659	20.4312	21.4703	20.9944	20.856	20.7358	20.5122	21.7897	21.0794	20.5064	20.9958	20.8712	21.0009	20.6199	20.6467	20.8063	21.2024	20.3581	20.8407	O08586	Pten	PTEN_MOUSE
21.269	20.9813	21.1175	21.1579	21.0002	21.1827	21.1116	20.9837	21.4904	20.9654	21.2474	21.6032	21.4892	21.4879	21.3913	21.7257	21.1216	21.3051	20.5843	21.41	O08599	Stxbp1	STXB1_MOUSE
20.8736	20.8125	20.7464	20.8903	20.8599	20.7776	20.9573	NaN	21.2619	20.787	21.056	20.9359	20.6096	20.3163	20.6612	20.6972	20.7779	21.0462	19.5924	NaN	O08600	Endog	NUCG_MOUSE
18.8482	18.4851	18.7185	19.8305	18.8887	18.5199	19.1976	18.5383	19.0543	19.0011	18.4858	19.0073	17.8987	19.2429	19.1143	18.6395	19.7153	18.7416	19.6064	NaN	O08605	Mknk1	MKNK1_MOUSE
20.7857	23.0453	23.1167	22.6796	20.6348	21.2004	20.719	20.3069	23.744	19.4121	23.2674	23.2607	23.0717	23.424	23.1086	23.2766	NaN	22.4446	21.343	22.2092	O08638	Myh11	MYH11_MOUSE
17.9617	18.2181	18.138	19.0053	17.8678	17.4941	17.9202	18.3499	18.2291	18.4197	17.8525	17.5424	18.1294	18.6337	18.3895	18.251	18.0766	17.626	18.1522	17.3298	O08648	Map3k4	M3K4_MOUSE
23.1911	23.0964	22.9479	22.3505	22.773	22.9029	23.1961	23.1679	22.8119	22.2462	22.4818	22.8848	22.6884	22.5239	22.219	22.4629	21.2727	22.2475	21.8982	22.8533	O08663	Metap2	MAP2_MOUSE
19.659	NaN	NaN	20.0973	19.8441	NaN	NaN	19.6282	20.395	20.133	19.6724	20.094	NaN	20.3283	19.7649	NaN	19.8092	18.7096	19.6174	NaN	O08688	Capn5	CAN5_MOUSE
21.3513	21.2364	21.3597	21.7107	21.1467	21.4681	21.2169	21.5937	21.7288	21.56	21.2231	21.9847	22.3092	21.9987	22.3298	22.5022	21.3207	22.017	21.0402	22.2575	O08691	Arg2	ARGI2_MOUSE
23.471	23.638	24.2587	25.2263	24.2529	23.9469	24.2214	24.3865	24.6988	24.7408	23.8093	24.3823	24.5862	25.3728	25.4697	25.0863	25.1858	24.4292	24.7916	23.6719	O08709	Prdx6	PRDX6_MOUSE
19.6391	19.741	19.5498	19.811	19.3994	19.5284	19.7616	19.6133	20.2136	19.7267	19.778	20.2039	19.8207	20.0955	20.0845	20.1035	19.6184	20.0591	18.9117	19.8769	O08715	Akap1	AKAP1_MOUSE
19.2282	19.1203	19.7745	21.5982	19.9668	19.633	19.6661	19.7598	20.0364	20.9453	19.3024	19.6226	19.3749	21.1017	20.6672	19.6297	22.2743	19.1492	22.5073	18.5901	O08734	Bak1	BAK_MOUSE
20.6219	20.7796	21.0149	21.8537	21.0214	20.8007	20.695	20.7583	21.3428	21.5007	21.2291	20.9145	20.8296	21.0124	21.1641	21.0464	21.9183	20.59	21.6735	20.1754	O08738	Casp6	CASP6_MOUSE
22.0143	22.0511	22.1988	22.752	21.971	22.0236	22.3899	22.1722	22.8437	22.3265	22.7236	22.7531	22.9544	23.376	23.163	23.2302	23.3972	22.647	23.0124	22.3229	O08739	Ampd3	AMPD3_MOUSE
19.5905	18.9143	19.5519	19.941	19.7451	19.8193	19.7286	19.5681	20.3183	19.6826	19.7394	20.1438	20.0205	19.8976	19.891	20.2223	19.7053	20.5215	19.5226	20.3189	O08740	Polr2j	RPB11_MOUSE
22.7304	22.7145	22.8936	23.802	22.9952	22.9438	23.0241	22.9803	23.4821	23.1408	23.0583	23.3185	22.9872	22.4748	23.4151	22.5552	23.8415	22.9599	23.2028	22.8647	O08749	Dld	DLDH_MOUSE
21.3354	20.9408	21.0744	22.7073	21.7816	21.6233	21.4309	21.2133	22.5667	22.3294	21.8444	22.089	22.0864	22.1789	22.1798	21.7686	22.8878	22.1802	21.8686	21.7098	O08756	Hsd17b10	HCD2_MOUSE
21.7742	21.7408	21.7766	21.1907	21.5505	21.7175	21.7776	21.8306	21.5769	21.3676	21.3195	21.7193	21.6346	21.8824	21.8455	21.4419	20.6001	21.1686	20.4692	21.6494	O08759	Ube3a	UBE3A_MOUSE
22.4729	22.42	22.4404	22.7337	22.7042	22.7938	22.5055	22.431	23.0462	22.6055	22.6454	22.487	21.82	22.4904	22.5765	22.5348	22.2008	22.2252	21.9174	22.4334	O08784	Tcof1	TCOF_MOUSE
24.2386	23.8838	24.0627	24.2901	23.9865	24.2632	24.1652	24.214	24.4942	24.001	24.0999	24.1516	24.1716	24.3176	24.3476	24.4231	24.3348	24.2084	23.6313	24.1764	O08788	Dctn1	DCTN1_MOUSE
24.9307	24.7669	24.7867	25.1984	24.97	25.3177	25.1318	25.0061	25.8026	24.7732	24.9893	25.3639	25.4161	25.1262	24.9531	25.4922	23.8817	25.1247	24.0496	25.4973	O08795	Prkcsh	GLU2B_MOUSE
20.4497	20.2398	20.4192	19.9093	20.4086	20.3625	20.6565	20.5292	20.3743	20.2997	20.3388	20.4695	20.5785	20.9915	20.6902	20.868	20.3993	20.0131	20.5521	20.1494	O08797	Serpinb9	O08797_MOUSE
21.1797	21.1714	21.2635	20.9337	19.1791	20.3656	21.0297	21.0542	20.9605	20.4339	20.185	21.3301	20.367	19.6969	20.8171	20.4772	21.2788	20.6038	20.1918	21.3357	O08800	Serpinb8	SPB8_MOUSE
25.5648	25.5357	25.2077	25.2514	25.5193	25.4562	25.5113	25.3549	25.8928	25.0305	25.6849	25.7388	25.8701	25.9983	25.5425	26.2263	24.4856	25.3147	24.6348	25.4505	O08807	Prdx4	PRDX4_MOUSE
23.3409	23.2218	23.2694	23.6165	23.196	23.4922	23.4513	23.2395	23.7058	23.2965	23.488	23.4299	23.3955	23.4639	23.7075	23.6522	23.49	23.1462	22.8092	23.3161	O08808	Diaph1	DIAP1_MOUSE
23.9303	23.7709	23.7124	24.341	23.9742	24.1848	23.945	24.0105	24.2952	24.0112	24.0579	24.2084	24.0737	24.15	23.9857	24.1514	23.9729	24.1758	23.4954	24.4801	O08810	Eftud2	U5S1_MOUSE
18.0477	18.049	18.4048	19.2719	17.7373	17.9631	18.1414	18.0347	17.6805	18.5868	17.5875	17.9674	17.6902	17.8006	17.8831	17.6684	19.3912	18.4311	18.4802	17.6326	O08848	RO60	RO60_MOUSE
19.6987	19.2692	19.2192	20.1867	19.8759	19.9604	19.4396	19.4618	20.0683	20.0963	20.0563	20.1807	19.9772	19.9482	19.8279	20.2399	19.9396	20.3425	19.5576	20.2768	O08856	Ell	ELL_MOUSE
20.8854	20.8519	20.9788	19.9778	20.7398	20.839	21.1263	21.039	20.9312	20.3818	20.7168	20.9631	20.6161	20.9375	20.8309	20.9702	19.73	20.2432	19.7311	20.7048	O08912	Galnt1	GALT1_MOUSE
23.1222	23.088	23.1694	23.1648	23.0513	23.1579	23.3287	23.0911	23.538	23.1232	23.2955	23.5749	23.1743	23.4813	23.4587	23.4923	22.8773	22.9617	22.5048	23.0904	O08915	Aip	AIP_MOUSE
21.5542	21.674	21.8262	22.1719	22.005	21.9078	22.039	22.1339	22.3693	22.0419	21.5135	21.7195	21.6614	22.2783	21.7475	21.7412	21.7175	21.6959	21.1252	21.5529	O08917	Flot1	FLOT1_MOUSE
19.1565	19.3894	18.9279	17.3538	17.3781	18.8616	19.2288	19.1225	17.6961	17.2566	19.2011	19.3859	19.4166	NaN	NaN	17.4472	18.3532	17.9553	16.4571	NaN	O08983	Hps1	HPS1_MOUSE
21.5373	21.3853	21.4563	22.2635	21.7105	21.4935	21.5564	21.5511	22.4724	22.1629	21.1218	22.2277	21.9125	22.0061	21.8852	21.2559	22.4748	22.4481	21.5611	22.3131	O08992	Sdcbp	SDCB1_MOUSE
23.5661	23.5515	23.7867	25.2442	23.9918	23.5975	23.8342	23.9644	23.9318	24.3397	23.2205	23.7541	23.4441	24.3559	24.4493	23.3632	24.8822	22.9176	24.6966	22.4124	O08997	Atox1	ATOX1_MOUSE
18.7587	18.5053	18.4429	19.5646	18.988	19.1879	18.8656	18.8426	19.5003	18.767	19.011	18.9586	18.6176	18.8355	19.0826	18.9893	18.4031	18.3186	18.858	18.5272	O09000	Ncoa3	NCOA3_MOUSE
21.0486	20.9746	21.6021	23.0755	21.7484	20.9437	21.5046	21.5969	22.214	22.4825	20.9866	21.2109	21.4173	22.8675	22.5658	21.5386	22.6787	21.8342	22.4715	19.8344	O09005	Degs1	DEGS1_MOUSE
21.2231	21.2737	21.3278	20.7378	20.9988	21.3719	21.4168	21.5589	21.4786	20.6843	21.2072	21.3476	21.2204	21.3188	21.4756	21.5056	19.9324	20.5251	19.6115	21.1257	O09012	Pex5	PEX5_MOUSE
18.8924	18.5841	18.6512	18.7974	18.9358	18.8528	18.8492	18.4991	19.3146	18.7539	18.947	18.8402	18.6041	18.5309	18.3933	18.757	NaN	18.2205	NaN	18.4492	O09039	Sh2b3	SH2B3_MOUSE
22.2093	22.1997	22.1977	24.3429	22.2536	21.9181	22.1158	22.0287	22.5727	23.3615	21.8	22.0617	21.3992	22.7757	22.138	21.9445	23.683	21.5342	23.826	21.8415	O09044	Snap23	SNP23_MOUSE
20.4149	20.589	20.6756	21.6368	20.9702	20.8598	20.5635	20.3733	21.4509	20.7566	21.1365	20.6086	19.9619	18.7202	19.7995	19.8144	21.1384	20.4508	19.4747	20.1141	O09047	C3ar1	C3AR_MOUSE
21.5146	21.4014	21.4455	22.565	21.7082	21.7031	21.7204	21.5454	21.934	22.2394	21.5356	21.7199	21.6389	22.1499	21.9092	21.7636	22.1871	21.8414	21.9733	21.1218	O09106	Hdac1	HDAC1_MOUSE
21.2563	21.335	21.4158	21.3312	21.2615	21.3529	21.225	21.4855	21.6205	21.2452	21.4302	21.557	21.491	21.5106	21.4778	21.792	21.3099	20.9005	21.0597	20.8335	O09110	Map2k3	MP2K3_MOUSE
21.5634	21.5353	21.4279	21.7718	21.5856	21.6826	21.7668	21.5911	22.0615	21.4324	21.6584	21.9278	21.566	21.7455	21.623	21.786	21.3485	21.6159	20.351	21.4752	O09111	Ndufb11	NDUBB_MOUSE
20.5091	20.3705	20.6344	22.3	21.1275	20.7345	20.7661	20.538	22.0784	21.9795	21.429	21.4282	21.2944	21.545	21.5553	21.3075	23.2418	21.7605	21.9424	20.6492	O09117	Sypl1	SYPL1_MOUSE
21.5582	21.5201	21.6663	22.5838	22.0456	21.8751	21.4397	21.881	22.279	21.7064	21.9522	22.2021	21.9114	22.7561	21.6743	21.8985	21.843	21.234	21.2487	21.7072	O09126	Sema4d	SEM4D_MOUSE
19.2208	18.9535	19.056	19.2815	19.1508	19.3464	19.1578	19.1055	19.5911	19.1423	18.6757	19.3798	19.2767	19.2412	19.2626	19.4822	18.6625	18.7977	17.7738	19.1803	O09130	Nfatc2ip	NF2IP_MOUSE
23.6464	23.4085	23.419	24.1216	23.7293	23.6987	23.7912	23.6837	24.1788	23.9317	24.2702	24.0947	23.9069	24.0466	23.9978	24.1084	23.6422	23.906	22.9678	23.7316	O09131	Gsto1	GSTO1_MOUSE
23.1123	23.2549	23.3959	22.6348	22.5551	22.8441	23.1689	23.2153	22.751	22.2725	22.101	23.1163	22.3062	22.5194	22.4179	22.5332	22.1095	21.6613	21.6554	22.0825	O09159	Man2b1	MA2B1_MOUSE
23.0868	22.9967	23.3831	24.5114	23.7234	23.22	23.3948	23.3909	23.9335	24.0721	22.8778	23.5032	23.3856	24.2545	24.2132	23.3574	24.6934	23.6929	24.6773	22.7619	O09167	Rpl21	RL21_MOUSE
23.0735	22.9193	23.5125	24.2873	23.2861	23.1721	23.4932	23.4556	23.8583	24.1027	23.1041	23.8672	23.7988	25.0997	24.652	24.3728	24.5738	23.3376	24.7048	23.5069	O09172	Gclm	GSH0_MOUSE
17.6608	17.439	17.6961	17.0864	17.4378	17.7288	17.8259	17.4027	18.0973	17.0896	17.4768	18.0585	18.2067	18.3632	17.7203	18.5228	16.445	15.6985	16.3388	18.0447	O35066	Kif3c	KIF3C_MOUSE
20.6086	20.832	18.8114	19.9063	20.9415	20.6814	19.1599	20.7821	21.4145	20.0833	21.2822	21.1136	21.1176	19.282	19.5031	21.4376	19.5906	20.1566	18.7317	21.3988	O35071	Kif1c	KIF1C_MOUSE
20.2274	20.4766	20.7282	20.7077	20.7648	20.4573	20.5592	20.685	21.4507	21.0306	20.5161	20.8267	20.939	21.1822	20.6408	20.6762	20.8725	20.5303	19.947	20.6987	O35075	Vps26c	VP26C_MOUSE
19.2916	20.0507	19.8575	19.1779	19.3885	19.5477	19.7739	19.9627	19.4416	19.2506	19.8036	19.7472	19.8947	20.1501	20.1931	20.3356	NaN	19.4497	NaN	20.0218	O35083	Agpat1	PLCA_MOUSE
19.0783	19.3411	19.621	20.3751	18.7767	18.7495	19.1076	19.0433	19.6164	19.6415	18.691	18.8866	18.712	19.4252	19.2028	18.8594	19.0833	18.4711	18.8394	18.2576	O35099	Map3k5	M3K5_MOUSE
24.9765	24.9191	24.9456	25.1527	25.0574	25.2885	25.1081	25.0907	25.7344	24.8599	25.3051	25.2738	24.9387	24.8215	24.7956	25.2764	24.0536	24.9361	22.7766	25.0277	O35114	Scarb2	SCRB2_MOUSE
22.422	22.5807	22.8203	23.9196	23.0335	22.6412	22.9706	22.8136	22.9881	23.5167	22.5531	22.7607	22.5066	23.6006	23.5717	22.692	24.1261	22.5393	23.7599	22.1088	O35129	Phb2	PHB2_MOUSE
19.4258	19.9022	19.296	19.7918	19.8831	19.9533	19.8849	19.2452	19.2251	19.2409	19.4559	19.6518	20.1229	19.067	20.2758	19.9705	19.2028	19.4672	19.0735	20.0472	O35130	Emg1	NEP1_MOUSE
18.3052	18.6991	18.8187	18.979	18.6597	18.6909	18.9352	18.8172	NaN	18.3269	18.3294	19.0483	18.6567	18.9729	19.0043	18.8781	18.7731	18.6465	19.01	18.734	O35134	Polr1a	RPA1_MOUSE
22.2492	23.157	22.2209	22.9388	22.842	21.9086	22.2751	22.5183	21.9496	22.9311	22.8883	23.274	21.8299	22.4191	22.4626	23.4371	23.6307	21.9274	23.6579	23.1227	O35143	Atp5if1	ATIF1_MOUSE
18.3643	18.1202	17.802	18.1426	18.051	18.7644	18.4702	18.2874	18.1263	18.4845	18.9023	18.8362	18.6671	18.2996	18.5355	18.4769	17.5062	18.226	17.6519	18.8008	O35144	Terf2	TERF2_MOUSE
20.1383	20.0937	20.1543	21.0787	20.4039	20.2428	20.2872	20.1708	20.7803	20.5223	20.1886	20.14	20.2791	21.0211	20.7484	20.5325	21.0917	20.3689	21.0491	19.9953	O35166	Gosr2	GOSR2_MOUSE
21.9646	22.0322	22.2746	22.8419	22.1474	22.0841	22.0987	22.0754	22.6325	22.4008	22.0381	21.9669	22.1871	22.5716	22.409	22.0354	22.4276	22.2907	21.8513	21.8825	O35218	Cpsf2	CPSF2_MOUSE
21.61	21.1661	21.552	22.263	21.4955	21.5722	21.6021	21.3515	21.6875	21.6687	21.541	21.6496	21.5981	21.791	21.6965	21.7045	22.7331	21.4818	22.7309	21.5828	O35226	Psmd4	PSMD4_MOUSE
20.1597	20.0165	20.3068	20.7293	19.9508	20.1095	20.199	20.079	20.3444	20.5277	20.3951	20.1491	20.279	20.4244	20.28	20.1034	20.7446	20.3956	21.1308	19.6868	O35239	Ptpn9	PTN9_MOUSE
18.6534	19.2246	18.497	19.0274	18.5461	18.9113	18.4791	18.4458	19.1725	18.6073	18.9243	19.136	19.1354	18.9841	18.9004	18.8855	18.3143	18.3956	17.7964	18.4739	O35242	Nsmaf	FAN_MOUSE
17.6199	19.029	18.3905	18.2291	18.1739	18.3215	18.8265	18.7616	18.9459	18.3911	18.7118	18.3933	18.6229	18.109	18.7043	18.6127	18.6841	19.2512	17.5143	18.8703	O35245	Pkd2	PKD2_MOUSE
19.9578	19.8884	19.9793	20.7276	20.1537	19.8816	20.0644	20.0798	20.395	20.4623	20.0254	20.3647	20.119	20.3672	20.4942	20.0697	20.6447	20.0614	20.1751	19.9074	O35250	Exoc7	EXOC7_MOUSE
23.8289	23.7938	23.7027	24.2255	23.8979	23.9546	24.018	23.9103	24.3017	24.13	23.982	24.183	24.0835	24.154	24.1207	24.2329	24.0813	24.0147	23.6774	24.0108	O35286	Dhx15	DHX15_MOUSE
21.1402	21.081	21.3041	21.8235	21.3386	21.2238	21.2181	21.0922	21.7918	21.5071	21.2935	21.5865	21.1301	21.627	21.4503	21.5264	21.835	21.2559	21.1839	21.0463	O35295	Purb	PURB_MOUSE
21.4779	21.2647	21.57	22.4952	22.2335	21.8021	21.899	21.6509	22.6678	22.2741	22.0912	21.9831	21.1188	20.8768	21.3852	21.15	22.6522	21.9167	21.2479	21.1013	O35298	Aoah	AOAH_MOUSE
21.2762	21.1512	21.3598	22.2925	21.4737	21.2099	20.8651	20.9291	21.8231	21.7662	21.2618	21.4757	20.3703	21.3318	21.2023	20.7186	21.9617	21.1959	21.9099	20.617	O35309	Nmi	NMI_MOUSE
18.5377	19.2418	19.4554	19.4766	19.1037	19.0033	19.5198	19.469	19.1854	19.7554	18.8121	19.7197	18.9636	20.0213	19.86	19.2242	21.0665	19.1773	20.5663	18.7865	O35316	Slc6a6	SC6A6_MOUSE
22.7422	22.6541	23.1277	24.4238	23.4465	22.9073	23.0705	22.9943	23.6573	23.9424	22.7632	22.8656	22.6277	23.7652	23.5201	22.8704	24.3756	23.2701	24.0462	21.7219	O35326	Srsf5	SRSF5_MOUSE
22.1577	22.0942	21.9507	21.987	21.5687	22.1653	22.3192	22.1326	21.873	21.7195	21.9197	21.9684	22.0599	22.1835	22.0456	22.5739	22.0761	21.6872	21.7285	22.3165	O35343	Kpna4	IMA3_MOUSE
22.6457	22.1773	22.5951	23.4012	22.8552	22.6409	22.6161	22.6456	23.3837	23.0733	22.5253	22.7063	22.5653	22.905	22.8616	22.7635	23.7465	22.8076	23.5131	22.7873	O35344	Kpna3	IMA4_MOUSE
20.4112	20.3471	20.4591	20.9577	20.5282	20.4869	20.7335	20.6796	21.0809	20.814	20.6632	20.8739	20.8157	20.7977	20.8328	21.0836	20.4714	20.7891	19.5991	21.0599	O35345	Kpna6	IMA7_MOUSE
23.866	23.8615	23.6169	24.0432	23.8969	23.9636	23.9742	23.7718	24.4524	24.0323	24.1132	24.2494	23.9723	23.9564	24.0533	24.1908	23.6593	24.0307	23.1815	24.0948	O35350	Capn1	CAN1_MOUSE
23.0211	23.0129	22.9474	21.6118	22.4701	23.1946	23.209	22.9293	23.1416	22.4105	22.7209	22.6758	23.164	22.255	22.9861	23.3741	21.71	22.6217	20.7059	23.2114	O35368	Ifi203	IFI3_MOUSE
21.6863	21.3013	21.1064	22.2191	21.452	21.7351	21.9586	21.8766	22.0612	21.9939	21.0366	22.4344	22.2674	22.461	22.4081	21.9717	22.6713	22.3877	22.1058	22.6372	O35375	Nrp2	NRP2_MOUSE
23.7882	23.7923	23.9467	24.3354	23.7413	23.9819	24.1505	24.0312	24.3734	24.032	23.8984	24.3078	24.4199	24.7417	24.3686	24.6038	23.8987	24.2723	23.7454	24.4829	O35379	Abcc1	MRP1_MOUSE
21.7138	22.237	22.302	21.3566	21.4731	21.577	21.9469	22.0306	20.7333	20.8175	21.0292	21.4198	20.9583	21.5995	21.9682	21.5433	21.2352	20.306	21.2207	21.072	O35381	Anp32a	AN32A_MOUSE
20.8142	20.7896	21.0858	21.6991	21.296	20.905	21.0737	21.0924	21.7282	21.3482	20.5849	21.1048	20.7564	21.3624	20.5708	20.7734	21.1209	20.9993	20.3928	19.9591	O35382	Exoc4	EXOC4_MOUSE
19.7753	19.4141	19.5694	20.0434	20.2029	20.1469	19.9143	19.827	20.5438	19.843	19.3387	19.9047	20.0816	19.8556	19.2855	19.0937	19.0602	NaN	NaN	19.6364	O35386	Phyh	PAHX_MOUSE
19.9349	19.866	20.1821	20.167	20.1817	19.8722	20.3843	20.193	20.2497	20.0351	19.8669	20.4544	20.0423	20.5428	20.699	20.2332	20.3329	18.1036	20.0028	19.5862	O35387	Hax1	HAX1_MOUSE
20.0272	20.7599	20.9849	21.2743	21.5101	19.8308	21.2059	20.1853	21.8228	21.2205	21.3813	21.5081	21.1258	21.6666	21.6799	21.1611	22.5447	21.3546	21.8928	20.4332	O35405	Pld3	PLD3_MOUSE
21.1319	21.0657	20.9731	21.1657	21.1522	21.1262	21.1487	21.2034	21.4762	21.2774	20.7049	21.338	21.0983	21.2121	21.1109	21.149	20.9183	20.8163	20.665	21.014	O35435	Dhodh	PYRD_MOUSE
20.6497	20.9338	21.0308	21.2742	20.7781	20.8269	20.9609	20.9793	21.3692	21.1789	20.7362	21.3021	21.3015	21.5372	21.5855	21.3777	21.111	20.8795	20.9258	20.6824	O35448	Ppt2	PPT2_MOUSE
18.4729	18.5074	18.4004	19.6417	18.654	18.4339	18.9418	18.751	19.3749	19.623	NaN	19.0617	18.8575	19.7369	19.0713	NaN	20.0896	NaN	19.544	19.43	O35451	Atf6b	ATF6B_MOUSE
14.663	NaN	16.1786	16.5477	15.8746	15.8248	16.0652	15.2203	15.6437	16.4714	16.3482	15.9649	15.5374	15.7438	15.8225	16.0279	16.6965	NaN	19.1733	15.4975	O35454	Clcn6	CLCN6_MOUSE
21.1519	21.4021	21.0906	21.8674	20.9072	21.5476	21.1824	20.6682	21.553	21.0238	20.9154	21.1756	21.0443	21.5985	21.0658	21.4474	21.3078	21.0813	20.6913	21.2937	O35457	Ccrl2	CCRL2_MOUSE
21.6601	21.8449	21.7477	22.2486	22.1037	21.8549	21.8162	22.0364	22.4531	22.1782	22.358	22.3562	22.4401	23.071	22.5463	23.22	21.7909	22.0013	21.1895	22.1145	O35459	Ech1	ECH1_MOUSE
21.9069	22.0178	21.8761	22.7913	22.1331	22.1458	22.1145	22.0015	22.4655	22.3663	21.8389	22.2465	22.1452	22.947	22.8426	22.2	22.6632	22.1138	22.7214	21.2917	O35465	Fkbp8	FKBP8_MOUSE
20.072	19.2042	19.9398	20.5504	20.2596	20.3484	20.1275	20.0996	20.7272	20.127	20.3789	20.3564	20.2426	20.1448	20.3289	20.3702	20.1993	20.1323	19.0128	20.489	O35492	Clk3	CLK3_MOUSE
19.1886	19.1555	19.035	19.4798	19.4341	19.5481	19.1886	19.1376	19.748	19.306	19.3925	19.1355	18.836	18.9577	19.1691	18.891	18.7895	18.8781	18.3068	18.5895	O35495	Cdk14	CDK14_MOUSE
19.0129	19.7897	19.9431	19.326	19.7261	20.0269	19.9118	19.7542	20.1444	19.0736	19.6593	20.3793	19.9509	20.4938	20.3613	20.2318	20.1166	19.5325	19.5783	20.0831	O35516	Notch2	NOTC2_MOUSE
21.8452	21.9515	21.8785	22.2038	21.9875	22.0027	22.1711	22.0752	22.4548	22.084	22.1037	22.0243	21.6411	21.5546	21.8557	21.8958	21.8174	22.1642	21.1781	22.0528	O35551	Rabep1	RABE1_MOUSE
18.8468	NaN	NaN	20.1465	NaN	19.1316	16.4338	NaN	19.8126	19.6633	NaN	19.3699	19.2879	19.7642	NaN	NaN	18.8642	19.3271	19.2304	NaN	O35566	Cd151	CD151_MOUSE
22.3429	22.2281	22.2195	22.8974	22.4186	22.2624	22.2943	22.4229	22.9163	22.4532	22.1168	22.6461	22.4001	22.3153	22.0084	21.9163	22.5179	22.7359	21.6613	22.314	O35593	Psmd14	PSDE_MOUSE
19.1177	19.0815	18.9811	22.1106	19.4371	19.2802	19.3435	19.1838	21.6719	19.3157	19.1307	19.2374	19.4254	19.3862	19.2468	22.0282	21.9583	19.235	21.3831	19.5574	O35598	Adam10	ADA10_MOUSE
24.243	24.055	24.2163	24.3937	24.4444	24.3616	24.5335	24.2151	24.6943	24.4512	24.433	24.5075	24.1203	24.2547	24.3846	24.2578	23.9469	23.7649	23.4867	23.8814	O35601	Fyb1	FYB1_MOUSE
21.5012	21.0755	21.3106	23.7636	22.3175	22.0267	21.7155	21.383	23.3077	23.2029	22.5039	22.4057	22.3948	22.4011	22.2122	22.2429	24.3794	23.3762	22.3056	22.236	O35604	Npc1	NPC1_MOUSE
23.2356	23.1017	23.1551	23.3581	23.1188	23.2584	23.3661	23.2337	23.4658	23.2425	23.3131	23.5523	23.2034	23.5818	23.5609	23.4014	23.8626	23.1927	23.3373	23.2411	O35609	Scamp3	SCAM3_MOUSE
20.1873	20.0155	19.7976	21.5467	20.6134	20.6131	20.0285	19.6829	21.3167	20.9448	20.3515	20.3907	19.9151	20.3731	20.0816	20.2804	21.0385	20.49	19.8277	20.2193	O35613	Daxx	DAXX_MOUSE
20.9172	20.5265	20.8552	21.1561	21.0688	20.6765	21.2171	21.0612	21.1651	21.0197	20.7016	21.2556	21.0444	21.1212	21.2072	21.0024	20.9863	20.8339	21.2553	21.0782	O35638	Stag2	STAG2_MOUSE
25.3186	25.2522	25.1782	25.6578	25.458	25.4429	25.4703	25.592	25.9699	25.1503	25.6807	25.6924	25.0875	24.8762	25.354	25.5934	24.8254	25.1792	24.3624	24.8678	O35639	Anxa3	ANXA3_MOUSE
20.5808	20.5425	20.7019	21.1574	21.0347	20.7645	20.8601	20.5951	21.149	20.7453	21.004	21.1874	20.7939	21.0046	20.9988	20.7134	21.1299	20.9444	20.1346	20.7189	O35643	Ap1b1	AP1B1_MOUSE
19.2899	19.5128	19.5262	19.7178	19.4548	19.4344	19.4163	19.3125	19.7592	19.5441	19.2776	19.6744	19.2373	19.7881	19.7725	19.5533	19.3197	19.2391	19.5892	19.3138	O35654	Pold2	DPOD2_MOUSE
22.6192	22.7787	22.8151	22.8972	22.6567	22.8556	22.879	22.6747	23.3663	22.6307	22.4423	23.058	22.6489	22.6515	21.9534	22.8866	23.5589	22.8075	22.6786	22.8345	O35657	Neu1	NEUR1_MOUSE
20.9522	21.1668	21.2227	22.2628	21.4193	21.1536	21.3405	21.1632	22.1306	21.8282	21.4226	21.7096	21.768	21.3537	21.614	21.7982	22.1949	21.6405	21.1094	21.2851	O35658	C1qbp	C1QBP_MOUSE
19.0788	18.7498	18.7549	19.5443	19.1051	19.1715	19.2168	18.8888	19.6735	19.2993	18.8014	19.3663	19.1764	19.2079	19.0892	18.7129	19.1996	18.883	18.4351	18.8987	O35664	Ifnar2	INAR2_MOUSE
23.3965	23.4768	23.4683	23.4876	23.5284	23.3521	23.6803	23.6805	23.5522	23.4569	22.4425	23.5239	23.4424	24.0095	23.6126	22.9852	22.9902	22.9757	23.4121	22.6206	O35682	Myadm	MYADM_MOUSE
20.9322	21.0229	21.9138	23.7991	22.1903	21	21.4702	21.4254	22.5944	22.8758	21.104	20.8937	20.7354	22.5699	22.3508	21.3255	23.6615	21.9101	23.571	20.7851	O35685	Nudc	NUDC_MOUSE
21.0194	20.7693	20.5565	22.0885	21.5271	21.2223	20.9614	20.6609	21.4898	21.6391	20.8784	21.1074	21.1389	21.3737	21.0129	20.9506	22.1647	21.3445	21.6993	21.5726	O35691	Pnn	PININ_MOUSE
22.3429	22.0044	22.0837	22.5644	22.3783	22.3463	22.4168	22.104	22.9859	22.3111	22.3452	22.598	22.356	22.4804	21.9939	22.5504	22.3268	22.588	22.172	22.7595	O35704	Sptlc1	SPTC1_MOUSE
21.2506	21.2396	21.4239	21.6516	20.9083	21.6307	21.6691	21.4414	21.7147	21.3699	21.3574	21.8123	21.9629	22.0501	21.9566	22.3469	22.0026	21.8197	21.8159	21.7182	O35711	Ppfibp2	LIPB2_MOUSE
19.8028	19.6399	19.4692	20.8288	19.4512	19.7485	19.705	19.571	20.2424	19.8988	19.9046	20.3435	20.267	20.2745	20.1776	20.385	20.2427	19.758	20.0408	19.8718	O35730	Ring1	RING1_MOUSE
24.5013	24.438	24.5028	24.8444	24.7102	24.7825	24.641	24.6378	25.0723	24.5519	24.6878	24.73	24.6992	24.4824	24.5456	24.7863	23.9715	24.5105	23.4819	24.6975	O35737	Hnrnph1	HNRH1_MOUSE
19.1228	19.1673	19.0577	19.4407	18.0663	19.2095	18.3729	18.107	19.7712	19.9079	22.3394	22.0471	19.3999	18.5253	18.5782	18.6	23.2697	21.3754	22.2212	20.4673	O35744	Chil3	CHIL3_MOUSE
21.515	21.8629	21.8275	22.5637	21.5296	21.6494	21.534	21.8817	22.365	21.954	21.8517	21.8743	21.7003	22.2868	22.0612	22.0483	22.1779	21.8894	22.2424	21.4566	O35841	Api5	API5_MOUSE
22.1527	22.0622	22.1589	22.6489	22.2722	22.2206	22.3375	22.2584	22.6688	22.5038	21.9584	22.4746	22.1011	22.4743	22.2589	21.9842	22.7318	22.1063	22.06	21.8567	O35855	Bcat2	BCAT2_MOUSE
23.6185	22.9747	23.2121	23.1803	23.367	23.6382	23.6223	23.2727	23.6797	23.242	23.3222	23.4832	23.4618	23.7541	23.7395	23.9918	23.17	21.4171	22.7956	23.196	O35857	Timm44	TIM44_MOUSE
20.9205	20.735	20.6987	22.2373	21.2635	21.0851	21.1441	20.9093	21.997	21.8008	21.3311	21.4712	21.0907	21.8309	21.7616	21.4937	22.2979	21.5903	21.5376	20.7314	O35864	Cops5	CSN5_MOUSE
24.4788	24.2731	24.4229	24.6378	24.6299	24.5937	24.6174	24.4824	25.0187	24.3403	24.8102	24.7516	24.8177	24.6582	24.5574	24.9611	24.1241	24.8159	23.972	24.9434	O35887	Calu	CALU_MOUSE
23.0057	22.9016	23.1458	23.0505	22.9151	23.0529	22.8541	22.8089	23.0666	22.9568	22.7122	22.719	22.3707	22.4997	22.6543	22.45	22.2032	22.3602	21.757	22.1704	O35892	Sp100	SP100_MOUSE
21.1127	21.0123	21.2402	21.8863	21.4228	21.4682	21.4591	21.3513	21.8766	21.7224	20.4779	21.784	21.257	21.7487	21.6461	21.2445	21.672	21.4719	21.0413	21.2697	O35900	Lsm2	LSM2_MOUSE
22.5714	22.3785	22.1061	22.5473	22.5801	22.6764	22.3907	22.3498	22.8096	22.3563	22.7152	22.6883	21.8167	22.1157	22.0153	22.1049	22.4698	22.3056	21.8344	22.6466	O35904	Pik3cd	PK3CD_MOUSE
19.1877	19.4307	19.2945	20.5387	19.3761	19.1934	19.4199	NaN	20.5129	19.9592	20.1466	20.0265	19.8285	19.3696	19.2208	19.679	19.3549	19.6593	18.7716	19.2285	O35943	Fxn	FRDA_MOUSE
20.457	20.3728	20.6971	20.9766	20.395	20.5002	20.5543	20.4886	20.8298	20.6851	20.7739	20.6258	20.151	20.5501	20.6028	20.5452	20.4233	19.9984	20.0033	20.2631	O35954	Pitpnm1	PITM1_MOUSE
20.3206	20.3932	20.6019	21.2646	20.5151	20.4072	20.5531	20.4019	20.8181	20.705	19.9042	20.3236	20.052	20.6802	19.9423	20.1374	21.0487	20.1012	20.7365	19.5794	O35955	Psmb10	PSB10_MOUSE
19.8468	19.8499	19.829	21.674	20.4208	19.9896	19.9088	19.7762	21.1301	21.1883	20.0403	20.1269	19.8795	21.1036	20.6325	19.4139	20.5215	20.4035	22.1659	19.2103	O35963	Rab33b	RB33B_MOUSE
21.3845	21.0582	21.2884	21.9051	21.6922	21.407	21.4705	21.467	22.0518	21.5901	21.1445	21.5757	21.4796	21.5644	21.382	21.4273	21.4961	21.1654	20.5848	20.8679	O35969	Gamt	GAMT_MOUSE
19.9184	19.8364	19.9135	20.1233	20.0598	20.0332	20.2602	20.2117	20.4212	20.039	20.086	20.4051	20.2118	20.4914	20.618	20.5342	19.9494	19.9	19.3304	20.1744	O35972	Mrpl23	RM23_MOUSE
15.9971	NaN	17.9849	18.0809	16.0427	16.9121	NaN	16.9392	NaN	18.0081	NaN	NaN	17.3478	18.2981	17.9067	18.0318	17.6636	NaN	18.8006	18.0334	O35988	Sdc4	SDC4_MOUSE
21.166	21.642	21.5253	20.135	20.184	21.057	21.4363	21.6259	20.4735	19.8325	19.6675	20.2123	19.8126	20.2106	20.4437	19.8617	19.3984	19.9482	18.8076	20.1641	O54692	Zw10	ZW10_MOUSE
22.8482	22.9512	22.9531	24.4442	23.4782	23.228	23.2113	23.3139	24.2945	23.8933	23.7494	23.5577	23.6054	23.5435	23.5364	23.6239	24.0625	23.9348	23.6616	23.7604	O54734	Ddost	OST48_MOUSE
21.9227	21.5087	21.7475	23.1112	22.5355	22.2118	22.2832	21.6207	23.0595	22.7827	22.4587	22.4127	22.4608	22.6361	22.4957	22.3669	23.5183	22.6847	22.6246	22.4165	O54774	Ap3d1	AP3D1_MOUSE
19.2654	19.3302	19.3147	19.8657	19.6871	19.7044	19.4048	19.3321	20.1041	19.4807	19.9176	19.8821	19.8992	19.9707	19.9569	20.1945	19.3162	19.6533	18.6362	19.7657	O54781	Srpk2	SRPK2_MOUSE
21.8134	21.8934	22.1117	22.3309	22.2155	21.9377	22.1735	22.2863	22.581	22.3365	22.5983	22.6118	21.9069	21.9491	22.2058	22.0768	22.5783	22.373	21.7524	21.9712	O54782	Man2b2	MA2B2_MOUSE
18.6788	NaN	NaN	NaN	NaN	19.028	19.1062	NaN	NaN	NaN	NaN	19.2074	NaN	18.6828	18.832	NaN	NaN	NaN	18.6943	NaN	O54790	Mafg	MAFG_MOUSE
21.0879	21.1218	21.1219	22.0687	21.637	21.2804	21.2105	20.9404	22.1068	21.8419	21.8138	21.5803	20.7122	20.8831	20.7243	21.1891	22.2663	21.846	21.0281	21.3091	O54824	Il16	IL16_MOUSE
20.6052	19.3538	20.0444	19.9793	19.8007	19.7999	20.5732	20.0731	20.4757	20.0847	20.1417	20.4177	20.4409	20.5639	20.6164	20.8861	19.8475	19.9636	19.6879	20.3301	O54825	Bysl	BYST_MOUSE
22.879	22.499	22.738	21.3622	20.8281	22.9252	22.7275	22.6006	23.3245	21.2047	22.6859	21.6937	22.8066	23.1902	23.0265	22.8112	20.9975	22.7761	20.6814	22.4554	O54833	Csnk2a2	CSK22_MOUSE
19.7736	19.6941	19.4841	20.0352	20.0812	20.026	19.8596	19.786	20.8356	19.9522	20.3571	20.2937	20.3274	20.3438	20.2271	20.7715	19.781	20.2192	18.5726	20.3651	O54834	Arhgap6	RHG06_MOUSE
20.4383	20.329	20.4344	21.409	20.7907	20.7099	20.5616	20.3662	21.1264	21.1128	19.6934	20.7445	20.5998	21.0234	20.4784	20.579	21.0429	20.5814	21.0968	19.9033	O54879	Hmgb3	HMGB3_MOUSE
21.4772	21.3527	21.1989	21.5058	21.1506	21.3737	21.3373	21.1917	21.5596	21.212	21.3853	21.5024	21.3284	21.2819	21.4178	21.6511	20.9749	21.2491	20.2068	21.4981	O54910	Nfkbie	IKBE_MOUSE
20.4126	20.3345	20.0192	21.4446	20.5307	20.8673	20.559	19.999	21.2415	21.0036	21.0989	21.0708	20.4438	20.6698	20.8073	20.9554	21.4	21.1139	20.1564	21.0304	O54916	Reps1	REPS1_MOUSE
20.5836	20.9921	20.833	21.2688	20.71	20.8291	20.8369	20.7538	21.2072	21.2726	21.0499	21.0149	21.0807	21.8777	21.4541	21.2169	21.2688	20.6726	21.0421	20.2744	O54918	Bcl2l11	B2L11_MOUSE
18.108	18.4978	18.6096	18.8238	18.373	NaN	18.1361	17.8045	18.799	18.7125	18.8957	18.791	18.9586	19.2501	19.1236	18.824	18.6732	18.2996	18.0691	20.9184	O54940	Bnip2	BNIP2_MOUSE
21.989	21.9445	21.9679	22.1665	21.8097	22.1659	22.0927	21.9573	22.2883	21.8948	22.0768	22.3252	22.208	22.2974	22.281	22.1643	22.2504	22.0197	22.742	22.0524	O54941	Smarce1	SMCE1_MOUSE
21.6596	21.5649	21.6812	21.5164	21.4059	21.6063	21.6629	21.5648	21.8388	21.4837	21.6856	21.9551	22.0137	22.0091	22.1591	22.2112	20.7845	21.5277	20.6371	21.7866	O54946	Dnajb6	DNJB6_MOUSE
19.3851	19.1454	19.583	21.2753	20.1615	19.4674	19.5683	19.1365	20.4056	20.6801	19.4723	19.7642	19.5364	20.7631	20.4465	20.0874	21.2755	20.0187	20.7379	18.7396	O54950	Prkag1	AAKG1_MOUSE
22.2484	22.0612	22.0678	24.6908	23.2707	22.8987	22.6139	22.0291	24.3969	24.0178	23.6346	23.6451	23.5358	23.439	23.2478	23.51	24.567	24.2488	23.0906	23.3344	O54962	Banf1	BAF_MOUSE
17.8087	18.2585	NaN	17.9256	18.0984	NaN	18.2861	18.33	18.4389	17.5049	18.1623	18.7793	18.0494	18.0614	18.6503	NaN	19.4103	17.6091	18.3468	18.2353	O54965	Rnf13	RNF13_MOUSE
24.2758	24.2295	24.3524	24.5291	24.3728	24.4284	24.4193	24.2296	24.9442	24.3885	24.1835	24.4959	24.5109	24.4209	24.4748	24.2554	24.4325	24.5797	23.4031	24.5746	O54984	Get3	GET3_MOUSE
22.7123	22.6003	22.7138	22.8427	22.6125	22.7342	22.7638	22.7644	23.2219	22.5816	22.3711	22.9045	22.7638	22.8894	22.4566	22.3325	22.5472	22.5499	22.0506	22.6674	O54988	Slk	SLK_MOUSE
20.9798	20.9404	20.9611	21.7512	21.0763	21.1626	21.207	20.7559	21.6183	21.6595	21.3206	21.3987	21.2064	21.6511	21.4432	21.4199	21.0788	21.0898	21.2853	21.1496	O55013	Trappc3	TPPC3_MOUSE
23.2202	22.7715	23.1683	24.2737	23.4146	23.3601	23.4215	23.2236	24.0618	23.9568	22.6102	23.3652	23.3153	24.2531	24.0415	23.6192	24.285	22.8802	23.9686	22.0041	O55022	Pgrmc1	PGRC1_MOUSE
23.5917	23.3259	23.3351	23.3891	23.3451	23.3456	23.5059	23.1976	23.7184	23.389	23.5934	23.6029	23.5345	23.5183	23.5053	23.7535	23.0896	23.2698	22.3174	23.367	O55023	Impa1	IMPA1_MOUSE
20.2349	19.8595	20.2564	20.6476	20.3966	20.3324	20.5032	20.3235	20.7957	20.5678	20.498	20.4136	20.2837	21.001	20.778	20.7125	20.2929	20.147	20.2652	20.372	O55028	Bckdk	BCKD_MOUSE
22.9923	23.0575	22.8566	23.2392	23.0991	22.9902	23.2122	23.0819	23.4845	23.1118	23.2896	23.33	23.1925	23.4445	23.3137	23.4367	23.2501	22.9095	22.6924	22.8839	O55029	Copb2	COPB2_MOUSE
19.8461	19.5437	19.5563	20.0533	19.7626	19.7651	19.7511	19.7534	20.1751	19.8352	19.721	20.2451	19.7835	19.5181	19.734	20.0106	19.4521	19.6916	18.6801	19.7243	O55033	Nck2	NCK2_MOUSE
18.5673	NaN	18.8814	19.0019	18.2739	18.7498	19.099	19.0228	19.1606	18.4065	18.6435	18.5472	18.2788	18.7518	18.3992	18.5279	18.205	18.5325	18.5207	18.6271	O55047	Tlk2	TLK2_MOUSE
21.4068	21.1757	21.2747	20.758	21.2918	21.4308	21.5035	21.2424	21.6285	21.0616	21.1996	21.3761	21.1625	21.2949	21.1665	21.524	20.4134	20.728	19.6863	21.3091	O55060	Tpmt	TPMT_MOUSE
21.2433	21.3678	21.4728	21.2834	21.4884	21.6556	21.7165	21.5901	21.7189	21.2962	21.3903	21.797	21.6176	21.6546	21.7165	21.6512	21.3854	21.38	20.8261	21.8401	O55091	Impact	IMPCT_MOUSE
21.6424	21.3218	21.3501	22.4337	21.7346	21.8075	21.4394	21.4512	22.5807	22.0605	21.9265	22.0605	22.0677	21.9587	21.8113	22.2464	21.603	21.5996	21.22	22.0572	O55098	Stk10	STK10_MOUSE
17.9157	19.0289	17.9794	NaN	18.4735	18.5619	19.2138	18.5557	19.1857	19.6569	19.1298	19.473	18.0142	18.801	19.4239	18.312	20.6064	19.2529	NaN	18.6775	O55100	Syngr1	SNG1_MOUSE
21.9918	22.1453	21.93	22.7357	22.0867	22.0734	22.0956	21.9414	22.5458	22.4824	22.4655	22.9176	22.3637	22.6053	22.4959	22.4528	22.6162	22.1428	21.9277	22.2176	O55106	Strn	STRN_MOUSE
20.3357	20.6132	20.5118	21.1695	21.038	21.4458	20.6527	20.661	21.0728	21.312	20.6723	21.2429	20.9052	21.3977	21.7432	21.5421	21.0277	20.9281	20.4567	20.988	O55125	Nipsnap1	NIPS1_MOUSE
21.2508	21.1444	21.3536	22.628	21.873	21.5113	21.6811	21.4138	22.093	22.1349	21.586	21.4724	21.5691	22.1951	22.0811	21.5576	22.2222	21.6569	21.5591	20.8088	O55126	Nipsnap2	NIPS2_MOUSE
21.4586	21.692	21.7861	22.0316	21.5784	21.8838	21.7615	21.5865	21.9371	21.8547	21.8005	22.1904	21.9659	22.3013	22.0444	22.088	21.5172	21.6647	21.2206	21.5955	O55128	Sap18	SAP18_MOUSE
24.6124	24.5392	24.5493	24.6001	24.6189	24.7666	24.8488	24.7225	24.9498	24.5991	24.6849	24.8224	24.766	25.0153	24.9157	25.1277	24.4349	24.5855	24.3952	24.6836	O55131	Septin7	SEPT7_MOUSE
25.4464	25.3162	25.1742	25.6252	25.3658	25.4262	25.5317	25.2528	25.956	25.3787	25.4345	25.4679	25.5751	25.6288	25.727	25.8273	25.3747	25.7566	24.8818	25.92	O55135	Eif6	IF6_MOUSE
24.5148	24.4463	24.5601	25.179	24.2808	24.5203	24.7945	24.7334	25.4446	25.2183	24.8989	24.9396	24.7027	24.7696	25.3313	25.382	25.1495	25.2509	24.2342	24.7756	O55142	Rpl35a	RL35A_MOUSE
24.9445	24.6486	24.9776	25.4402	25.1363	25.1739	25.2311	25.1376	25.4124	25.267	25.1486	25.194	25.1243	25.5332	25.3392	25.2835	25.4718	25.3236	24.9872	24.956	O55143	Atp2a2	AT2A2_MOUSE
22.5322	22.4387	22.4816	22.8955	22.6506	22.8291	22.6839	22.4171	23.172	22.569	22.7317	22.9185	23.0132	22.6917	22.8201	22.9956	22.1417	22.6349	21.6179	22.8219	O55201	Supt5h	SPT5H_MOUSE
23.9919	23.4478	23.5021	24.1422	24.2178	24.0403	24.0802	23.8083	24.7953	23.9111	24.1541	24.1638	23.9482	23.767	23.9456	24.3076	23.5424	23.9687	23.3264	24.5259	O55222	Ilk	ILK_MOUSE
19.1184	19.019	19.1931	20.6841	19.9177	19.0019	19.2014	18.9908	19.812	20.3465	19.2375	19.5478	18.8308	19.8553	20.1645	19.9041	20.2299	19.0147	19.9855	19.198	O55229	Chkb	CHKB_MOUSE
18.8449	NaN	18.9796	19.2296	18.7977	18.576	19.0391	NaN	19.4085	19.3261	NaN	18.991	19.2353	19.5975	19.5366	19.0874	19.1965	NaN	18.8837	NaN	O55234	Psmb5	PSB5_MOUSE
19.6693	21.1401	20.6947	21.4034	21.5087	21.2446	21.3885	21.1251	21.8075	21.1143	21.6035	21.1828	21.116	21.2639	21.1595	21.3417	20.9393	21.565	20.1095	21.6722	O55236	Rngtt	MCE1_MOUSE
23.1165	23.4069	22.9915	24.4494	23.7515	23.6725	23.558	23.2531	24.2316	24.0542	23.5635	23.3664	23.1796	23.4202	23.2623	23.5788	24.3784	24.0838	23.7938	23.668	O70133	Dhx9	DHX9_MOUSE
25.502	25.4114	25.3824	25.4044	25.5788	25.5662	25.561	25.5116	26.0977	25.4686	25.807	25.7766	25.6941	25.5933	25.7195	25.8466	24.9733	25.2011	24.9888	25.3234	O70145	Ncf2	NCF2_MOUSE
23.5942	23.5656	23.5749	23.9932	23.7062	23.7899	23.8658	23.6841	24.2667	23.5953	23.9993	24.0225	23.8179	23.9539	23.8856	23.9752	23.1007	23.7926	22.0715	23.7429	O70152	Dpm1	DPM1_MOUSE
21.5078	21.2383	21.2962	22.269	21.9312	21.8277	21.632	21.5121	22.4692	21.8266	21.7543	21.815	21.6107	21.9106	21.489	21.8125	21.8972	21.8241	21.3829	21.5884	O70161	Pip5k1c	PI51C_MOUSE
20.2775	20.2707	20.7703	21.8	20.9623	20.6282	20.6981	20.4457	21.6666	21.3328	21.6257	21.2235	20.7322	20.5827	20.7399	21.115	21.3962	20.7941	19.6153	20.4818	O70172	Pip4k2a	PI42A_MOUSE
22.3689	22.3556	22.7437	23.3601	22.5849	22.6441	22.7022	22.5866	23.1403	22.9831	22.183	22.9688	22.9065	22.9674	22.8233	22.6734	23.1748	22.8085	22.8996	22.7374	O70194	Eif3d	EIF3D_MOUSE
22.6007	22.3365	22.5234	23.6956	22.9366	22.4059	22.2716	21.7526	23.3444	23.2239	22.703	22.7032	21.1218	21.6963	20.9414	21.3526	23.2142	22.1491	21.5561	21.5049	O70200	Aif1	AIF1_MOUSE
19.2016	19.0593	19.4703	19.9171	19.0925	19.2395	19.2339	19.39	19.8935	19.403	19.0602	18.9737	18.6287	19.8524	19.5235	19.035	18.9496	18.8848	18.3403	18.4885	O70230	Znf143	ZN143_MOUSE
19.0672	19.2787	19.5203	21.0673	19.398	19.6852	19.4736	19.1626	20.686	20.292	NaN	20.5048	19.1383	19.6994	20.6124	20.3975	20.9722	20.7107	19.7236	19.5795	O70251	Eef1b	EF1B_MOUSE
24.3389	24.254	24.2002	25.7508	24.7194	24.6533	24.3466	24.1577	25.8194	25.0992	24.467	24.7772	24.6272	24.517	24.0486	24.209	25.1762	25.3644	23.6989	24.8669	O70252	Hmox2	HMOX2_MOUSE
21.4106	21.1448	21.3248	22.4105	21.8618	21.6893	21.6621	21.4139	22.1747	21.9937	21.7109	21.6629	21.5354	21.8061	21.7715	21.5626	21.6132	21.8229	21.2102	21.3145	O70274	Ptp4a2	TP4A2_MOUSE
20.5798	20.6841	20.664	20.838	20.6952	20.5435	20.6971	20.7783	21.136	20.5238	20.6844	20.9353	20.8566	20.854	20.677	20.6378	20.4511	20.8301	20.1658	20.6951	O70305	Atxn2	ATX2_MOUSE
24.0685	23.984	23.3753	24.1201	24.3067	24.1594	23.6221	23.6457	23.6211	23.7749	23.4397	24.0187	23.8899	23.6791	23.2385	21.2696	22.6344	23.8455	21.9406	24.044	O70309	Itgb5	ITB5_MOUSE
22.3905	21.8934	22.1599	23.5828	22.6228	22.6131	22.6172	22.1748	23.637	23.2461	23.0072	22.8598	22.6973	22.989	22.8946	22.9854	23.3287	23.4496	22.3087	22.9201	O70310	Nmt1	NMT1_MOUSE
21.6454	21.5524	21.4696	21.7353	21.6184	21.7115	21.5793	21.5934	22.1629	21.4639	21.6613	21.6522	21.6853	21.8351	21.8286	21.9895	21.1282	21.5227	19.8639	21.6504	O70311	Nmt2	NMT2_MOUSE
22.8705	22.8931	22.7357	23.0626	22.9865	22.9423	23.053	22.9938	23.293	23.0673	22.8095	22.9741	22.8688	23.4187	23.2658	22.9202	23.3327	22.8125	23.1881	22.7081	O70318	Epb41l2	E41L2_MOUSE
22.0019	22.1419	22.2129	21.5627	21.8163	22.0849	22.3934	22.3403	22.025	21.6093	21.8231	22.2925	21.8131	22.3057	22.4054	22.368	21.1875	21.282	20.8121	22.1729	O70325	Gpx4	GPX4_MOUSE
18.8912	18.8328	18.7497	20.4349	19.1664	19.0404	18.8475	18.7352	19.6971	19.4854	19.2122	19.3277	19.2603	19.2606	19.3744	19.1878	19.0086	19.4782	18.2352	18.799	O70333	Cript	CRIPT_MOUSE
20.625	20.4862	20.2934	20.4868	20.1681	19.9658	20.5629	20.4499	20.7635	20.4335	20.485	20.5966	20.5531	20.6636	20.431	20.7846	19.7187	19.7592	19.5382	20.477	O70348	Dxo	DXO_MOUSE
23.7374	23.8493	23.7379	24.4533	23.8035	23.7115	23.6367	23.5134	24.5282	24.2464	24.0733	24.3546	23.6685	23.8621	24.0229	23.679	25.2682	24.1805	24.0249	23.7959	O70370	Ctss	CATS_MOUSE
22.6549	22.6285	22.4808	22.7936	22.5825	22.7786	22.8581	22.725	22.9479	22.7232	22.7116	22.8465	22.8928	23.2295	23.1733	23.11	22.6603	22.4756	22.2316	22.5731	O70378	Emc8	EMC8_MOUSE
26.0345	25.9417	26.0439	26.1814	25.9465	26.1167	26.2122	26.0136	26.4095	25.9469	26.0834	26.0557	25.8594	26.014	26.0776	26.0871	26.0223	26.076	25.4033	25.9704	O70404	Vamp8	VAMP8_MOUSE
19.6496	NaN	NaN	19.1409	NaN	19.484	19.9762	19.9826	19.765	19.7006	19.3897	19.6292	19.1645	19.6493	19.8284	19.5798	NaN	19.5386	NaN	NaN	O70405	Ulk1	ULK1_MOUSE
21.6095	21.4856	21.5423	22.6952	22.1863	22.0432	21.9662	21.7667	22.4141	22.2224	21.9935	21.9107	21.8612	22.2115	22.115	22.0169	22.6808	22.1504	21.9117	21.8191	O70435	Psma3	PSA3_MOUSE
22.2546	22.3954	22.6192	21.0222	21.7985	22.1334	22.3604	22.3446	21.4473	21.3039	21.3131	21.9005	21.0324	22.267	22.1728	21.8821	22.2674	20.4292	21.9189	20.5795	O70439	Stx7	STX7_MOUSE
21.2253	21.5968	21.6057	21.5745	21.5828	20.733	21.4905	21.3288	21.674	21.5085	21.6321	21.5687	21.2092	21.3358	21.3701	21.2425	21.2995	20.9676	20.9707	20.9234	O70469	Dok2	DOK2_MOUSE
20.7428	20.7707	20.702	20.1879	20.8079	20.7936	20.462	20.6879	20.6771	20.6603	20.45	20.497	19.6139	19.8865	20.3886	20.7326	18.9689	20.6957	20.4293	20.7214	O70472	Tmem131	TM131_MOUSE
21.1698	21.2126	21.3108	21.0749	21.1144	21.2542	21.257	21.3526	21.5453	21.4814	21.1435	21.0762	21.6665	21.8037	21.7661	21.9199	21.4605	21.1832	21.2014	21.3071	O70475	Ugdh	UGDH_MOUSE
20.7223	20.3267	20.6762	21.773	21.0628	20.9107	21.0337	20.9435	20.9136	20.8137	21.1129	21.1197	21.1793	21.1305	21.2776	21.1235	20.4648	20.5707	20.7308	21.2397	O70480	Vamp4	VAMP4_MOUSE
21.9197	19.3989	19.5643	20.765	21.6371	22.1371	22.3846	19.261	21.2564	21.1945	20.8224	22.1425	21.2227	20.5096	21.9727	21.7277	20.3489	20.1934	20.839	21.3416	O70481	Ubr1	UBR1_MOUSE
21.3709	21.3826	21.7185	23.5862	21.701	21.5395	21.5889	21.6236	22.2547	23.1225	21.3675	21.7987	21.4753	22.5807	22.1166	21.4901	24.3504	21.3981	24.1241	20.8203	O70492	Snx3	SNX3_MOUSE
22.494	22.7762	22.7441	23.5647	22.6406	22.6205	22.848	22.5993	22.7707	22.6802	22.6229	22.8255	22.4962	23.0981	23.0742	22.9284	23.7202	22.1614	23.8306	21.8625	O70493	Snx12	SNX12_MOUSE
20.5733	20.7131	20.6131	20.5813	20.6065	20.7247	20.7383	20.4728	20.78	20.4724	20.3784	20.7273	20.5544	20.8997	20.8621	20.9151	20.0148	20.5672	19.9008	20.7935	O70494	Sp3	SP3_MOUSE
21.8663	22.3099	22.1113	22.4954	21.9569	21.9835	22.2148	22.269	22.5874	22.5277	22.2412	22.4408	22.2037	22.6475	22.5674	22.2672	23.1764	22.392	22.302	22.0681	O70496	Clcn7	CLCN7_MOUSE
23.043	23.111	22.9069	23.024	23.1385	23.1233	23.3952	23.0741	23.454	23.1064	23.0433	23.4798	23.3035	23.6616	23.6459	23.6286	23.3393	23.0915	22.8966	22.9601	O70503	Hsd17b12	DHB12_MOUSE
20.5967	20.6774	20.6234	20.9071	20.6512	20.8739	20.9166	20.7484	21.3414	20.6996	21.0992	21.0242	20.999	21.0768	21.1618	21.3345	20.5912	20.9611	20.2235	20.9885	O70551	Srpk1	SRPK1_MOUSE
22.7567	22.6066	22.8166	22.9151	22.5836	22.746	22.806	22.6215	23.1617	22.6098	22.6905	22.3128	22.446	22.7844	22.9009	22.828	22.3914	22.901	21.3069	22.8769	O70566	Diaph2	DIAP2_MOUSE
19.8179	19.7537	19.7964	20.456	20.0458	20.0538	20.1036	19.7644	20.4317	20.5142	20.2167	20.5622	20.4148	20.6462	20.5654	20.431	20.3377	20.0306	19.7096	19.6645	O70572	Smpd2	NSMA_MOUSE
20.4493	19.8284	20.3676	20.9424	20.2484	NaN	NaN	20.3436	21.0617	20.8381	20.2196	NaN	20.7533	21.6041	21.018	21.0587	21.0046	20.3866	21.0094	20.3775	O70579	Slc25a17	PM34_MOUSE
22.2297	22.0537	21.791	22.1001	21.9534	22.2762	22.2211	22.3068	22.4639	21.7549	21.7039	22.3262	22.6388	22.0639	22.093	22.3987	NaN	NaN	NaN	22.0352	O70583	Mid1	TRI18_MOUSE
19.875	19.936	20.4091	18.8013	18.8689	19.9434	20.0767	20.1951	19.7503	19.0057	19.5443	19.8038	18.8744	19.9799	19.7364	19.4064	18.7107	19.2731	18.2529	18.4872	O70585	Dtnb	DTNB_MOUSE
20.3915	20.3039	20.1367	20.5302	20.6798	20.6938	20.3712	20.5003	20.776	20.4715	20.4487	20.8151	20.5624	20.5995	20.6605	20.7147	20.4108	20.4255	20.4324	20.535	O70589	Cask	CSKP_MOUSE
21.6737	21.3743	21.3858	22.2901	21.7838	21.6361	21.7665	21.4251	22.2055	22.1147	21.9254	22.2395	21.9015	22.4183	22.3503	22.2579	22.2755	21.7595	22.356	21.6088	O70591	Pfdn2	PFD2_MOUSE
19.5942	19.6968	19.5158	19.9932	19.4777	19.6875	19.7408	19.3827	19.8859	19.7785	19.5754	19.8844	19.629	20.0879	19.914	20.0262	20.2024	19.4486	19.9312	19.7187	O88271	Cfdp1	CFDP1_MOUSE
18.7296	18.8727	18.8344	19.3262	18.7678	19.1229	18.8685	18.9454	19.3437	19.0027	18.7356	19.1384	19.2248	19.1539	18.798	19.1282	18.8549	18.7928	18.2304	18.7965	O88286	Wiz	WIZ_MOUSE
21.1378	21.0064	21.0254	21.5555	20.9758	21.5828	21.5718	21.3084	21.7309	21.1374	20.0905	21.8239	20.9024	21.306	21.1815	20.9224	20.9645	21.5601	20.1563	21.6214	O88291	Znf326	ZN326_MOUSE
20.5289	20.6348	20.4518	20.4015	19.9673	20.6053	20.4322	20.43	20.8804	20.3298	20.5915	20.962	20.2263	20.2672	19.9806	20.1994	18.8959	19.9922	19.4509	20.6274	O88307	Sorl1	SORL_MOUSE
23.115	23.3224	23.2609	24.1089	23.2255	22.9478	23.2491	23.0359	23.705	23.1764	23.436	23.3188	22.4922	22.427	22.8545	22.6253	23.8537	23.2644	23.2792	22.7676	O88325	Naglu	O88325_MOUSE
27.3975	27.3763	27.5953	25.9941	26.833	27.2523	27.4388	27.4694	26.7316	25.8776	26.3851	27.1525	26.6716	26.7651	26.8086	26.9542	26.0632	25.6124	25.5019	26.757	O88342	Wdr1	WDR1_MOUSE
21.0531	21.1137	20.942	21.4225	21.1719	21.0865	21.3434	21.1936	21.5994	21.0485	21.1589	21.5404	20.9592	21.5225	21.4028	21.2422	20.9122	20.9091	20.7998	21.1997	O88351	Ikbkb	IKKB_MOUSE
19.148	18.7993	18.9687	19.3995	18.8161	18.8376	19.2605	19.0746	19.7438	18.8812	18.8883	19.2055	19.1881	19.3822	19.2903	19.4609	18.8809	18.771	19.1629	19.0184	O88379	Baz1a	BAZ1A_MOUSE
22.1498	21.569	21.8628	21.9017	22.1161	22.0382	22.2147	21.927	22.3378	21.7634	21.9502	21.9281	21.623	21.4406	21.5693	21.5874	21.714	21.8814	21.3356	21.4436	O88428	Papss2	PAPS2_MOUSE
20.0469	19.9435	20.2399	20.7262	20.1317	20.3383	20.3429	20.1684	20.4157	20.2209	19.9862	20.0524	20.162	20.6156	20.5239	20.1159	20.8665	20.0739	20.2036	20.1554	O88441	Mtx2	MTX2_MOUSE
21.5722	21.7871	21.7814	21.0232	21.2294	21.6767	21.619	21.4886	21.7989	20.605	21.7123	21.446	21.2313	21.3708	21.4222	21.7359	20.4419	21.3889	20.3185	21.4662	O88447	Klc1	KLC1_MOUSE
20.8863	20.6961	20.8046	20.5932	19.9604	20.5098	20.3712	20.6801	19.4128	20.6169	19.7199	20.8266	20.7814	21.0498	20.9047	21.4061	20.7614	20.7288	20.9092	20.6182	O88448	Klc2	KLC2_MOUSE
25.1177	24.9839	25.0529	25.1604	25.1557	25.1701	25.1579	25.0996	25.5871	25.1051	25.4315	25.5098	25.4227	25.5847	25.5379	25.5909	24.9598	24.8938	24.2733	24.9774	O88456	Capns1	CPNS1_MOUSE
22.8714	22.8038	22.816	23.1851	22.9858	22.9031	22.9954	22.859	23.3794	22.9954	23.12	23.131	23.0278	23.3231	23.4216	23.3075	22.6024	22.7205	22.777	22.6864	O88487	Dync1i2	DC1I2_MOUSE
18.5762	18.0141	17.9422	17.9255	17.8105	18.083	17.9643	17.962	18.5877	17.6291	18.1988	17.8397	17.8571	17.8009	17.919	18.2558	16.9917	17.9236	16.4391	18.5837	O88491	Nsd1	NSD1_MOUSE
18.5662	18.1605	18.4489	19.6312	18.7797	18.9021	18.7741	18.9158	19.5124	18.9676	18.5721	18.6767	18.701	18.6855	18.6203	18.3498	19.1002	19.2833	18.4076	18.7472	O88502	Pde8a	PDE8A_MOUSE
19.7342	19.7232	19.6046	20.2254	19.8064	20.0461	19.8769	19.6628	20.1634	19.9443	19.7315	19.9014	19.4273	19.4214	19.6088	19.6841	20.0714	19.8758	19.5496	20.0895	O88508	Dnmt3a	DNM3A_MOUSE
19.9006	19.5776	20.022	21.3622	20.5934	20.4295	19.9772	19.9367	21.4284	20.7125	20.9217	20.6232	20.5562	20.3203	20.2711	20.5496	20.8183	21.1337	19.8588	20.6784	O88512	Ap1g2	AP1G2_MOUSE
20.7423	20.5403	20.6895	21.2584	20.8061	20.9074	20.6396	20.7003	21.5222	20.8569	20.4553	20.4992	20.6792	20.5159	20.5782	20.5966	20.5556	21.3438	20.3523	21.4546	O88522	Ikbkg	NEMO_MOUSE
24.3113	24.2286	24.427	24.8938	24.4087	24.4059	24.5622	24.2812	24.753	24.4331	24.6614	24.6605	24.5142	24.2884	24.6228	24.443	25.037	24.6323	23.8087	24.2357	O88531	Ppt1	PPT1_MOUSE
23.8924	23.7302	23.8678	23.7782	24.0359	23.8868	24.0524	23.838	24.5559	23.8167	24.2045	24.3076	24.2609	24.0378	24.066	24.2237	23.6408	21.4717	22.4551	23.9931	O88532	Zfr	ZFR_MOUSE
23.0534	22.9285	22.9113	23.2497	23.0376	23.1093	23.1492	22.9663	23.4781	22.9456	23.3971	23.392	23.1504	23.4304	23.3261	23.4738	22.8621	23.1829	22.5973	23.1733	O88543	Cops3	CSN3_MOUSE
21.9634	21.688	21.7905	22.956	22.3811	22.3146	22.0705	22.0055	23.2329	22.7007	22.6006	22.445	22.3236	22.7751	22.6241	22.6247	22.7189	22.7025	21.724	22.6062	O88544	Cops4	CSN4_MOUSE
21.5698	21.4887	21.5918	22.4497	21.6989	21.6439	21.6654	21.6115	22.1668	22.0362	21.5062	21.8231	21.8598	22.2439	22.0528	22.095	22.501	21.4847	22.2045	21.3781	O88545	Cops6	CSN6_MOUSE
20.4113	20.201	18.6395	19.7642	20.6559	19.0162	20.0044	20.2981	19.787	19.8059	19.6373	19.544	18.6148	19.2105	19.537	19.8602	20.4788	20.1633	19.8841	20.6782	O88554	Parp2	PARP2_MOUSE
27.5751	27.5134	27.5365	28.1898	27.6496	27.7679	27.634	27.6408	28.1804	27.9649	27.997	27.8784	27.8141	27.9595	27.9356	28.0665	27.9093	27.7979	27.414	27.8192	O88569	Hnrnpa2b1	ROA2_MOUSE
21.4423	21.4737	21.7025	22.1079	21.8273	21.448	21.4785	21.6514	22.2905	21.7007	21.3615	21.9196	21.5626	21.5581	21.5519	21.737	21.823	21.8801	20.8603	21.6177	O88587	Comt	COMT_MOUSE
21.6739	21.758	21.6801	21.3643	21.4532	21.6342	21.6931	21.5604	21.704	21.4453	21.5553	21.7477	21.4614	21.7781	21.7842	21.7527	21.2507	21.4396	20.8035	21.4537	O88597	Becn1	BECN1_MOUSE
19.2103	19.2493	19.1421	19.506	18.917	19.0484	19.0297	19.3298	19.4375	19.5633	19.271	19.6468	19.2391	19.5731	19.5428	19.5639	19.0944	18.8657	18.9023	19.1863	O88622	Parg	PARG_MOUSE
20.6648	20.8384	20.5138	21.1403	20.768	20.9851	20.8986	21.1232	21.4117	20.5856	21.0197	20.8218	20.9521	21.2778	20.9467	21.2794	20.447	20.9598	20.2026	20.8976	O88630	Gosr1	GOSR1_MOUSE
19.7065	19.6036	19.8384	20.2591	19.9587	19.8343	19.9179	19.7517	20.1609	20.1094	19.4498	19.9471	19.3827	19.4692	19.8851	19.1486	19.7098	19.4759	19.8204	19.503	O88643	Pak1	PAK1_MOUSE
24.822	24.6537	24.9882	25.1234	24.8449	24.916	25.0629	24.8774	25.4273	24.9519	24.4132	25.1039	24.9204	25.0924	24.7913	24.7476	24.7683	25.0191	23.9338	24.8676	O88653	Lamtor3	LTOR3_MOUSE
18.5797	18.3687	18.3394	18.7055	18.7937	18.7394	18.6936	18.3518	19.2971	18.4744	18.4992	18.5834	18.4294	19.154	18.6122	18.4968	18.4397	17.3952	17.8577	18.4369	O88665	Brd7	BRD7_MOUSE
21.0293	20.7318	20.9251	21.3162	21.0507	21.0837	21.0226	21.0127	21.466	21.219	21.0048	21.2369	20.8291	21.0134	21.1232	21.0492	20.705	20.827	20.4538	21.1745	O88667	Rrad	RAD_MOUSE
23.914	23.5654	23.9267	24.1759	23.9826	23.8888	24.2465	24.168	24.5507	24.1529	24.3711	24.5532	24.1797	24.3618	24.8317	24.5311	25.2411	24.3645	24.6852	24.0953	O88668	Creg1	CREG1_MOUSE
18.7662	NaN	18.5949	18.8902	18.696	19.2057	18.6729	18.4622	19.1467	18.3845	17.7715	18.7987	18.6003	18.4609	17.8654	17.9085	18.8725	18.5271	17.7609	19.0604	O88673	Dgka	DGKA_MOUSE
22.3681	22.2797	22.5492	22.7511	22.211	22.208	22.6408	22.5769	22.4724	22.473	22.3702	22.2914	22.2425	22.498	22.4072	22.3447	22.7088	22.2589	22.4264	21.8781	O88685	Psmc3	PRS6A_MOUSE
18.5659	18.6651	18.6179	18.3548	18.6332	18.802	18.8072	18.7315	18.9711	18.1856	18.6692	18.8353	18.5655	18.8412	18.8139	18.9941	17.9064	18.204	17.3215	18.7246	O88697	Stk16	STK16_MOUSE
18.6858	18.4455	18.7634	19.1222	18.64	18.4283	18.6679	18.6197	18.9126	18.5301	18.8251	18.9423	18.4662	18.5904	18.7257	18.6451	18.7039	18.777	18.538	18.3194	O88708	Orc4	ORC4_MOUSE
20.3316	20.2803	20.4875	21.4162	20.4929	20.5442	20.6284	20.7155	21.2581	21.0015	20.3773	20.5639	20.3958	20.4854	20.6344	20.3018	21.6347	20.7561	20.5681	20.5431	O88712	Ctbp1	CTBP1_MOUSE
18.5936	18.2831	18.5705	20.3078	18.6861	18.5171	19.1161	18.6377	19.8323	19.9024	18.7528	18.7854	18.7791	19.6511	19.685	18.9363	19.9883	19.0346	19.9408	18.4706	O88736	Hsd17b7	DHB7_MOUSE
21.2689	20.9631	21.394	21.3263	21.3256	21.5405	21.3974	21.4444	21.6492	21.407	21.0974	21.7398	21.2899	21.69	21.3841	21.2782	20.796	20.9112	20.79	21.3602	O88738	Birc6	BIRC6_MOUSE
20.7976	20.8514	21.0702	21.4648	20.8121	20.9144	20.8895	20.879	21.4037	21.2066	20.9954	21.1072	20.8513	21.2071	21.2527	21.294	21.9382	21.0413	21.3523	20.4059	O88746	Tom1	TOM1_MOUSE
18.0561	18.0023	18.5539	19.5403	18.8976	19.1237	18.7998	18.7502	19.4992	19.6645	18.1606	19.6559	18.9605	19.152	19.0416	NaN	19.5782	19.1725	19.2702	19.421	O88796	Rpp30	RPP30_MOUSE
21.5789	21.6328	21.4284	21.5337	21.5578	21.7159	21.9167	21.8179	22.0244	21.4509	21.6115	21.7594	21.7731	21.8115	21.8455	22.1741	20.8347	21.7824	20.2598	21.8097	O88811	Stam2	STAM2_MOUSE
20.055	20.9112	19.9316	20.1732	20.1977	20.0678	20.3233	20.2002	20.3341	20.0416	19.902	20.1474	19.8207	19.9055	20.0678	20.0086	19.8431	20.215	19.5134	20.0638	O88839	Adam15	ADA15_MOUSE
21.9874	21.8363	21.7399	22.0452	21.9335	21.9903	22.1207	21.9475	22.5401	21.9962	22.197	22.5568	22.5088	22.5689	22.8611	22.7681	22.0197	21.9724	21.7561	22.0046	O88842	Fgd3	FGD3_MOUSE
25.7269	25.6611	25.8281	26.0911	25.6886	25.8309	25.9675	25.7907	25.8605	25.8237	25.7058	25.8069	25.605	25.687	25.8901	25.7799	26.2394	25.5139	25.6868	25.211	O88844	Idh1	IDHC_MOUSE
22.22	21.77	21.9927	21.9529	22.0016	22.2241	22.0602	22.07	22.3903	21.9604	22.0831	21.9726	21.8244	21.731	21.8331	22.1403	21.5519	21.7566	20.8502	22.3441	O88845	Akap10	AKA10_MOUSE
21.1456	20.9969	21.3373	22.045	21.6309	21.2842	21.3936	21.1665	21.4634	21.6158	21.0217	21.161	20.9736	21.5523	21.4847	21.0734	22.2679	21.1859	21.5072	20.8744	O88851	Rbbp9	RBBP9_MOUSE
18.0642	NaN	19.2697	19.2108	18.7026	18.9109	18.6565	18.9104	19.3307	18.8439	19.071	19.0348	18.933	19.1524	19.0258	19.0312	18.5011	18.9427	17.1325	17.7035	O88856	Tpst2	TPST2_MOUSE
19.5489	19.2694	18.8208	20.0324	19.7261	19.6606	19.5534	19.3743	20.2303	19.8474	19.5544	19.6228	19.5197	19.4732	19.6016	19.6073	20.1062	19.8613	19.1273	19.6412	O88874	Ccnk	CCNK_MOUSE
19.5059	19.3646	19.98	20.6874	20.2024	19.9463	19.7683	19.7017	20.3301	20.4368	19.6102	19.8129	19.0162	19.89	19.4076	18.9129	19.8845	19.1905	19.7515	19.146	O88876	Dhrs3	DHRS3_MOUSE
21.9864	21.6168	22.0008	22.3006	22.131	22.1704	22.0568	21.7816	22.5521	22.1637	22.0896	22.0565	21.6413	21.794	22.0069	22.1975	22.5959	21.9574	22.0502	21.9644	O88879	Apaf1	APAF_MOUSE
19.0034	19.1861	19.2681	20.5017	19.2426	19.6994	19.4203	19.3749	19.9351	20.2387	19.2009	19.437	19.0892	19.57	18.814	19.2199	19.8097	19.5891	22.9249	19.4465	O88895	Hdac3	HDAC3_MOUSE
21.6496	21.3684	21.4637	22.017	21.3978	21.8086	21.5721	21.4086	22.3395	21.7904	21.9456	21.9638	21.9279	21.9923	21.9844	22.3503	20.8496	21.7909	20.4957	22.0535	O88939	Zbtb7a	ZBT7A_MOUSE
18.8286	18.6931	19.4406	20.2724	19.0018	19.2316	19.2822	18.9051	19.4924	19.8421	19.3536	19.1142	19.2059	19.6086	19.8665	19.4623	20.2755	18.7026	19.7904	18.2059	O88942	Nfatc1	NFAC1_MOUSE
24.1731	24.2858	24.3437	24.8191	24.5485	24.5336	24.4822	24.1795	25.0377	24.5386	24.1079	24.6606	24.3556	24.0339	24.1583	24.5814	24.2844	24.645	22.8798	24.5841	O88958	Gnpda1	GNPI1_MOUSE
22.4248	22.2907	22.214	22.3004	22.2026	22.4042	22.5692	22.5279	22.6919	22.0007	21.8963	22.6769	22.6468	22.9076	22.3167	22.8071	21.7499	22.3484	21.5653	22.6864	O88967	Yme1l1	YMEL1_MOUSE
18.709	18.6175	19.5134	18.4196	18.9967	19.8611	18.9975	19.7945	19.2436	18.9749	19.08	19.2852	18.8198	19.9139	18.6065	19.7326	19.376	18.5465	19.4816	19.4303	O88974	Setdb1	SETB1_MOUSE
20.6675	20.6766	20.7064	21.3402	20.9911	21.0584	21.0694	20.7056	21.6699	20.8904	21.3289	21.307	21.277	21.0311	20.901	21.2215	21.7795	21.0877	21.4122	20.9591	O88983	Stx8	STX8_MOUSE
19.7758	20.1231	20.3841	20.7888	20.152	20.1223	20.2155	20.2992	20.1908	20.19	19.7372	19.6834	19.8041	19.7379	20.2637	20.1303	20.9193	20.2798	20.7384	19.7866	O88986	Gcat	KBL_MOUSE
21.2945	21.0181	21.3856	22.2134	21.3189	21.535	21.7374	21.4925	22.1084	21.9833	21.4221	21.9551	21.6089	22.0104	22.1183	22.0469	22.2766	22.162	21.4821	22.2223	O89001	Cpd	CBPD_MOUSE
24.7778	24.7173	24.8663	25.6312	25.411	25.0026	24.9787	24.7702	25.6773	25.1247	24.9399	24.6113	24.5665	25.0713	24.7781	24.7082	24.293	24.7992	24.0395	24.1105	O89017	Lgmn	LGMN_MOUSE
22.8287	22.8826	23.8082	25.154	23.6311	22.7676	23.2561	23.2465	23.7859	24.3251	22.8211	23.0159	22.4075	24.0736	23.8711	22.4868	26.229	23.2866	25.1253	21.2866	O89023	Tpp1	TPP1_MOUSE
16.7093	17.0123	17.0384	17.9009	17.6633	17.5307	NaN	16.8131	17.7077	16.9337	16.8117	17.8311	17.2153	16.9669	17.2246	17.0269	16.7253	16.7895	16.631	17.5255	O89032	Sh3pxd2a	SPD2A_MOUSE
19.5915	19.5341	19.555	20.068	19.296	19.5014	19.8793	19.805	20	20.2622	19.7953	19.745	19.9699	20.1285	19.965	19.9838	20.418	19.7562	19.812	19.5225	O89050	Mkln1	MKLN1_MOUSE
22.5822	22.4392	22.3489	22.3241	22.7496	22.6524	22.4145	22.4876	22.8455	22.3575	22.5179	22.1013	21.9304	22.0694	22.0785	22.2315	20.1682	21.8103	19.8017	NaN	O89051	Itm2b	ITM2B_MOUSE
27.5501	27.4532	27.4204	27.6562	27.5879	27.6795	27.5692	27.4749	27.9083	27.6076	27.6052	27.594	27.109	27.3718	27.4065	27.5054	27.8945	27.4488	27.5657	27.4521	O89053	Coro1a	COR1A_MOUSE
20.6672	20.6913	20.8652	21.6188	20.6041	20.6115	21.3574	20.9981	21.1284	21.0482	20.5286	20.7062	20.5231	20.9654	20.8431	20.2862	21.7357	20.971	20.6759	20.3705	O89079	Cope	COPE_MOUSE
24.8459	24.7138	24.7222	25.5337	25.0424	24.9387	24.9556	24.8213	25.3892	25.2548	24.1694	25.0094	24.9026	25.451	25.2394	25.1592	25.113	24.9143	25.2347	24.6417	O89086	Rbm3	RBM3_MOUSE
18.6404	19.0217	19.468	20.3637	19.0056	18.9203	19.1109	19.3197	18.8833	19.5144	18.5223	18.8041	19.104	20.0223	19.1341	18.9834	19.5338	18.4157	19.3385	18.7846	O89090	Sp1	SP1_MOUSE
19.5194	19.3416	19.5371	19.95	19.7284	19.5967	19.6037	19.4959	20.4984	19.8231	20.3474	20.2384	20.2567	19.6081	19.9307	20.1013	18.646	19.6301	17.8593	19.9369	O89103	Cd93	C1QR1_MOUSE
18.527	NaN	18.5611	19.6687	19.2969	19.135	18.8171	18.8199	19.9886	19.2407	18.8633	19.1711	18.2438	17.8933	18.4394	17.9243	18.8184	19.1992	17.6179	18.299	O89106	Fhit	FHIT_MOUSE
23.2773	23.31	23.1566	23.4071	23.1261	23.287	23.3943	23.1707	23.7442	23.4154	23.462	23.3945	23.1087	23.3041	23.3693	23.4058	23.3705	23.14	22.8228	23.2223	O89110	Casp8	CASP8_MOUSE
19.5035	19.408	19.3736	21.1669	20.267	19.9876	20.2313	19.7078	20.8255	20.8961	20.1473	20.3715	19.7667	20.4677	20.7849	19.7651	20.9358	20.3085	20.7835	19.8724	O89112	Lancl1	LANC1_MOUSE
21.9376	21.8189	21.944	21.5333	21.7779	21.8917	21.9658	21.7084	21.9263	21.6663	21.7013	21.8741	21.5209	21.6986	21.7928	21.6307	21.3175	21.4512	20.985	21.5343	O89116	Vti1a	VTI1A_MOUSE
20.6828	20.8034	20.9334	20.7904	20.6239	20.9196	20.8157	21.0439	21.1053	20.5814	21.1865	21.1578	21.0567	20.6936	21.2679	21.3003	20.425	20.636	19.7186	20.8233	P00375	Dhfr	DYR_MOUSE
20.0354	19.9938	20.1418	23.0024	21.0936	20.5031	20.4153	20.3078	22.2901	22.1421	21.5208	21.4308	21.3713	22.0367	22.0175	21.5273	23.3587	22.2668	22.2849	20.41	P00397	Mtco1	COX1_MOUSE
24.7088	24.6014	24.573	24.9872	24.7839	24.7888	24.8847	24.6422	25.0345	24.7279	24.6504	24.7294	24.3971	24.6167	24.6942	24.6223	24.7473	24.2706	24.3625	24.3323	P00493	Hprt1	HPRT_MOUSE
18.93	18.6142	18.5627	19.1587	19.0022	19.3029	18.6585	18.6417	19.4204	18.8832	18.8274	18.9616	18.7484	18.7121	18.5198	18.7756	18.1637	19.2515	17.5531	19.0489	P00520	Abl1	ABL1_MOUSE
22.2276	21.9586	22.1953	22.9528	22.6565	22.3929	22.6336	22.4734	22.6713	22.9856	22.3695	22.7108	22.2393	22.6037	22.6983	22.2882	23.6794	22.3474	23.6079	22.074	P01027	C3	CO3_MOUSE
21.3816	21.7991	21.9618	23.3196	NaN	21.3512	21.4745	21.7495	21.111	22.7012	19.9861	22.1375	23.1043	24.1071	23.4328	23.7188	23.9604	23.9849	24.6355	24.6509	P01582	Il1a	IL1A_MOUSE
23.0098	22.763	23.2367	23.9443	23.7435	23.233	22.7159	23.0015	23.4121	23.5586	22.8212	22.6365	22.3804	23.4779	22.4396	22.9113	24.6676	23.5967	23.8869	22.8186	P01887	B2m	B2MG_MOUSE
22.5677	22.7461	22.6016	24.2661	22.5185	22.7675	22.6226	22.4453	22.9195	22.8158	22.6181	22.6642	22.3702	22.9103	22.6418	22.7956	24.5228	22.3064	24.1953	22.2733	P01897	H2-L	HA1L_MOUSE
25.4429	25.471	25.5028	25.9143	25.5607	25.6108	25.2777	25.4081	26.1936	25.5437	25.5932	25.6448	25.4341	25.7491	25.57	25.8012	25.5781	25.6269	24.9568	25.8501	P01901	H2-K1	HA1B_MOUSE
22.4576	22.4996	22.3543	23.1927	21.8908	22.3226	22.3453	22.4341	22.9491	22.7692	22.3014	23.3853	23.2822	23.5695	22.7907	23.4665	22.8885	23.4739	22.4744	23.7313	P01921	H2-Ab1	HB2D_MOUSE
27.4056	NaN	NaN	27.7902	NaN	27.4975	27.963	25.3506	22.3977	22.4694	27.2474	27.8061	27.2859	22.8172	22.8063	22.3278	NaN	NaN	28.4211	NaN	P01942	Hba	HBA_MOUSE
17.2227	16.9675	16.7082	17.492	17.2666	17.3875	17.408	17.2932	17.5776	16.9995	16.6502	17.7637	17.7994	17.6878	17.7479	17.7621	17.0836	17.7367	16.5331	17.6113	P02468	Lamc1	LAMC1_MOUSE
20.2986	19.5698	20.0244	21.5957	21.2237	20.6167	20.5141	20.436	21.5266	21.4194	20.5639	20.9606	22.3186	22.2773	21.8265	21.4285	21.4141	21.0368	22.4226	20.1865	P02798	Mt2	MT2_MOUSE
20.6888	20.4994	20.7076	21.9127	21.5558	21.0715	21.0753	20.8997	21.8447	21.4185	21.2285	21.4326	22.6452	22.6544	22.5356	22.2279	21.4556	21.9435	21.8711	20.9648	P02802	Mt1	MT1_MOUSE
18.6295	NaN	18.5497	20.9471	19.3119	18.4909	NaN	NaN	20.4699	20.2893	NaN	19.1405	18.7604	18.7962	19.358	19.1218	20.7484	20.0777	19.074	NaN	P03888	Mtnd1	NU1M_MOUSE
20.1745	20.0168	20.3116	22.4119	21.1937	20.8083	20.5154	20.4098	21.8946	21.5527	20.7653	20.9469	20.6417	21.0429	20.7761	20.5858	22.3745	21.2971	20.9929	20.3313	P03911	Mtnd4	NU4M_MOUSE
19.8846	20.2232	20.8763	21.4726	20.5627	20.3777	20.1186	20.7581	21.1754	20.8685	20.6586	20.6374	20.0626	21.1624	21.0332	20.5952	21.1715	20.5039	20.6481	19.5752	P03921	Mtnd5	NU5M_MOUSE
20.3801	20.3791	20.3669	20.9888	20.3016	20.3694	20.4568	19.9648	21.4705	20.4336	20.7998	20.8738	20.6162	20.5579	20.5086	20.9404	20.6933	20.6402	19.2053	20.5265	P03958	Ada	ADA_MOUSE
19.6917	NaN	NaN	18.2925	NaN	18.4726	18.0864	NaN	NaN	NaN	NaN	18.0947	17.5969	NaN	18.1067	18.0343	17.6481	17.5623	17.8135	NaN	P03975	Iap	IGEB_MOUSE
20.6	20.5796	20.6154	20.7042	20.4263	20.1679	20.4158	20.1304	21.4701	21.0929	20.7759	20.7588	21.4894	21.6208	21.3174	22.0321	21.6408	20.1203	NaN	19.6458	P04117	Fabp4	FABP4_MOUSE
21.637	21.8215	21.7941	22.2272	22.0178	22.2986	21.8869	21.7479	22.4786	21.6398	21.757	21.8396	22.1925	22.0052	21.8241	22.4158	21.0234	21.5911	21.0569	22.0966	P04186	Cfb	CFAB_MOUSE
20.8152	21.0704	21.0176	21.0108	20.4577	20.6911	21.1465	20.9618	20.9053	20.9311	20.8046	21.2617	21.0647	21.6257	21.647	21.1913	21.3749	21.3742	20.8923	21.3471	P04202	Tgfb1	TGFB1_MOUSE
23.1224	23.4266	23.1353	23.3617	23.2557	23.4358	23.129	23.1276	23.7667	22.7392	23.3994	23.2814	23.2001	22.7265	22.6441	23.1846	22.8926	23.0955	22.1111	23.6723	P04370	Mbp	MBP_MOUSE
22.3774	22.6538	22.7085	22.9135	22.5665	22.574	22.1813	22.1019	23.1977	22.5561	23.4213	23.4752	22.1445	21.5617	21.5185	22.0652	24.181	23.1179	22.0046	22.6494	P04441	Cd74	HG2A_MOUSE
20.6667	20.6747	20.4384	19.8753	20.6746	20.3897	20.4347	20.7082	20.4821	19.9878	20.3076	20.7288	20.5096	20.5363	20.5835	20.8568	20.474	20.1676	19.9462	20.4978	P04627	Araf	ARAF_MOUSE
24.9557	25.3083	25.2656	24.8653	24.6601	25.116	24.987	25.3478	25.4326	24.4852	24.937	24.6369	25.4592	24.1094	24.2032	25.1152	23.5918	24.7902	22.8382	25.1504	P04918	Saa3	SAA3_MOUSE
22.3351	22.1485	22.2714	23.3272	22.3293	22.5495	22.7138	22.4633	22.8332	22.759	22.5886	22.0796	22.1663	22.1765	22.4839	22.7339	23.4096	22.8988	23.3929	22.7228	P05063	Aldoc	ALDOC_MOUSE
28.1921	28.0036	28.1163	28.2214	27.9027	28.0532	28.265	28.2837	28.3593	28.0537	27.939	28.0362	27.8979	28.4336	28.4112	28.5254	27.9959	27.743	27.6048	27.7717	P05064	Aldoa	ALDOA_MOUSE
22.8792	22.8731	22.7	23.1117	22.8111	22.8892	23.0355	22.8971	23.4625	22.8862	23.1215	23.2129	23.0352	23.0938	23.0181	23.3875	22.6802	22.9204	22.0318	22.9169	P05132	Prkaca	KAPCA_MOUSE
20.7466	20.5648	20.5834	21.6348	20.8177	20.8945	20.9812	20.826	21.77	21.4917	21.7251	21.6423	21.0761	21.2564	21.657	21.4081	22.4299	21.5712	20.838	20.8845	P05201	Got1	AATC_MOUSE
25.9868	25.6859	25.7791	26.4082	26.1769	26.2901	26.2214	25.9497	26.6476	26.2586	26.2628	26.367	26.1187	26.1999	26.2389	25.75	26.3449	26.2736	25.7872	26.1357	P05202	Got2	AATM_MOUSE
20.4089	20.4162	20.3515	20.5831	20.0348	20.2522	20.5335	20.4251	20.6638	20.501	20.2779	20.6827	21.3789	20.8647	20.9185	21.0283	21.1818	20.9974	20.9293	21.1955	P05480	Src	SRC_MOUSE
25.7735	26.0353	25.781	25.4361	25.0831	25.3225	25.769	25.7991	25.913	25.3704	25.6332	25.6641	25.1969	25.4318	25.4733	25.4771	25.0388	25.3375	24.6346	25.5147	P05555	Itgam	ITAM_MOUSE
26.9849	26.5339	26.3346	27.6018	27.1891	27.2158	27.1206	26.8922	27.8061	27.4078	27.4773	27.3862	27.2588	27.6444	27.4761	27.6632	27.4953	27.1466	26.9	27.0614	P06151	Ldha	LDHA_MOUSE
20.0323	19.8179	19.7284	21.382	22.0774	20.6061	20.1001	19.7707	21.0875	20.8098	19.9855	20.1265	19.9025	20.1547	19.3408	20.0561	20.7679	20.6393	19.3551	20.3541	P06339	H2-T23	HA15_MOUSE
22.009	22.0436	22.0946	23.5167	21.9153	21.9889	22.1164	22.017	22.8582	22.8273	22.2652	22.7875	22.8008	23.1268	22.8937	23.2938	23.3675	23.3088	22.7454	23.7246	P06344		HB2U_MOUSE
21.1478	20.7427	20.9857	21.066	20.638	21.0472	20.8303	20.9975	20.9121	20.399	20.6709	20.9369	20.8871	20.8429	20.6688	20.9881	20.9928	20.0124	20.5794	20.9095	P06537	Nr3c1	GCR_MOUSE
27.2673	27.0813	27.1395	27.119	27.3549	27.4007	27.3951	27.2946	27.8073	27.0454	27.3713	27.0832	26.9631	26.8654	26.7787	27.3975	26.3294	27.2703	25.6109	27.5636	P06745	Gpi	G6PI_MOUSE
19.9454	19.9583	19.7848	20.1291	20.0072	20.2177	19.8516	19.9792	20.0209	19.6405	19.6773	20.0476	19.6762	19.8969	20.1453	19.8631	19.6238	19.5176	19.1278	19.3911	P06795	Abcb1b	MDR1B_MOUSE
23.8169	23.6385	23.9417	24.2137	23.9947	23.9005	24.076	23.9391	24.8445	24.4265	24.701	24.813	24.6053	24.5931	24.9076	24.6138	25.3863	24.5427	23.9003	23.8525	P06797	Ctsl	CATL1_MOUSE
25.5329	25.4551	25.4238	25.7708	25.7026	25.7303	25.7227	25.5572	25.8143	25.7656	25.3482	25.2802	25.2563	25.508	25.3134	25.2	25.0061	25.5451	24.7901	25.3852	P06800	Ptprc	PTPRC_MOUSE
21.1516	20.9282	21.4339	20.2308	20.6534	21.1884	21.6267	21.5242	20.8052	20.4175	20.5256	21.3848	21.1841	21.6821	21.3522	21.3769	20.4915	20.4924	20.4077	21.3904	P06801	Me1	MAOX_MOUSE
25.8656	25.6011	26.1403	27.4568	26.4725	25.91	26.0051	26.0058	26.8486	27.0676	26.0953	26.1547	25.9871	27.1534	26.9464	26.1734	27.3629	26.0895	27.3463	24.4938	P07091	S100a4	S10A4_MOUSE
25.8584	27.2883	27.2866	27.6079	27.3075	27.508	25.9995	25.6992	27.8858	27.4458	27.2963	27.7078	27.7222	28.0911	27.3847	27.7788	26.8418	27.2867	26.8471	27.3066	P07356	Anxa2	ANXA2_MOUSE
25.6242	24.9021	25.1955	28.228	26.6914	26.0129	26.1931	25.7377	27.4023	27.8855	26.6713	27.1032	26.3459	26.7816	26.8104	26.4606	29.1915	27.1425	28.0725	25.7514	P07724	Alb	ALBU_MOUSE
20.8618	21.0797	21.4009	22.3553	21.3686	21.0021	21.1518	21.1585	21.8261	21.9475	20.4949	20.8449	20.7195	21.9164	21.6183	20.9372	20.028	20.7914	21.4609	19.5222	P07742	Rrm1	RIR1_MOUSE
26.9232	26.9181	26.5303	26.8113	26.759	26.9657	27.0259	26.7912	27.4703	26.8151	26.9734	27.3813	24.2936	27.2839	26.9321	27.4495	26.3762	26.9766	25.818	27.2864	P07901	Hsp90aa1	HS90A_MOUSE
23.1737	22.7728	23.0765	25.2646	24.0521	23.707	23.5079	23.2416	24.9565	24.8718	24.1635	23.9848	24.1375	24.3632	24.138	24.1317	25.4813	25.1119	24.4447	23.963	P08003	Pdia4	PDIA4_MOUSE
23.9247	23.8859	24.0093	23.4907	23.859	23.9128	24.1008	23.9509	23.8606	23.6528	23.5713	23.8748	23.5884	23.9273	24.2004	23.6847	23.6414	22.9125	23.5695	23.2157	P08030	Aprt	APT_MOUSE
20.5225	20.5086	20.9027	21.1225	20.7743	19.828	21.0165	20.6993	21.3772	21.2892	21.0573	20.2846	21.4228	21.3557	21.7793	21.1248	22.2867	21.8009	19.7816	19.7122	P08074	Cbr2	CBR2_MOUSE
24.8053	24.9632	25.076	25.4429	24.8239	25.0657	24.8606	24.673	25.4304	25.0803	24.7659	25.2595	25.2521	25.093	25.1555	24.8373	25.4896	25.8587	24.926	25.8148	P08101	Fcgr2	FCGR2_MOUSE
23.5625	23.4935	23.6105	23.9159	23.5462	23.6894	23.7144	23.5999	24.1223	23.6454	23.2507	23.8424	23.4099	23.7554	23.5145	23.8014	24.1066	23.1571	23.7113	23.1881	P08103	Hck	HCK_MOUSE
26.6565	26.9133	26.8973	27.4475	27.0909	26.7328	26.9799	27.0933	27.51	27.2406	26.686	27.0808	27.174	27.4813	27.6107	27.3479	27.0381	27.0935	26.3826	26.5934	P08113	Hsp90b1	ENPL_MOUSE
25.4691	25.3891	25.518	25.7057	25.3324	25.5329	25.5021	25.4701	25.7935	25.5264	25.4205	25.8096	25.6734	26.2139	26.2073	25.7826	25.8321	25.2041	25.5208	25.1375	P08207	S100a10	S10AA_MOUSE
23.4575	23.598	23.6644	23.5301	23.5433	22.9948	23.1234	23.0456	23.5622	23.2512	23.0505	23.0481	21.4563	22.2598	21.9764	21.9913	22.7556	22.1982	21.9566	21.6523	P08226	Apoe	APOE_MOUSE
22.8225	22.9744	22.9658	23.6941	22.431	22.8311	22.9896	23.0542	23.1162	23.142	22.753	23.142	22.7648	23.5127	23.2911	23.2889	24.168	22.6812	24.4267	23.0952	P08228	Sod1	SODC_MOUSE
24.1388	24.1752	24.3771	25.3258	24.6184	24.4774	24.4484	24.2805	25.1947	24.9428	24.7478	24.8319	24.4226	24.9587	24.816	24.6055	25.5808	24.9143	24.6349	24.4585	P08249	Mdh2	MDHM_MOUSE
26.2284	26.2433	26.3173	26.2374	25.9372	26.0831	26.1758	26.2321	26.2572	26.1328	26.2322	26.5065	26.0849	26.5318	26.7899	26.1579	25.7326	25.6197	25.521	25.8575	P08752	Gnai2	GNAI2_MOUSE
22.2179	22.432	22.0915	23.0854	22.8089	22.6063	22.6525	22.362	22.8812	23.0482	22.2971	22.3435	22.0358	22.6303	21.3887	21.3627	22.9466	22.4025	22.9961	21.883	P08775	Polr2a	RPB1_MOUSE
24.6867	24.4852	25.0504	26.0708	25.4415	25.3376	25.466	25.0656	25.9961	25.5859	25.3168	25.827	25.0161	25.3413	25.3646	25.0035	26.1257	24.9959	24.7562	24.4349	P08905	Lyz2	LYZ2_MOUSE
22.8291	23.0435	23.1376	22.9018	22.6599	22.8139	23.0463	23.1728	22.9179	22.6648	22.7447	23.0059	23.0687	23.3844	23.4474	23.3053	22.7387	22.8484	23.0941	22.9063	P09055	Itgb1	ITB1_MOUSE
26.238	26.2266	26.3013	26.5769	26.2514	26.4044	26.4465	26.3225	26.8579	26.4908	26.4376	26.5331	26.3457	26.6387	26.6039	26.3627	26.3369	26.3791	26.0396	26.4636	P09103	P4hb	PDIA1_MOUSE
23.8207	23.7351	24.1655	23.8812	23.9242	24.3302	24.0561	24.0986	24.1434	23.9815	23.7856	24.3443	23.9732	24.3091	24.3958	24.2703	23.7754	23.8567	24.2755	24.0491	P09405	Ncl	NUCL_MOUSE
27.1225	26.9723	27.0425	27.1043	27.0369	27.2303	27.2623	27.1537	27.4086	27.0538	26.9887	27.3863	27.2524	27.5912	27.3995	27.7841	26.7874	26.7102	26.7312	26.8315	P09411	Pgk1	PGK1_MOUSE
21.3512	21.4989	21.4203	21.9802	21.1707	21.3107	21.2765	21.2357	21.4613	21.7745	21.0635	21.6239	21.6536	22.3938	22.0754	21.9303	22.0125	21.8539	22.1446	21.7817	P09450	Junb	JUNB_MOUSE
23.4621	23.487	23.4595	23.8978	23.7563	23.8255	23.7436	23.3812	24.5222	23.3927	24.0413	24.2793	23.4729	23.0442	23.1355	23.5933	23.3119	23.984	22.1764	24.1272	P09528	Fth1	FRIH_MOUSE
23.7197	23.5736	23.6872	23.3247	23.7582	23.8868	23.9246	23.8259	23.9562	23.2542	23.7997	23.8065	23.3804	23.1376	23.605	23.4717	22.487	22.6488	22.5841	22.7751	P09581	Csf1r	CSF1R_MOUSE
22.9797	22.8071	22.9675	23.0491	23.1104	23.1823	23.1607	22.7862	23.2515	23.087	22.9725	23.3149	23.1245	23.4122	23.4833	23.3944	21.7792	22.5458	22.3748	22.7413	P09602	Hmgn2	HMGN2_MOUSE
26.2543	26.0521	26.023	27.5473	26.5678	26.701	26.4476	26.2406	27.3549	27.0953	26.9482	27.0867	27.2198	27.0891	26.9744	27.3872	27.3986	27.4059	26.4263	27.2651	P09671	Sod2	SODM_MOUSE
20.0891	20.0018	20.1051	20.8386	20.5111	20.3825	20.1602	19.9687	20.7338	20.5612	20.3324	20.3726	20.5805	20.7608	20.1005	20.1466	20.9223	20.5534	20.2901	20.3157	P09925	Surf1	SURF1_MOUSE
19.2893	19.1547	19.3022	19.7035	19.1704	19.3963	19.2868	19.2642	20.0017	19.4779	19.5857	19.9199	19.5307	19.5931	19.689	19.9261	19.283	19.4126	18.4017	19.363	P09926	Surf2	SURF2_MOUSE
20.7615	20.2334	20.578	NaN	21.3586	20.8098	21.1901	20.8657	NaN	21.9008	NaN	NaN	21.1149	NaN	NaN	NaN	NaN	20.0161	21.7391	20.1975	P0C0A3	Chmp6	CHMP6_MOUSE
22.9367	22.8696	22.908	23.1536	23.0764	22.8813	23.1072	22.7529	23.4505	22.8753	23.1701	23.0332	23.1747	22.8415	22.8483	23.0376	22.7765	23.0498	21.8912	23.0219	P0C6B7	Igsf6	IGSF6_MOUSE
21.4956	21.1962	21.1979	20.2529	21.1222	21.4128	21.4621	21.2996	21.5415	20.7522	21.6147	21.8911	21.518	21.1674	21.3383	21.6952	20.3332	20.657	19.5291	21.8136	P0C6F1	Dnah2	DYH2_MOUSE
17.8711	17.4443	17.8714	18.7748	17.9201	17.6228	14.7583	17.9735	18.5196	18.4991	18.5744	18.7419	18.1313	18.5488	18.6848	18.7556	18.6366	18.5874	18.0497	18.5453	P0CL69	Znf703	ZN703_MOUSE
22.0238	21.9449	21.9541	22.1566	22.1036	22.0849	22.3201	22.2313	22.0641	22.0848	21.9181	22.4049	21.8048	22.1702	22.3722	21.9048	22.5075	22.007	22.0522	21.7625	P0DN34	Ndufb1	NDUB1_MOUSE
23.0952	22.8805	23.3271	23.8912	23.5452	23.2388	22.9192	23.0386	23.9685	23.5721	23.5602	23.176	22.4803	22.8779	23.2079	23.3121	23.4477	23.0522	22.2317	22.7683	P0DOV2	Ifi204	IFI4_MOUSE
18.8108	18.6703	NaN	19.9273	19.1635	19.0015	19.0315	18.957	19.4911	19.7023	19.3296	19.1411	19.1672	19.565	18.9644	19.5047	20.1274	18.7677	19.7787	19.1206	P0DW87	Zftraf1	ZTRF1_MOUSE
26.4556	26.4178	26.4532	26.6322	26.6405	26.5999	26.6231	26.6679	27.0506	26.6227	26.5576	26.8193	26.6465	27.0588	27.1477	27.155	26.6621	26.3577	26.3402	26.0528	P10107	Anxa1	ANXA1_MOUSE
27.0872	27.1183	27.2798	28.1679	27.1073	27.1633	27.3081	27.202	27.4117	27.7213	26.9614	27.3615	27.0684	27.6165	27.5673	27.5928	28.4887	27.0232	28.5215	27.1623	P10126	Eef1a1	EF1A1_MOUSE
21.0037	21.0654	21.0454	21.3086	21.3488	21.1213	21.1678	21.1738	21.6593	21.2416	21.4633	21.6084	21.1801	21.5539	21.5915	21.6988	21.4332	21.2832	20.9606	20.8547	P10518	Alad	HEM2_MOUSE
29.6313	29.5994	29.5368	29.7571	29.2953	29.5104	29.4662	29.612	29.7001	29.3601	28.5874	29.8787	29.3204	29.435	29.0243	29.182	29.9401	29.4862	28.6019	29.0684	P10605	Ctsb	CATB_MOUSE
21.188	20.968	21.3769	20.6717	20.7573	20.9046	21.5118	21.4577	20.2072	20.1197	20.7064	21.3841	20.8482	21.5009	21.3327	21.3238	21.3752	20.1948	21.3039	20.6706	P10630	Eif4a2	IF4A2_MOUSE
25.4062	25.4777	25.4435	26.8289	25.5006	24.9446	25.3751	25.4327	26.3976	26.2977	25.281	25.2527	25.5947	25.8012	25.4604	25.6004	27.0544	26.1264	25.7965	24.8867	P10639	Txn	THIO_MOUSE
24.1069	23.6587	23.9147	24.3816	23.7341	24.1131	24.1788	23.595	24.6843	23.6159	24.3576	24.6476	24.21	23.8699	23.8691	24.4316	23.6544	23.7654	22.9081	23.9667	P10649	Gstm1	GSTM1_MOUSE
21.6807	21.5371	21.7773	23.0308	21.6273	21.836	21.8174	21.5915	21.9882	21.4902	21.4697	21.7754	21.3947	22.4719	22.1859	21.8268	22.6583	21.2693	22.1696	21.3722	P10711	Tcea1	TCEA1_MOUSE
20.1055	20.1769	20.4336	20.7019	19.6124	20.1722	20.4516	20.3499	20.3952	20.6454	19.7775	21.054	21.4708	21.5264	20.8721	21.327	20.9948	21.2765	20.7325	21.4714	P10749	Il1b	IL1B_MOUSE
26.3914	26.4184	26.3852	26.4788	26.2305	26.417	26.4358	26.3659	26.5878	26.1828	26.0603	26.4109	26.4476	26.5759	26.8055	26.6625	25.9236	26.1283	25.5695	26.3136	P10810	Cd14	CD14_MOUSE
22.7772	22.5651	22.7747	22.8094	22.773	22.7513	22.7489	23.0149	23.22	22.7541	22.8833	23.1685	23.1643	22.9234	23.32	23.382	22.1405	22.591	21.904	22.663	P10833	Rras	RRAS_MOUSE
25.4114	25.3639	25.453	25.8471	25.4282	25.5849	25.8148	25.5721	25.8663	25.4318	25.5387	26.1887	26.5883	26.4725	26.4107	26.3394	25.5212	25.8641	25.4737	25.7924	P10852	Slc3a2	4F2_MOUSE
22.0062	22.0978	22.3792	22.1723	21.9745	21.8535	22.4111	22.098	22.031	22.0403	21.7555	22.1235	22.0794	22.8083	22.5449	22.59	22.2664	21.7669	21.7626	21.9328	P10922	H1-0	H10_MOUSE
19.8683	19.6326	20.193	20.6056	20.4408	19.8827	19.9772	19.7343	20.659	20.4714	20.1818	20.1342	20.0645	20.5882	20.3347	20.1824	19.9017	20.0425	19.6728	19.6165	P11031	Sub1	TCP4_MOUSE
16.9105	19.4233	19.3225	19.3396	16.5152	19.4195	19.0806	19.3525	17.2284	19.4575	16.4651	19.5715	16.8375	18.8991	19.8099	16.5895	20.0225	19.1033	19.9355	16.2561	P11087	Col1a1	CO1A1_MOUSE
23.5334	23.4067	23.3159	23.5124	23.2994	23.6672	23.418	23.3472	23.6678	23.3692	23.4864	23.4657	23.341	22.9978	23.3516	23.3912	22.8793	23.3215	22.592	23.4523	P11103	Parp1	PARP1_MOUSE
22.912	22.5211	22.8535	23.333	22.9498	23.2479	22.9419	22.8924	23.5871	23.0697	23.2551	23.468	22.9412	23.0087	23.0293	23.036	22.6429	22.3202	23.0347	22.8718	P11352	Gpx1	GPX1_MOUSE
19.3896	19.2194	19.2769	20.1495	19.4249	19.1151	19.6364	19.2088	19.4591	19.6277	19.6266	19.7956	19.0639	19.7647	19.8593	19.3373	20.9983	18.2286	20.6506	19.2742	P11404	Fabp3	FABPH_MOUSE
22.5009	22.5895	22.8398	23.0591	22.7237	22.6674	22.6776	22.6017	23.0903	23.0477	22.8755	22.7572	22.6295	22.8552	23.0484	22.6799	23.8569	22.9809	22.9084	22.3318	P11438	Lamp1	LAMP1_MOUSE
27.7745	27.6558	27.4245	28.0401	27.5332	27.8348	27.8677	27.7561	28.1189	27.481	26.8689	27.9379	27.7933	27.7279	27.8477	28.2002	27.2845	27.7494	27.3489	28.2705	P11499	Hsp90ab1	HS90B_MOUSE
19.3126	18.5906	19.0898	22.3317	19.9856	19.9132	19.5599	19.3121	20.9008	21.2367	19.2751	19.8996	19.7709	20.9916	20.3744	19.8764	21.217	NaN	21.5152	18.5767	P11672	Lcn2	NGAL_MOUSE
24.9479	24.9733	25.0074	25.1547	24.6638	24.8965	24.8931	24.8202	25.3896	24.8519	25.0084	24.689	24.5307	24.0544	24.2287	24.5137	24.3407	25.2278	24.1889	25.5364	P11680	Cfp	PROP_MOUSE
22.954	22.3859	23.2825	23.3945	22.5551	22.1758	22.9194	23.0286	23.6032	24.0028	22.868	22.8161	22.4397	23.6374	24.0741	22.6414	24.3358	22.5024	24.7945	22.285	P11688	Itga5	ITA5_MOUSE
25.9312	25.8979	25.9916	26.1445	25.8152	26.0075	26.0375	25.9232	26.4172	26.0091	26.1716	26.4924	26.3536	26.4966	26.2151	26.1611	25.6896	25.7463	25.3906	25.87	P11835	Itgb2	ITB2_MOUSE
17.6305	16.6523	18.1659	19.2947	18.1094	17.7888	18.2352	17.428	19.1361	18.5583	17.8935	17.682	17.705	17.0288	18.0423	17.4704	18.6458	17.5442	17.449	17.5595	P11881	Itpr1	ITPR1_MOUSE
22.1074	21.8068	22.4581	24.3585	22.8906	22.1458	22.2604	22.1317	23.3203	23.7459	22.4988	22.4024	21.9643	23.4652	23.0016	22.3832	24.5013	22.679	23.6809	21.233	P11928	Oas1a	OAS1A_MOUSE
24.873	24.6145	24.6973	24.9186	24.6408	25.052	24.9733	24.709	25.3958	24.797	25.1123	25.1914	25.1565	25.1853	25.1753	25.5267	24.8247	24.7216	24.5776	25.2743	P11983	Tcp1	TCPA_MOUSE
21.6921	21.5155	21.9998	22.9545	22.2128	22.0284	22.0443	21.9733	22.4887	22.4556	21.8034	21.7183	21.6041	22.178	22.1836	21.7083	22.4458	22.0788	22.2602	21.2732	P12023	App	A4_MOUSE
21.9394	21.5452	21.9576	22.2966	NaN	21.8409	22.0901	NaN	22.4172	21.7574	22.2576	22.2323	22.1705	21.9549	21.7421	22.3517	21.6452	21.9268	20.6464	NaN	P12265	Gusb	BGLR_MOUSE
21.1203	21.0079	21.1516	21.3753	21.1504	21.1518	21.1433	21.1224	21.4351	21.332	20.8648	21.4725	21.1625	21.402	21.1812	20.9188	20.9561	21.1069	20.202	21.1067	P12367	Prkar2a	KAP2_MOUSE
24.3334	24.0119	24.2477	24.8139	24.5751	24.4982	24.5188	24.1987	25.0681	24.6618	24.0141	24.6107	24.2568	24.8152	24.359	24.4271	24.4945	24.6181	24.1095	24.2398	P12382	Pfkl	PFKAL_MOUSE
23.1396	23.0163	23.3347	23.7639	22.6282	22.8745	23.2576	23.2896	23.8341	23.723	22.3637	23.2629	24.191	23.2762	23.4842	23.0636	23.1467	23.9655	22.2395	23.5476	P12388	Serpinb2	PAI2_MOUSE
15.4985	NaN	14.7105	15.963	NaN	NaN	17.2708	16.5453	16.3085	NaN	NaN	NaN	NaN	16.1495	15.8481	NaN	NaN	15.6988	NaN	NaN	P12399	Ctla2a	CTL2A_MOUSE
17.9679	17.4338	19.0957	20.3364	19.6118	NaN	17.8081	19.2685	19.8285	19.9323	16.6293	18.4295	19.2889	19.9316	19.959	18.7679	20.3875	16.6704	19.4879	NaN	P12400	Ctla2b	CTL2B_MOUSE
20.8494	22.5842	23.1664	23.2216	21.7138	21.2544	22.9484	22.8089	22.5519	22.8026	21.7059	22.6996	22.3424	22.9869	23.1432	21.5065	23.6002	22.4243	23.3369	21.7326	P12787	Cox5a	COX5A_MOUSE
19.7204	19.6599	20.3436	20.9328	20.1777	19.5835	19.8836	19.9295	20.1049	20.5178	18.5863	19.3198	19.1552	21.0557	19.6147	18.1657	20.8125	18.7321	21.2597	16.7676	P12815	Pdcd6	PDCD6_MOUSE
26.1665	26.1506	26.2445	26.6894	26.4047	26.3263	26.5464	26.3393	26.8977	26.5134	26.3556	26.4515	26.4144	26.7209	26.7008	26.7248	26.6815	26.531	26.2736	26.293	P12970	Rpl7a	RL7A_MOUSE
27.8847	27.7574	27.7818	27.8998	27.6469	27.8272	27.8329	27.5965	28.1782	27.7494	27.8746	28.1079	27.5918	27.8318	27.8209	27.9154	27.9822	27.2711	27.183	27.6025	P13020	Gsn	GELS_MOUSE
22.1728	21.9961	21.7965	23.0985	21.5356	22.1289	22.0451	21.9358	22.274	21.918	21.6264	21.9654	21.8559	21.9671	21.7532	22.0116	22.1059	21.8521	22.2491	22.2443	P13439	Umps	UMPS_MOUSE
20.3311	20.1121	20.4286	22.258	20.3691	20.3481	20.4321	20.4116	20.7037	21.6803	19.8437	20.1595	20.3956	21.9753	21.0606	20.2068	22.6321	20.7008	22.7818	19.8661	P13597	Icam1	ICAM1_MOUSE
21.1359	21.0438	21.1733	21.6579	20.8964	21.0629	21.0746	21.1439	21.3846	21.281	21.0297	21.1681	21.003	21.3621	21.3207	21.0855	21.4241	20.8924	21.3934	20.4221	P13808	Slc4a2	B3A2_MOUSE
21.901	21.8353	21.754	22.5116	21.8755	22.0712	21.884	21.7801	22.6867	22.3387	22.3578	22.1593	22.1849	22.4389	22.2639	22.4922	21.6104	22.1791	21.3003	22.1928	P13864	Dnmt1	DNMT1_MOUSE
22.5619	22.6511	22.207	23.118	22.1318	22.1492	22.4441	22.4037	22.8663	22.7839	22.4014	22.2797	22.4259	22.8686	22.649	22.4994	23.3686	22.3335	22.845	21.6598	P14069	S100a6	S10A6_MOUSE
21.9577	21.9439	21.9681	22.1269	22.6325	22.0658	22.0905	21.7229	22.674	22.1296	22.099	21.7605	20.6508	21.0391	20.5096	20.4292	21.2738	21.3	20.6062	20.6605	P14106	C1qb	C1QB_MOUSE
22.1057	22.287	22.9413	24.4803	23.1841	22.1713	22.5525	22.6238	23.3829	23.7101	22.3799	22.4421	22.5244	23.8067	23.2971	22.6685	23.7912	22.634	24.3235	21.9866	P14115	Rpl27a	RL27A_MOUSE
25.4826	25.2311	25.4049	26.1014	25.656	25.5785	25.7577	25.5573	25.9983	25.9411	25.6555	25.9199	25.8475	26.268	26.1874	25.9811	25.9299	25.9208	25.9618	25.5875	P14131	Rps16	RS16_MOUSE
27.2006	27.2557	27.1513	27.4434	27.1918	27.2849	27.4601	27.2606	27.9049	27.2942	27.5082	27.5945	27.638	27.4673	27.5682	27.9363	26.8408	27.5488	25.6603	27.6918	P14148	Rpl7	RL7_MOUSE
26.725	26.5287	26.4991	26.7676	26.6994	26.7966	26.8101	26.3609	27.1604	26.5454	26.9924	26.8889	26.7	26.3844	26.4081	26.373	26.0823	26.4504	25.0755	26.6465	P14152	Mdh1	MDHC_MOUSE
25.1341	25.1404	25.2343	25.5348	25.1519	25.1345	25.3793	25.0961	25.5145	25.391	25.1342	25.3517	25.15	25.8551	25.7372	25.6087	25.4066	25.137	25.1474	25.2276	P14206	Rpsa	RSSA_MOUSE
27.9157	27.8258	27.7493	28.2156	27.8308	28.0709	28.0337	27.8372	28.4563	28.185	28.041	28.3944	28.1355	28.3381	28.3134	28.2459	27.9684	28.1889	27.5949	28.1489	P14211	Calr	CALR_MOUSE
21.0917	21.1394	21.0965	20.5073	20.6934	20.3911	20.9121	20.6368	21.07	20.6921	20.8846	21.1847	20.4471	20.7384	20.7865	20.4942	19.5884	19.9376	20.4527	20.4375	P14234	Fgr	FGR_MOUSE
24.5377	24.3348	24.0511	24.537	24.3218	24.2983	24.6588	24.4168	24.825	24.591	24.0973	24.9041	24.4108	24.8573	24.8958	24.6958	24.0854	24.0828	23.9681	24.1062	P14685	Psmd3	PSMD3_MOUSE
23.6223	23.2578	23.39	23.7277	23.3732	23.6683	23.6712	23.4574	23.7367	23.3838	23.336	23.7399	23.3912	23.5813	23.6375	23.5288	23.5037	23.8232	23.7933	23.2173	P14733	Lmnb1	LMNB1_MOUSE
25.431	25.6459	25.4342	25.4282	25.0303	25.119	25.471	25.5854	26.2744	25.9778	26.175	26.1931	25.5664	25.7693	25.8361	25.6057	25.5507	25.3741	24.6157	25.2736	P14824	Anxa6	ANXA6_MOUSE
24.5989	24.4673	24.8369	25.3202	24.6125	24.5725	24.7505	24.6422	25.0977	25.1387	24.5504	24.8349	24.6507	25.3009	25.3367	25.0062	25.1654	24.581	25.182	24.072	P14869	Rplp0	RLA0_MOUSE
26.6025	26.4402	26.6693	26.9967	26.7265	26.8727	27.0685	26.8919	26.9545	26.7457	26.2383	27.3913	27.0561	27.7245	27.3294	27.5281	27.5425	26.3954	27.4531	26.5252	P14901	Hmox1	HMOX1_MOUSE
20.6181	20.5058	20.5683	20.9395	20.9543	20.5874	20.8141	20.8713	21.4831	20.7175	20.9131	21.2412	21.0801	21.2839	21.1225	21.5548	20.8242	20.9989	21.1006	20.8696	P15105	Glul	GLNA_MOUSE
17.9365	18.0973	18.3269	18.603	18.4632	18.4315	18.3972	18.3651	18.615	18.3423	18.4187	18.5975	18.3729	18.6928	18.6088	18.6633	18.6015	17.7745	18.4915	18.1911	P15208	Insr	INSR_MOUSE
22.1362	21.9637	21.96	23.2557	22.5571	22.5924	22.1905	21.9243	23.1037	22.7175	22.4651	22.2466	21.994	22.1205	22.0473	22.454	22.7356	22.9122	21.9242	22.9351	P15307	Rel	REL_MOUSE
25.5322	25.3924	25.2491	25.5755	25.4098	25.5748	25.693	25.5294	26.179	25.5427	25.9012	26.0034	25.9719	25.7569	25.859	26.086	24.6823	25.5481	23.9275	25.7281	P15379	Cd44	CD44_MOUSE
23.499	23.5332	23.5133	23.7776	23.5176	23.7133	23.7457	23.5856	23.9263	23.5704	23.7187	23.7701	23.4463	23.6908	23.8721	23.8282	24.1807	23.5736	23.8972	23.7264	P15532	Nme1	NDKA_MOUSE
21.2916	21.199	21.2711	21.4476	20.8283	20.8555	20.6279	20.4469	21.66	21.1776	21.2529	20.8806	20.263	20.7837	20.0923	20.869	20.6319	20.3274	20.1659	20.2168	P15533	Trim30a	TR30A_MOUSE
22.2439	21.2113	20.7019	20.8245	21.9981	21.9493	21.755	22.0415	21.5431	21.5465	22.0341	22.2955	22.017	21.6417	21.4188	22.467	20.9366	21.8079	20.2697	22.6079	P15535	B4galt1	B4GT1_MOUSE
21.1789	20.8707	20.89	21.968	21.3389	21.3982	20.938	20.8281	21.7913	21.7416	21.1109	21.5905	21.4632	21.8747	21.5329	21.5638	20.8119	21.1609	21.845	21.5877	P15702	Spn	LEUK_MOUSE
19.0686	19.8818	19.9385	19.5575	20.1299	19.5916	19.1733	19.9739	18.4705	19.8662	18.7181	19.4946	17.0933	19.7883	19.7398	19.944	20.9755	20.4154	20.6264	19.9695	P15864	H1-2	H12_MOUSE
20.6488	20.4348	20.2349	21.4751	20.9452	20.9339	20.6756	20.6028	21.6747	20.9999	21.0995	21.1119	21.117	21.1451	20.9827	21.2599	21.019	21.3494	20.3557	21.1008	P15920	Atp6v0a2	VPP2_MOUSE
28.2863	28.0837	28.4198	29.412	28.8208	28.4283	28.376	28.1722	29.064	29.1033	25.9358	25.8812	28.3221	28.8934	28.7577	28.4968	28.0037	28.3214	28.7394	27.6344	P16045	Lgals1	LEG1_MOUSE
18.102	15.7966	17.9145	17.7957	18.074	17.7339	17.4934	18.3732	18.0539	17.5065	17.9209	18.2181	17.8502	17.3384	18.4948	18.3902	NaN	NaN	NaN	18.1578	P16054	Prkce	KPCE_MOUSE
19.1783	18.8839	18.803	19.0738	18.7669	19.1019	19.1226	18.8568	17.9663	18.8106	NaN	20.012	19.597	20.2428	19.238	19.5406	19.1763	18.5437	18.7572	19.7814	P16056	Met	MET_MOUSE
26.4433	26.312	26.6357	27.6657	26.7433	26.3872	26.3709	26.4183	27.2714	27.2498	26.6055	26.7473	26.7713	27.9685	27.7726	27.2304	28.0546	26.4835	28.2078	25.0083	P16110	Lgals3	LEG3_MOUSE
19.9665	20.3195	21.0276	21.705	19.8137	19.9753	20.2699	20.458	19.8574	21.6967	19.2989	20.3248	20.1596	21.8103	21.7103	20.5473	19.3491	20.5907	21.8356	19.2591	P16254	Srp14	SRP14_MOUSE
21.8567	21.796	21.7118	21.6301	21.8268	21.8045	21.8347	21.807	22.2179	21.3434	22.3125	21.7738	21.4257	21.4192	21.4763	21.7269	21.5995	21.4866	20.5576	21.6315	P16330	Cnp	CN37_MOUSE
20.7621	20.597	20.8606	21.5381	21.0609	20.8455	20.9052	20.8535	21.3063	21.4243	20.5148	20.8869	20.6287	20.4364	20.8114	20.0668	21.1401	20.8316	20.7114	20.2272	P16332	Mmut	MUTA_MOUSE
19.7139	19.5767	19.5855	19.8503	19.7671	19.687	19.6652	19.5841	20.3496	19.9318	19.9799	19.9116	19.7308	19.6508	19.8859	19.7757	19.7912	19.8128	19.4989	19.5069	P16382	Il4r	IL4RA_MOUSE
22.5217	22.6215	22.8724	24.28	23.1795	22.6986	22.7154	22.7778	23.331	23.625	22.5823	22.6508	22.4772	23.5093	23.3677	22.7991	23.6678	22.6657	24.1473	22.361	P16460	Ass1	ASSY_MOUSE
21.9643	21.8534	21.7699	22.2551	22.0688	22.1592	22.0694	22.0313	22.5485	22.0968	22.1361	22.2927	22.2291	22.4709	22.3257	22.4673	21.6658	21.8521	21.4011	21.9	P16546	Sptan1	SPTN1_MOUSE
25.6154	25.5901	25.8783	26.922	26.278	26.3259	26.1335	25.7672	26.9906	26.3088	26.251	26.483	26.3185	26.2594	26.3901	26.1733	26.3716	26.5943	25.5976	26.0661	P16675	Ctsa	PPGB_MOUSE
21.5182	21.3208	21.389	21.3083	21.4982	21.3337	21.6575	21.3947	21.732	21.5117	21.2725	21.6579	21.1048	21.5242	21.6116	21.1896	21.5462	21.1112	21.0344	21.0179	P16879	Fes	FES_MOUSE
17.4048	NaN	17.0659	NaN	NaN	17.1875	NaN	18.0571	NaN	NaN	17.442	17.2536	NaN	NaN	NaN	NaN	17.4013	18.0581	17.79	17.9185	P16951	Atf2	ATF2_MOUSE
23.7549	23.5436	23.951	24.876	24.151	23.8398	23.908	23.8018	24.4733	24.5161	23.8812	23.8305	23.5988	24.408	24.2301	23.6741	24.8113	23.7095	24.3564	22.9235	P17047	Lamp2	LAMP2_MOUSE
19.7293	19.5961	20.3226	21.3902	20.2018	20.5261	19.2029	20.4248	21.3631	20.8905	20.9055	20.6335	20.774	21.5373	20.965	21.1598	22.1398	20.975	21.2477	19.7882	P17095	Hmga1	HMGA1_MOUSE
21.5143	21.3802	21.8201	21.9074	21.7018	21.7346	21.6374	21.9793	22.0959	21.6756	23.9876	24.3114	21.9659	22.0997	22.2248	22.1353	21.6152	21.9315	21.3866	21.7841	P17156	Hspa2	HSP72_MOUSE
26.5098	26.4982	26.6696	30.0324	26.7112	26.5111	26.7078	26.6494	26.8856	26.8026	26.5691	26.6236	26.5942	27.1333	27.0916	26.9164	29.9639	26.6177	27.1309	26.3541	P17182	Eno1	ENOA_MOUSE
29.3351	NaN	29.4	NaN	NaN	NaN	NaN	NaN	21.3277	NaN	21.1024	NaN	20.8173	NaN	NaN	NaN	NaN	NaN	NaN	NaN	P17183	Eno2	ENOG_MOUSE
24.8611	24.9712	25.0353	25.8181	25.0267	24.9591	25.2187	25.0581	25.2016	25.4048	24.8574	25.1202	24.7849	25.6007	25.6822	25.011	25.748	24.5368	25.7904	24.4805	P17225	Ptbp1	PTBP1_MOUSE
22.3598	24.6285	24.1981	22.8526	22.4972	22.5081	22.6653	22.6009	22.5135	22.632	22.3434	22.5086	22.336	22.7482	22.6716	22.6606	22.8997	22.6407	22.3065	22.7323	P17426	Ap2a1	AP2A1_MOUSE
22.3184	22.4683	22.5944	23.0033	22.5291	22.5522	22.7017	22.4684	22.8795	22.7144	22.5913	22.7159	22.348	22.4395	22.5106	22.6412	23.0478	22.6146	22.5283	22.37	P17427	Ap2a2	AP2A2_MOUSE
19.6501	19.6728	19.7783	19.5285	20.0719	20.2521	19.9532	19.84	20.4844	19.3655	19.3426	19.3435	19.1939	19.4116	18.3132	18.7407	18.5083	19.6205	18.6655	19.5258	P17433	Spi1	SPI1_MOUSE
20.7861	20.7741	20.7494	22.2101	21.2258	21.1631	21.18	21.1952	22.2613	22.0899	22.0483	21.6434	22.1141	22.1729	22.281	22.3194	22.9812	22.0742	21.6171	21.4744	P17439	Gba1	GBA1_MOUSE
19.2114	19.1148	19.1454	19.8731	19.8412	19.6408	19.5582	19.3251	20.0379	19.7613	19.1006	19.8017	19.4022	19.5653	19.1078	19.3853	19.757	19.5316	19.322	19.2675	P17563	Selenbp1	SBP1_MOUSE
23.0777	23.0814	23.566	24.0494	23.3677	23.3051	23.1234	23.3091	23.8804	23.9905	23.2157	23.5365	23.3872	23.9158	23.787	23.4336	23.8584	23.0804	23.7554	22.3667	P17665	Cox7c	COX7C_MOUSE
23.5238	23.4326	23.7159	23.86	23.7263	23.7975	23.6773	23.9358	24.1445	23.7847	23.4645	24.0077	23.9258	23.694	23.7723	23.6494	23.7814	23.7803	23.2455	23.8807	P17710	Hk1	HXK1_MOUSE
27.4304	27.358	27.5805	28.1563	27.577	27.4127	27.5808	27.4864	28.0295	27.9504	26.6238	27.7862	27.4681	28.1049	27.9093	27.6662	27.7697	27.2687	25.9395	26.3963	P17742	Ppia	PPIA_MOUSE
26.9162	27.0719	26.9032	26.7444	26.9317	27.1157	27.1544	27.2194	27.3032	26.5346	26.9806	26.9706	26.8972	27.1816	26.9995	27.2175	26.7121	26.8117	26.4792	26.9232	P17751	Tpi1	TPIS_MOUSE
19.8478	19.6482	20.1007	20.098	20.1681	19.981	19.9753	20.0157	20.0038	20.1131	19.9109	20.2926	19.8936	20.6592	20.1606	20.2303	19.5284	19.7611	20.0214	19.9783	P17809	Slc2a1	GTR1_MOUSE
17.9994	NaN	NaN	NaN	NaN	18.5565	NaN	NaN	19.1695	NaN	18.206	18.2803	18.0645	NaN	NaN	18.2056	NaN	19.0906	NaN	NaN	P17897	Lyz1	LYZ1_MOUSE
23.2298	23.0748	23.1777	23.6235	23.1683	23.236	23.1979	23.1885	23.6721	23.4745	22.9462	23.3255	23.3744	23.7327	23.326	23.3644	23.5604	23.253	23.5319	23.3388	P17918	Pcna	PCNA_MOUSE
20.3513	20.2142	20.5868	21.1659	20.8701	20.6482	20.6369	20.5193	21.037	20.6583	20.7187	21.006	20.8439	21.0861	20.7888	20.9899	20.4021	20.6242	19.939	20.2051	P18052	Ptpra	PTPRA_MOUSE
21.8773	21.9436	22.0501	22.4124	22.3075	22.3447	22.1863	22.0521	22.4763	22.2442	22.1769	22.3462	22.5449	23.4102	22.7448	23.2714	21.7614	22.1706	21.7722	22.3397	P18155	Mthfd2	MTDC_MOUSE
21.721	22.0073	22.2624	22.653	22.0864	21.8424	21.993	22.0096	22.6284	22.4707	22.0104	22.3597	21.8097	21.8937	21.331	21.4048	22.0878	21.4287	21.2948	21.2964	P18181	Cd48	CD48_MOUSE
27.8643	27.8296	28.0364	28.1074	27.8749	27.9017	28.0804	27.9696	28.2507	27.9374	27.7203	28.0587	27.8218	28.256	28.2343	28.0188	28.1826	27.7281	27.499	27.3579	P18242	Ctsd	CATD_MOUSE
21.7526	21.6966	21.7182	21.9902	21.7172	21.765	21.9142	21.7645	21.7661	21.7337	21.3489	21.4984	21.598	22.2315	21.9771	22.0455	21.8741	21.7077	22.0708	21.4394	P18572	Bsg	BASI_MOUSE
23.7611	23.7229	23.841	25.3634	23.3316	23.9758	23.9748	23.9229	24.3924	24.7842	23.2693	24.0169	25.5626	25.5155	25.1193	25.4962	24.0597	25.4817	24.1893	25.7071	P18581	Slc7a2	CTR2_MOUSE
22.8851	23.0098	22.9906	23.3215	23.2603	23.1988	23.2114	23.0249	23.4922	23.0879	23.1441	23.1413	22.788	22.7989	23.0573	22.8705	22.6089	22.7093	22.4943	22.9405	P18653	Rps6ka1	KS6A1_MOUSE
23.6706	23.4393	23.7218	24.2126	24.1135	23.9147	23.987	23.9328	24.3706	24.0055	23.9904	23.9892	23.65	23.9462	23.8223	24.2033	24.1089	23.8396	23.5501	23.9843	P18654	Rps6ka3	KS6A3_MOUSE
28.2968	26.4579	26.7533	27.7356	27.2664	27.2596	27.1826	28.1893	29.0432	28.8251	28.9578	27.5862	28.5882	28.3834	28.2238	27.9027	28.5019	28.8352	27.4734	28.6682	P18760	Cfl1	COF1_MOUSE
20.7362	20.6552	20.5818	NaN	20.7323	20.7034	20.5804	20.7293	20.9897	20.6299	20.7596	20.9212	21.5021	21.2649	21.5532	21.5104	NaN	NaN	NaN	20.9677	P18828	Sdc1	SDC1_MOUSE
24.152	24.0091	23.9582	24.3077	23.9957	24.141	24.0207	23.8668	24.6611	24.0372	24.0804	24.1371	24.2153	24.222	24.2538	24.3653	24.0705	24.195	23.3488	24.2497	P19096	Fasn	FAS_MOUSE
21.2606	21.2312	21.3042	20.5663	20.7149	20.6855	21.3835	21.2116	21.2253	20.8768	21.907	22.0472	21.3734	21.8527	21.7401	21.6415	20.7667	20.9465	20.5267	21.2165	P19157	Gstp1	GSTP1_MOUSE
20.365	20.3729	20.4459	20.9428	20.0091	20.3768	20.4385	20.413	20.6838	20.4258	20.3151	20.5788	20.9103	20.9913	20.8199	21.017	20.6886	21.0776	20.3147	21.2101	P19182	Ifrd1	IFRD1_MOUSE
20.4909	20.9481	21.2501	22.9245	21.7067	21.5943	21.5605	21.4065	22.4206	22.5822	20.6273	21.9141	18.747	22.4576	22.1851	18.8692	23.5567	21.9068	23.0994	21.4227	P19221	F2	THRB_MOUSE
20.9728	20.8695	21.17	22.1426	21.2356	21.1918	21.2201	21.1811	21.8025	21.9028	21.1028	21.5547	21.4083	22.2641	22.0583	21.7224	22.3781	21.4504	22.247	21.092	P19253	Rpl13a	RL13A_MOUSE
19.4577	18.5953	19.1042	20.2771	19.1035	20.0439	19.9518	17.4864	20.6112	19.8559	18.3924	18.6519	19.3756	19.7898	19.5043	20.31	19.4672	18.8985	18.4438	18.2824	P19426	Nelfe	NELFE_MOUSE
23.4575	23.3209	23.3906	24.4287	23.6844	23.5881	23.6022	23.4187	24.312	24.1271	23.8578	23.9958	23.8952	23.9948	24.062	23.948	24.5572	24.0488	24.1347	23.5374	P19536	Cox5b	COX5B_MOUSE
17.7053	17.44	NaN	NaN	NaN	NaN	17.7834	NaN	17.8179	NaN	NaN	NaN	17.2555	17.8073	NaN	NaN	17.8001	17.2552	NaN	NaN	P19639	Gstm3	GSTM3_MOUSE
25.9321	26	25.8636	25.691	25.6794	25.9156	26.0655	25.9665	26.0052	25.7382	25.7903	26.0534	25.8556	25.9923	26.1663	25.9756	25.4016	25.5286	25.4014	25.7194	P19783	Cox4i1	COX41_MOUSE
25.6909	25.649	25.5128	25.9904	25.7813	25.911	25.7024	25.6295	26.1245	25.843	25.6424	25.9746	25.1342	25.6396	25.493	25.6152	24.8345	25.3426	24.9071	25.516	P19973	Lsp1	LSP1_MOUSE
25.9254	26.0379	26.2435	27.3131	26.4423	26.1765	26.1931	26.1201	26.9141	26.822	26.3404	26.4698	26.4231	27.0392	26.62	26.345	27.1626	26.6059	27.0369	25.7927	P20029	Hspa5	BIP_MOUSE
25.0625	25.2362	25.3196	26.5543	25.7643	25.4157	25.5019	25.1116	26.4434	26.0138	26.2478	26.1589	24.8958	24.7598	25.0823	25.1756	26.405	25.8191	24.3168	25.458	P20060	Hexb	HEXB_MOUSE
28.3879	28.2465	28.2874	29.2078	28.7686	28.5888	28.6188	28.2757	29.1807	28.9119	28.8721	28.7411	28.6025	28.7533	28.8014	28.7398	29.3217	28.717	28.5774	28.4124	P20065	Tmsb4x	TYB4_MOUSE
24.5249	24.5019	24.502	24.9679	24.4895	24.6218	24.7987	24.6895	25.0007	24.809	24.6755	24.8268	24.651	25.0743	25.0271	24.7871	25.3681	24.6158	24.9691	24.4121	P20108	Prdx3	PRDX3_MOUSE
28.5986	28.7007	28.7087	27.9171	28.2473	28.5902	28.7247	28.6582	28.1948	27.673	27.6861	28.36	28.4234	28.5668	28.522	28.6107	28.1761	27.5318	27.7413	28.1817	P20152	Vim	VIME_MOUSE
23.9475	24.0698	24.1931	24.3873	23.9409	23.6965	24.1513	23.9831	24.2743	24.3387	23.67	24.1304	23.6077	24.7071	24.6565	24.0395	24.8732	23.6336	24.7931	23.1735	P20491	Fcer1g	FCERG_MOUSE
19.6808	20.0022	19.6223	NaN	20.0787	20.2102	NaN	19.6211	NaN	19.5333	19.9215	19.5646	19.9685	19.9826	19.8687	19.7725	NaN	19.5216	19.0395	20.1167	P20664	Prim1	PRI1_MOUSE
19.5069	19.2103	19.2507	20.9384	20.0767	19.4322	19.3357	19.8318	20.9022	20.8154	19.5999	20.7308	19.9697	20.233	19.8851	19.695	21.7816	20.2335	20.8436	19.3612	P20918	Plg	PLMN_MOUSE
26.6451	26.7645	26.9699	26.397	26.757	26.76	26.811	26.9082	26.714	26.5714	26.5191	26.8844	26.4764	26.8131	26.9347	26.624	26.3623	26.0813	26.7098	26.2046	P21107	Tpm3	TPM3_MOUSE
22.4663	22.2985	22.0466	22.9337	22.4212	22.3743	22.4554	22.361	22.8525	22.6062	22.316	22.586	22.2452	22.6566	22.3876	22.5753	22.9575	22.3485	22.4053	22.454	P21126	Ubl4a	UBL4A_MOUSE
22.6553	22.459	22.7158	22.8496	22.7259	23.0139	22.6925	22.702	22.9198	22.5019	22.8504	22.8333	22.832	22.5936	22.646	22.9565	22.5965	22.3536	21.791	22.8167	P21279	Gnaq	GNAQ_MOUSE
19.2328	19.1923	19.26	19.4772	18.8102	19.2593	19.5138	19.4509	19.7968	19.2109	19.2321	19.9954	19.8785	19.8501	19.917	20.3312	19.3514	19.3151	19.3823	19.5063	P21300	Akr1b7	ALD1_MOUSE
23.3936	23.4629	23.3749	23.343	23.4387	23.4082	23.5194	23.5434	23.8073	23.4909	23.5241	23.5088	23.3429	23.6334	23.5183	23.675	22.8726	23.1727	22.4935	23.0659	P21460	Cst3	CYTC_MOUSE
20.2617	20.2028	20.7563	19.1908	20.2481	19.9847	20.375	20.5197	19.5334	19.6501	19.6848	20.0284	19.9314	20.167	19.8792	20.3805	19.2645	19.8825	28.8296	20.7409	P21550	Eno3	ENOB_MOUSE
22.6589	22.0213	22.354	22.8932	22.7025	22.4702	22.1425	22.2746	22.5757	22.662	22.89	22.7511	22.492	22.7502	22.0606	22.8312	22.6191	22.6205	21.9655	22.3377	P21619	Lmnb2	LMNB2_MOUSE
22.762	22.5763	22.6531	22.9983	22.9228	22.9208	22.7026	22.5275	23.2422	23.02	23.0363	22.702	21.5846	22.1183	21.9713	21.8414	21.7353	22.3781	21.487	22.465	P21855	Cd72	CD72_MOUSE
22.2055	22.2837	22.3767	22.707	22.4944	22.6397	22.2591	22.1667	22.5923	22.3161	22.3561	22.3011	21.6442	22.3439	22.2413	22.3833	23.0123	22.2445	22.6248	22.5683	P21958	Tap1	TAP1_MOUSE
25.0713	25.1126	25.164	25.0958	25.2891	25.3746	25.2641	25.0886	25.7239	25.1579	25.7281	25.7227	25.5445	25.3766	25.4974	25.9724	24.9069	25.5601	24.4725	25.8434	P21981	Tgm2	TGM2_MOUSE
22.2423	21.9291	22.0476	22.7724	22.3101	22.2111	22.4185	22.4189	23.1613	22.782	22.5263	22.5229	22.7973	23.0374	23.2673	23.0894	22.2472	22.9076	22.1677	22.1158	P21995	Emb	EMB_MOUSE
21.9366	22.1224	22.0454	21.6987	21.8399	22.1753	22.2272	22.0531	22.1801	21.9651	21.6551	22.0815	21.2923	21.7888	21.7138	21.3759	21.7464	21.5526	20.7548	21.6423	P22315	Fech	HEMH_MOUSE
20.141	20.4758	20.4792	21.0672	20.6314	20.3402	20.3354	20.486	20.8398	20.6878	20.3578	21.0538	20.3588	20.7781	20.9469	20.8414	21.2512	20.7776	20.6666	19.6745	P22366	Myd88	MYD88_MOUSE
17.7435	17.8428	18.1631	19.9135	18.373	18.7416	18.234	18.0269	19.0325	18.9219	18.3775	18.6212	16.9045	19.2989	19.3482	18.764	18.8242	19.3138	19.4441	19.0814	P22437	Ptgs1	PGH1_MOUSE
22.5938	22.5719	22.4715	22.6025	22.7563	22.5476	22.6566	22.4155	22.965	21.9044	22.8739	22.7002	22.6848	22.3873	22.4199	22.8795	21.6957	22.437	21.4227	22.5225	P22682	Cbl	CBL_MOUSE
22.3797	22.1777	22.4722	23.3284	22.7758	22.3775	22.4733	22.5379	23.2805	23.2248	22.7832	22.9654	22.7787	23.0905	23.0602	22.7677	23.635	22.6208	23.3467	22.48	P22892	Ap1g1	AP1G1_MOUSE
19.169	19.2071	NaN	20.5583	19.4545	NaN	19.181	NaN	NaN	NaN	NaN	NaN	19.6064	19.7897	NaN	19.521	20.6337	20.6426	20.1545	20.3484	P22893	Zfp36	TTP_MOUSE
20.8652	20.4532	20.4363	21.1412	21.1317	21.0277	20.7744	20.5931	21.7452	20.9932	21.1984	20.9609	20.747	20.8407	20.808	21.3323	20.7371	21.2636	20.1022	21.1547	P22907	Hmbs	HEM3_MOUSE
24.4886	24.4798	24.3008	24.447	24.2609	24.5859	24.5952	24.535	25.1075	24.174	24.7735	24.6816	24.5751	24.2881	24.2118	25.0527	24.2429	24.5988	23.7927	24.9153	P23116	Eif3a	EIF3A_MOUSE
20.641	20.3814	20.1083	21.7267	20.8843	20.5812	20.6703	20.8529	20.9492	20.2389	20.8304	20.9385	20.6931	19.9323	20.3025	20.8497	19.8256	20.7054	19.178	20.8268	P23188	Furin	FURIN_MOUSE
22.7632	22.55	22.6409	23.2117	22.9584	23.13	23.0136	22.8981	22.9072	22.9497	22.6666	22.7963	22.6744	22.886	22.9924	22.5582	22.9697	22.6055	22.6853	22.7302	P23198	Cbx3	CBX3_MOUSE
18.2857	18.1279	18.2936	18.8714	17.8961	18.1396	18.6018	18.4207	17.6356	18.3009	17.3435	18.1673	18.863	18.9371	17.7341	18.6278	17.6606	20.7012	18.1451	19.0536	P23242	Gja1	CXA1_MOUSE
21.2328	21.4023	21.3722	21.2045	21.0414	21.3382	20.9912	20.798	21.4776	21.1857	21.3825	21.0937	20.1217	21.7845	21.2305	21.1971	20.4355	21.2373	19.7936	20.5666	P23249	Mov10	MOV10_MOUSE
20.7252	20.5712	20.4355	20.7102	20.5719	20.7029	20.7066	20.5138	21.2345	20.5232	20.8882	20.9899	20.5259	20.6142	20.1812	20.4444	19.7389	20.1182	19.1919	20.3071	P23298	Prkch	KPCL_MOUSE
18.9268	18.5868	18.8216	19.5441	19.0661	18.9366	19.0976	18.8912	19.8079	19.3033	19.46	19.5222	19.1897	19.3535	19.3747	19.5674	19.7404	19.7905	18.3558	19.795	P23336	Ggta1	GGTA1_MOUSE
27.3012	27.2051	27.1772	27.7877	27.4061	27.3649	27.249	27.1226	27.7685	27.6122	26.7489	27.3861	27.0886	27.5619	27.3226	27.0847	27.6196	27.3613	26.9954	27.2519	P23492	Pnp	PNPH_MOUSE
22.7328	22.8625	22.7431	23.9171	23.2273	23.059	22.7441	22.6994	23.8353	23.3907	23.3288	22.9438	23.007	23.1634	23.0316	23.3229	23.7865	23.4733	22.5879	22.8957	P23506	Pcmt1	PIMT_MOUSE
22.4455	22.4039	22.6849	22.8924	22.6272	22.5591	22.5938	22.536	22.9645	22.6639	22.5946	22.8199	22.5185	22.7529	22.8944	22.7806	22.8072	22.7988	22.0055	22.8121	P23591	Gfus	FCL_MOUSE
23.6778	23.5621	23.6324	23.9585	23.7152	23.7219	23.6776	23.1999	24.0104	23.6199	23.8704	23.9242	23.1004	23.2134	23.315	23.3954	24.9137	24.0466	23.2239	23.8116	P23780	Glb1	BGAL_MOUSE
19.2704	19.5679	20.1355	20.1479	19.6663	19.5142	19.8154	19.5086	20.4325	19.2106	18.9885	NaN	19.1213	19.9218	19.2883	19.4348	16.6667	18.7309	17.8252	NaN	P23906	Irf2	IRF2_MOUSE
20.7365	20.2257	20.8749	21.1333	21.0136	20.7602	20.9666	20.9315	21.6391	21.2178	20.7003	21.2547	21.196	21.5171	21.1562	21.2334	21.0807	21.4211	21.1159	20.6958	P23949	Zfp36l2	TISD_MOUSE
20.6261	20.4447	20.336	20.4237	NaN	20.2971	20.2767	20.2457	20.2996	20.167	20.0077	20.4886	20.537	20.3798	20.3213	20.4219	19.9829	21.3407	19.7857	21.6753	P23950	Zfp36l1	TISB_MOUSE
22.7378	22.5713	22.8148	24.1931	23.0993	23.0054	23.0948	22.7193	23.9323	23.8182	22.7703	23.364	23.0558	23.6331	23.268	22.7559	23.6427	23.144	23.4354	22.7329	P24063	Itgal	ITAL_MOUSE
24.9264	25.1367	25.4706	25.3941	24.8448	25.0361	25.7402	25.6531	25.3342	25.2371	25.0907	25.5622	25.7598	26.5472	26.3197	26.208	26.0886	25.286	25.6747	24.902	P24270	Cat	CATA_MOUSE
24.2129	23.9533	24.0496	25.4047	24.6658	24.2993	24.5284	24.3883	25.0646	24.8979	24.2818	24.2291	24.1031	24.7491	24.5808	24.2875	25.1675	24.4661	24.5769	23.6223	P24369	Ppib	PPIB_MOUSE
25.1112	28.0897	28.099	25.2693	25.1275	25.1797	24.9502	25.207	25.7288	25.1409	25.3091	25.2917	25.0027	25.0088	24.968	25.4157	27.8276	25.8009	27.1359	25.1328	P24452	Capg	CAPG_MOUSE
23.2755	23.0479	23.1851	23.9235	23.3854	23.463	23.4437	23.2968	24.1058	23.4922	23.166	23.5446	23.3731	23.3796	23.1718	23.3927	22.8874	23.3635	22.4658	23.1952	P24527	Lta4h	LKHA4_MOUSE
22.99	22.7593	23.0559	23.2635	22.5917	22.8083	22.8502	22.7835	23.5823	23.2388	23.201	23.1057	23.3218	23.3646	23.2854	23.477	22.9091	22.8178	22.7401	22.8957	P24547	Impdh2	IMDH2_MOUSE
19.7421	19.4318	19.4486	20.5087	20.0353	20.0749	19.8539	19.7153	20.5853	20.1783	19.693	19.8362	19.8728	19.5937	19.332	20.0351	19.9987	20.3203	19.3637	19.662	P24604	Tec	TEC_MOUSE
24.0859	24.2069	24.1828	23.8268	24.0202	24.1059	24.2887	24.0569	24.4005	23.8906	23.3771	24.3127	23.4666	23.3497	22.7928	23.1254	23.7801	23.9496	22.7981	23.7953	P24638	Acp2	PPAL_MOUSE
26.1432	26.1754	26.0966	26.4504	26.3174	26.25	26.3848	26.1426	26.574	26.3003	26.2521	26.3628	26.1895	26.4414	26.4724	26.3796	26.5702	26.2833	26.06	26.1559	P24668	M6pr	MPRD_MOUSE
20.9488	21.0182	20.8574	21.0357	20.7535	20.7651	20.9958	20.9278	21.5044	20.9811	21.0585	21.2734	20.8158	21.2899	21.4754	21.4498	20.5594	20.8059	20.6419	20.9898	P24788	Cdk11b	CD11B_MOUSE
23.1842	23.3877	23.4185	24.1703	22.8997	23.1523	22.5847	23.1042	23.8536	23.6506	23.3501	23.4097	23.0281	23.3835	22.984	23.3512	22.7628	23.2312	22.2707	23.6941	P25085	Il1rn	IL1RA_MOUSE
17.5301	17.4019	17.8389	16.8123	17.2447	NaN	17.5287	17.4472	17.9145	16.5408	NaN	18.1242	17.5933	17.759	17.6811	17.2356	17.7588	17.283	17.1108	16.7848	P25118	Tnfrsf1a	TNR1A_MOUSE
21.6133	21.9113	21.8924	22.7513	21.9824	22.1227	21.8373	21.7872	22.5046	22.1108	21.7831	21.856	22.0813	22.5731	22.2493	22.2994	21.9686	21.8252	21.7798	21.4799	P25119	Tnfrsf1b	TNR1B_MOUSE
20.701	20.4966	20.5782	21.5065	20.9406	21.3534	20.7161	20.7927	21.7898	21.1533	21.0411	20.9651	20.965	21.3926	20.9294	21.2956	20.4954	20.8842	20.5248	21.3141	P25206	Mcm3	MCM3_MOUSE
25.2896	25.1019	25.1749	25.6	25.2267	25.3248	25.4384	25.2427	25.6631	25.3571	25.3265	25.5591	25.5109	25.8186	25.8333	25.6951	25.6395	25.5059	25.4958	25.3857	P25444	Rps2	RS2_MOUSE
19.9071	19.7603	19.8914	20.3531	19.9713	20.1935	20.0996	19.9657	20.759	20.1801	20.1515	20.4859	20.5461	20.776	20.7048	20.6223	20.3859	20.3698	20.0079	20.0828	P25446	Fas	TNR6_MOUSE
23.5364	23.6708	23.7045	23.9505	23.4744	23.5675	23.7857	23.5069	23.8903	23.9014	23.5959	23.9149	23.4587	24.0219	23.9904	23.7956	23.893	23.4392	23.7291	23.5506	P25799	Nfkb1	NFKB1_MOUSE
23.3671	23.4311	23.5467	23.4153	23.3423	23.3665	23.4901	23.2716	23.6163	23.3173	23.4943	23.3901	22.9702	23.269	23.2446	23.2069	22.745	22.7986	22.1741	22.9408	P25911	Lyn	LYN_MOUSE
23.6224	22.1945	23.4061	23.501	23.5394	23.7093	23.7775	23.9188	23.471	23.4454	23.6811	23.6863	23.6243	23.9245	24.0985	23.9398	23.1027	21.8498	22.7825	23.6437	P25976	Ubtf	UBF1_MOUSE
25.0195	24.833	25.0624	26.109	25.3335	25.0206	25.2087	25.0913	25.583	25.6276	24.9596	25.2461	24.8867	25.6573	25.5806	25.0882	25.8159	24.7182	25.5261	24.8492	P26039	Tln1	TLN1_MOUSE
24.1146	24.1709	24.0838	24.0482	24.0639	24.2263	24.2721	24.1614	24.2782	24.0533	24.0233	24.4205	24.0229	24.7713	24.5079	24.5444	24.1653	23.8873	24.5489	24.1815	P26040	Ezr	EZRI_MOUSE
25.534	25.4834	25.8415	26.9384	26.0642	25.5796	25.6383	25.5784	26.263	26.6606	25.8252	25.7797	25.5645	26.5143	26.184	25.9457	26.6815	25.4929	26.7055	25.4778	P26041	Msn	MOES_MOUSE
24.0461	23.7509	23.7409	24.646	24.4073	24.3023	24.1297	23.9307	24.9454	24.468	24.4503	24.4876	24.3273	24.2614	24.2622	24.4262	24.593	24.456	23.7221	24.4182	P26043	Rdx	RADI_MOUSE
20.4822	20.5192	20.6125	22.0124	21.0164	20.2586	20.1667	19.9182	21.3506	21.4387	20.4379	20.3257	19.3937	21.024	20.1626	19.4941	22.0175	19.8589	20.7541	18.7332	P26151	Fcgr1	FCGR1_MOUSE
19.584	NaN	19.1187	19.2633	20.2577	19.3408	19.9811	20.0203	18.7385	NaN	20.059	20.0155	19.821	19.4123	19.465	19.6026	18.6482	19.8348	20.1996	19.6572	P26231	Ctnna1	CTNA1_MOUSE
21.2281	20.937	21.1198	20.8069	21.2217	21.1454	21.2636	21.1794	21.6095	21.3179	21.0745	21.4923	21.0204	21.1293	20.9866	20.7482	20.6593	20.8242	20.6966	20.829	P26323	Fli1	FLI1_MOUSE
25.6825	25.5783	25.6593	25.8748	25.5104	25.7492	25.6689	25.5288	25.8495	25.773	25.5244	25.8819	25.6396	26.1226	26.1889	25.8782	25.2486	25.3779	25.5472	25.5299	P26350	Ptma	PTMA_MOUSE
23.9615	23.9466	23.8937	24.3514	23.9588	24.0822	24.1589	24.0082	24.2414	23.9995	23.0888	24.1785	23.7883	24.479	23.6936	23.8351	24.2263	23.8038	24.1393	23.8247	P26369	U2af2	U2AF2_MOUSE
27.0243	27.0533	27.1985	27.3633	27.0855	27.1668	27.2361	27.0825	27.5027	27.1825	27.2073	27.4491	27.242	27.4683	27.4146	27.2924	27.3691	27.0586	26.8961	26.9325	P26443	Glud1	DHE3_MOUSE
20.464	20.6706	21.1234	21.6328	21.382	20.9182	21.0592	20.8839	20.9465	21.5647	20.8912	21.2013	21.0569	21.386	21.3731	20.7197	22.2604	20.3771	21.797	20.2433	P26450	Pik3r1	P85A_MOUSE
23.8312	23.6177	23.8659	24.3895	23.8973	24.0105	24.032	23.9922	24.3488	24.2196	23.9374	24.1558	23.9188	24.25	24.3686	24.284	24.2887	24	23.5842	23.6632	P26516	Psmd7	PSMD7_MOUSE
24.5512	24.2673	24.3066	25.0258	24.7343	24.7275	24.6519	24.3943	25.2723	24.8627	24.3458	24.8866	24.6649	25	24.7858	24.9109	24.5449	24.8116	24.131	24.7484	P26638	Sars1	SYSC_MOUSE
25.9074	25.735	25.9293	27.0281	26.302	26.0796	26.0446	25.5792	26.9676	26.7722	26.5104	26.4584	25.8653	25.9602	25.9756	26.0546	27.0367	26.387	25.8377	25.948	P26645	Marcks	MARCS_MOUSE
23.2543	23.3867	23.2641	23.9059	23.5287	23.4949	23.55	23.5098	24.1975	23.5671	23.9393	23.7497	23.8175	23.6268	23.6142	23.9694	23.0126	23.7679	22.3947	23.6795	P26883	Fkbp1a	FKB1A_MOUSE
20.8153	20.8269	20.9011	20.9676	20.4974	20.8609	20.9455	20.8701	21.196	20.9211	20.8616	21.3425	21.2309	21.3995	21.0394	21.4102	20.6142	21.0826	20.3318	21.0772	P26955	Csf2rb	IL3RB_MOUSE
23.7926	23.7874	23.6966	24.2117	23.9379	23.9971	23.9711	23.8508	24.4645	23.9531	24.1198	24.1365	23.9391	24.0903	23.9016	23.8294	23.9642	24.2135	23.1628	24.1979	P27046	Man2a1	MA2A1_MOUSE
22.0296	22.0165	22.3687	23.822	22.5592	22.2061	22.3607	22.1863	23.1659	23.3636	22.2094	22.707	22.3778	23.7434	23.2814	22.6869	23.5879	22.8493	23.8789	22.2097	P27512	Cd40	TNR5_MOUSE
22.9831	22.6282	22.5402	24.1621	23.5694	23.529	23.0619	22.8511	24.4643	23.7568	24.0061	23.7291	23.7096	23.3993	23.1939	23.7601	23.5586	23.8908	22.6519	23.5909	P27546	Map4	MAP4_MOUSE
20.3818	20.1364	20.0987	20.2922	20.0775	19.8416	20.0735	19.9139	20.6617	20.3134	20.8664	20.339	20.3135	20.4298	20.7624	20.1063	20.1514	20.0935	19.6533	20.2717	P27600	Gna12	GNA12_MOUSE
23.7785	23.6163	23.4424	23.8792	23.7767	24.0138	23.8426	23.6808	24.2988	23.4978	24.0011	23.8081	23.9426	23.6493	23.7794	24.0699	23.1679	23.8033	22.4908	24.124	P27601	Gna13	GNA13_MOUSE
23.8274	23.7034	23.6124	22.8933	23.5157	23.7231	23.8969	23.7838	23.6284	23.0123	23.4388	23.6621	23.5519	23.6926	23.6723	23.8219	22.0484	22.8854	22.4376	23.6778	P27612	Plaa	PLAP_MOUSE
26.2522	26.183	26.2606	26.8237	26.375	26.4267	26.5281	26.3262	26.9561	26.5446	26.5835	26.5875	26.4844	26.7209	26.7094	26.8299	26.4269	26.7397	25.9297	26.4442	P27659	Rpl3	RL3_MOUSE
27.6808	27.7328	27.9355	27.5733	27.612	27.7451	27.8142	27.9879	27.9161	27.5034	27.8612	27.8967	27.6865	27.994	28.1517	28.0705	27.1131	27.4589	26.8448	27.7236	P27773	Pdia3	PDIA3_MOUSE
18.8594	18.8931	18.1833	NaN	NaN	19.0396	18.876	18.8235	18.7945	17.4202	18.6471	19.1105	19.1031	NaN	18.4612	19.2771	NaN	18.9216	NaN	19.8538	P27790	Cenpb	CENPB_MOUSE
21.3275	19.7317	21.3722	22.3351	19.7245	20.855	21.0928	20.9507	22.1902	21.8036	22.4199	20.1123	22.1195	20.4365	22.5011	20.6189	22.662	22.3844	19.3625	20.4546	P27808	Mgat1	MGAT1_MOUSE
24.1931	23.9786	24.1467	24.3128	24.2564	24.2056	24.2145	23.9654	24.7134	24.3256	24.3583	24.3074	23.7685	23.9657	24.043	24.1257	24.0516	23.9038	23.8393	23.9291	P27870	Vav1	VAV_MOUSE
20.5002	20.2036	20.2854	20.6766	20.4437	20.4941	20.6312	20.395	21.0583	20.5535	19.9163	20.839	20.5753	20.4974	20.2581	20.4284	20.0222	20.6482	18.3325	20.7834	P28028	Braf	BRAF_MOUSE
23.2703	23.1985	23.3877	23.6091	23.1236	23.4365	23.5156	23.3796	23.4775	23.3928	23.0224	23.4115	23.5047	24.0137	23.9064	23.7862	23.8325	23.1686	23.7964	23.2948	P28033	Cebpb	CEBPB_MOUSE
21.1555	21.388	21.5648	22.5588	21.5344	21.2675	21.4499	21.1094	21.9074	22.0326	21.3527	21.4289	21.3642	22.0467	21.6648	21.688	22.4241	21.4656	21.8129	20.818	P28063	Psmb8	PSB8_MOUSE
22.2201	22.212	22.3715	22.5656	22.4541	22.3517	22.7666	22.3143	22.7565	22.7414	22.2545	22.4814	22.3084	22.2742	22.5561	22.2627	22.6566	22.3265	22.2498	22.0575	P28271	Aco1	ACOHC_MOUSE
23.5397	23.5071	23.4472	23.7354	23.4995	23.5206	23.6767	23.4349	23.8183	23.6257	23.5457	23.7764	23.6374	23.8356	23.8591	23.766	23.594	23.5113	23.2476	23.5005	P28352	Apex1	APEX1_MOUSE
23.9144	23.879	24.034	24.774	24.3619	24.0667	24.1205	24.0102	24.7435	24.679	24.1108	24.2433	24.0957	24.7863	24.8087	24.3655	24.7405	23.9557	24.1587	23.2787	P28474	Adh5	ADHX_MOUSE
22.5241	22.5675	22.4298	22.5576	22.4882	22.6528	22.7305	22.5292	23.0467	22.1723	22.9221	22.4974	22.4702	22.2524	22.2175	22.7467	21.929	22.5084	21.4512	23.1393	P28574	Max	MAX_MOUSE
23.1977	22.9828	23.1446	23.6098	23.467	23.4239	23.3926	23.2945	23.8435	23.6105	23.3784	23.4921	23.6586	24.1165	23.8592	23.9842	23.6403	23.0428	22.8057	23.1938	P28650	Adss1	PURA1_MOUSE
20.1338	20.0026	20.0639	21.1944	19.9206	20.0996	19.9863	20.0236	20.3535	20.2036	20.2284	20.2714	20.0777	20.4658	20.4841	20.5262	21.4665	19.8878	21.8233	20.0476	P28656	Nap1l1	NP1L1_MOUSE
20.3992	20.1709	20.1963	21.3638	20.6887	20.5745	20.6769	20.6055	21.3694	21.1379	20.7525	20.6656	20.4251	20.7918	20.7112	20.6694	20.963	21.412	20.2916	21.0704	P28658	Atxn10	ATX10_MOUSE
19.6015	19.6146	18.9061	20.422	18.9597	20.1619	19.456	19.4416	20.8195	20.2469	20.0989	20.0459	20.1157	20.009	20.1293	20.307	20.0722	20.8829	21.1079	20.3715	P28659	Celf1	CELF1_MOUSE
21.0048	20.9266	20.948	21.7371	21.1021	21.1479	20.9778	20.7323	20.9212	20.9563	20.8098	20.6867	20.2701	20.5592	20.4133	20.5739	21.2942	20.7049	20.9763	20.656	P28667	Marcksl1	MRP_MOUSE
17.8776	17.6636	17.6097	17.0878	17.4408	17.6328	17.4358	17.8153	17.5707	16.8319	17.7428	17.7553	17.7575	17.4831	17.398	17.8596	NaN	17.9558	16.9167	18.0004	P28704	Rxrb	RXRB_MOUSE
21.7539	21.9529	21.9581	22.4185	22.1312	22.2141	22.1544	22.0478	22.6429	22.2361	22.0308	22.1373	22.0882	22.2736	22.1949	22.0092	22.3088	22.0471	21.7879	21.9392	P28740	Kif2a	KIF2A_MOUSE
20.3454	20.3025	20.3711	20.273	20.3878	20.4328	20.3535	20.2438	20.7123	19.9662	19.9426	20.2243	19.9486	20.4277	20.1493	19.9643	20.3039	20.3694	19.4478	20.1139	P28741	Kif3a	KIF3A_MOUSE
25.3958	25.4039	25.3705	26.3154	25.6803	25.5483	25.3852	25.3018	26.0705	25.7035	25.8926	25.7907	24.9995	25.6791	25.6475	25.293	26.5995	25.5339	25.6619	25.2765	P28798	Grn	GRN_MOUSE
24.4929	24.3925	24.1115	24.8055	24.2935	24.4848	24.6052	24.3796	24.8642	24.7348	24.5264	24.9841	24.4953	24.8276	24.833	24.7459	24.4856	24.4891	24.3095	24.7323	P28867	Prkcd	KPCD_MOUSE
25.7247	25.4911	25.636	26.5036	25.948	26.0354	25.9785	25.6962	26.5199	26.2163	26.0111	26.047	26.1727	26.202	26.172	26.2413	26.4418	26.4087	25.8844	26.1662	P29341	Pabpc1	PABP1_MOUSE
25.9999	25.8279	25.4784	26.0432	26.0137	25.9327	26.0635	25.8284	26.477	26.0077	26.2823	26.1169	25.5811	25.5472	25.7056	25.1087	25.7062	25.753	24.9668	25.8818	P29351	Ptpn6	PTN6_MOUSE
19.7433	19.5585	19.2606	17.4578	19.057	19.5392	19.6628	19.0998	18.826	18.2415	19.1421	19.51	19.1676	19.2351	19.4296	19.5082	17.1796	18.7021	NaN	19.4707	P29352	Ptpn22	PTN22_MOUSE
18.8929	NaN	18.4874	19.2765	19.1265	18.8617	18.6954	18.2869	NaN	19.4453	18.7244	NaN	18.6782	19.7675	19.8044	19.0012	19.8185	NaN	19.0918	NaN	P29387	Gnb4	GBB4_MOUSE
20.2531	20.271	20.5385	21.9845	20.5401	20.3363	21.0281	20.3512	21.6505	20.4793	21.5376	21.2541	20.3572	20.3919	20.9117	22.0791	21.7268	21.4863	18.822	21.0621	P29391	Ftl1	FRIL1_MOUSE
25.1213	25.0365	25.2417	25.7058	25.1935	25.1684	25.2957	25.0588	25.6055	25.2089	25.3564	25.4983	24.2038	24.4012	24.6242	24.4732	25.9415	25.1523	24.3958	24.7275	P29416	Hexa	HEXA_MOUSE
21.799	21.752	22.0768	22.4324	22.2302	22.008	22.0725	22.1681	22.2171	22.0896	21.4152	21.9689	21.6713	22.2264	22.025	21.9074	22.4445	21.4043	22.3784	21.2436	P29452	Casp1	CASP1_MOUSE
22.3521	21.9562	22.372	20.6151	20.3101	20.8616	22.185	22.6501	21.5458	20.3382	22.1159	18.2776	19.7198	22.2099	22.3754	20.2202	19.0794	20.26	18.7046	20.9747	P29477	Nos2	NOS2_MOUSE
17.5588	NaN	16.6408	18.0335	18.2325	17.7531	NaN	NaN	18.062	17.209	NaN	NaN	17.7805	17.1925	NaN	NaN	17.5574	NaN	17.2532	18.3105	P29594	Casp2	CASP2_MOUSE
23.7544	23.757	23.6978	23.9909	23.6838	23.7398	23.9036	23.7203	23.995	23.7251	23.5499	23.9572	23.6815	23.7073	23.9209	23.9733	23.7131	23.6098	23.2164	23.7412	P29595	Nedd8	NEDD8_MOUSE
22.716	22.4626	22.9306	24.2277	23.3097	22.9439	23.08	23.0458	23.6773	23.6431	22.9735	22.6598	22.8612	23.9802	23.4774	23.267	23.8003	23.0946	23.9474	22.6949	P29758	Oat	OAT_MOUSE
18.1077	NaN	18.5283	21.5173	NaN	21.6218	19.375	19.0935	21.6915	17.9082	17.8915	19.2997	19.5105	21.36	21.5703	21.584	17.6881	17.5586	19.5252	18.7348	P30115	Gsta3	GSTA3_MOUSE
24.2464	24.0219	24.2543	24.9343	24.4098	24.3214	24.4752	24.2266	25.0536	24.8801	24.5462	24.5781	24.8201	24.8943	25.0244	24.9763	24.6608	24.9088	24.0474	24.458	P30204	Msr1	MSRE_MOUSE
19.6442	18.7773	19.4734	20.0352	18.9822	18.7193	19.5166	19.1237	19.9428	19.5881	19.734	19.7141	19.8175	19.8547	20.2322	20.2408	20.4632	19.074	20.3686	19.6887	P30285	Cdk4	CDK4_MOUSE
22.8523	22.7998	22.8502	24.468	23.4419	22.9813	23.0013	22.911	23.8418	23.8386	23.0906	23.3198	23.4099	23.9236	23.5393	23.5018	23.8986	23.6322	23.766	23.4475	P30416	Fkbp4	FKBP4_MOUSE
17.0806	16.8316	16.0188	16.3763	16.8995	17.3526	16.8292	16.8172	17.4307	16.0368	16.9601	17.2665	16.7069	16.1817	16.4853	16.9621	NaN	16.4884	NaN	17.0569	P30678	Gna15	GNA15_MOUSE
25.4798	25.4103	25.3629	26.3848	25.0382	25.5877	25.4897	25.4456	25.4839	25.6507	24.9625	25.2986	25.0361	24.9867	25.0335	25.4741	25.4646	24.5549	25.6597	25.5624	P30681	Hmgb2	HMGB2_MOUSE
21.9924	22.0588	22.4193	23.5177	22.677	22.2979	22.379	22.2468	23.346	23.0783	22.5115	22.6835	22.6007	22.5104	22.5556	22.5383	22.3637	22.742	21.7004	22.0594	P30993	C5ar1	C5AR1_MOUSE
23.1246	22.9953	23.1889	23.3569	23.0352	23.0362	23.2923	23.2244	23.379	23.2527	22.9824	23.3654	23.2884	23.589	23.678	23.519	23.334	23.168	23.1919	23.1866	P30999	Ctnnd1	CTND1_MOUSE
24.0673	24.0337	23.9667	24.2357	23.882	24.0018	24.1335	23.9394	24.5898	23.9602	24.1487	24.2857	24.1642	24.13	23.9238	24.2323	23.649	24.2004	23.2056	24.2098	P31230	Aimp1	AIMP1_MOUSE
22.9977	23.0054	23.149	23.2982	23.1218	23.1797	23.2793	23.2312	23.5597	23.364	23.066	23.2523	23.3134	23.4902	23.5834	23.4297	23.39	23.4652	22.8254	23.2689	P31266	Rbpj	SUH_MOUSE
22.7509	22.5758	22.4748	22.7284	22.3269	22.6123	22.888	22.8206	22.9977	22.6602	22.6233	23.1454	23.2185	23.3378	23.2117	23.6495	21.8855	22.7299	21.8338	23.207	P31324	Prkar2b	KAP3_MOUSE
20.7632	21.9297	22.112	20.5047	21.7949	21.798	21.9456	21.7955	21.0245	20.779	21.5455	21.8107	21.4408	21.9689	21.7064	22.084	20.6257	21.1431	20.8861	21.4098	P31750	Akt1	AKT1_MOUSE
25.6779	25.7523	25.8816	26.4243	25.7938	25.6222	25.9457	25.7565	26.11	26.1357	25.1783	25.7751	25.4791	26.2379	26.1879	24.96	26.438	25.4167	25.9363	24.8077	P31786	Dbi	ACBP_MOUSE
23.1409	23.0415	23.1415	24.2578	23.6497	23.5064	23.2156	22.9921	24.1457	24.0109	23.6793	23.545	23.5549	23.7867	23.6852	23.8293	24.4347	23.8537	23.4957	23.4256	P31938	Map2k1	MP2K1_MOUSE
25.3299	25.6178	25.7389	26.47	25.7672	25.7099	25.7114	25.5598	26.5669	26.2175	26.4819	26.1751	25.7334	25.5905	25.8145	25.7436	26.4982	25.8591	24.8144	25.7231	P31996	Cd68	CD68_MOUSE
23.035	22.97	22.9846	23.3806	23.1084	22.9166	23.1248	22.9397	23.3291	23.4555	23.3215	23.5028	23.1584	23.6389	23.7774	23.5644	23.8179	23.0896	23.6375	22.5828	P32020	Scp2	SCP2_MOUSE
23.2605	23.4717	23.5399	23.4468	23.2639	23.6499	23.6011	23.6929	23.8366	23.1117	22.9161	23.8192	23.458	23.7261	23.3584	23.8426	23.1549	23.1229	23.3747	23.6683	P32067	Ssb	LA_MOUSE
20.0347	20.0524	19.9434	20.6571	19.6869	19.7924	19.9873	19.9041	20.6048	20.1025	19.7336	19.9662	20.2046	20.6236	20.3683	19.8954	20.3052	20.2834	20.3	20.0838	P32233	Drg1	DRG1_MOUSE
20.0408	19.75	20.2001	21.7222	20.9302	20.1305	20.6101	20.4628	20.755	21.5771	20.0553	20.6187	19.5972	20.7862	20.8055	19.7701	22.6916	20.4394	22.8175	18.8812	P32261	Serpinc1	ANT3_MOUSE
22.9164	22.7084	23.1551	23.7964	23.2897	23.128	23.0319	23.0039	23.862	23.3304	23.2409	23.2072	23.0351	23.5071	23.2681	23.0801	23.4758	23.02	22.8609	22.5659	P32883	Kras	RASK_MOUSE
24.4577	24.3332	24.3642	24.1194	24.3771	24.5405	24.3714	24.425	24.7454	23.9489	23.5236	24.306	23.9283	23.9814	23.7651	23.9465	23.7438	24.1437	23.407	24.4812	P32921	Wars1	SYWC_MOUSE
17.9176	17.8938	17.6343	18.6422	18.1658	18.2734	18.4772	18.2163	18.5626	18.2362	18.1963	18.2148	18.109	18.3162	18.2796	18.5395	17.8945	17.8898	16.9438	18.3049	P33215	Nedd1	NEDD1_MOUSE
18.7926	18.6539	17.4246	19.9714	18.9551	19.1255	17.5499	18.0009	19.8662	19.1159	19.333	19.4311	19.1506	19.4209	18.9424	18.8538	19.8055	19.4113	17.7013	19.1448	P33609	Pola1	DPOLA_MOUSE
19.3107	19.0897	18.4791	19.6919	19.378	19.7913	19.0407	18.9112	20.2834	18.8924	19.5086	19.3329	19.8066	19.9581	19.68	19.7386	18.0314	19.0114	18.5533	19.6237	P33610	Prim2	PRI2_MOUSE
20.1843	20.0114	20.2695	20.8988	20.5505	20.7464	20.6067	20.7173	21.1965	20.8024	20.371	20.7245	20.1775	20.5723	20.8097	20.4751	20.5982	20.2514	20.3737	20.4035	P33611	Pola2	DPOA2_MOUSE
19.5476	19.2585	19.429	NaN	19.4258	19.5792	19.5814	19.4879	20.0281	NaN	19.5936	19.6372	19.1262	19.5163	19.1558	NaN	NaN	NaN	NaN	NaN	P33896	Ifnar1	INAR1_MOUSE
25.3184	25.2048	25.3447	25.6849	25.4167	25.3846	25.3442	25.3011	25.9049	25.3765	25.0946	25.52	25.3381	25.6549	25.2022	25.3572	24.9145	25.1774	24.1573	24.9484	P34022	Ranbp1	RANG_MOUSE
23.0365	22.9541	23.0757	24.0331	23.3342	23.341	23.2744	23.0006	24.0224	23.8214	23.4914	23.6972	23.601	24.0291	23.8391	23.8643	23.8969	23.5281	22.9854	23.0756	P34152	Ptk2	FAK1_MOUSE
23.3221	24.1218	24.398	24.1726	23.4421	23.3291	23.5147	23.9554	23.8273	23.5171	22.5153	23.2444	22.9921	23.9731	23.4054	23.2001	24.8462	23.1931	25.8937	22.8383	P34884	Mif	MIF_MOUSE
18.2247	18.4323	18.2427	19.0107	NaN	18.1906	NaN	18.327	18.7278	18.5251	17.4354	18.445	17.811	18.6131	NaN	18.1061	18.6532	18.5701	19.1695	17.744	P34902	Il2rg	IL2RG_MOUSE
21.607	21.5825	21.5747	22.0893	21.6585	21.7624	21.6134	21.5758	22.0872	21.829	21.9801	21.8747	21.726	21.9929	21.9772	22.1311	21.516	21.476	21.1668	21.7427	P35123	Usp4	UBP4_MOUSE
21.5964	21.7256	21.3207	21.834	21.6838	21.8532	21.8737	21.2486	22.0344	21.6731	21.953	21.9734	20.8966	22.0601	21.9234	22.2755	21.8903	21.7217	21.5229	21.5357	P35235	Ptpn11	PTN11_MOUSE
18.5656	18.676	18.7283	18.6551	18.5783	18.7443	18.7782	18.8595	19.0054	18.5938	18.8905	18.917	18.2366	19.1474	18.9719	19.2593	17.985	18.2073	17.6793	17.6885	P35276	Rab3d	RAB3D_MOUSE
24.1624	24.0375	24.1473	24.3908	24.1164	24.1328	24.2551	24.0921	24.317	24.1957	24.1247	24.2515	23.8055	24.3509	24.4174	24.2287	24.5524	23.7944	24.1105	23.7219	P35278	Rab5c	RAB5C_MOUSE
22.5542	22.4172	22.5346	23.4105	22.6807	22.6958	22.7957	22.5741	23.4206	23.159	23.0124	23.1986	23.068	23.5482	23.3898	23.4559	23.1244	23.0167	22.8038	22.3315	P35279	Rab6a	RAB6A_MOUSE
22.875	22.891	22.9296	23.0319	22.7601	22.8361	22.9858	22.8464	23.1427	23.0055	22.2548	23.1206	22.9216	23.3512	23.1291	23.1682	22.9416	22.7996	22.7887	22.753	P35282	Rab21	RAB21_MOUSE
20.5021	20.2805	20.2631	24.5172	23.6533	20.8429	20.5977	20.2206	21.8006	21.5359	21.1249	21.2707	20.9121	24.26	21.0214	21.234	22.3217	21.3465	21.1932	NaN	P35283	Rab12	RAB12_MOUSE
20.8778	20.8928	21.1709	21.5015	20.9948	21.1517	21.1272	21.2492	21.7542	21.4528	20.5721	21.4147	20.9972	21.4096	21.3471	21.2061	21.4237	20.4465	20.724	20.5828	P35285	Rab22a	RB22A_MOUSE
19.6247	19.7833	19.959	21.8542	19.8786	19.6761	20.0158	20.11	19.7055	20.6124	19.1103	19.5159	19.2558	20.4523	19.9117	19.4886	21.6938	19.4508	21.3396	19.2916	P35293	Rab18	RAB18_MOUSE
17.5396	17.5576	17.257	17.8164	17.6605	17.4451	17.4859	17.5559	17.9741	17.8395	16.9421	18.1931	17.218	18.0044	17.7433	17.7469	18.0189	17.5215	NaN	17.2643	P35294	Rab19	RAB19_MOUSE
19.9626	19.8858	20.0856	21.4546	19.5947	19.6774	19.8177	19.7966	19.9915	20.1041	19.9234	20.2696	19.8117	20.1887	20.2374	20.1932	20.7107	19.8191	20.3515	19.8403	P35295	Rab20	RAB20_MOUSE
23.1045	23.1004	22.9495	23.0228	22.8643	23.3438	23.3396	23.3981	23.4732	22.7795	23.3073	23.4054	24.0455	23.3005	23.7756	23.9351	21.7047	22.9496	21.7114	23.6197	P35441	Thbs1	TSP1_MOUSE
22.9829	22.8621	23.0616	23.3326	22.4737	22.7049	23.0103	23.0242	23.0576	22.9809	22.7244	23.3314	23.4415	23.4974	23.52	23.6126	23.0804	23.3028	22.6929	23.6647	P35456	Plaur	UPAR_MOUSE
20.7936	20.9284	21.1661	21.9009	20.3547	20.8042	21.0502	20.9805	21.388	20.7113	20.1737	20.4825	20.9015	21.1991	21.2491	20.8501	21.3599	21.2521	21.1533	20.1289	P35486	Pdha1	ODPA_MOUSE
23.7187	23.6489	23.6682	24.6236	23.8016	23.9852	23.8275	23.8197	24.2902	24.0987	23.8309	23.8893	23.9046	23.9668	23.938	24.0237	24.7837	23.7487	24.3294	23.7381	P35550	Fbl	FBRL_MOUSE
26.7188	26.7306	26.9209	26.9127	26.8262	27.052	26.9977	26.9068	26.966	26.8256	26.6186	27.0093	26.9407	27.2264	27.3118	27.3902	26.823	26.7785	27.1104	26.2811	P35564	Canx	CALX_MOUSE
22.2657	22.3307	22.4822	22.6386	22.1269	22.1937	22.3124	22.2772	22.6234	22.4663	21.9978	22.3932	21.909	22.5736	22.5025	22.0783	22.4661	21.9234	22.2424	21.9648	P35585	Ap1m1	AP1M1_MOUSE
17.7706	16.492	16.4331	18.6011	17.8469	17.7048	16.7142	17.6009	19.0957	18.0889	17.7238	17.7552	17.8582	18.2348	17.9797	17.4576	17.7267	18.6124	17.4441	17.9963	P35601	Rfc1	RFC1_MOUSE
27.1775	27.1881	28.1828	28.5803	28.3374	27.0427	28.3701	28.4307	28.6534	27.3131	28.2699	27.3892	27.3902	29.0337	28.27	27.5933	28.4594	28.2958	27.8495	28.3088	P35700	Prdx1	PRDX1_MOUSE
20.6512	20.2344	20.5435	22.1775	20.4763	20.7121	20.7402	20.7543	21.5765	21.677	21.0965	21.4022	21.1424	21.857	21.836	21.6042	21.3362	21.0687	21.8249	20.9443	P35762	Cd81	CD81_MOUSE
23.6149	23.3917	23.5667	24.326	23.6351	23.6838	23.7828	23.4168	24.4387	24.1936	24.2338	24.3176	24.1537	24.208	24.1105	24.2377	24.2878	24.1768	23.7892	24.1193	P35821	Ptpn1	PTN1_MOUSE
22.0994	22.0238	22.2559	22.7797	22.2913	22.0615	22.233	22.1312	22.8083	22.3119	22.333	22.2312	22.2337	22.6046	22.3591	22.5111	21.8735	22.5351	21.7893	22.2899	P35831	Ptpn12	PTN12_MOUSE
21.0858	20.906	20.8581	21.1622	20.9674	21.2154	21.0843	20.9424	21.5072	21.1618	21.2258	21.4005	21.0803	21.3514	21.3344	21.4023	21.0334	20.7506	20.6114	20.9944	P35922	Fmr1	FMR1_MOUSE
21.3383	21.1388	21.4352	21.7987	21.4712	21.5934	21.4761	21.4577	21.9456	21.6226	21.5116	21.4998	21.7791	21.7456	21.7011	21.9396	21.6998	21.8607	21.5435	21.7447	P35951	Ldlr	LDLR_MOUSE
26.1123	25.924	25.9048	26.47	26.0657	26.2654	26.2426	26.0337	26.7309	26.3535	26.3827	26.5144	26.4366	26.4581	25.9262	26.3859	25.9598	26.4855	25.7187	26.6132	P35979	Rpl12	RL12_MOUSE
25.1729	25.0658	25.2147	25.0973	25.1458	25.1004	25.3981	25.3532	25.2038	24.6974	25.0364	24.9807	25.6516	25.2943	25.3423	25.9533	23.9639	25.3957	23.3234	25.6487	P35980	Rpl18	RL18_MOUSE
23.2181	22.6265	22.6132	23.3824	23.307	23.4016	23.1793	22.9936	23.7458	23.2231	23.4051	23.3749	23.1453	23.0656	23.1781	23.2332	22.579	23.2701	21.898	23.5176	P35991	Btk	BTK_MOUSE
22.9611	23.4499	23.2886	23.3746	22.6298	22.7968	22.988	23.0383	23.0973	23.0355	22.7607	22.9493	23.0714	23.1359	22.8192	23.1983	23.4282	22.9726	22.7677	22.8566	P36371	Tap2	TAP2_MOUSE
22.4321	22.3651	22.5862	22.8917	22.5944	22.723	22.8511	22.5872	23.1808	22.6701	22.926	22.8118	22.5614	22.5634	22.5502	22.5699	22.0917	22.4578	21.1203	22.3524	P36423	Tbxas1	THAS_MOUSE
21.888	21.8597	21.8655	22.0677	21.9147	21.7622	21.9938	21.5948	22.2899	21.8246	21.7467	21.6155	21.7225	21.8071	21.9286	21.6441	22.4339	22.006	21.7152	21.7393	P36536	Sar1a	SAR1A_MOUSE
20.2747	20.2787	20.3658	20.7548	20.3392	20.5406	20.4205	20.3035	20.5611	20.6484	20.2156	20.6691	20.2804	20.7989	20.4459	20.5043	20.6424	20.469	20.1444	20.593	P36916	Gnl1	GNL1_MOUSE
22.1337	22.1043	22.3182	22.4335	22.1627	22.2445	22.3082	22.1961	22.5297	22.3178	22.203	22.2485	21.8677	22.3939	22.3474	22.4663	22.2987	22.2189	21.952	21.9847	P36993	Ppm1b	PPM1B_MOUSE
25.573	25.4888	25.7381	25.922	25.6564	25.8101	25.9439	25.7057	26.3137	25.7891	25.9382	25.8622	25.6231	26.0881	26.1299	26.4264	25.7079	25.748	24.6048	25.3024	P37040	Por	NCPR_MOUSE
19.1809	19.3752	19.1126	20.6614	19.0721	19.7826	19.072	18.8058	19.7136	19.9572	19.5872	19.2538	19.2776	19.8665	18.8016	19.6695	20.4705	20.3276	19.6675	20.4643	P37217	Cd69	CD69_MOUSE
19.6241	18.428	19.6705	19.9456	19.7224	19.7157	19.6377	19.4259	19.89	19.7621	19.533	19.0262	19.4254	20.2142	20.1157	20.0241	19.0764	18.1409	19.1148	19.1651	P37913	Lig1	DNLI1_MOUSE
20.6909	20.4687	20.7928	21.7693	20.9847	20.7871	20.9734	20.7967	21.3448	21.3067	21.0915	21.2315	20.7368	21.4295	21.4381	21.2304	21.6672	20.5704	21.3445	20.5109	P38060	Hmgcl	HMGCL_MOUSE
18.8884	18.365	18.9299	19.1274	18.7034	19.3001	18.7269	19.0836	19.4549	19.07	19.1076	18.8219	19.6133	19.0868	19.0333	19.1095	19.0225	18.7825	18.9624	19.0061	P38585	Ttl	TTL_MOUSE
23.0706	23.2363	23.365	24.4105	23.463	23.3283	23.5166	23.3724	24.2657	24.0615	23.963	23.9112	24.032	24.1394	23.859	24.0402	24.5076	24.208	24.0787	23.5565	P38647	Hspa9	GRP75_MOUSE
22.8712	22.7872	22.9131	23.1987	22.9125	22.9058	22.9586	22.7883	23.2345	23.0542	22.8805	22.967	22.7998	23.0306	22.9315	22.9389	23.3214	22.8193	22.6788	22.7041	P39054	Dnm2	DYN2_MOUSE
21.1754	20.9755	20.9746	21.2316	21.0797	21.4176	21.3936	21.2345	21.7703	20.9846	21.3482	21.2185	21.4165	21.5926	21.5298	21.6688	21.1544	21.3236	20.6101	21.4515	P39098	Man1a2	MA1A2_MOUSE
21.0768	21.177	21.2291	21.6447	21.1124	21.1008	20.9632	21.0179	21.4867	21.4539	21.1218	21.2101	21.0431	21.4946	21.1184	21.1812	21.1844	21.1265	20.4302	21.1533	P39428	Traf1	TRAF1_MOUSE
20.154	20.5655	20.3717	NaN	19.5242	20.1425	20.388	20.3225	19.0235	18.1127	19.2115	19.6088	19.4104	19.6604	19.959	19.6381	16.7957	18.2821	16.8949	19.1378	P39429	Traf2	TRAF2_MOUSE
22.2596	22.1154	22.5249	24.0596	22.9258	22.5068	22.4239	22.4582	23.1336	23.3867	21.6362	22.3734	22.1683	23.1893	22.6628	22.2292	23.3602	22.014	23.687	22.0545	P39749	Fen1	FEN1_MOUSE
26.5861	26.4435	26.5456	26.8569	26.6615	26.6735	26.5812	26.6391	26.9835	26.5039	26.6576	26.6098	26.6807	26.753	26.4538	26.6641	26.4629	26.4083	26.2349	26.372	P40124	Cap1	CAP1_MOUSE
26.8773	26.7924	26.9595	27.2912	27.1019	26.9996	27.098	26.8856	27.2736	27.0606	26.9772	27.0844	26.7789	27.1717	27.1771	26.9837	27.5084	26.8638	27.2956	26.7176	P40142	Tkt	TKT_MOUSE
19.3275	19.2411	19.0955	19.9409	18.7963	19.3512	19.4182	19.3687	19.3627	19.3935	19.1817	19.7134	19.5489	19.7517	19.2995	19.5238	19.8251	18.5023	20.0477	19.4814	P40201	Chd1	CHD1_MOUSE
20.1157	20.2373	20.1394	20.6779	20.3625	20.3057	20.5783	20.1665	20.8924	20.2398	20.3778	20.8296	20.3565	20.4652	20.5886	20.3221	20.5755	20.3932	19.9043	20.4039	P40223	Csf3r	CSF3R_MOUSE
20.9922	21.0228	21.1951	20.9067	20.6488	20.7576	21.1943	20.8829	21.1896	20.554	21.0071	21.3916	21.7884	21.6907	22.1757	22.0251	21.3075	20.7412	20.8383	21.3126	P40240	Cd9	CD9_MOUSE
22.5285	22.8191	23.1441	23.2618	22.6225	22.643	22.9556	23.1342	22.7943	22.7495	22.8856	23.072	22.6858	22.7653	23.2982	23.1144	23.6318	22.2418	22.4038	22.5793	P40336	Vps26a	VP26A_MOUSE
19.4391	19.582	19.807	20.3162	19.5464	19.7356	19.8515	19.909	19.9499	20.0945	19.8596	19.6585	19.6451	20.1289	20.2307	20.371	20.0041	19.3099	19.7212	19.1874	P40630	Tfam	TFAM_MOUSE
18.969	19.2666	19.2561	19.6898	18.2335	19.4004	19.0707	18.3939	19.6934	19.3663	19.5954	18.5664	18.7038	19.5947	19.4661	19.957	19.5562	19.2552	NaN	19.6763	P40694	Ighmbp2	SMBP2_MOUSE
23.4679	23.3465	23.4324	23.7444	23.3392	23.5228	23.6704	23.5349	23.8594	23.5577	23.495	23.6892	23.7399	24.1174	24.0516	24.0766	23.0334	23.4059	23.564	23.4803	P41105	Rpl28	RL28_MOUSE
24.617	24.6646	24.5132	24.8109	24.6277	24.9447	25.1295	25.0391	25.0215	24.704	24.725	25.3197	25.0931	25.4701	25.5698	25.2227	25.0539	25.2021	24.7242	25.2206	P41216	Acsl1	ACSL1_MOUSE
17.479	18.2238	17.9284	17.0081	17.6072	NaN	17.4726	17.7738	18.1273	17.2651	17.8663	18.284	18.2259	18.3314	18.4944	18.7684	NaN	18.1079	17.3342	18.8096	P41230	Kdm5c	KDM5C_MOUSE
21.9871	21.7912	21.7375	21.9089	21.7236	21.8462	21.8104	21.8584	22.6718	21.6669	22.2822	22.1608	22.7147	21.9966	22.1295	22.449	21.0237	22.1509	20.4759	22.838	P41233	Abca1	ABCA1_MOUSE
20.4593	NaN	NaN	NaN	NaN	NaN	NaN	NaN	21.3734	20.7615	20.5608	NaN	21.0977	20.9105	NaN	21.0818	NaN	21.1164	20.5153	NaN	P41234	Abca2	ABCA2_MOUSE
22.3914	22.3363	22.4126	23.4818	22.5628	22.4726	22.532	22.3652	23.1155	23.0044	22.289	22.5875	22.0932	22.6097	22.3199	22.2188	23.4372	22.2092	22.3898	22.2428	P41241	Csk	CSK_MOUSE
18.4755	NaN	18.3566	18.3055	NaN	18.5706	NaN	NaN	19.3114	NaN	19.0756	NaN	NaN	NaN	NaN	19.2324	17.9675	NaN	14.893	NaN	P41242	Matk	MATK_MOUSE
16.6169	17.3468	17.709	19.1922	18.2182	17.1432	17.5779	17.7115	17.8709	18.5258	17.5412	17.9676	17.2919	18.8855	18.4877	17.8297	19.4512	18.2284	19.1386	17.2122	P41251	Slc11a1	NRAM1_MOUSE
21.9496	21.8963	21.9893	23.2847	21.8333	22.0094	21.909	21.9451	22.0524	22.8644	21.8615	21.9525	21.8209	22.5147	22.3753	22.0825	24.2035	21.8488	23.8186	21.639	P42125	Eci1	ECI1_MOUSE
20.1358	20.4787	20.9509	21.2952	20.8553	20.6272	20.6387	20.7463	21.2005	20.9348	19.3293	20.6253	20.2009	21.0788	20.5282	19.4736	21.3214	20.7473	20.4421	20.1346	P42128	Foxk1	FOXK1_MOUSE
23.2052	23.2779	23.3943	23.5297	23.255	23.4743	23.4161	23.4284	23.5642	23.4679	23.1205	23.2615	23.0852	23.5305	23.5409	23.3962	23.6635	23.2809	23.215	23.3847	P42208	Septin2	SEPT2_MOUSE
24.8415	24.7048	24.6675	25.7336	24.9767	25.0066	24.6725	24.4874	25.4196	25.3233	25.1237	24.9004	24.208	24.8942	24.304	24.82	25.2449	24.7332	24.5964	24.8596	P42225	Stat1	STAT1_MOUSE
23.296	23.2524	22.7798	23.2866	23.7225	23.4929	23.0767	23.1256	23.9159	23.5817	24.003	23.3451	23.4568	22.7577	22.8792	23.7494	21.8123	23.1829	21.6376	23.425	P42227	Stat3	STAT3_MOUSE
21.081	20.9062	20.9528	21.4855	21.3312	21.1949	21.0875	20.8722	21.8113	21.374	21.5299	21.3495	21.055	21.2027	21.0085	21.2093	21.038	21.3514	21.557	21.4931	P42230	Stat5a	STA5A_MOUSE
20.0398	19.9044	20.2377	20.4666	20.2073	20.2003	20.1881	19.7477	20.4871	20.3186	19.9958	20.3889	20.0229	20.2054	20.0118	20.3671	19.9487	19.9761	19.4108	19.9239	P42232	Stat5b	STA5B_MOUSE
19.8259	19.8111	20.3449	20.5827	19.9338	19.8193	19.9996	20.0539	20.6278	20.4406	20.5095	20.6573	20.0262	20.2244	20.2676	20.4877	20.0338	20.2677	19.3023	20.132	P42337	Pik3ca	PK3CA_MOUSE
20.0467	19.8128	19.9014	21.1473	20.4016	20.1371	19.9844	19.8838	21.0047	20.8184	20.2201	20.6766	20.5467	20.6279	20.4747	20.4181	21.0746	20.6543	19.9718	19.9875	P42567	Eps15	EPS15_MOUSE
21.3991	21.4954	21.4893	21.6969	21.4119	21.4483	21.5556	21.3526	21.4742	21.5886	20.8542	21.5484	21.1954	21.6394	21.1087	21.3389	21.4978	21.1386	21.0365	21.1251	P42669	Pura	PURA_MOUSE
21.2142	21.1191	21.2045	22.1717	21.2625	21.0183	21.4099	20.9697	22.1119	21.7531	21.4005	21.4782	21.4499	21.4942	21.5842	21.6418	21.7073	20.939	21.493	21.1171	P42859	Htt	HD_MOUSE
24.9284	24.5936	24.4453	25.9129	25.2275	25.18	25.0335	24.7277	26.1244	25.4591	25.6322	25.4506	25.5764	25.2936	25.3083	25.7161	25.6555	25.8078	24.582	25.5494	P42932	Cct8	TCPQ_MOUSE
25.93	25.9296	25.8212	25.9091	25.9103	25.9736	26.0295	25.915	26.4121	25.6767	25.7585	25.9305	25.8673	25.6185	25.718	25.6203	25.2002	26.0811	24.1653	26.5424	P43024	Cox6a1	CX6A1_MOUSE
20.9723	20.9881	20.9841	20.7508	21.0885	21.5308	21.2293	21.2334	21.1269	20.6147	20.4424	20.9253	20.7556	20.8361	20.5688	20.3538	20.2068	20.1731	20.4077	21.2399	P43247	Msh2	MSH2_MOUSE
23.2914	23.4437	23.7545	24.2308	23.6871	23.3242	23.5485	23.569	23.6233	23.8123	23.0194	23.3771	23.0309	24.2666	24.1493	23.423	24.4626	23.308	24.7391	22.1135	P43274	H1-4	H14_MOUSE
24.6042	24.5637	24.4491	23.783	24.4223	24.8466	24.7921	24.6951	24.8031	23.9586	24.6278	24.6687	24.6686	24.507	24.6809	25.0995	23.1932	24.7224	22.3867	25.1618	P43275	H1-1	H11_MOUSE
24.4939	24.4759	24.3324	25.4297	24.4526	24.3832	24.7481	24.6025	24.6866	24.5342	24.1054	24.6488	23.9889	24.5648	24.7507	24.4638	25.5747	24.0141	26.0759	24.0987	P43276	H1-5	H15_MOUSE
21.999	21.5946	21.2259	22.6576	22.5445	22.3851	21.8466	21.7478	22.822	22.3611	22.0042	21.9078	21.6424	22.14	21.209	21.8147	21.9112	21.9976	20.9943	21.3034	P43346	Dck	DCK_MOUSE
19.8535	19.8382	19.9635	21.3386	19.9621	19.8639	19.9728	19.626	20.6865	20.4681	19.9678	20.2576	20.0716	20.6441	20.1886	20.3915	20.8793	20.2101	20.8786	20.0832	P43406	Itgav	ITAV_MOUSE
22.7895	22.5024	22.6696	23.4768	22.3177	22.9364	22.5421	22.8839	23.073	22.8908	22.725	23.3077	23.3784	23.4016	23.6595	23.5014	22.8164	23.2043	22.2697	23.7106	P43883	Plin2	PLIN2_MOUSE
24.2405	24.3039	24.2881	25.4568	24.4688	24.2075	24.2936	24.216	24.9626	24.7763	24.8426	24.6914	24.1528	24.6419	24.7282	24.5705	25.3025	24.7024	24.9058	24.4434	P45376	Akr1b1	ALDR_MOUSE
23.4479	23.4195	23.4927	23.5616	23.2405	23.4075	23.5827	23.7816	24.0255	23.6248	24.2547	24.6573	24.3288	24.3344	24.6323	24.6848	23.6861	23.9337	23.5064	24.2027	P45377	Akr1b8	ALD2_MOUSE
19.289	19.2534	19.1255	19.5301	18.8555	19.3594	19.1668	19.2128	19.9656	19.1201	19.4424	19.2399	19.5746	19.4787	19.4244	19.6156	19.1223	19.6265	18.5942	19.7246	P45481	Crebbp	CBP_MOUSE
18.8851	18.463	18.6341	19.8254	19.0608	19.2945	18.822	18.7192	20.3815	19.7796	19.5859	19.4132	19.8143	19.5803	19.4984	19.8775	20.0065	19.9832	18.5869	19.6251	P45591	Cfl2	COF2_MOUSE
22.2303	22.2272	22.1965	22.4063	22.2735	22.1809	22.4883	22.3331	22.7395	22.1648	22.4118	22.5076	22.3994	22.2616	22.2604	22.4782	21.9833	22.6062	21.2312	22.7006	P45700	Man1a1	MA1A1_MOUSE
23.0912	22.6738	22.6659	22.9276	23.3035	23.3679	22.9732	22.9528	23.9805	22.9884	23.7045	23.4472	23.135	22.7564	22.7043	23.3148	22.367	23.7027	21.8907	23.5179	P45878	Fkbp2	FKBP2_MOUSE
21.6376	21.7806	22.1098	22.0835	21.9504	22.0338	22.1093	22.0855	22.2813	21.9734	21.5141	21.9293	21.6195	22.2656	22.121	21.4321	22.2755	21.6919	21.4813	21.4464	P45952	Acadm	ACADM_MOUSE
21.1356	20.748	21.0167	21.992	21.0805	21.052	21.0534	20.8936	21.1991	21.379	20.9294	21.1026	21.3565	21.4023	21.0964	20.9659	21.5816	21.3375	22.0149	21.5449	P46061	Rangap1	RAGP1_MOUSE
21.8286	21.6293	21.772	22.228	22.0317	21.9152	21.8965	21.7099	22.4702	22.0003	22.1482	22.0676	21.7819	21.8399	21.902	21.9834	21.5641	21.7318	21.3407	21.8013	P46062	Sipa1	SIPA1_MOUSE
21.4143	21.2116	21.099	21.5781	21.5469	21.576	21.5013	21.3222	21.8556	21.3167	21.2286	21.536	21.1534	21.6058	21.5261	21.5948	20.8667	20.8525	20.8124	21.0989	P46414	Cdkn1b	CDN1B_MOUSE
23.703	23.7967	23.7979	23.2439	23.6062	23.7823	23.8147	23.7801	23.8115	23.2906	23.3374	23.7526	23.4233	23.4783	23.6926	23.5994	23.39	23.2645	22.9655	23.6342	P46460	Nsf	NSF_MOUSE
22.8137	22.839	22.8478	23.0572	22.8447	22.7952	22.91	22.7914	23.1147	22.9507	23.0102	23.0523	22.7074	23.0326	23.2587	23.2259	23.0023	22.6425	22.3681	22.7178	P46467	Vps4b	VPS4B_MOUSE
22.3909	22.3737	22.2412	23.4489	22.1085	22.3551	22.4281	22.2174	22.5481	22.6766	22.3304	22.5651	22.2659	22.8507	22.7271	22.7122	23.4247	22.0955	23.4363	22.2323	P46471	Psmc2	PRS7_MOUSE
20.2855	NaN	NaN	21.2281	NaN	20.4335	20.6334	20.5367	21.1309	20.9055	20.2994	20.4383	NaN	21.0722	NaN	20.6163	21.1342	21.0082	20.677	20.19	P46656	Fdx1	ADX_MOUSE
19.4489	19.0743	19.3064	19.8317	NaN	19.7742	19.5841	NaN	20.1677	19.8343	19.5228	19.6434	19.6288	19.6278	19.5644	19.7202	NaN	19.7925	NaN	19.8389	P46662	Nf2	MERL_MOUSE
23.8926	23.9579	23.882	24.416	23.1389	22.8683	22.8988	22.9198	24.655	24.1728	23.7674	24.4212	24.4383	24.597	24.8841	24.7804	23.6614	23.1318	22.6455	22.7068	P46664	Adss2	PURA2_MOUSE
21.5648	21.6149	21.6549	22.1062	21.6582	21.6615	21.7781	21.6568	22.0862	21.861	21.6977	21.849	21.5343	22.0811	22.0259	21.7224	22.1615	21.5813	21.7186	21.3845	P46737	Brcc3	BRCC3_MOUSE
25.2327	24.8248	24.9802	25.563	25.4202	25.4204	25.4657	25.0491	25.9213	25.3417	25.5892	25.4581	25.5453	25.4416	25.5566	25.6667	24.7604	25.5867	24.3668	25.6257	P46978	Stt3a	STT3A_MOUSE
19.2077	19.0436	19.2571	20.0706	19.2633	19.5701	18.9383	19.383	19.3737	19.5374	19.4009	19.5381	18.9629	19.9383	19.1993	19.4771	20.1546	19.6064	19.8494	19.0434	P47199	Cryz	QOR_MOUSE
24.8767	24.7872	24.6165	24.9128	24.7292	24.8237	24.78	24.6164	25.148	24.5667	24.9882	25.0364	24.8754	24.6563	24.6242	25.1287	23.8433	25.0009	23.6672	25.5145	P47226	Tes	TES_MOUSE
21.5774	21.634	21.5784	21.6636	21.7258	21.7397	21.9254	21.8325	22.0826	21.544	21.7248	21.8668	22.1309	22.098	22.2048	22.1895	21.1749	21.8428	21.1321	22.1585	P47713	Pla2g4a	PA24A_MOUSE
25.2759	25.2896	25.5032	25.6789	25.4193	25.37	25.4453	25.3462	25.7751	25.4799	25.0541	25.4281	25.1106	25.5876	25.415	25.3933	24.8619	25.3064	24.9417	25.0946	P47738	Aldh2	ALDH2_MOUSE
24.1703	23.995	22.3137	23.4847	23.687	24.0167	24.4718	24.2167	23.7539	23.722	22.5709	23.5013	23.5362	23.9097	23.153	23.9712	23.3058	24.0361	22.765	24.3861	P47740	Aldh3a2	AL3A2_MOUSE
24.6097	24.5364	24.7874	25.156	24.712	24.6334	24.7176	24.4433	25.0595	24.807	23.8933	24.647	24.3768	24.8475	24.8243	23.7274	25.191	24.5494	24.7316	24.079	P47753	Capza1	CAZA1_MOUSE
24.7636	25.101	25.2472	25.5074	25.2795	25.0382	25.2613	24.9769	25.8559	25.3336	24.7691	25.5516	25.1569	25.3232	24.9188	25.2061	25.2973	25.1275	24.6276	24.8492	P47754	Capza2	CAZA2_MOUSE
26.0214	25.9815	25.9441	26.3086	25.8968	25.9854	25.8458	25.8926	26.5443	25.9223	26.2259	26.2036	26.136	25.9356	25.9462	26.3558	25.9447	26.002	24.8548	26.0021	P47757	Capzb	CAPZB_MOUSE
21.7155	21.7383	21.8221	21.3923	21.1247	21.6471	21.8537	21.7812	21.2161	21.267	21.165	21.4995	21.3056	21.629	21.736	21.6185	21.3132	21.0102	21.2411	21.6218	P47758	Srprb	SRPRB_MOUSE
21.4574	21.3611	21.2042	22.0483	22.5927	21.1393	21.5676	21.0943	22.2682	21.6735	21.3613	21.0392	20.9607	21.425	22.3037	21.7575	23.069	22.2127	21.3348	20.53	P47791	Gsr	GSHR_MOUSE
21.6008	21.4102	21.5926	22.2272	21.8192	21.825	21.7533	21.7681	22.2685	21.9316	22.0935	21.9934	21.9118	22.1006	22.0342	21.9569	21.7655	21.93	20.8335	21.7322	P47802	Mtx1	MTX1_MOUSE
20.4133	20.4492	20.509	21.8592	20.7595	20.5949	20.7023	20.6231	21.2298	21.4415	20.4075	20.6023	20.7726	21.0986	21.0608	20.9187	21.7989	20.6663	21.4063	20.0549	P47809	Map2k4	MP2K4_MOUSE
23.1975	23.0734	23.3062	23.2882	23.1375	23.2192	23.2127	23.1808	23.6187	23.3871	23.5192	23.5578	23.1893	23.0611	23.3939	23.3368	23.4074	22.8758	23.2919	22.8754	P47811	Mapk14	MK14_MOUSE
22.2236	22.04	21.9771	22.6584	22.3494	22.2664	22.3641	22.2533	22.8664	22.4765	22.4405	22.6379	22.4211	22.5754	22.6709	22.6949	22.7318	22.5261	22.4531	22.549	P47856	Gfpt1	GFPT1_MOUSE
20.8466	20.7378	20.6557	21.6277	21.1928	21.1931	21.0463	20.8488	21.7626	21.3617	21.6988	21.4296	21.2687	21.3106	21.1404	21.3021	21.949	21.5377	21.8613	21.3502	P47857	Pfkm	PFKAM_MOUSE
25.6669	25.9778	25.623	22.655	24.7448	25.3624	25.7748	25.8739	23.717	23.3016	23.0189	24.7949	24.1677	24.8139	24.4325	24.5068	21.9613	22.6814	23.3634	24.64	P47877	Igfbp2	IBP2_MOUSE
24.8438	24.8352	24.9923	25.6526	24.9819	24.967	25.228	24.9818	25.926	25.2938	25.4148	25.3489	25.4191	25.4116	25.4489	25.5778	25.2486	25.7328	24.7354	25.4487	P47911	Rpl6	RL6_MOUSE
20.9862	20.8679	20.9822	20.9611	20.3386	21.0934	20.8695	21.0411	21.03	20.653	20.1185	21.1522	21.4937	21.5158	21.1672	21.6375	19.536	21.4683	19.7767	22.1222	P47930	Fosl2	FOSL2_MOUSE
21.0593	21.0635	20.9821	21.2079	21.0034	21.2581	21.3373	21.2521	21.396	20.7967	21.3126	21.2036	21.0792	20.4598	20.7494	21.2239	20.8048	21.0058	19.7267	21.1253	P47934	Crat	CACP_MOUSE
20.9241	20.9828	20.9712	22.0818	21.261	21.2725	20.9307	21.0947	21.6724	21.9755	21.5932	21.4127	21.1603	21.2587	21.2842	21.4409	22.2341	21.2016	21.3702	21.4161	P47941	Crkl	CRKL_MOUSE
25.0755	25.0475	24.9172	25.4894	25.1279	25.0968	25.2659	25.1218	25.4328	25.3438	25.0594	25.3514	25.1041	25.6787	25.6427	25.401	25.7879	25.1948	25.6389	24.9622	P47962	Rpl5	RL5_MOUSE
24.4247	24.2589	24.3892	25.1578	24.7806	24.8286	24.6333	24.535	25.1823	24.7501	24.8361	24.7571	24.846	24.7639	24.6327	24.8589	24.5473	24.9653	24.0373	24.6765	P47963	Rpl13	RL13_MOUSE
20.4802	21.1739	20.9928	21.1042	20.7023	20.6771	20.8322	20.943	20.7851	20.9469	20.6405	20.9111	20.8622	21.4142	21.4407	21.0703	21.5768	20.304	21.5273	20.4351	P47964	Rpl36	RL36_MOUSE
19.201	19.1129	18.1357	20.0667	19.3339	18.3783	19.1195	19.2191	20.1327	20.0898	18.9078	19.6192	19.8633	20.2904	20.5391	19.669	NaN	NaN	NaN	18.6436	P47968	Rpia	RPIA_MOUSE
19.4922	19.5097	19.5806	19.5487	NaN	19.3735	19.6291	19.1548	19.4487	19.281	19.4973	19.6434	19.2678	19.5493	19.9399	19.7591	18.6522	19.0107	18.9584	18.7365	P48024	Eif1	EIF1_MOUSE
24.9652	24.9715	24.915	25.151	24.9324	25.0624	25.1838	24.9259	25.5682	24.8945	24.7289	25.2932	25.127	25.2543	24.7614	25.0247	24.4443	25.0817	24.0244	25.1627	P48025	Syk	KSYK_MOUSE
26.5856	26.2332	26.7705	27.0207	26.803	26.599	26.6809	26.8321	27.1672	26.5996	27.0793	26.9817	26.3274	26.762	27.2277	26.9023	26.5889	26.4549	26.0559	26.0859	P48036	Anxa5	ANXA5_MOUSE
20.8039	22.3371	22.5458	21.8186	20.8072	22.0129	22.4312	22.396	21.6925	21.727	22.7151	22.8114	21.9282	22.3735	22.4133	22.9541	21.3628	20.9148	21.1388	22.1058	P48193	Epb41	EPB41_MOUSE
20.2459	20.0478	20.4422	20.4107	20.2812	20.3761	20.4615	20.3726	20.5912	20.0549	20.4238	20.2927	20.2812	20.3229	20.4762	20.5696	19.7539	19.9876	19.4016	20.486	P48377	Rfx1	RFX1_MOUSE
22.1599	22.3184	22.4646	22.4533	22.1834	22.3903	22.6657	22.4449	22.5871	22.5248	21.9541	22.6794	22.3926	22.846	23.1423	22.6184	22.1786	22.1502	22.0965	22.0947	P48410	Abcd1	ABCD1_MOUSE
18.8509	19.3263	19.2421	19.63	19.533	19.6128	19.4445	19.3108	19.5569	19.5129	19.6806	18.9987	19.219	19.2069	19.1111	19.194	20.0021	19.3202	18.6037	19.7137	P48441	Idua	IDUA_MOUSE
19.5267	19.3342	19.5485	20.0818	19.6903	19.6012	19.5381	19.3566	20.2266	19.6515	19.7556	19.6719	19.5721	19.5085	19.575	20.0183	19.3791	19.4475	19.2384	19.7416	P48453	Ppp3cb	PP2BB_MOUSE
26.8097	26.7873	26.6705	27.0183	26.583	26.8225	26.9189	26.9534	27.0637	26.8102	26.6297	26.9459	27.0053	27.1628	27.2315	27.1196	27.0682	26.6549	26.7337	26.5956	P48678	Lmna	LMNA_MOUSE
22.2896	21.7272	21.9656	22.8923	21.1997	22.0047	21.3619	21.9056	21.4343	22.6951	22.2879	21.6542	21.4247	21.8078	21.7991	21.885	22.7395	21.5431	21.7128	21.7764	P48722	Hspa4l	HS74L_MOUSE
19.6685	19.9009	19.6995	20.0962	19.9486	19.7574	19.9358	19.8439	20.2689	19.7101	19.9422	20.0049	19.885	19.8681	19.9548	19.7753	19.9226	19.7319	19.3831	19.9884	P48725	Pcnt	PCNT_MOUSE
22.6146	22.4853	22.5308	23.3458	22.7406	22.6959	22.776	22.5623	23.2218	23.0368	22.8931	22.8765	22.7892	22.995	23.1427	23.2067	23.6376	22.6086	22.9044	22.2294	P48758	Cbr1	CBR1_MOUSE
21.1729	21.1052	21.7425	23.7204	21.908	21.0272	21.5204	21.5026	22.2895	22.9824	20.8989	21.3202	21.0683	22.8105	22.4321	21.1359	23.7075	21.3731	23.456	19.476	P48771	Cox7a2	CX7A2_MOUSE
19.0405	19.1011	19.3817	20.8913	19.6637	19.2901	19.5134	19.3314	20.7748	20.5127	19.7749	20.1426	20.2549	20.5426	19.9233	19.934	20.9954	20.4315	19.4496	19.5064	P48774	Gstm5	GSTM5_MOUSE
20.1437	20.2405	20.3186	21.7175	19.9741	20.2285	20.5863	20.3418	20.4073	20.7416	20.2954	20.2943	20.2259	20.8963	20.9933	20.2619	21.3982	19.8562	21.2549	19.9538	P48962	Slc25a4	ADT1_MOUSE
20.8366	20.5911	20.6856	21.6104	20.9354	21.1106	21.1247	20.7371	21.0336	21.0904	20.4828	20.8828	20.9441	21.4558	20.9153	21.4782	21.2508	20.6746	21.0823	21.2774	P48999	Alox5	LOX5_MOUSE
25.0738	25.0402	25.039	25.7747	25.3329	25.2612	25.2879	25.0751	25.8462	25.3676	25.3971	25.5312	25.0747	25.5343	25.3134	25.4801	25.1121	25.1212	24.6105	25.149	P49138	Mapkapk2	MAPK2_MOUSE
19.8748	20.5917	21.1239	22.5943	21.1264	20.5642	20.7891	NaN	21.6175	22.131	20.4286	20.8606	20.5809	22.0279	21.9574	20.9753	22.0342	21.1002	22.0357	20.9438	P49182	Serpind1	HEP2_MOUSE
20.683	20.4228	20.912	22.7714	21.3982	20.9537	21.0693	21.0415	22.0308	22.1695	20.5754	21.1695	21.1567	21.7958	21.3158	20.9797	22.8723	21.4779	22.1642	20.5002	P49282	Slc11a2	NRAM2_MOUSE
25.2682	25.6119	25.8404	25.7434	25.3231	25.6372	25.5007	25.9986	25.7418	25.4567	25.3708	25.5824	25.6519	25.8695	26.1855	26.2112	25.6978	25.8105	25.31	25.8164	P49312	Hnrnpa1	ROA1_MOUSE
21.2046	21.0133	20.9069	22.0367	21.148	21.3698	21.2447	20.8625	22.2534	21.6979	21.53	21.302	21.5178	21.6068	21.1774	21.1344	21.4482	21.5839	20.6071	21.3532	P49443	Ppm1a	PPM1A_MOUSE
22.3177	22.2296	22.4934	23.049	22.3675	22.4919	22.5539	22.4132	23.0423	22.8034	22.3866	22.7365	22.8727	23.4037	23.013	23.1412	22.6994	22.5694	22.3215	22.5468	P49446	Ptpre	PTPRE_MOUSE
17.4154	17.6378	17.4769	18.5228	18.2721	18.4373	18.019	18.1581	18.8336	17.6609	18.2378	18.2143	18.3678	17.7616	18.0619	18.4839	17.5351	18.5938	16.1919	18.1338	P49452	Cenpc	CENPC_MOUSE
21.5642	21.5456	21.6518	21.8476	21.4045	21.3517	21.6578	21.6035	21.6297	21.7225	21.4869	21.5521	21.1789	21.6559	21.5197	21.4598	21.6957	21.1825	21.0276	20.9036	P49586	Pcyt1a	PCY1A_MOUSE
20.7194	20.5583	20.7923	21.4308	20.7332	20.7143	20.7887	20.7411	20.7636	21.1131	20.6243	21.099	20.6048	21.1224	21.0663	20.8189	21.3532	20.5831	21.2332	20.5744	P49615	Cdk5	CDK5_MOUSE
27.4832	27.4862	27.4327	27.6002	27.4636	27.6737	27.6326	27.5761	28.077	27.4602	27.7514	27.5732	27.4475	27.4383	27.4446	27.6334	27.2559	27.4876	26.9003	27.7261	P49710	Hcls1	HCLS1_MOUSE
20.6851	20.6532	20.7203	21.522	21.3686	21.5225	20.7337	20.7294	21.6024	21.0959	20.9569	21.2699	21.3099	21.4092	21.315	21.2122	20.4838	20.6472	20.8038	21.5536	P49717	Mcm4	MCM4_MOUSE
21.6082	21.4852	21.3032	21.91	21.6131	21.9728	21.5735	21.4336	22.1092	21.8337	21.2924	21.7021	21.5157	22.1346	21.8462	21.8196	20.9573	21.0013	21.6612	21.5255	P49718	Mcm5	MCM5_MOUSE
20.8433	20.9259	20.831	20.3149	20.2409	20.9104	20.7971	20.8088	20.5199	20.4457	20.2646	20.7758	20.5878	20.9332	20.7847	20.7879	20.3591	20.112	20.1976	20.5388	P49722	Psma2	PSA2_MOUSE
20.6363	20.5903	20.5976	21.5502	20.8801	20.691	20.8561	20.6005	21.5468	21.2375	20.971	21.1066	21.1413	21.1637	21.1526	21.1573	21.4976	21.1282	20.4323	20.7817	P49769	Psen1	PSN1_MOUSE
21.2419	21.0683	21.4993	22.2887	21.4426	21.0103	21.4784	21.311	21.9269	21.9899	21.2856	21.4663	22.1525	22.2876	22.4595	22.1626	22.1652	21.4417	21.6433	21.3608	P49817	Cav1	CAV1_MOUSE
20.4736	20.6868	20.8309	21.2781	20.6612	20.7422	20.7123	20.3302	21.5811	20.9617	21.5664	21.4437	20.7748	20.6128	21.5149	21.224	21.6637	20.9095	20.7112	20.7881	P49935	Ctsh	CATH_MOUSE
20.8234	20.5716	20.6725	21.0683	20.7544	20.9572	21.0098	20.9722	21.5484	20.8765	20.987	21.3429	21.1805	21.3729	21.3695	21.501	20.6649	21.1053	20.3942	21.3221	P50096	Impdh1	IMDH1_MOUSE
19.7824	19.7954	19.5614	19.6061	19.8823	19.974	20.0915	19.8048	20.1732	19.5723	19.8493	19.7641	19.325	20.215	19.6024	20.4733	18.8779	19.6847	18.495	19.0671	P50136	Bckdha	ODBA_MOUSE
21.1914	21.1962	21.45	22.2031	21.6042	21.4098	21.5831	21.2315	22.1422	21.9363	21.5216	21.5012	21.4542	21.7374	21.8865	21.342	22.2745	21.6177	21.4745	20.5581	P50171	Hsd17b8	DHB8_MOUSE
24.0655	23.993	24.0661	24.3003	24.3493	24.4466	24.2885	24.1742	24.7362	24.4505	24.2266	24.3967	24.3964	24.5873	24.4615	24.4445	24.4198	24.4359	24.2054	24.4737	P50247	Ahcy	SAHH_MOUSE
18.7678	18.7425	19.5018	20.0573	NaN	18.711	18.9127	18.5823	19.0305	19.8237	18.6532	18.9447	18.3604	19.9043	18.7905	NaN	20.2721	18.6922	19.7132	18.0722	P50295	Nat2	ARY2_MOUSE
22.603	22.4087	22.6955	21.4447	22.2436	22.5427	22.7761	22.6277	21.9947	21.3527	21.5724	22.5343	21.9079	22.1533	22.1857	22.2537	20.9359	21.2572	20.623	22.3873	P50396	Gdi1	GDIA_MOUSE
22.286	22.2615	22.6123	22.7635	22.6418	22.4407	22.515	22.7017	22.9172	22.521	22.3317	22.7818	22.7866	22.3667	22.8707	22.6688	22.7017	22.5411	21.5379	22.298	P50427	Sts	STS_MOUSE
22.3612	22.289	22.4293	22.8031	22.4172	22.2954	22.5177	22.3302	23.0263	22.2745	22.9668	22.7062	22.198	21.7846	22.0218	22.3156	23.2509	22.8435	20.9647	22.6412	P50428	Arsa	ARSA_MOUSE
23.6811	23.6532	23.8159	24.1767	23.7946	23.7995	23.7483	23.7008	24.1016	23.5966	23.7222	23.8781	23.3458	22.9935	23.4748	23.4083	23.7567	23.2982	22.3429	23.2567	P50429	Arsb	ARSB_MOUSE
18.4888	18.6816	18.108	NaN	18.8281	18.6877	18.6194	18.463	19.7808	19.3773	18.0397	19.3478	18.7048	18.8734	18.8778	18.5467	NaN	NaN	17.7242	18.3467	P50431	Shmt1	GLYC_MOUSE
25.8622	25.7879	26.0424	26.6159	26.0674	26.0728	26.2204	26.0221	26.7501	26.2727	26.2271	26.3234	26.3408	26.3885	26.3437	26.4888	27.0146	26.5394	26.1423	26.1262	P50516	Atp6v1a	VATA_MOUSE
23.5826	23.6014	23.9612	24.5343	23.7978	23.5924	24.0088	23.7832	24.2707	24.1367	23.8426	23.7632	23.6218	24.3413	24.2506	23.9899	24.7924	23.5314	23.9439	23.0151	P50518	Atp6v1e1	VATE1_MOUSE
24.4278	24.3907	24.6042	23.5489	24.3269	24.5487	24.4772	24.7095	24.2717	23.7313	24.112	24.1332	24.2866	24.7994	24.8086	24.3587	24.0906	23.7939	24.3998	24.143	P50543	S100a11	S10AB_MOUSE
24.174	24.0896	24.1973	24.2438	24.1036	24.3278	24.3685	24.205	24.6466	24.0111	24.3331	24.489	24.2406	24.5273	24.1991	24.4898	24.1993	24.1251	23.7545	24.3585	P50544	Acadvl	ACADV_MOUSE
24.7157	24.6901	24.9175	25.4786	24.9016	24.7748	24.9009	24.9085	25.3522	25.2326	24.2788	24.9543	24.8166	25.0918	24.8609	24.5761	25.0816	24.8297	24.6476	24.1633	P50580	Pa2g4	PA2G4_MOUSE
23.2519	23.2223	23.4861	25.2521	24.0301	23.652	23.3265	23.6246	24.5869	24.2261	23.9387	23.8644	23.7586	24.5326	24.4615	23.7799	25.2619	24.3334	24.3338	23.1808	P50637	Tspo	TSPO_MOUSE
24.6979	24.4319	24.4574	24.9209	24.7116	25.0493	24.776	24.6146	25.4122	24.6358	25.0262	24.9841	25.0787	24.9771	24.9529	25.332	24.573	24.9886	24.191	25.185	P51125	Cast	ICAL_MOUSE
25.6943	25.6163	25.7591	26.6453	25.9907	25.9546	25.9618	25.701	26.7603	26.3981	25.5497	26.4036	26.1397	26.3896	26.4602	26.4324	26.6355	26.2502	25.4508	25.9889	P51150	Rab7a	RAB7A_MOUSE
24.6002	24.5311	24.5636	25.0914	24.8687	24.8922	24.8062	24.6937	25.3585	24.7776	25.1335	24.8933	24.9229	25.148	25.076	25.125	25.2861	25.0266	24.6495	24.7017	P51174	Acadl	ACADL_MOUSE
22.1075	21.9746	22.1592	22.4105	22.0535	22.1897	22.2302	22.1748	22.4897	22.1649	21.6531	22.2939	22.1484	22.0361	22.0371	21.824	22.2956	22.0691	21.5312	22.0672	P51175	Ppox	PPOX_MOUSE
21.4906	21.3385	21.4811	22.2495	21.5831	21.5843	21.6948	21.4378	21.8345	21.6938	21.5682	21.7845	21.7042	21.7181	21.8073	21.7808	21.4936	21.442	21.3642	21.4259	P51432	Plcb3	PLCB3_MOUSE
21.4368	21.5579	21.5486	22.0734	21.4491	21.5257	21.7294	21.5318	22.1479	21.7379	22.069	22.1022	21.3569	21.3638	21.5777	21.3101	23.1055	21.7917	21.8973	21.3275	P51569	Gla	AGAL_MOUSE
18.6604	18.7036	18.6594	19.3818	18.8798	18.9742	18.952	18.8265	19.6576	18.9639	19.1796	18.988	18.9907	18.6185	18.8352	19.0725	18.2115	19.0078	16.7626	18.9886	P51612	Xpc	XPC_MOUSE
24.0548	24.0359	23.9267	24.1748	23.9346	24.0249	24.2939	24.0635	24.6851	24.0801	24.5067	24.4408	24.387	24.4386	24.4025	24.7408	24.1764	24.3512	23.4406	24.2481	P51660	Hsd17b4	DHB4_MOUSE
19.5072	NaN	NaN	19.7905	19.797	19.7179	19.8002	NaN	20.2441	19.3957	19.3937	19.709	19.3948	19.2333	19.5737	19.3544	18.8472	19.2943	18.411	19.2546	P51791	Clcn3	CLCN3_MOUSE
22.2272	22.3539	22.4804	22.5778	22.5121	22.3333	22.7878	22.4048	22.6506	22.6264	22.3315	22.3494	22.2358	22.8361	22.6587	22.4101	23.4078	22.4384	23.0299	22.2351	P51807	Dynlt1	DYLT1_MOUSE
20.6223	20.0378	19.7436	20.3952	20.0513	20.3252	20.3132	20.1626	20.8231	20.207	20.3593	20.419	20.4262	20.0727	20.2537	20.0961	20.8925	20.0674	19.91	20.3522	P51829	Adcy7	ADCY7_MOUSE
18.7679	18.5441	18.0561	18.7573	18.1981	18.2582	18.762	19.0925	18.9545	18.7603	18.8673	18.5592	18.8358	18.4914	18.5225	18.5932	17.8477	18.8767	17.355	18.8453	P51830	Adcy9	ADCY9_MOUSE
20.3738	20.1541	20.3215	20.875	20.3533	20.3239	20.4828	20.2612	21.064	20.6631	20.482	20.5837	20.8267	21.4687	21.2343	21.1624	21.195	20.6174	21.0485	20.0955	P51855	Gss	GSHB_MOUSE
23.3135	23.5447	23.6575	23.5622	23.173	23.3934	23.4277	23.7209	23.6762	23.4102	23.1334	23.471	23.3523	23.6794	23.8287	23.6056	23.2088	23.2187	22.8003	23.1762	P51859	Hdgf	HDGF_MOUSE
25.1515	25.1599	25.1344	23.8354	24.9626	25.2161	25.5134	25.3123	24.7162	24.2879	24.9466	25.0908	24.7946	25.0344	25.0051	25.207	24.0355	24.2902	23.8304	24.9916	P51863	Atp6v0d1	VA0D1_MOUSE
21.6305	20.9998	21.257	20.3588	21.9388	21.8669	21.8653	22.2909	22.0253	21.1337	21.5327	20.8565	21.5189	21.7135	21.6941	21.4506	20.8366	20.6924	20.2338	20.1911	P51880	Fabp7	FABP7_MOUSE
23.8186	23.7398	24.0664	25.111	24.3126	23.9419	24.0536	24.0589	24.6704	24.6863	23.5006	24.3051	24.1424	24.8426	24.0269	24.0274	24.6904	23.9517	24.7322	23.0815	P51881	Slc25a5	ADT2_MOUSE
22.0024	21.8747	21.7848	22.4534	21.725	21.9664	21.5849	21.593	22.7467	22.019	22.393	22.3363	21.9261	22.1998	22.0583	22.2328	21.4615	21.6122	21.0428	21.5013	P51908	Apobec1	ABEC1_MOUSE
18.3703	18.4618	NaN	18.7449	17.6628	18.3938	NaN	18.2369	NaN	18.5031	18.2927	18.2926	18.1829	18.831	18.5433	NaN	18.961	18.1216	18.5272	17.6769	P51949	Mnat1	MAT1_MOUSE
19.0098	18.8802	19.1612	19.4802	18.8422	19.3191	19.5312	19.1892	19.8999	19.5501	19.0845	19.5484	19.8198	19.7749	19.9485	19.2834	18.7343	19.5749	18.5373	19.7022	P52019	Sqle	ERG1_MOUSE
19.009	19.0526	19.4352	19.6799	18.3715	19.3592	19.5712	19.6154	19.4697	19.4801	19.7461	19.8285	19.5082	19.3818	19.9055	20.4145	18.6935	19.0039	17.4477	20.1158	P52293	Kpna2	IMA1_MOUSE
20.867	20.6272	20.9373	21.2641	20.9681	20.8628	20.8584	20.9144	21.6557	21.0007	21.3518	21.3978	21.0146	21.1721	21.2488	21.413	20.673	20.436	20.8696	20.3717	P52332	Jak1	JAK1_MOUSE
19.3939	19.4909	17.2989	20.7446	19.8497	19.7585	19.6671	19.4941	20.6205	20.489	19.5674	19.8048	19.3323	20.1269	20.0197	19.3688	20.0361	19.9646	20.1743	19.0673	P52431	Pold1	DPOD1_MOUSE
19.551	18.9463	19.4623	20.1182	19.775	19.9203	20.0861	19.7088	20.1297	19.7838	19.7685	20.0089	20.0458	19.4148	19.7108	19.6511	19.3694	19.8356	18.6907	20.459	P52432	Polr1c	RPAC1_MOUSE
19.9611	19.9197	19.9047	20.1751	20.141	20.1049	20.4363	20.2269	20.1375	20.218	19.8009	20.1209	20.1759	20.6268	20.4891	20.3877	20.3124	20.1633	20.2848	20.5149	P52479	Usp10	UBP10_MOUSE
28.1816	27.751	27.7482	28.4817	28.2666	27.8595	28.3415	28.4968	28.6718	28.3024	28.2444	28.6159	29.1346	27.7013	28.757	28.3484	28.0698	27.6374	27.4284	27.8779	P52480	Pkm	KPYM_MOUSE
23.5069	23.4252	23.504	23.3487	23.382	23.4185	23.5381	23.443	23.6204	23.1539	23.2095	23.4193	23.1066	22.9726	23.3263	22.8019	23.1531	23.2904	21.8465	NaN	P52503	Ndufs6	NDUS6_MOUSE
22.1774	21.6308	21.9103	23.5471	22.5913	22.113	22.6076	22.441	22.7181	23.3983	21.3414	22.8215	22.3125	23.2721	23.4012	20.1785	24.7892	19.9201	24.9452	21.3932	P52623	Uck1	UCK1_MOUSE
24.5516	24.3853	24.3538	25.3246	23.6166	24.4875	24.4488	24.4179	24.9342	24.9784	24.0178	24.739	25.1366	24.8215	24.7557	25.2803	24.7303	26.2504	24.0986	26.3574	P52624	Upp1	UPP1_MOUSE
21.0999	20.6435	20.7976	21.3928	21.2299	21.0826	21.0848	20.8555	21.7805	21.3303	21.5519	21.5017	21.3332	21.4752	21.6009	21.481	21.0225	21.3358	20.897	21.2952	P52633	Stat6	STAT6_MOUSE
20.8733	20.7926	20.5381	22.2217	21.6794	21.39	21.1581	20.7671	22.2688	21.9528	21.9338	21.7788	21.835	21.6435	21.4182	21.7062	22.6021	22.2121	21.3313	21.6308	P52825	Cpt2	CPT2_MOUSE
18.9655	NaN	18.8454	17.657	19.321	19.376	18.7481	NaN	18.9203	18.8559	18.956	18.9596	18.411	18.6898	18.3987	18.5972	18.7165	19.2873	17.3319	NaN	P52850	Ndst2	NDST2_MOUSE
22.4412	22.5978	22.7483	22.5034	22.535	22.5457	22.9342	22.7463	23.1999	22.7218	22.7872	23.0264	22.871	23.3955	23.2891	23.2995	22.0299	22.7165	22.0217	22.5332	P52875	Tmem165	TM165_MOUSE
23.5146	23.4529	23.1555	22.8378	23.7627	24.3922	24.3776	24.5856	24.5392	23.5277	24.0078	24.5295	24.2865	24.5392	24.2011	24.6569	23.3315	23.3014	22.785	23.9068	P52927	Hmga2	HMGA2_MOUSE
24.3664	24.2671	24.3674	24.8941	24.6581	24.5713	24.426	24.5288	24.7573	24.6982	23.6245	24.4402	24.4964	24.6255	24.3754	24.3447	24.6264	24.6701	24.436	24.311	P53026	Rpl10a	RL10A_MOUSE
20.725	20.8325	21.0355	21.2472	20.9004	21.0349	21.1274	20.9757	21.1351	21.1477	20.8989	21.0361	20.7611	21.3604	21.3083	21.077	21.1588	20.6852	21.4072	20.7522	P53395	Dbt	ODB2_MOUSE
19.7932	19.527	20.3933	20.0345	19.3131	19.363	19.4393	19.5413	19.931	19.8007	19.6271	19.8617	19.4999	20.1008	20.3747	20.1291	19.7629	19.1137	19.5267	19.5954	P53564	Cux1	CUX1_MOUSE
19.2969	18.8196	19.1105	19.9931	19.3979	19.6421	19.3585	19.2282	20.192	19.7377	19.6994	19.5603	19.8075	19.8859	19.6857	20.1766	20.4917	20.3317	20.1603	20.5767	P53569	Cebpz	CEBPZ_MOUSE
19.92	19.585	19.9391	20.5898	21.2359	19.8637	19.9302	19.8254	20.6861	20.4498	20.0377	20.1252	20.0325	20.4915	20.6011	20.3427	21.4953	19.9046	20.8101	19.2253	P53612	Rabggtb	PGTB2_MOUSE
22.234	21.9766	21.9941	22.518	22.1307	22.312	22.5914	22.1085	23.1271	22.548	21.9622	22.7845	22.6258	22.0777	21.9876	22.2483	22.1586	22.9157	21.4857	23.2387	P53690	Mmp14	MMP14_MOUSE
20.0968	20.2781	20.4431	20.985	20.5923	20.5065	20.5132	20.4143	21.179	20.6184	20.5603	20.6654	20.7753	20.6411	20.6395	20.7234	21.1131	20.9016	19.947	21.0512	P53702	Hccs	CCHL_MOUSE
19.7425	19.5735	19.673	20.1039	19.9302	20.0096	19.9238	19.8262	20.2014	19.9724	20.1156	19.9144	20.0462	19.8713	19.9543	19.9889	19.4965	20.4257	18.9202	20.3239	P53762	Arnt	ARNT_MOUSE
19.4648	19.3446	19.7191	NaN	NaN	NaN	19.8001	19.6312	NaN	NaN	NaN	NaN	NaN	NaN	NaN	NaN	NaN	NaN	NaN	NaN	P53808	Pctp	PPCT_MOUSE
23.867	23.7157	23.6246	24.3634	23.8282	23.9782	24.0879	23.8408	24.5177	23.8562	24.0221	24.3836	24.2478	24.2012	24.3362	24.0622	24.3267	24.0965	23.5469	23.7786	P53810	Pitpna	PIPNA_MOUSE
22.8277	22.7369	22.4688	22.5176	22.4483	22.7235	22.7557	22.5576	22.857	22.4486	22.7476	22.9266	22.8293	22.853	22.7888	22.5205	21.962	22.2281	21.6504	22.606	P53811	Pitpnb	PIPNB_MOUSE
23.3213	23.3902	23.511	24.0388	23.264	23.5973	23.5384	23.5564	24.1148	23.6519	23.728	23.7156	23.5713	23.9648	23.8846	23.8995	23.7852	23.7554	23.1783	23.4985	P53994	Rab2a	RAB2A_MOUSE
19.7924	19.7014	19.6935	20.776	19.9549	20.0377	20.0419	19.9174	20.3145	19.9578	19.9923	20.3058	20.25	20.2852	20.3807	20.3343	20.3144	20.284	20.0835	19.9023	P53995	Anapc1	APC1_MOUSE
24.3269	24.1764	24.1796	24.5171	24.3599	24.1763	24.2783	24.3421	24.7774	24.1015	24.2901	24.4508	24.5158	24.5189	24.5309	24.5772	23.9751	24.274	23.6386	24.4072	P53996	Cnbp	CNBP_MOUSE
23.3983	23.2678	23.4603	23.9327	23.4747	23.7047	23.6663	23.5738	24.3763	23.3989	24.3064	24.1766	23.8859	24.0344	23.7687	24.0526	23.9124	23.7784	23.5322	23.7247	P54071	Idh2	IDHP_MOUSE
22.4741	22.3959	22.3497	22.7882	22.4168	22.5413	22.3841	22.237	22.9438	22.5641	22.6854	22.5687	22.3624	22.6549	22.3272	22.9594	22.1491	22.4184	21.7623	22.4401	P54103	Dnajc2	DNJC2_MOUSE
22.0688	21.8846	22.1063	22.5564	22.4566	22.4855	22.2277	21.9889	22.8385	22.6128	22.3444	22.5247	22.3022	22.6015	22.5567	22.3759	22.5713	22.2798	22.1682	22.1685	P54116	Stom	STOM_MOUSE
23.5174	23.2752	23.4349	23.827	23.7167	23.9161	23.501	23.5244	23.8676	23.6919	23.4958	23.549	23.4651	24.0117	24.0949	24.1136	23.1274	22.6995	23.5982	23.0083	P54227	Stmn1	STMN1_MOUSE
20.0011	20.0877	19.6641	19.4299	20.072	20.2534	20.3124	19.4893	20.5166	20.1444	20.3613	20.3021	20.2787	19.2655	20.0248	20.1801	19.784	19.9668	18.389	20.7788	P54254	Atxn1	ATX1_MOUSE
20.9868	20.7833	20.9466	21.7065	21.3706	21.2866	21.1881	21.1681	21.7276	21.2149	20.7784	21.1534	20.9993	21.3018	21.1953	20.9667	20.5526	20.8495	20.463	20.8875	P54276	Msh6	MSH6_MOUSE
20.8715	20.9065	20.9789	20.9515	20.8674	20.8628	21.0147	20.8783	21.1847	20.8839	20.9005	21.0747	20.7046	21.0459	21.0098	21.0336	20.9114	20.5284	20.3644	20.4955	P54310	Lipe	LIPS_MOUSE
22.5524	22.5622	22.4429	23.3738	22.9175	22.7813	22.8695	22.6582	23.4983	23.1555	22.8947	22.8335	22.8031	22.8846	22.7744	22.9666	23.4031	23.1316	22.494	23.0882	P54726	Rad23a	RD23A_MOUSE
22.6179	22.3807	22.7001	23.6254	22.9479	22.9475	22.7882	22.5453	23.6355	23.2408	23.1066	23.1039	23.1169	23.4867	23.4967	23.214	23.6194	23.1293	23.6349	23.1582	P54728	Rad23b	RD23B_MOUSE
22.7238	22.595	22.7584	23.4508	23.1857	23.0156	22.7947	22.7195	23.3987	23.0646	23.0332	22.6941	22.5463	22.7773	22.7564	22.889	22.8691	22.9928	22.2823	22.6904	P54729	Nub1	NUB1_MOUSE
21.8094	21.6063	21.6142	22.34	21.9429	22.0562	21.938	21.6726	22.5429	22.2488	22.1944	22.3226	22.0959	22.4756	22.3058	22.4322	22.3812	22.0911	21.9237	21.9999	P54731	Faf1	FAF1_MOUSE
21.3083	21.4127	21.6037	22.7864	21.5034	21.4763	21.6031	21.5389	22.045	22.2408	21.1134	21.3587	21.145	22.1126	21.9498	21.256	22.4619	21.6556	22.8404	21.0203	P54751	St3gal1	SIA4A_MOUSE
23.3523	23.3933	23.4154	23.8994	23.2878	23.3704	23.3899	23.3707	23.799	23.4871	23.3862	23.5528	23.2214	23.5964	23.6575	23.6099	24.1282	23.4038	23.6702	23.4851	P54775	Psmc4	PRS6B_MOUSE
19.7215	19.5595	20.1489	20.6231	20.449	19.7307	19.9199	19.7437	20.5208	20.3064	19.841	19.6229	19.5238	20.2984	20.2701	NaN	20.6745	19.9472	20.6561	NaN	P54797	Tango2	TNG2_MOUSE
21.1608	21.4681	21.5747	22.8934	22.0402	21.7628	21.8207	21.4794	22.9822	22.3118	22.9478	22.338	21.9066	21.4217	21.7144	22.0436	22.8857	22.5763	20.1466	21.7267	P54818	Galc	GALC_MOUSE
23.1891	23.2991	23.1693	23.1118	23.2092	23.2667	23.3567	23.331	23.504	22.9338	23.4981	23.3845	23.2082	23.5555	23.9598	23.6042	23.0172	22.9008	22.6506	23.3542	P54822	Adsl	PUR8_MOUSE
22.5155	22.7042	22.8123	23.1592	22.8122	22.8886	23.0236	22.9163	23.3099	23.0102	22.9435	23.1164	22.567	23.0446	23.1803	23.0331	22.7452	22.7477	22.4819	22.9179	P54823	Ddx6	DDX6_MOUSE
21.1189	17.36	NaN	19.0821	18.204	21.1877	NaN	NaN	19.1983	21.2497	NaN	18.0349	NaN	NaN	NaN	NaN	21.4796	18.0798	NaN	NaN	P54843	Maf	MAF_MOUSE
23.3462	23.3793	23.3754	23.9251	23.5337	23.5513	23.5502	23.4489	24.1809	23.6973	23.9282	23.8062	23.8999	23.6744	23.7556	24.0544	23.6362	23.7461	22.6972	23.7112	P54923	Adprh	ADPRH_MOUSE
27.9327	27.8344	27.6833	28.2146	27.8291	28.1439	28.1682	28.0612	28.4251	27.9658	28.0172	28.1951	28.3475	28.4681	28.3463	28.5089	27.5906	28.2635	27.9049	28.5512	P54987	Acod1	IRG1_MOUSE
19.8034	19.5922	20.0373	20.0407	20.7975	20.2847	20.0763	20.0915	20.92	19.9564	20.7851	20.323	19.6413	18.8622	19.3148	19.3356	19.8745	19.7585	18.6957	19.0711	P55065	Pltp	PLTP_MOUSE
22.6109	22.6048	22.5672	22.6097	22.4963	22.7189	22.849	22.7081	23.3425	22.5509	23.2182	23.1046	23.1064	23.2247	23.2193	23.6329	21.9309	23.0464	21.1821	23.2006	P55096	Abcd3	ABCD3_MOUSE
22.2556	22.1337	22.1009	22.872	22.705	22.5016	22.4288	22.1881	22.9849	22.4979	22.8501	22.4871	22.011	21.9669	21.6181	22.0276	22.457	22.3528	21.9503	22.4787	P55194	Sh3bp1	3BP1_MOUSE
18.8419	18.5958	18.3171	21.3166	21.8148	21.8221	18.7765	18.7684	21.7845	21.502	21.8189	18.4555	18.8628	20.9927	18.7803	21.2636	21.9383	21.4446	20.6869	21.8239	P55200	Kmt2a	KMT2A_MOUSE
23.5866	23.4929	23.5268	23.8498	23.5243	23.7558	23.7353	23.6355	24.0868	23.429	23.941	23.9731	23.5482	23.7016	23.8139	23.9927	23.59	23.6587	22.9355	23.7198	P55258	Rab8a	RAB8A_MOUSE
22.4	22.311	22.2191	22.4662	22.4372	22.7474	22.4679	22.4024	23.0018	22.3419	22.7179	22.6951	22.6943	22.5449	22.5017	22.8883	22.7296	22.3233	23.0054	22.5241	P55264	Adk	ADK_MOUSE
26.1505	26.0472	25.9925	26.3236	25.9738	26.2746	26.3227	26.218	26.4122	25.9962	26.1752	26.3788	26.5808	26.5512	26.5026	26.9135	26.278	26.7271	25.9327	27.0005	P55302	Lrpap1	AMRP_MOUSE
22.4231	22.6931	22.8715	23.2228	22.55	22.4883	22.5485	22.4356	23.0451	22.5856	22.64	22.5012	22.0666	21.9908	22.0621	22.2656	22.4931	22.1553	20.6852	21.7371	P55772	Entpd1	ENTP1_MOUSE
21.5728	21.5556	21.5105	22.0182	22.0262	22.011	21.6175	21.5237	22.4232	21.9233	21.9661	21.7336	21.8514	21.6411	21.5599	21.9361	22.3313	22.2148	20.8484	22.1421	P55937	Golga3	GOGA3_MOUSE
18.3342	18.2896	18.2753	19.6975	18.3743	18.2907	18.4287	18.4775	18.6259	19.148	18.5112	18.8142	18.6247	18.9218	18.9638	18.9208	19.3746	19.2172	17.8643	18.2866	P56183	Rrp1	RRP1_MOUSE
23.8013	23.8688	23.6871	23.819	23.8716	23.9406	24.0249	23.797	24.3006	23.5949	23.9586	23.999	23.8895	23.8338	24.0627	24.1902	23.329	23.8783	22.6838	24.2589	P56212	Arpp19	ARP19_MOUSE
19.3463	19.2338	19.2567	19.8371	19.6186	19.5527	19.6537	19.3858	19.9429	19.5068	19.216	19.573	19.641	19.8976	19.9414	19.9148	19.4543	19.1013	18.5783	18.9736	P56376	Acyp1	ACYP1_MOUSE
21.3585	20.9837	21.0991	22.0044	21.8279	21.5894	21.5169	21.199	22.113	21.9402	21.8162	21.9259	21.6392	21.8282	21.908	21.8801	22.0742	21.6133	21.4142	21.3993	P56380	Nudt2	AP4A_MOUSE
22.827	22.8917	23.1838	22.8805	23.2005	22.9651	23.2221	22.9975	23.8801	24.011	22.3327	23.1716	23.1356	23.9373	23.7323	23.1714	24.3891	23.4678	23.7702	21.9073	P56391	Cox6b1	CX6B1_MOUSE
20.625	20.3866	20.6344	21.6186	20.7683	20.6751	20.6484	20.7573	21.3536	20.9948	20.9053	20.8251	21.347	20.8791	21.2276	21.5298	21.044	21.5877	20.2131	21.7311	P56394	Cox17	COX17_MOUSE
24.857	24.6521	24.7759	25.6776	25.0503	24.9564	25.1379	25.0108	25.5682	25.5833	25.3943	25.6084	25.6951	25.9587	25.9661	25.7805	26.2763	25.813	25.4198	25.2484	P56395	Cyb5a	CYB5_MOUSE
24.8367	24.6555	24.6246	25.3478	25.083	25.0303	24.9517	24.7292	25.6703	25.0977	25.2064	25.3603	25.0941	24.8901	25.0131	25.2254	24.8144	25.2064	24.0763	25.2292	P56399	Usp5	UBP5_MOUSE
22.1069	21.9964	22.2522	22.88	22.4701	22.2584	22.3474	22.1566	22.5106	22.5163	21.3065	21.9541	21.9836	22.4909	21.6931	21.4836	22.7871	22.1045	22.4231	21.8646	P56477	Irf5	IRF5_MOUSE
26.3162	26.2917	26.4073	26.397	26.2471	26.4992	26.4799	26.415	26.7338	26.2866	26.1386	26.6278	26.5317	26.6398	26.1767	26.3994	25.6979	26.1254	25.0845	26.2904	P56480	Atp5f1b	ATPB_MOUSE
22.822	23.1841	23.1241	23.3989	22.9533	23.4245	23.2372	23.0263	23.4482	22.7626	23.2435	23.2942	23.757	23.2868	23.2383	23.7882	23.1671	24.0349	22.5811	24.1078	P56528	Cd38	CD38_MOUSE
19.7391	20.2405	20.693	21.1725	20.2987	19.878	20.1848	20.4929	20.7507	20.8557	20.4794	20.4955	19.7126	20.2228	20.8058	20.1908	21.8119	20.4899	20.6757	19.8774	P56542	Dnase2	DNS2A_MOUSE
19.4111	19.4243	19.5503	20.5803	19.6763	19.9052	19.504	19.5308	20.2708	20.2624	19.1259	19.812	19.6324	20.2657	19.7825	19.9006	20.4121	20.1602	19.7964	19.6635	P56546	Ctbp2	CTBP2_MOUSE
20.3195	20.3375	20.4978	20.6406	20.7302	20.6103	20.836	20.6718	20.8205	21.0605	20.6833	20.7913	20.7028	21.0829	20.3256	20.6685	22.1063	20.9283	21.1416	20.7626	P56581	Tdg	TDG_MOUSE
20.0103	19.6526	20.1634	21.6443	20.6079	20.3549	20.0729	19.9382	21.2406	21.1577	20.4374	20.5303	20.3754	20.9358	20.6345	20.5578	21.0751	20.1069	20.4174	20.1954	P56671	Maz	MAZ_MOUSE
23.0969	23.188	24.4529	25.3838	24.9678	24.9612	24.7653	24.5787	25.6026	24.9926	25.1624	23.1394	25.2337	25.0187	24.8097	25.2939	24.8432	25.2489	25.0781	25.2307	P56959	Fus	FUS_MOUSE
20.3508	20.1815	20.1086	20.5771	20.3405	20.6108	20.6464	20.2446	21.0729	20.4175	20.14	20.51	20.6297	20.4431	19.7992	20.5561	20.5039	21.16	20.2297	20.3338	P56960	Exosc10	EXOSX_MOUSE
18.5631	18.9888	19.1359	19.8481	18.5498	18.1914	19.1743	18.7288	18.2931	19.5083	17.8875	19.4158	19.1572	19.2531	19.1277	19.1974	19.5308	19.1131	20.8228	19.3905	P57016	Lad1	LAD1_MOUSE
22.7265	22.4839	22.5193	23.4329	22.8599	22.9624	22.6206	22.461	23.4412	23.0461	22.9747	22.7481	22.7973	22.8965	22.7837	22.9593	22.7819	22.8896	21.9442	22.7329	P57080	Usp25	UBP25_MOUSE
19.4902	19.7473	19.3466	19.9976	19.8598	19.5997	19.4472	19.4368	20.609	19.706	19.8993	19.8932	20.198	19.6178	19.7822	20.0469	19.7961	20.2659	19.3367	20.1409	P57716	Ncstn	NICA_MOUSE
20.6449	20.5653	20.55	20.8412	20.2084	20.7137	20.7638	20.4217	21.1362	20.539	20.844	20.9274	21.169	20.9214	20.7539	21.4736	21.1425	21.396	21.3007	21.8295	P57725	Samsn1	SAMN1_MOUSE
22.5409	22.5471	22.7189	23.3727	22.5135	22.3917	22.6226	22.723	23.001	22.5378	22.7937	22.7724	22.4277	22.9652	22.8978	22.8396	23.4074	22.4986	22.8452	22.4615	P57746	Atp6v1d	VATD_MOUSE
21.1341	21.2412	21.1838	22.1777	21.4494	21.3371	21.3688	21.2181	21.7542	21.8146	21.4822	21.7404	21.3694	21.7712	21.7183	21.6776	21.9462	21.2378	22.5039	21.0839	P57759	Erp29	ERP29_MOUSE
25.3355	25.1969	25.2476	25.2833	25.184	25.3776	25.5651	25.3059	25.5521	25.3407	25.4291	25.4555	25.345	25.5919	25.5293	25.5182	25.1977	25.3634	24.9678	25.3462	P57776	Eef1d	EF1D_MOUSE
25.9661	25.8837	25.9391	26.1918	26.07	26.0983	26.0692	25.9072	26.5416	26.0733	26.1952	26.2894	26.1944	26.0648	26.0795	26.2343	25.5565	26.1358	25.2139	26.2442	P57780	Actn4	ACTN4_MOUSE
20.2515	20.2182	20.7752	21.1792	20.3566	20.3567	20.4709	20.6404	20.6402	20.7238	19.9901	20.2375	20.4609	21.0689	21.2965	20.3983	21.4649	20.4832	22.0146	19.9274	P57784	Snrpa1	RU2A_MOUSE
22.5271	22.1374	22.5302	24.2357	23.3273	22.8774	22.697	22.6502	23.7901	23.7309	22.935	22.8114	22.9187	23.786	23.3797	23.3222	23.964	23.2754	23.8621	22.4171	P57787	Slc16a3	MOT4_MOUSE
24.4899	24.4184	24.3763	24.6628	24.5291	24.7112	24.5826	24.4759	25.2059	24.3523	24.8602	24.9247	24.8107	24.6054	24.4711	24.9472	23.7992	24.7405	23.298	24.8512	P58021	Tm9sf2	TM9S2_MOUSE
20.8644	21.1065	20.7471	21.0137	20.5829	20.8147	21.0298	21.0024	21.2555	20.8943	20.4658	20.549	20.7547	21.0243	21.0366	20.9379	21.5395	20.8443	21.3483	20.7141	P58044	Idi1	IDI1_MOUSE
24.7614	24.7776	24.6643	24.9574	24.7592	24.8492	24.9787	24.7999	25.1409	24.8666	24.7999	24.9853	24.9673	25.2577	25.2741	25.2837	24.9211	24.5366	24.7118	24.5098	P58058	Nadk	NADK_MOUSE
19.5334	19.2693	19.3651	20.0471	19.9404	19.6729	19.7446	19.472	20.1411	20.1794	19.7071	19.9778	19.764	20.2921	20.5578	20.0955	20.6901	20.2219	20.6326	20.0745	P58064	Mrps6	RT06_MOUSE
20.3532	19.1429	20.621	19.6037	20.3361	19.655	20.0857	20.6087	20.1061	19.7502	19.381	19.7852	19.1613	20.3071	20.4037	19.5711	18.7022	18.7419	19.0988	19.0479	P58069	Rasa2	RASA2_MOUSE
20.7042	20.8387	20.7373	21.2104	20.8329	20.9248	20.8891	20.9051	21.3016	20.7267	21.1381	21.0002	21.1499	21.2358	21.3068	21.5117	20.9384	21.1992	20.3869	21.1551	P58137	Acot8	ACOT8_MOUSE
19.3009	18.97	19.6652	19.7337	19.3938	19.1467	19.1521	19.5293	20.1616	19.5375	18.5677	19.8356	19.6591	19.6782	19.2224	19.0477	19.8139	19.1989	19.1216	19.0329	P58158	B3gat3	B3GA3_MOUSE
21.7876	21.5256	21.6301	23.1816	22.1518	22.005	21.8058	21.6091	22.8687	22.5172	22.0352	22.3816	22.4027	22.3622	22.1989	22.237	22.5303	22.7051	21.5306	22.2245	P58242	Smpdl3b	ASM3B_MOUSE
26.8556	26.525	26.6844	27.8159	27.1339	27.0535	26.8813	26.9982	27.8958	27.4918	27.2942	27.3934	27.3629	27.3957	27.1941	27.4884	27.8384	27.4602	26.9392	27.3588	P58252	Eef2	EF2_MOUSE
21.981	21.9696	21.6956	21.9948	22.1675	22.189	22.1881	21.9686	22.0718	21.8916	22.251	22.145	21.943	22.0367	21.9714	22.1919	21.5214	21.9655	20.979	22.1757	P58281	Opa1	OPA1_MOUSE
24.1785	23.2095	23.526	24.2527	24.819	24.6361	24.5357	23.463	24.0382	25.191	23.4782	23.5298	24.401	23.6807	23.5024	23.3925	25.4279	23.4454	24.8197	24.6258	P58389	Ptpa	PTPA_MOUSE
21.2113	21.2092	21.1262	21.2608	21.2927	21.2693	21.4167	21.3232	21.5726	21.1394	21.2386	21.4579	21.2431	21.3082	21.1744	21.41	20.9692	21.2189	20.5763	21.3443	P58404	Strn4	STRN4_MOUSE
20.3703	20.5121	20.3858	20.3647	20.7739	20.7337	20.4795	20.2822	20.6701	20.1302	20.9855	20.4016	20.4084	19.8051	19.6372	20.3071	19.2168	21.0883	17.89	21.0392	P58462	Foxp1	FOXP1_MOUSE
19.7448	19.8673	19.866	20.2452	19.7542	19.7698	19.799	19.9476	20.5615	19.6583	19.5664	19.7757	19.8195	19.6321	19.5211	19.7554	19.8863	19.7961	19.1604	19.8664	P58501	Paxbp1	PAXB1_MOUSE
22.5411	22.3176	22.5873	23.2301	22.7654	22.7072	22.4764	22.3586	23.2703	22.779	22.7754	22.7028	22.4572	22.5267	22.5394	22.2727	22.4622	22.396	21.5515	22.294	P58681	Tlr7	TLR7_MOUSE
21.5458	21.2631	21.6778	22.011	22.0474	21.7632	21.519	21.5138	22.344	21.6214	21.8712	21.3257	20.5096	20.6365	20.7576	20.6088	21.3371	21.0914	20.001	20.157	P58682	Tlr8	TLR8_MOUSE
19.9236	18.9718	18.8927	20.0335	21.1805	19.8507	19.2198	19.5728	19.627	20.3044	19.1857	19.2592	19.4505	20.5668	19.7799	19.536	21.0174	19.9798	21.034	19.2937	P58742	Aaas	AAAS_MOUSE
23.047	22.9098	22.9421	23.5674	23.5048	23.3402	22.7271	22.8285	23.8799	23.6864	23.2811	23.2388	23.445	23.1551	23.2955	23.4857	23.9326	23.8722	23.5559	23.2703	P58771	Tpm1	TPM1_MOUSE
21.3076	21.2645	21.1623	20.7713	20.8654	21.2515	21.1719	21.2762	21.4414	20.5206	20.4557	21.1474	20.399	20.8956	20.4158	21.0692	20.2811	20.627	20.3167	21.3977	P58801	Ripk2	RIPK2_MOUSE
18.6167	18.5518	18.7936	19.9002	19.0527	19.0986	18.9581	18.6311	19.9479	19.3951	19.4947	19.3746	19.2322	19.5906	19.1127	19.4887	20.0544	18.8367	19.9586	19.0718	P58802	Tbc1d10a	TB10A_MOUSE
20.2289	20.0259	20.3312	20.4724	20.1602	20.3543	20.3396	20.0339	20.5142	20.3028	20.4114	20.2299	20.3367	20.66	20.5176	20.6418	19.5811	20.4027	19.515	19.7588	P58854	Tubgcp3	GCP3_MOUSE
19.934	19.8231	19.7654	19.5474	20.5282	21.0298	20.7616	20.1211	22.4141	19.5098	20.5064	21.61	21.2227	22.0198	21.9988	21.4419	19.2622	19.5831	18.4472	20.8156	P58871	Tnks1bp1	TB182_MOUSE
19.5797	19.9504	19.8969	20.0632	19.817	19.8674	19.6322	19.7822	20.1332	20.1054	19.8456	19.712	19.8715	20.1234	19.8448	19.7286	19.7123	19.8436	19.4588	19.7314	P58929	Gmeb2	GMEB2_MOUSE
20.9202	20.9163	20.8959	21.3323	20.8519	20.9969	21.1698	20.7593	21.4609	21.1983	20.6332	21.3875	21.2123	21.3336	20.5875	20.6318	21.1153	20.9317	20.7238	20.8904	P59016	Vps33b	VP33B_MOUSE
20.2219	20.4315	20.3044	20.6011	21.1969	19.7399	20.4139	20.4008	20.8382	20.3152	19.5932	21.2475	20.6187	21.4984	21.3838	21.3965	21.08	19.8584	20.8918	20.098	P59108	Cpne2	CPNE2_MOUSE
20.8895	20.6811	20.6486	22.4879	20.7959	21.0297	20.7336	20.8351	21.1576	21.7468	20.8982	20.8609	20.8808	21.0932	20.8137	20.8674	22.6702	20.9344	23.2257	21.1059	P59110	Senp1	SENP1_MOUSE
19.6825	19.6095	19.6802	20.7115	19.9682	20.2361	20.1696	19.4993	20.92	19.9704	20.3872	20.2398	20.2457	19.988	18.9536	20.1158	20.37	20.0564	19.8933	20.625	P59114	Pcif1	CAPAM_MOUSE
21.51	21.4191	21.5081	21.7858	21.5488	21.7198	21.7154	21.6251	22.0633	21.3255	21.2838	21.8382	21.7803	21.5763	20.9283	21.3386	20.9207	21.4716	20.0584	21.4721	P59235	Nup43	NUP43_MOUSE
15.9492	16.2454	15.9974	16.5857	15.8612	15.9734	16.1668	16.1808	16.9934	16.1996	16.8098	NaN	16.9364	16.8238	16.5843	17.3036	16.3444	16.5502	15.8247	16.2697	P59266	Fitm2	FITM2_MOUSE
19.3805	19.4679	19.427	19.8728	19.4262	19.4023	19.6159	19.7057	19.8309	19.7841	19.5403	19.8278	19.3649	20.0352	19.8504	19.6544	19.8756	19.2459	19.4009	19.5215	P59279	Rab2b	RAB2B_MOUSE
21.6668	21.5855	21.6641	22.7361	21.7079	21.6145	21.7046	21.4637	22.5022	22.0812	21.4832	21.7218	21.5769	22.3955	21.9683	21.9727	22.3322	21.751	21.9785	21.5765	P59325	Eif5	IF5_MOUSE
19.2025	19.0918	19.2924	19.5707	19.3432	19.5371	19.2717	19.4102	19.7931	19.3061	19.4719	19.6262	19.6514	19.8757	19.2284	19.6877	18.9338	19.1961	19.1856	19.4657	P59326	Ythdf1	YTHD1_MOUSE
17.6873	17.7353	17.8718	18.0397	17.6328	18.2725	17.3772	17.7977	18.3213	18.1573	17.8565	17.8578	17.801	18.7561	18.2775	18.5351	16.89	17.1704	17.6063	NaN	P59328	Wdhd1	WDHD1_MOUSE
20.3917	20.0976	20.2556	20.769	20.3461	20.5422	20.0865	20.3654	20.6999	20.3256	20.3538	20.1047	19.8636	20.5258	20.3115	20.4586	20.3912	20.3491	20.0795	20.045	P59438	Hps5	HPS5_MOUSE
18.7714	18.6693	18.8635	19.3995	18.9589	18.908	19.2387	18.9818	19.4244	19.1652	19.1292	19.2721	19.0982	19.409	19.5676	19.3784	19.1947	18.7158	18.2041	19.2316	P59470	Polr3b	RPC2_MOUSE
19.8886	19.7902	19.9256	20.7795	20.3563	20.3793	20.5325	20.1852	20.6509	20.6376	20.5106	20.7146	20.3337	20.8496	20.838	20.856	20.9569	20.1457	20.2921	20.4886	P59481	Lman2l	LMA2L_MOUSE
20.9527	20.7459	20.7812	20.933	20.4103	20.744	21.0434	20.3719	21.2164	20.7716	21.189	20.9903	20.6675	20.965	20.8381	20.9134	20.452	20.8074	19.968	21.0971	P59672	Anks1a	ANS1A_MOUSE
19.7594	19.727	19.4398	21.3898	20.2514	20.0119	19.772	19.6039	20.3437	20.9416	19.4014	19.8278	20.1261	20.0815	19.8731	19.7714	20.4931	19.58	20.2789	19.8567	P59729	Rin3	RIN3_MOUSE
20.6093	20.5767	20.4503	20.7708	20.6113	20.6198	20.7439	20.5082	20.9882	20.3575	20.7906	20.838	20.7784	20.6216	20.6257	20.9965	20.2368	20.7904	19.6148	20.7189	P59759	Mrtfb	MRTFB_MOUSE
21.0496	20.7654	21.1503	21.6058	21.1717	21.1869	21.2582	21.0721	21.5524	21.3058	21.0492	21.1974	20.9794	21.2319	21.1469	20.9628	21.0054	21.1974	20.5784	21.1511	P59764	Dock4	DOCK4_MOUSE
22.9353	22.8205	22.801	22.4623	22.6695	22.9286	23.0409	22.8471	22.6136	22.3857	22.718	22.9019	22.6792	22.4899	22.5073	22.8523	22.4051	22.288	21.7988	22.8996	P59808	Sash1	SASH1_MOUSE
18.7585	18.77	18.1046	18.3193	18.7284	18.9602	18.9096	19.1244	18.6766	18.1257	18.692	18.8363	18.7657	18.7382	18.3231	18.5588	17.2029	18.3359	18.0175	18.3309	P59941	Sirt6	SIR6_MOUSE
19.8274	19.9016	20.0791	20.3039	19.8271	19.8638	19.8596	20.209	20.3676	20.1764	19.3124	20.0943	20.1019	20.3588	19.7181	19.3866	20.3179	20.0235	19.6332	19.9915	P59997	Kdm2a	KDM2A_MOUSE
23.5395	23.5189	23.7842	24.064	24.0429	23.8529	23.5934	23.9204	24.3639	23.9213	24.3501	24.1701	23.9368	23.453	24.0268	23.8794	23.8029	23.9388	22.4096	24.0699	P59999	Arpc4	ARPC4_MOUSE
21.1585	21.3675	21.2849	21.3719	21.0257	20.9939	21.4463	21.3668	21.2416	21.1346	21.0302	21.1913	20.9713	21.3533	21.3541	21.2806	20.9268	20.7569	20.6984	20.6078	P60122	Ruvbl1	RUVB1_MOUSE
23.0198	22.873	22.7361	23.5709	23.1409	23.0444	23.1098	22.9311	23.6429	23.5057	22.9349	23.4884	23.1714	23.6903	23.67	23.4517	23.7075	23.2116	23.4466	23.0848	P60229	Eif3e	EIF3E_MOUSE
24.2404	24.1716	24.2088	24.2296	24.279	24.2142	24.3323	24.4047	24.5874	24.2185	24.2963	24.3327	24.3325	24.5207	24.474	24.3054	24.0605	24.0204	23.3567	24.0855	P60335	Pcbp1	PCBP1_MOUSE
19.0943	18.9276	19.0489	19.3103	19.0692	NaN	19.3357	19.0613	19.4322	NaN	19.0618	19.2277	19.0285	19.6787	19.663	19.6113	NaN	NaN	NaN	19.0283	P60603	Romo1	ROMO1_MOUSE
19.8489	19.7728	20.1907	20.7329	20.1582	19.7148	19.9947	20.1045	20.3594	20.5583	19.7775	20.187	20.0965	20.6931	20.6176	20.1494	20.6683	19.4639	20.1497	20.0908	P60605	Ube2g2	UB2G2_MOUSE
22.6087	22.4075	22.245	23.0852	22.9113	22.8824	22.8447	22.6659	23.3226	22.9027	22.9086	23.0266	23.041	23.0393	22.9708	23.2764	22.465	22.848	21.8711	23.0309	P60670	Nploc4	NPL4_MOUSE
19.8725	19.8325	20.2834	21.438	20.0715	20.3798	20.2457	19.9578	21.1254	21.1494	19.447	20.616	20.5223	20.5607	19.8092	19.8163	21.1012	21.0949	20.4058	20.491	P60762	Morf4l1	MO4L1_MOUSE
24.0499	24.2367	24.312	27.1403	24.8851	24.2038	24.3721	24.1455	25.2052	26.0117	23.9097	24.0267	23.6162	25.3125	24.7759	24.1248	27.2243	24.1423	26.8369	23.9108	P60766	Cdc42	CDC42_MOUSE
21.669	21.6654	21.4444	21.5502	21.7625	21.6173	21.8901	21.5251	21.8984	21.2423	21.2417	21.4618	21.2407	21.2435	21.3863	21.5823	21.0351	21.4391	20.7622	21.5617	P60840	Ensa	ENSA_MOUSE
24.8766	24.7064	25.0566	25.8321	25.2543	25.0667	25.2073	24.9895	25.7998	25.7013	24.9058	25.477	25.3523	25.8226	25.7168	25.6187	25.8021	25.6116	25.5	25.0025	P60843	Eif4a1	IF4A1_MOUSE
26.4436	26.3992	26.3724	26.0689	26.342	26.4106	26.3975	26.5187	26.6167	26.1618	26.4264	26.6542	26.6072	26.6292	26.7034	26.8609	25.6707	26.2265	25.7048	26.581	P60867	Rps20	RS20_MOUSE
21.3063	20.6858	21.7238	21.2718	21.3988	21.3596	21.6113	21.7366	21.2289	21.1001	20.9968	21.2409	20.4244	21.5646	21.803	21.144	20.939	20.1259	21.6561	19.9496	P60898	Polr2i	RPB9_MOUSE
20.1812	19.6436	19.8376	21.8987	20.9583	20.7112	20.5093	20.2989	21.6424	21.3996	21.2408	20.8901	21.0338	20.792	20.9398	20.9371	21.8517	21.4516	20.6595	21.0259	P60904	Dnajc5	DNJC5_MOUSE
22.5211	22.2536	22.4252	23.8129	22.9151	22.8345	22.8529	22.4917	23.8805	23.5094	23.466	23.4434	23.2071	23.1469	23.1782	23.291	24.0748	23.618	22.7699	22.8986	P61021	Rab5b	RAB5B_MOUSE
22.8596	22.6013	22.5552	23.0568	22.9812	23.078	22.905	22.8263	23.3136	22.7916	23.0196	23.112	23.1956	23.0589	23.0562	23.1896	22.7474	23.026	22.2596	23.2745	P61022	Chp1	CHP1_MOUSE
25.2127	25.1631	25.2816	25.4444	25.2659	25.2602	25.4836	25.267	25.6151	25.2837	25.3089	25.6541	25.3901	25.8598	25.6571	25.7541	25.4831	25.027	25.0706	25.214	P61027	Rab10	RAB10_MOUSE
25.005	25.1639	25.0427	25.3511	25.1682	25.2431	25.1549	25.1988	25.4968	25.2271	25.2228	25.5385	25.2498	25.5062	25.435	25.322	25.5099	24.8593	24.6942	24.9936	P61028	Rab8b	RAB8B_MOUSE
19.39	19.1523	19.2183	20.8141	20.2394	19.7633	19.5979	19.3823	NaN	20.6416	NaN	20.1442	NaN	20.2932	20.2547	19.9878	NaN	NaN	19.1447	NaN	P61079	Ube2d3	UB2D3_MOUSE
22.4398	22.4814	22.5244	23.3545	22.5586	22.62	22.7088	22.5658	23.1793	23.1064	22.9455	22.9445	22.7061	23.0411	22.9687	22.9721	23.5175	22.8754	22.8227	22.5383	P61082	Ube2m	UBC12_MOUSE
21.7313	21.5938	21.8328	23.0083	21.8134	21.9438	21.864	21.7697	22.2294	22.5462	22.1207	22.1116	21.767	22.4327	22.3589	22.4702	22.9203	21.8452	22.6348	22.0683	P61087	Ube2k	UBE2K_MOUSE
23.3559	23.1161	23.2572	24.5229	23.6422	23.5827	23.5415	23.3272	24.434	24.141	23.2362	23.9139	23.7663	24.035	23.4669	23.7666	24.4425	24.0357	23.3171	23.6245	P61089	Ube2n	UBE2N_MOUSE
26.199	26.2368	26.1908	26.7763	26.2566	26.1465	26.2289	26.1521	27.0439	26.5889	26.5383	26.5428	26.365	26.3595	25.985	26.506	26.4213	26.3637	25.8772	26.0479	P61161	Actr2	ARP2_MOUSE
21.948	22.0666	22.0455	22.7545	22.2692	22.1403	22.238	22.1251	22.6943	22.6962	22.3359	22.6439	22.1439	22.7543	22.6397	22.4395	23.1673	22.3529	22.5142	21.9987	P61164	Actr1a	ACTZ_MOUSE
22.3335	22.1785	22.3945	22.3333	22.0239	22.3493	22.4735	22.2353	22.661	22.213	22.1891	22.5631	22.2645	22.5173	22.4116	22.2888	22.2279	22.0545	21.9549	22.0194	P61202	Cops2	CSN2_MOUSE
21.978	22.0369	22.2804	22.6578	22.1652	22.1934	22.1355	22.2132	22.6274	22.5857	21.9533	22.642	22.7499	22.6879	22.6227	22.5624	22.7423	22.51	22.2469	22.3315	P61211	Arl1	ARL1_MOUSE
21.8451	21.6073	21.6447	21.8584	21.9324	22.0177	21.9221	21.6459	22.5648	21.6949	22.2071	22.4373	22.0299	22.0355	22.2947	22.5758	21.9791	22.4331	20.5404	22.3636	P61222	Abce1	ABCE1_MOUSE
22.5275	22.4883	22.4831	23.2255	22.7117	22.536	22.631	22.3783	23.1617	23.1099	22.8911	22.9554	22.7223	23.0716	22.8993	22.8945	23.2177	22.6595	22.51	22.4331	P61226	Rap2b	RAP2B_MOUSE
22.9466	22.8083	23.2705	24.7292	23.5098	23.164	23.2242	23.0174	24.1241	24.2101	23.2285	23.3087	23.3484	23.9604	23.9285	23.5536	24.5918	23.473	24.505	22.9934	P61255	Rpl26	RL26_MOUSE
23.4778	23.5602	23.4543	22.923	23.2837	23.756	23.8153	23.3966	23.5221	23.0606	23.2855	23.5388	23.8262	23.9746	23.8064	23.9589	22.727	23.2219	22.8736	23.9004	P61290	Psme3	PSME3_MOUSE
24.3905	24.0654	23.8878	25.5782	24.687	24.57	24.4173	24.2485	25.6572	25.431	25.1202	24.9384	25.1719	25.1074	24.9707	25.2332	25.4289	25.58	24.4332	25.0271	P61358	Rpl27	RL27_MOUSE
19.7826	NaN	18.9886	18.8333	18.4769	19.1024	18.8638	19.4503	18.2043	18.3188	16.9104	17.7354	19.3313	18.3814	18.632	18.6472	18.3999	18.3696	17.9343	20.4282	P61406	Smg6	EST1A_MOUSE
22.0825	21.9889	22.5188	24.0273	22.8157	22.2844	22.5041	22.411	23.102	23.4754	22.5642	22.3761	22.2365	23.4898	23.148	22.6122	23.778	22.9198	23.8877	21.6114	P61514	Rpl37a	RL37A_MOUSE
21.6987	21.4638	21.8369	22.1772	22.0801	22.1165	22.0304	21.7464	22.4412	22.0629	21.4218	22.3394	21.8576	22.1606	21.5269	21.8507	21.4573	22.2311	20.7716	22.4365	P61600	Naa20	NAA20_MOUSE
20.2406	20.3899	20.53	20.8822	20.6858	20.2878	20.7128	20.3749	20.7249	20.9674	20.2681	20.733	20.4745	21.0792	21.1605	20.6013	21.7178	20.6944	21.4754	20.2081	P61620	Sec61a1	S61A1_MOUSE
20.926	21.2433	21.1282	21.0865	20.972	20.8584	21.151	21.0904	21.348	21.3517	21.2646	21.1161	21.3534	21.3165	21.3345	21.2677	20.7655	20.849	20.8407	20.7024	P61759	Vbp1	PFD3_MOUSE
20.2892	20.0692	20.2463	21.2495	20.5328	20.5068	NaN	20.3255	21.0269	20.9661	20.3307	20.5871	20.3286	21.027	20.6968	20.4844	21.2044	20.6817	20.7892	NaN	P61804	Dad1	DAD1_MOUSE
21.9124	21.9877	22.1302	22.2205	21.9329	21.7893	22.0553	21.9193	22.074	22.1025	21.4474	21.9496	21.5206	22.4484	22.393	22.1393	22.1393	21.6489	22.1124	21.3328	P61924	Copz1	COPZ1_MOUSE
22.9473	23.0513	22.8906	23.3942	23.2044	23.2182	23.1614	22.9679	23.431	23.2933	23.2262	23.4943	23.1649	23.2205	23.1602	23.2686	23.4132	23.2183	22.997	23.1629	P61957	Sumo2	SUMO2_MOUSE
21.9331	21.9147	21.8717	22.1739	22.0597	22.1597	22.0471	21.8939	22.4915	21.7997	22.0752	21.8845	21.7709	21.6662	21.567	21.9444	21.4943	22.1217	20.8111	22.2127	P61963	Dcaf7	DCAF7_MOUSE
22.2427	22.018	22.2284	22.8166	22.3071	22.2889	22.3846	22.2315	22.7566	22.4957	22.1334	22.3623	22.2452	22.3722	22.387	22.2132	22.5732	22.4437	22.2431	22.058	P61965	Wdr5	WDR5_MOUSE
22.9179	22.5876	22.7262	23.9371	23.2794	23.1737	23.1094	22.8487	24.0773	23.4685	23.6759	23.388	23.2316	23.1443	23.2912	23.6079	23.4815	23.4681	21.8244	23.2926	P61971	Nutf2	NTF2_MOUSE
25.5267	25.394	25.2462	26.5215	25.4471	25.5692	25.4593	25.3751	25.7356	25.9358	25.2686	25.4922	25.3481	26.1082	25.8452	25.6184	26.4745	24.8859	26.3129	25.5941	P61979	Hnrnpk	HNRPK_MOUSE
23.5303	23.562	23.7632	25.0207	23.9813	23.2673	23.65	23.624	24.6091	24.6656	23.8153	23.714	23.4163	24.8764	24.5025	23.6601	25.4556	23.6065	25.147	22.5241	P61982	Ywhag	1433G_MOUSE
19.8451	20.0947	19.2392	21.0428	20.3937	20.4082	20.1958	19.754	20.5878	20.7234	20.5767	19.4079	20.1674	20.2378	19.5262	19.9493	20.9385	20.7641	20.8169	20.7132	P62046	Lrch1	LRCH1_MOUSE
27.047	26.9633	26.9635	27.4349	27.1475	27.1636	27.2932	27.1175	27.5055	27.2535	27.0798	27.253	27.1624	27.487	27.4276	27.388	27.4944	27.3535	27.2214	27.2181	P62082	Rps7	RS7_MOUSE
21.3711	21.3708	21.3928	22.4273	21.6555	21.2695	21.3971	21.2999	21.8458	21.9364	21.3321	21.6101	21.4105	21.9351	21.58	20.8825	22.6999	21.4636	22.5127	20.8739	P62137	Ppp1ca	PP1A_MOUSE
22.282	22.3149	22.343	23.4975	22.4043	22.0832	22.1758	22.2193	22.9001	22.8624	21.8812	22.4137	22.1973	22.7006	22.5833	22.4281	23.7248	22.3146	23.156	21.7934	P62141	Ppp1cb	PP1B_MOUSE
23.2354	23.1282	23.3389	24.0037	23.4486	23.29	23.4245	23.2665	23.8186	23.7591	23.1713	23.5061	23.234	23.9972	23.5801	23.4629	24.1599	23.4171	24.034	23.369	P62192	Psmc1	PRS4_MOUSE
23.597	23.3132	23.5722	24.1315	23.802	23.6796	23.77	23.5667	24.323	23.9819	23.9579	24.0488	23.7527	24.0158	24.0255	24.0479	24.1353	23.9824	23.3365	24.0262	P62196	Psmc5	PRS8_MOUSE
23.7156	23.6792	24.0433	24.5964	24.2244	23.8158	24.1479	23.9901	24.5771	24.3212	23.9407	24.0629	23.9406	24.6728	24.4472	24.3221	24.7314	24.0638	24.253	23.5774	P62242	Rps8	RS8_MOUSE
27.152	27.0008	27.1431	28.171	22.7193	27.4495	27.5333	27.2389	28.2133	27.8308	27.3451	27.6154	27.6588	27.9542	22.919	22.7579	27.5923	27.7732	23.3846	27.4312	P62245	Rps15a	RS15A_MOUSE
26.5181	26.4771	26.4467	27.142	26.4544	26.6544	26.5892	26.7575	27.0832	26.7689	26.5726	26.5315	26.4312	26.4313	26.5522	26.5932	27.6894	26.8341	26.4107	26.3474	P62259	Ywhae	1433E_MOUSE
25.031	24.9348	24.9322	25.5081	24.8756	25.1418	25.3576	25.083	25.7685	25.4916	24.8886	25.456	25.4663	25.6403	25.0646	25.3455	25.1916	25.3276	25.0858	25.2319	P62264	Rps14	RS14_MOUSE
25.8558	25.7411	26.1193	27.0047	26.1728	26.0618	26.119	25.9726	26.5381	26.6762	26.0142	26.1627	26.1959	26.7847	26.6308	25.9846	26.9902	26.1912	26.7855	25.6415	P62267	Rps23	RS23_MOUSE
22.1456	21.9521	23.1009	25.7733	23.408	22.243	22.7715	22.7448	23.7619	24.6802	22.3449	22.4061	22.1368	24.4118	23.9593	22.5507	25.0433	22.5779	25.4404	20.4145	P62274	Rps29	RS29_MOUSE
24.0624	24.0208	24.2073	25.0717	24.311	24.1565	24.3138	24.2203	24.8818	24.8138	24.2964	24.493	24.4586	25.0247	24.8398	24.6019	25.0664	24.4648	24.5182	24.2965	P62281	Rps11	RS11_MOUSE
24.5816	24.4804	24.6817	24.5343	24.4663	24.3193	24.7081	24.5637	24.8848	24.6954	24.6327	24.9079	24.5116	25.1985	25.161	24.8227	25.3419	24.5309	24.9494	24.3097	P62301	Rps13	RS13_MOUSE
21.2753	21.203	21.6264	NaN	21.7138	21.3413	21.304	21.3992	22.1657	22.1401	21.4782	21.4719	21.3829	22.0892	22.0489	21.7283	NaN	NaN	21.6933	NaN	P62313	Lsm6	LSM6_MOUSE
22.6894	22.4998	22.8079	23.9956	23.1299	22.9026	22.8902	22.8283	23.5904	23.6121	22.8917	23.1372	23.0398	23.6752	23.3073	22.9511	23.9049	23.2238	23.5741	22.6366	P62315	Snrpd1	SMD1_MOUSE
21.1694	21.0607	21.4145	22.6626	21.7935	21.4374	21.3004	21.6981	22.4673	22.2139	21.7776	21.8273	21.929	22.2343	22.0091	22.0435	22.654	22.209	22.0115	21.6666	P62317	Snrpd2	SMD2_MOUSE
23.5477	23.5548	23.5642	24.2316	23.9149	24.0103	23.7318	23.8341	24.2235	23.8418	23.8748	23.6204	23.853	23.6197	23.862	24.0462	23.9461	24.1464	23.3168	24.237	P62320	Snrpd3	SMD3_MOUSE
23.1221	23.0789	22.9914	24.3297	23.6949	23.5139	23.3257	23.1471	24.4057	24.0555	23.9193	23.9295	23.765	23.8539	23.8331	23.7029	24.3584	24.0651	23.0414	23.4731	P62331	Arf6	ARF6_MOUSE
23.5615	23.6918	23.6148	23.5788	23.1593	23.4041	23.6527	23.5201	23.4043	23.2683	23.4114	23.538	23.3228	23.5962	23.6901	23.8029	23.4524	22.5339	23.8283	23.3805	P62334	Psmc6	PRS10_MOUSE
19.8124	19.7126	19.8766	20.5896	19.9267	20.0835	19.981	19.922	20.4968	20.2785	19.4584	20.2585	19.931	20.2759	20.0093	19.8538	20.2385	19.8673	19.6468	19.6813	P62482	Kcnab2	KCAB2_MOUSE
20.6195	NaN	20.5575	20.8694	20.6081	20.6862	20.6571	20.6428	20.9943	20.6348	20.6452	20.9003	20.6403	20.7681	20.8896	20.8929	20.3351	20.7021	19.803	20.6677	P62488	Polr2g	RPB7_MOUSE
20.4533	20.2966	20.4715	20.6633	20.5462	20.4481	20.5849	20.3926	20.6332	20.3831	20.4806	20.6787	20.4151	20.8054	20.8386	20.7964	20.3986	20.131	19.6487	20.3214	P62627	Dynlrb1	DLRB1_MOUSE
21.2724	NaN	21.35	21.1809	20.6446	21.1035	21.3857	21.1451	21.3844	20.8974	20.6214	21.0859	20.7214	21.5245	21.6825	21.0749	21.7513	NaN	20.5186	21.2253	P62631	Eef1a2	EF1A2_MOUSE
26.6285	26.5206	26.4026	26.465	26.7349	26.8557	26.8516	26.6831	26.9035	26.3391	26.7008	26.7769	27.058	26.7503	26.6406	27.0945	25.9974	26.8293	25.8589	27.2285	P62702	Rps4x	RS4X_MOUSE
22.9202	23.0796	23.0205	23.3094	22.585	22.5518	23.0381	23.194	22.9739	22.9328	22.7286	22.7664	22.8788	23.1739	23.2641	23.1389	23.8981	22.6796	23.5745	22.4241	P62717	Rpl18a	RL18A_MOUSE
21.8385	21.767	22.3578	23.9711	22.6854	22.107	22.112	22.0814	23.3106	23.6616	22.4442	22.3304	22.157	23.1337	23.0001	22.1976	24.6524	23.043	23.9696	21.2898	P62743	Ap2s1	AP2S1_MOUSE
20.2764	20.4187	NaN	20.5234	NaN	NaN	NaN	NaN	NaN	20.1938	19.3057	20.2697	20.5917	21.3646	20.9865	20.9059	20.3557	20.1871	21.0061	20.6899	P62746	Rhob	RHOB_MOUSE
22.7448	22.2171	22.214	25.1007	23.7339	23.254	22.5285	22.2042	25.1881	24.5307	24.4082	24.0555	23.911	23.5004	23.5736	23.7774	25.1617	24.4767	23.4035	23.7796	P62748	Hpcal1	HPCL1_MOUSE
22.8999	22.6426	22.9594	23.7102	23.5593	23.2474	22.7571	22.8211	24.0488	23.469	23.5131	23.0752	23.5951	23.6364	23.2059	23.6119	24.0228	23.9372	23.5442	23.2762	P62751	Rpl23a	RL23A_MOUSE
24.9428	24.9958	24.9892	24.6823	24.7652	24.9749	25.1627	25.034	25.1461	24.8758	24.9023	25.2478	25.1094	25.4591	25.43	24.825	24.3464	24.9149	23.8486	24.8282	P62754	Rps6	RS6_MOUSE
25.4183	25.3052	25.1354	26.1049	25.836	25.7562	25.4767	25.1479	26.4927	25.8389	25.4328	25.8159	25.9026	25.5598	25.4663	25.8446	25.3351	26.2283	24.4688	26.1936	P62774	Mtpn	MTPN_MOUSE
29.5505	29.6255	28.7235	28.3509	27.8949	29.6603	29.7233	28.7429	27.9874	27.9368	27.3943	27.8408	27.3423	28.0523	28.0905	27.87	27.8273	29.4223	27.9627	29.1812	P62806	H4c16	H4_MOUSE
24.1603	24.1345	24.7599	25.9582	24.9101	24.2355	24.5049	24.484	25.2804	25.5036	24.4128	24.3475	24.1913	25.4032	24.4129	24.4396	25.879	24.5704	25.3442	23.965	P62814	Atp6v1b2	VATB2_MOUSE
23.1446	23.0919	23.2673	24.7537	23.9176	23.7813	23.3849	23.4021	24.6412	24.5715	24.4588	24.1729	24.1583	23.9145	24.0668	24.1832	24.8716	24.719	23.9491	24.1791	P62821	Rab1A	RAB1A_MOUSE
25.2198	25.2093	25.4687	26.279	25.6958	25.7946	25.7861	25.3855	26.0661	25.8761	25.3519	25.739	25.3002	25.9748	25.6721	25.9092	25.7458	25.7166	25.4298	25.4012	P62827	Ran	RAN_MOUSE
20.7844	20.6718	20.5755	22.8134	20.7856	20.8412	20.9716	20.682	21.2621	21.7705	20.4647	21.126	21.1696	21.5579	20.963	20.8479	23.3789	21.102	23.6371	21.043	P62830	Rpl23	RL23_MOUSE
20.737	20.6207	20.7755	22.7441	21.3886	21.1231	21.0168	20.7707	22.1347	22.0616	21.0432	21.6471	21.2732	22.0069	21.008	21.4319	22.3406	21.6308	21.5215	NaN	P62835	Rap1a	RAP1A_MOUSE
22.9973	23.0741	23.0931	23.2704	22.8885	23.0339	23.3042	22.9566	23.2298	23.0069	22.8849	23.1895	22.9285	23.5557	23.5501	23.3553	23.3384	22.9697	23.2292	22.7874	P62843	Rps15	RS15_MOUSE
19.5458	19.3271	19.8819	22.8224	20.2619	19.6436	19.8404	19.8025	20.9878	21.4616	19.8842	19.6739	20.133	21.1652	20.4631	20.0041	22.2064	20.3465	22.2944	19.199	P62849	Rps24	RS24_MOUSE
21.712	21.7522	21.82	22.3363	21.7829	21.6309	22.0512	21.8204	22.0372	22.2104	21.4584	22.1101	21.8134	22.7487	22.2725	21.7547	22.4136	21.2745	22.5895	21.3785	P62852	Rps25	RS25_MOUSE
22.4472	22.4797	23.248	25.103	23.5668	22.7101	22.5603	22.7106	23.8629	24.2218	22.0925	22.4782	22.6277	24.3477	23.5129	22.8378	25.6863	23.5697	26.0655	22.3879	P62855	Rps26	RS26_MOUSE
24.0672	24.4248	24.364	23.7451	23.1708	23.8661	24.2669	24.288	23.2052	23.3212	23.1513	23.6949	23.2286	24.0174	24.0801	23.8759	23.7131	22.8157	23.7024	23.4266	P62858	Rps28	RS28_MOUSE
21.2378	21.147	21.2162	22.4606	21.223	20.8923	21.371	21.2747	21.7539	21.9239	21.183	21.492	21.2688	21.6786	21.6224	21.3694	22.7959	21.3053	22.0257	20.8231	P62869	Elob	ELOB_MOUSE
23.4711	23.4388	23.8503	24.7176	23.7682	23.4668	23.838	23.6299	24.152	24.392	23.4975	23.8987	23.5921	24.397	24.1553	23.5094	24.6364	23.1251	24.3049	22.7723	P62874	Gnb1	GBB1_MOUSE
17.0831	16.8774	16.6748	18.8366	17.5645	17.1104	17.2891	16.748	17.8288	18.3822	NaN	17.8194	17.4158	18.153	17.149	17.5571	NaN	NaN	17.6886	NaN	P62876	Polr2l	RPAB5_MOUSE
23.8621	23.9917	24.4492	25.193	24.2116	23.9092	24.1139	24.1028	24.5497	24.842	23.6971	24.2984	23.8352	25.0798	24.9997	24.0727	25.0063	23.693	25.0106	22.7065	P62880	Gnb2	GBB2_MOUSE
26.6745	26.4157	26.7169	27.4345	26.7968	26.8432	26.8977	26.7438	27.3051	27.1753	26.9889	27.2325	27.1606	27.3574	27.2654	27.3617	27.0319	27.2379	26.6814	27.0275	P62889	Rpl30	RL30_MOUSE
24.3598	24.1297	24.3962	26.009	24.905	24.4652	24.6193	24.4599	25.3716	25.5623	24.5452	24.571	24.442	25.428	25.1613	24.2836	26.3625	24.9304	25.718	23.5391	P62897	Cycs	CYC_MOUSE
24.8567	24.889	25.1263	24.3647	24.7429	24.7585	25.1324	25.0484	24.9649	24.4163	24.51	25.0151	24.7651	25.1453	25.038	24.8608	23.9303	24.4887	24.5864	24.7211	P62900	Rpl31	RL31_MOUSE
24.9754	24.5626	24.5654	25.9628	25.3022	25.1986	25.1753	24.8489	26.0223	25.6992	25.4464	25.5453	25.6325	25.5912	25.4326	25.7141	26.2626	25.9739	25.363	25.6625	P62908	Rps3	RS3_MOUSE
22.8291	22.7553	22.9817	24.1493	22.9331	22.8931	23.05	22.9792	23.3301	23.3961	22.7519	23.2189	23.1596	23.4993	23.3744	23.1231	24.1774	23.2209	23.553	22.5789	P62911	Rpl32	RL32_MOUSE
24.3182	24.4387	24.771	24.9842	24.0835	24.1947	24.5867	24.6314	24.5357	24.6332	24.1345	24.5872	24.261	25.0051	25.0064	24.3896	25.3084	23.9207	25.2307	23.8071	P62918	Rpl8	RL8_MOUSE
21.5344	21.3347	22.4416	23.1223	22.0023	21.8868	21.763	21.8025	23.1665	22.5502	22.5549	22.3681	22.3167	22.5427	22.435	25.7876	25.4284	22.8586	22.6182	22.2638	P62960	Ybx1	YBOX1_MOUSE
25.477	25.8519	25.9015	25.6186	24.7762	25.0974	25.7009	25.6222	25.4357	25.0582	25.212	25.2776	24.4436	24.9317	25.2321	24.8923	25.8671	24.8242	25.2588	24.5261	P62962	Pfn1	PROF1_MOUSE
24.6448	24.7354	24.5889	24.9644	24.5477	24.7191	24.9873	24.7849	25.2128	24.9254	24.6917	25.0956	24.986	25.3593	24.9591	24.9797	24.3789	24.6527	24.2434	24.6175	P62983	Rps27a	RS27A_MOUSE
22.9079	22.8666	23.3642	24.6524	23.124	23.0324	23.0861	23.0329	23.7065	24.0677	23.0129	23.1291	23.0686	24.271	23.7643	23.1979	24.2382	22.8256	24.2147	22.0395	P62996	Tra2b	TRA2B_MOUSE
27.9673	27.7928	27.952	28.2339	28.0525	28.0209	28.023	27.7861	28.4357	28.0043	28.052	28.0506	27.8605	27.9054	27.7952	28.0664	27.9682	27.9572	27.2477	27.7941	P63001	Rac1	RAC1_MOUSE
25.0823	24.8783	24.9177	25.6145	25.2169	25.2101	25.1579	24.9428	25.8839	25.3683	25.4877	25.4289	25.5343	25.4966	25.5048	25.7819	25.4494	25.4986	24.6826	25.4373	P63005	Pafah1b1	LIS1_MOUSE
27.9887	27.793	27.7918	28.8871	28.2649	28.2468	28.1821	27.9706	29.1986	28.4776	27.8223	28.5446	28.4774	28.4184	28.0028	28.2443	28.3749	28.8758	28.0338	28.5455	P63017	Hspa8	HSP7C_MOUSE
20.7798	NaN	21.0112	19.5922	20.6013	20.7421	21.062	21.1404	19.7755	20.1031	19.4628	20.6786	20.3277	20.6987	20.6244	20.4277	18.9087	19.3508	NaN	NaN	P63024	Vamp3	VAMP3_MOUSE
23.6861	23.756	23.7801	24.0682	23.5629	23.6305	23.9114	23.7738	24.0487	23.8853	23.3427	23.9147	23.925	24.5148	24.5138	24.1958	24.2218	23.5118	23.9358	23.6332	P63028	Tpt1	TCTP_MOUSE
23.3418	23.4042	23.4984	23.9237	23.3935	23.595	23.663	23.5739	23.9043	23.8459	23.6625	23.8418	24.0169	24.0973	23.9863	24.1095	24.2804	23.6113	24.1154	23.8507	P63037	Dnaja1	DNJA1_MOUSE
24.5296	24.6014	24.8288	24.7866	24.626	24.8841	24.9474	24.9356	24.7194	24.5663	24.1292	24.7915	25.4496	25.62	25.5734	25.5913	24.6595	24.2402	24.827	24.539	P63038	Hspd1	CH60_MOUSE
22.7016	22.71	22.7855	23.0563	22.8646	22.6433	22.8254	22.5141	22.928	23.1827	22.8439	22.8753	22.8441	23.4853	23.3623	22.931	23.6782	22.5758	24.0469	22.5105	P63073	Eif4e	IF4E_MOUSE
24.5127	24.3606	24.6087	25.1237	24.6871	24.5811	24.5566	24.6173	25.1441	24.7833	24.2286	24.7868	24.6777	25.0377	24.3218	24.622	24.6352	24.6678	23.9164	24.2518	P63085	Mapk1	MK01_MOUSE
24.5077	24.5408	24.8264	25.1655	24.983	24.5945	24.9615	24.6287	25.2882	25.182	24.7172	24.897	24.5065	25.0751	25.1494	24.8379	25.822	25.1248	25.2142	24.4993	P63101	Ywhaz	1433Z_MOUSE
20.4637	20.4766	20.501	21.1939	20.3662	20.9383	20.7158	20.709	21.1833	20.5706	20.6191	20.8256	20.6781	21.4325	21.2941	21.4372	20.8637	21.0732	20.7287	20.3448	P63154	Crnkl1	CRNL1_MOUSE
25.6868	25.6634	25.6677	27.5402	26.1711	25.9141	25.9453	25.6369	26.3683	26.832	25.7642	25.7907	26.0291	26.2855	25.8188	25.9892	27.3616	25.9171	26.9714	25.9733	P63158	Hmgb1	HMGB1_MOUSE
20.9327	20.9591	21.2219	21.6673	21.3539	21.0533	21.1415	21.0941	21.076	21.6694	20.4072	21.0317	20.6539	21.9214	21.8146	21.0136	21.0424	20.4745	22.232	19.8497	P63168	Dynll1	DYL1_MOUSE
25.0974	25.1789	25.2465	24.7286	24.931	25.0317	25.2187	25.1404	25.1065	24.9148	24.6733	25.0844	24.5903	24.9811	25.0724	24.8973	24.4142	24.4098	23.9724	24.4831	P63213	Gng2	GBG2_MOUSE
22.1236	21.7534	21.8192	24.2485	22.7785	22.4367	22.3703	21.8973	23.8762	23.6477	23.182	23.1002	23.0182	23.233	23.177	23.0398	24.6392	23.6477	23.4512	22.8227	P63242	Eif5a	IF5A1_MOUSE
27.4825	27.6335	27.4834	27.4827	27.5815	27.0133	27.5836	27.5227	27.7454	27.2908	27.9266	27.1362	27.325	27.2354	27.31	27.6458	26.8268	27.4661	26.3475	27.6022	P63254	Crip1	CRIP1_MOUSE
25.153	25.0074	25.0922	25.2173	25.0013	25.1477	25.2966	25.1271	25.3012	24.9945	25.0966	25.3129	25.2295	25.4329	25.3903	25.4194	25.0253	25.1792	24.9277	25.1387	P63276	Rps17	RS17_MOUSE
24.1634	23.8062	23.8796	25.4461	24.6681	24.5661	24.2528	24.0145	25.4903	24.9338	24.7861	24.7397	24.6398	24.4631	24.4395	24.7438	25.2065	25.1998	24.1052	24.9023	P63280	Ube2i	UBC9_MOUSE
21.7215	21.5823	21.7753	22.707	22.0189	21.8509	21.9276	21.8179	22.3748	22.3638	21.7743	22.1135	22.1997	22.9184	21.9542	21.9798	22.994	21.829	22.3843	21.8762	P63321	Rala	RALA_MOUSE
23.982	23.9835	23.8544	23.9919	23.7407	24.006	24.1048	23.8877	24.032	23.9197	23.91	24.0829	23.9014	24.2793	24.2694	24.3304	24.0742	24.0171	24.1151	24.1277	P63323	Rps12	RS12_MOUSE
25.3125	25.4169	25.1282	25.5827	25.2149	25.4928	25.41	25.423	25.4951	25.5818	25.2369	25.3228	25.424	25.6926	25.1664	25.372	26.1218	25.8149	25.3917	25.7651	P63325	Rps10	RS10_MOUSE
21.7087	21.6008	21.6726	22.665	22.1338	21.8105	21.9045	21.7974	22.983	22.2967	22.3137	21.9611	21.7715	22.1394	22.1422	22.1449	22.3958	22.2543	21.3905	21.6816	P63328	Ppp3ca	PP2BA_MOUSE
23.7105	23.9333	24.0589	24.3098	24.1861	24.0514	23.757	24.1203	24.0971	24.1727	23.8558	24.1416	23.3717	23.7976	24.4775	24.1225	24.0814	23.7319	23.3648	24.0055	P67778	Phb1	PHB1_MOUSE
21.7658	21.5747	21.7438	22.5208	21.8429	21.7981	21.9895	21.8301	22.0802	22.1843	21.8817	22.0079	21.9603	22.2783	22.4241	22.1368	22.0625	21.4388	22.0327	21.6886	P67871	Csnk2b	CSK2B_MOUSE
20.0446	20.1114	20.3402	21.7962	20.1121	19.7394	20.3196	20.4614	19.2043	21.8432	18.7566	19.5931	19.1211	22.1113	20.6202	19.6066	22.1509	18.5462	22.2285	18.4472	P67984	Rpl22	RL22_MOUSE
25.1166	24.9917	25.0387	25.5216	25.2872	25.2632	25.2155	25.008	25.6011	25.4138	24.9221	25.4344	25.2072	25.4971	25.308	25.2765	25.4974	25.0957	24.9675	25.0208	P68037	Ube2l3	UB2L3_MOUSE
26.3635	26.1169	26.1262	27.3209	26.6475	26.6854	26.5361	26.3297	27.4596	26.9326	27.0098	26.9518	27.0133	27.0293	26.9825	27.2696	26.6817	27.1473	25.9717	27.0192	P68040	Rack1	RACK1_MOUSE
22.1724	22.0134	22.1039	22.4895	22.2154	22.0804	22.2956	22.2019	22.8327	22.5176	22.4568	22.2432	22.1542	22.2586	22.6396	22.4607	22.8881	22.1477	21.8191	22.031	P68181	Prkacb	KAPCB_MOUSE
23.263	23.177	23.5223	24.4399	23.8254	23.4694	23.6407	23.3766	24.0387	24.1289	23.4612	23.6498	23.2488	24.0512	23.8298	23.5448	24.7562	23.6528	24.2848	22.7659	P68254	Ywhaq	1433T_MOUSE
23.2557	23.129	23.4034	23.4202	23.3675	23.2618	23.4299	23.3312	23.7267	23.3288	23.145	23.5091	22.98	23.2523	22.7849	22.8509	22.8369	22.6253	22.3026	22.5517	P68404	Prkcb	KPCB_MOUSE
24.3138	24.2882	24.497	24.4929	24.066	24.1076	24.2973	24.1146	24.1711	24.5786	24.0327	24.4152	23.9625	24.6221	24.8806	24.2964	23.9293	23.5272	24.6659	23.1746	P68510	Ywhah	1433F_MOUSE
20.861	20.5194	20.7846	21.3972	20.8564	20.817	20.919	20.6721	21.4469	21.3013	20.8245	21.0207	20.8572	21.5835	20.6126	20.5864	21.4915	20.7526	21.0801	20.5263	P69566	Ranbp9	RANB9_MOUSE
18.1918	18.2132	18.8438	18.607	18.4772	18.5486	18.4636	18.2522	18.5377	18.757	18.3417	18.6086	18.1904	18.6574	17.9401	17.8034	NaN	18.2489	NaN	18.4781	P70121	Zhx1	ZHX1_MOUSE
22.7299	22.5865	22.5728	23.4173	22.8885	22.9912	22.7924	22.66	23.6513	23.2375	23.1827	23.0702	22.8399	23.0051	23.0229	23.1206	23.2709	23.0657	22.5089	22.9277	P70122	Sbds	SBDS_MOUSE
21.6866	21.5119	21.5356	22.2112	22.1716	21.9996	21.9802	21.7579	22.841	22.0022	22.5976	22.1238	22.0695	21.9689	21.8895	22.2425	21.9012	22.0543	20.7872	21.5246	P70158	Smpdl3a	ASM3A_MOUSE
24.4342	24.4761	24.746	25.4846	24.9427	24.7055	24.7857	24.5077	25.3889	25.3139	24.6821	24.3524	24.2302	24.9182	24.8953	24.61	25.5117	25.0446	24.6708	24.0732	P70168	Kpnb1	IMB1_MOUSE
21.1248	20.8081	21.225	22.2819	21.211	21.1142	21.226	21.1604	21.9222	21.6362	21.1965	21.5241	21.585	21.6572	21.3878	21.7087	21.9357	21.5641	21.3149	21.2485	P70182	Pip5k1a	PI51A_MOUSE
20.371	20.3958	20.3379	20.5231	20.5043	20.5606	20.6474	20.4721	21.0505	20.414	20.7522	20.7844	20.3356	20.664	20.443	20.7344	20.7728	20.3903	19.2891	20.6668	P70188	Kifap3	KIFA3_MOUSE
19.8178	19.8665	19.3432	19.8787	19.9385	20.1139	20.2189	19.9217	20.5114	19.7185	20.0211	20.5512	20.7359	20.7576	20.4918	21.0277	19.3068	19.9282	19.1925	20.5397	P70191	Traf5	TRAF5_MOUSE
20.0606	20.2094	19.8617	20.252	19.9587	20.172	19.9557	19.795	20.1961	19.9909	20.4646	20.3797	19.9784	19.9131	20.032	20.4924	19.9992	20.3287	18.9711	20.5772	P70196	Traf6	TRAF6_MOUSE
22.1171	22.0243	22.2212	22.6793	22.3233	22.1582	22.2253	22.0252	22.5315	22.4671	22.1531	22.284	22.172	22.5134	22.337	22.3262	22.3823	22.0997	21.9188	21.6449	P70202	Lxn	LXN_MOUSE
20.3096	20.5964	20.7678	21.0697	20.4608	20.5839	20.7043	20.9978	21.1627	20.8845	20.9306	21.3391	20.8053	21.0105	21.5744	21.2531	21.4419	20.6236	20.9163	20.7094	P70206	Plxna1	PLXA1_MOUSE
19.8196	19.8344	19.8321	20.3999	19.7403	20.0429	20.0428	19.8708	20.354	19.987	20.1249	20.3307	20.2681	20.1875	19.9513	20.0511	20.0413	20.1498	19.9601	20.3663	P70227	Itpr3	ITPR3_MOUSE
18.8392	19.7838	19.6557	20.0999	19.2663	19.1529	NaN	19.2911	20.2027	19.7842	19.5552	19.4975	19.8372	20.2299	19.7024	19.9968	20.6419	20.2449	19.84	19.2955	P70245	Ebp	EBP_MOUSE
23.4295	23.4896	23.5749	24.2044	23.7007	23.6889	23.7045	23.6106	24.2583	23.8508	23.7948	23.8847	23.7983	24.0216	23.6827	23.9404	23.2494	23.3085	22.8502	22.9203	P70248	Myo1f	MYO1F_MOUSE
21.6994	21.5441	21.8471	22.2662	21.4961	21.768	21.4463	21.5485	21.6859	21.5553	21.0374	21.4038	20.9303	21.2363	20.9738	20.5142	21.0502	20.9818	21.566	21.6259	P70261	Pald1	PALD_MOUSE
18.6698	NaN	18.5782	21.2933	20.9369	20.8159	21.3992	21.0464	21.0286	21.3427	NaN	21.4616	18.3381	22.2305	21.5302	18.4241	21.7697	18.7782	21.8142	20.2219	P70265	Pfkfb2	F262_MOUSE
21.736	21.5583	22.3223	23.627	22.7274	22.0496	22.0894	21.9881	22.7771	23.0519	21.9847	21.9212	21.5372	22.4413	22.4804	21.6308	23.4804	22.0448	23.193	20.0995	P70268	Pkn1	PKN1_MOUSE
21.9001	21.8573	21.9095	22.1027	21.81	21.723	22.163	21.9504	22.1437	22.0037	21.871	21.7801	21.8392	22.1608	21.9265	22.1259	19.1749	18.3976	18.671	19.7344	P70271	Pdlim4	PDLI4_MOUSE
20.012	20.1696	20.6979	22.1135	20.9071	20.3868	20.7684	20.6882	21.5799	21.6284	20.5057	20.8632	20.8984	21.6545	21.4288	21.0527	21.6344	20.8007	21.2635	20.3744	P70280	Vamp7	VAMP7_MOUSE
20.2327	20.4127	20.2118	21.1206	20.6299	20.5238	20.5302	20.4886	21.1404	20.5545	20.4753	20.3384	20.5575	20.4426	20.4393	20.4896	20.856	20.6194	21.1135	20.2874	P70288	Hdac2	HDAC2_MOUSE
23.1107	23.0333	23.5569	24.1622	23.4347	23.2742	23.3019	23.2531	23.7384	23.7865	23.1532	23.3764	23.0657	23.9384	23.7072	23.3534	24.0654	23.0972	23.6504	22.2997	P70290	Mpp1	EM55_MOUSE
22.4869	22.3069	22.4592	22.6776	22.5154	22.3293	22.5375	22.5541	22.7194	22.5817	22.1108	22.6765	22.394	22.6575	22.2423	22.3677	22.6025	22.6572	22.2242	22.4879	P70295	Aup1	AUP1_MOUSE
24.9834	24.8176	24.7184	25.5028	25.2006	25.0644	24.9487	24.8865	25.5219	25.3229	24.7166	24.6423	25.2224	24.4753	25.0739	25.0448	25.4608	25.3431	24.6793	25.0669	P70296	Pebp1	PEBP1_MOUSE
22.0223	21.9505	21.9867	22.2744	22.0229	22.1174	22.1624	21.9971	22.4	22.1025	22.0081	22.2759	22.3286	22.3588	22.1805	22.1422	21.9361	22.1357	21.0825	22.0496	P70297	Stam	STAM1_MOUSE
20.893	21.0054	20.8762	21.3481	20.8908	21.0687	21.0858	21.0304	21.5876	21.3213	21.1804	21.0882	21.2396	21.2366	21.2867	21.3122	21.4657	20.8401	20.9385	20.6584	P70302	Stim1	STIM1_MOUSE
21.8965	22.0008	22.0412	22.4247	22.1747	22.1157	22.2095	22.0696	22.6293	22.1382	22.3334	22.5949	22.1833	22.2981	22.1466	22.343	21.9157	22.1749	21.1405	22.0533	P70303	Ctps2	PYRG2_MOUSE
24.3155	24.1435	24.0827	24.4317	24.1915	24.3501	24.3437	24.207	24.7901	24.3889	24.2068	24.6347	24.2388	24.4448	24.3397	24.3069	24.1457	24.247	23.4485	24.407	P70315	Was	WASP_MOUSE
22.3978	22.4773	22.4374	22.5263	22.4042	22.6362	22.5783	22.5589	22.8341	22.5181	22.0987	22.6823	22.3834	22.6863	22.4697	22.0955	22.2585	22.4854	21.2033	22.6507	P70318	Tial1	TIAR_MOUSE
23.9508	23.8701	23.9111	24.3327	24.1585	24.1278	23.9902	24.0503	24.5119	23.9481	24.2786	24.107	24.0484	24.1001	24.0233	24.2122	23.6667	24.044	22.8079	23.842	P70333	Hnrnph2	HNRH2_MOUSE
22.3011	22.1677	22.2554	22.2579	22.1074	22.4099	22.5506	22.4448	22.5348	22.0903	22.396	22.6774	22.5715	22.7969	22.7506	22.597	22.1192	22.0341	22.0991	22.0697	P70335	Rock1	ROCK1_MOUSE
21.3333	21.3377	22.1816	21.7161	21.4445	21.509	21.3868	22.2777	22.1311	21.5078	22.3825	22.5293	22.2371	22.0815	21.8987	21.8998	21.6833	21.7577	21.3138	21.512	P70336	Rock2	ROCK2_MOUSE
19.6041	19.6713	19.9663	20.9492	20.0702	19.9527	19.443	19.4134	19.9761	20.2554	18.8674	18.9257	18.8621	19.9301	19.5801	19.3879	20.0541	19.7061	19.5113	NaN	P70343	Casp4	CASP4_MOUSE
21.0864	20.8768	20.9959	22.1267	21.5828	21.306	21.3306	21.1587	21.9489	21.5592	21.1979	21.289	21.1227	21.6758	21.4856	21.3107	22.0538	21.6027	21.4906	20.8345	P70347	Tank	TANK_MOUSE
24.283	24.4203	24.6224	24.8742	24.5237	24.6833	24.4987	24.4554	25.1517	24.6926	25.0938	24.7353	24.7343	24.624	24.703	24.9801	24.4045	24.6564	23.538	24.6197	P70349	Hint1	HINT1_MOUSE
20.5034	20.3015	19.6987	19.1299	20.0197	20.475	20.6765	20.5962	20.4398	19.5028	19.8873	20.8902	21.0997	20.3189	20.2242	20.5926	18.0962	20.6466	17.1473	21.7503	P70351	Ezh1	EZH1_MOUSE
19.5403	20.7949	20.7732	20.0585	19.64	20.4335	19.9747	20.1597	19.3598	19.8439	18.4655	19.4985	19.2157	19.3847	19.2632	19.0266	20.7769	20.7083	19.5289	19.5384	P70362	Ufd1	UFD1_MOUSE
23.158	23.0913	23.1041	23.5131	23.1223	23.203	23.2915	23.1772	23.6771	23.2511	22.9582	23.4154	23.2879	23.5042	23.4702	23.4146	23.3277	23.27	22.8962	23.4076	P70372	Elavl1	ELAV1_MOUSE
20.5716	20.738	20.8625	21.2778	20.9293	20.3818	20.6447	20.4756	21.0627	20.7444	20.7636	20.3401	19.8415	19.6455	20.1235	NaN	20.6138	20.1486	19.7923	NaN	P70387	Hfe	HFE_MOUSE
20.5944	20.5312	20.5534	20.9152	20.6132	20.7481	20.7083	20.6135	21.2645	20.56	20.5014	20.9614	20.7391	20.7725	20.7175	21.0933	20.2691	20.5872	19.8748	20.8251	P70388	Rad50	RAD50_MOUSE
23.1156	23.0619	23.1779	23.4274	23.2187	23.2405	23.2749	23.1238	23.68	23.2318	23.0727	23.4006	23.0997	23.205	23.1912	23.4425	22.7765	23.169	22.2192	23.2528	P70398	Usp9x	USP9X_MOUSE
19.6118	19.6808	19.8507	19.7973	19.7269	19.5549	19.6227	19.9634	19.7806	19.5455	19.8906	19.9283	20.092	20.0875	19.6605	20.3346	19.3519	19.3903	19.3476	19.8622	P70399	Tp53bp1	TP53B_MOUSE
22.322	22.4647	22.6073	24.2892	22.6741	22.752	22.6256	22.5702	23.037	23.4092	22.7376	22.8308	22.6226	23.0875	22.8585	23.0222	23.9549	22.4024	23.7747	22.3367	P70404	Idh3g	IDHG1_MOUSE
19.9662	19.9146	19.6393	19.1249	19.8032	19.8691	19.7988	19.3875	19.9211	19.4488	19.4649	19.6731	19.5252	19.5542	19.2272	19.4672	19.7359	18.8707	19.4213	19.6605	P70426	Rit1	RIT1_MOUSE
22.2683	21.5812	21.4801	23.2295	22.3972	22.29	21.2949	21.0849	23.7065	23.0281	23.0511	23.372	22.49	22.1722	22.2616	22.5334	23.1377	22.4552	21.7164	21.9082	P70429	Evl	EVL_MOUSE
19.6632	19.0655	19.459	18.4835	19.2673	19.5358	20.0871	19.8276	19.7238	NaN	19.4653	19.7154	20.3191	20.1779	NaN	20.5571	17.9481	19.8505	18.3369	19.8197	P70434	Irf7	IRF7_MOUSE
23.3843	23.4406	23.4673	23.6425	23.3865	23.2802	23.4256	23.5495	23.8305	23.5278	23.5587	23.5556	23.4434	23.8209	23.8545	23.8931	23.635	23.4469	23.6784	23.6113	P70441	Slc9a3r1	NHRF1_MOUSE
22.9927	22.7975	22.962	23.2026	23.0473	23.0588	23.0004	22.8898	23.4801	22.9112	22.835	23.2934	22.8773	22.9777	22.5296	23.0723	22.4915	23.0895	21.5411	23.1283	P70444	Bid	BID_MOUSE
18.9057	NaN	NaN	20.2074	19.1097	19.3098	NaN	18.6917	20.0433	19.6897	19.6477	19.5729	19.4581	18.956	19.1622	NaN	19.4542	19.7186	18.4345	19.2823	P70445	Eif4ebp2	4EBP2_MOUSE
19.6468	19.7929	20.086	20.5803	20.3216	19.9765	20.2914	20.3434	20.5962	20.4912	20.2501	20.1054	19.4985	20.2895	19.8756	19.8358	20.6828	20.1821	19.7959	19.6645	P70451	Fer	FER_MOUSE
22.3023	22.3248	22.2815	22.6329	22.3435	22.3059	22.4899	22.2692	22.9351	22.4764	22.559	22.7164	22.5121	22.9356	22.7982	22.7782	22.776	22.3451	22.4514	22.3105	P70452	Stx4	STX4_MOUSE
17.3496	16.6299	17.6655	20.1014	19.707	19.0895	19.0371	18.5798	20.373	19.6368	19.2623	19.1917	19.2995	19.1271	18.8627	19.3711	20.4082	19.9984	18.8356	19.4159	P70459	Erf	ERF_MOUSE
24.2842	24.0806	24.2916	24.7341	24.308	24.3795	24.4495	24.1487	24.7483	24.6502	24.5155	24.6738	24.1522	24.4015	24.5682	24.4862	24.1441	24.2743	24.0472	24.1683	P70460	Vasp	VASP_MOUSE
20.2626	19.8889	20.2691	NaN	20.5636	20.2869	20.3304	20.4426	20.8045	NaN	20.3098	20.6897	20.8291	21.5561	21.2703	21.5345	NaN	NaN	NaN	NaN	P70658	Cxcr4	CXCR4_MOUSE
18.5534	18.2798	18.9312	19.9797	19.1063	18.5895	18.9675	18.9734	19.8451	19.4345	19.3146	19.2909	18.7802	19.0604	19.2846	18.5652	20.895	19.4341	NaN	18.272	P70665	Siae	SIAE_MOUSE
22.1193	21.5107	21.7665	22.6779	21.8483	22.185	22.2502	21.9089	22.8875	22.4061	21.6342	22.6569	22.3142	22.5273	22.6815	22.8492	22.2748	21.9512	21.5417	22.2277	P70670	Naca	NACAM_MOUSE
20.5241	20.472	20.676	21.0569	20.2287	20.2933	20.4385	20.4458	20.7402	20.567	20.1448	20.6627	20.4106	20.8329	20.8728	20.3178	21.3459	20.1547	21.384	19.9484	P70671	Irf3	IRF3_MOUSE
20.8242	20.9565	21.214	21.3389	21.1473	21.1311	21.0537	21.2697	21.3173	21.2506	21.0839	21.164	21.0978	21.1921	21.0531	21.3832	20.5074	20.6597	20.1901	21.0947	P70677	Casp3	CASP3_MOUSE
21.34	21.3754	21.2394	21.4253	21.1852	21.108	21.3397	21.3493	21.5035	21.1972	21.0233	21.1732	21.1579	21.0723	21.3245	21.2633	21.0383	20.9579	20.8561	20.8892	P70697	Urod	DCUP_MOUSE
21.243	21.101	21.1727	21.4725	21.1839	21.183	21.2813	21.1105	21.6489	21.341	20.9097	21.5878	21.2319	21.6595	21.3464	21.2957	21.2862	21.082	21.1807	21.0342	P70698	Ctps1	PYRG1_MOUSE
23.9441	23.9343	23.9401	24.1961	24.0704	24.0316	24.1427	23.925	24.4298	24.1549	24.163	24.2985	23.9814	24.0719	24.3087	24.1813	24.2693	24.3893	23.5371	24.1649	P70699	Gaa	LYAG_MOUSE
18.7519	18.832	18.6116	19.3812	18.939	18.7787	18.998	18.9764	NaN	19.299	NaN	19.1409	19.2014	19.7186	19.5115	18.8735	19.7663	NaN	19.4262	18.89	P70700	Polr1b	RPA2_MOUSE
19.1329	19.3773	21.2493	21.8586	21.1387	21.5298	19.4737	20.8285	21.7821	21.2887	20.486	21.1475	20.4326	21.415	20.933	19.6828	20.2729	19.9836	20.7257	20.5926	P70704	Atp8a1	AT8A1_MOUSE
24.2252	24.1324	24.5754	25.4589	24.6287	24.2242	24.4903	24.4304	24.9804	25.0707	23.606	24.4565	24.1959	25.2015	25.0013	24.1918	25.3554	24.4059	25.0669	23.4153	P80313	Cct7	TCPH_MOUSE
24.9005	24.9413	25.1385	25.1766	25.152	24.9507	25.0987	25.0905	25.2395	24.9638	24.865	24.9523	24.7167	25.3946	25.3863	25.2754	24.818	24.7131	24.8916	24.3899	P80314	Cct2	TCPB_MOUSE
23.219	23.2126	23.1859	24.033	23.2815	23.4114	23.4624	23.274	23.7932	23.6718	23.5047	23.5832	23.3817	23.7896	23.7814	23.6745	24.0169	23.61	23.6695	23.3813	P80315	Cct4	TCPD_MOUSE
23.4042	23.3912	23.3787	24.2097	23.6607	23.3425	23.4175	23.3925	24.0253	23.8253	23.3575	23.5057	23.516	23.7715	23.7917	23.5594	23.9441	23.3858	23.6509	23.2871	P80316	Cct5	TCPE_MOUSE
23.6845	23.5744	23.5305	24.7224	23.6406	23.6456	23.6407	23.618	24.2445	24.1603	23.5005	23.8314	23.6798	24.0744	23.9981	23.6114	24.6567	23.6793	24.4425	23.5351	P80317	Cct6a	TCPZ_MOUSE
23.7065	23.7743	23.746	24.0659	23.845	23.4994	23.8612	23.5808	23.579	23.8999	23.7271	23.8314	23.8644	24.275	24.136	24.0252	23.9356	23.7667	24.0778	23.6861	P80318	Cct3	TCPG_MOUSE
19.3093	18.3727	19.0307	20.0601	19.2058	19.3101	19.7437	19.5687	19.1457	19.9141	19.8328	19.7699	19.365	19.4396	19.8161	NaN	19.8124	NaN	19.9246	18.6867	P81069	Gabpb2	GABP2_MOUSE
22.7525	22.6974	22.9202	22.6301	22.2985	22.9579	22.6898	22.6978	23.3911	22.0638	22.8353	22.7329	22.82	22.9638	22.7642	23.0343	22.5662	22.7754	22.3123	22.8067	P81117	Nucb2	NUCB2_MOUSE
16.0059	16.2983	15.7414	NaN	NaN	15.6645	16.0791	15.5147	NaN	NaN	15.1398	16.2396	16.083	16.1531	15.9579	16.6211	NaN	NaN	NaN	15.4786	P81122	Irs2	IRS2_MOUSE
21.3306	21.4381	21.3388	21.4324	21.3941	21.5062	21.499	21.4689	21.6956	21.3191	21.2229	21.7472	21.429	21.7265	22.1671	21.6161	21.3698	21.1564	21.1185	21.5043	P82198	Tgfbi	BGH3_MOUSE
23.9972	24.0816	24.109	24.0625	23.9907	23.9967	24.1471	23.9587	24.2273	24.0069	24.1234	24.1396	24.1044	24.1326	24.0296	24.2769	24.2154	23.9434	23.5998	23.8145	P82343	Renbp	RENBP_MOUSE
20.5705	20.5643	20.47	20.4959	20.4507	20.5305	20.7374	20.6316	21.0709	20.2779	20.7476	20.9153	20.4114	21.2978	20.9426	21.0394	20.258	20.4717	19.7831	20.8076	P83093	Stim2	STIM2_MOUSE
19.0712	18.913	NaN	18.6182	17.7871	18.1284	NaN	NaN	19.2685	19.3735	18.4522	19.9393	20.4267	20.6638	20.7335	20.8088	19.6656	19.8295	18.9873	19.8891	P83626	Tnfrsf26	TNR26_MOUSE
20.4834	20.4253	20.857	21.1153	20.8793	20.5018	20.5783	20.7516	21.0477	20.9099	20.657	20.4071	20.1352	20.4625	20.8369	20.6478	20.815	20.4221	20.751	20.4582	P83741	Wnk1	WNK1_MOUSE
21.4145	21.2375	21.6003	23.4757	21.6851	21.134	21.5261	21.6104	21.7344	22.3341	20.2931	21.3528	21.0351	22.0716	21.5306	20.9703	23.2316	21.137	23.1962	19.9265	P83870	Phf5a	PHF5A_MOUSE
19.6521	NaN	19.5983	20.7029	19.6248	19.5095	19.4945	19.7124	20.6681	20.3623	20.2106	20.2009	20.0966	20.352	20.3462	20.2336	20.4678	20.4731	20.3338	19.4379	P83877	Txnl4a	TXN4A_MOUSE
19.2795	19.4194	19.3604	19.1054	NaN	NaN	NaN	19.2313	19.1575	19.0895	19.668	NaN	20.0469	19.8332	NaN	18.7154	18.5903	19.2926	19.0155	NaN	P83887	Tubg1	TBG1_MOUSE
19.4489	19.9019	20.3306	20.0261	19.9896	19.9316	19.8207	20.0018	19.806	20.0396	19.7506	19.6592	19.6685	20.8631	20.6768	19.752	19.625	19.5537	21.0223	19.7789	P83917	Cbx1	CBX1_MOUSE
23.8697	23.7771	24.0928	24.222	23.7643	23.8348	24.1876	23.9902	24.2306	24.0445	23.7348	23.6506	23.5709	24.3536	24.4613	24.0414	24.6508	23.6013	24.327	23.3983	P83940	Eloc	ELOC_MOUSE
22.7685	22.6534	22.6534	22.6708	23.0783	22.9139	22.9853	22.8789	23.1773	22.7547	23.0471	23.2629	22.9388	23.1357	23.009	23.1436	22.0314	22.6041	21.5003	22.8977	P84084	Arf5	ARF5_MOUSE
22.9346	NaN	22.7249	23.5725	23.1305	23.2187	23.121	22.8972	23.6465	23.3062	23.3895	23.5425	23.2989	23.6264	23.5221	23.6235	23.1821	23.176	22.961	23.0554	P84089	Erh	ERH_MOUSE
22.3923	22.4121	22.6141	23.4305	22.7594	22.357	22.6915	22.3761	23.7267	23.073	22.5322	22.6249	22.2257	23.1305	23.006	22.4141	23.8976	22.5903	23.4543	22.0133	P84091	Ap2m1	AP2M1_MOUSE
25.3036	25.2585	25.5127	26.1173	25.5318	25.2638	25.4194	25.2753	25.8182	25.8189	25.3563	25.496	25.0589	25.7859	25.7218	25.3453	26.1758	25.1942	25.6468	24.4284	P84096	Rhog	RHOG_MOUSE
24.6793	24.7403	24.6737	24.1649	24.4041	24.6775	25.0397	24.8293	24.8532	24.4156	24.6061	24.9967	24.7476	24.9623	25.114	25.2213	23.6363	24.4428	23.4245	24.7385	P84099	Rpl19	RL19_MOUSE
25.8963	25.9931	26.0754	25.7891	25.7129	26.0855	26.1446	26.0251	26.0207	25.8507	25.8194	25.9795	25.6746	26.1437	26.1916	26.1349	25.459	25.5059	25.5482	25.9124	P84104	Srsf3	SRSF3_MOUSE
20.2141	19.8452	20.0541	20.2125	19.8747	20.0666	20.4064	20.0046	20.4927	20.5732	19.7661	20.671	20.3127	20.8661	20.921	20.2583	21.035	19.9727	20.7989	19.6262	P85094	Isoc2a	ISC2A_MOUSE
22.1193	21.9301	22.0435	22.3412	22.5199	22.4284	22.2769	22.193	22.7718	22.1869	22.5104	22.2874	22.2857	22.2508	22.2967	22.4802	21.7128	21.9275	21.3921	21.7915	P97287	Mcl1	MCL1_MOUSE
21.864	21.9245	21.9139	23.2217	22.0499	22.1284	22.0051	22.0063	22.5068	22.9157	22.1203	22.1981	22.0037	22.5669	22.1781	22.3552	23.2517	22.0104	22.9162	22.2432	P97300	Nptn	NPTN_MOUSE
18.6981	18.8939	19.1765	19.5457	19.4397	19.0339	19.1665	19.159	19.5612	19.6242	19.3643	18.9595	19.3146	19.1759	18.9275	19.3135	19.5331	19.5774	19.262	18.8671	P97304	Polr1d	RPAC2_MOUSE
22.6527	22.6151	22.6758	23.0731	22.7369	22.7821	22.775	22.6842	23.2174	22.9961	22.9078	22.9215	22.7698	23.0857	23.0792	23.0625	23.2268	22.8206	22.6823	22.5751	P97310	Mcm2	MCM2_MOUSE
25.5534	21.7767	25.5216	25.3143	25.0776	25.7213	25.4675	25.6478	25.86	25.1478	25.2326	25.6102	25.5914	25.4546	25.1846	25.5631	24.0078	25.1125	24.2104	25.5935	P97311	Mcm6	MCM6_MOUSE
24.2183	23.8767	24.1254	25.1185	24.6632	24.4682	24.2023	23.8821	25.2752	24.328	24.8103	24.657	24.5036	24.1114	24.0766	24.7783	24.0874	24.7765	23.3553	24.609	P97315	Csrp1	CSRP1_MOUSE
20.5224	20.5664	20.8732	21.3956	20.7564	20.593	21.0546	20.7444	21.2263	20.9964	20.6175	21.1347	20.969	21.7315	21.5544	21.1353	20.8911	20.2255	20.3786	19.9993	P97333	Nrp1	NRP1_MOUSE
24.0355	23.9487	24.1254	25.2411	24.1826	24.0332	24.3735	24.1669	24.7414	24.657	24.1211	24.2733	24.2819	24.9957	24.8042	24.5271	25.227	24.0275	25.2388	23.9075	P97351	Rps3a	RS3A_MOUSE
24.4571	24.3128	24.7262	25.0963	24.6624	24.4583	24.6337	24.4848	24.9426	24.9234	24.3984	24.5392	24.2509	24.8854	24.958	24.5336	25.1221	24.2618	24.5866	23.5264	P97352	S100a13	S10AD_MOUSE
19.399	19.3254	19.7335	21.1132	20.0997	19.4405	19.718	19.5271	20.7102	20.6465	20.3988	20.1674	20.0003	20.4386	20.2873	20.4396	21.5265	19.536	21.2385	19.2798	P97355	Sms	SPSY_MOUSE
20.7717	20.7304	20.5056	20.734	20.5979	20.9073	20.8956	20.4611	20.9007	20.3781	20.7439	21.1967	20.8014	20.6922	20.9048	20.8446	19.8884	20.7329	19.2441	20.7832	P97360	Etv6	ETV6_MOUSE
21.7021	21.5764	21.9293	22.444	22.0089	21.7559	21.7745	22.1352	22.3101	22.1838	22.3367	22.2713	22.365	22.5793	22.6289	22.7764	22.3246	22.1808	21.8057	22.3337	P97363	Sptlc2	SPTC2_MOUSE
17.9446	18.0105	18.8397	20.0735	18.7641	18.2619	18.7108	18.8864	19.2597	19.5721	17.9215	18.8258	18.3402	19.6182	19.1082	18.2685	18.8083	18.1635	18.9862	17.6604	P97364	Sephs2	SPS2_MOUSE
24.1005	24.0571	24.2547	24.4858	24.0784	23.8829	24.2441	24.0946	24.3155	24.1397	24.0766	24.0305	23.9737	24.3663	23.9857	24.2504	24.03	23.6436	23.883	23.6637	P97369	Ncf4	NCF4_MOUSE
24.0208	24.1249	24.0453	24.5897	24.1192	24.1306	24.3122	24.1453	24.5628	24.5184	24.0187	24.445	24.431	24.8143	25.0515	24.4201	24.991	24.0519	25.1327	24.0297	P97370	Atp1b3	AT1B3_MOUSE
24.1848	24.1546	24.1516	25.4721	24.1444	24.0636	24.0971	24.0275	24.4148	24.9229	24.2278	24.3486	23.7132	24.7845	24.457	24.1334	25.5117	23.9186	25.4818	23.9675	P97371	Psme1	PSME1_MOUSE
24.1481	24.1119	24.1429	25.0147	24.6038	24.144	24.0852	24.2121	24.4705	24.7719	24.5448	24.4218	23.9896	24.7021	24.7463	24.5719	25.0119	24.323	24.6836	23.9336	P97372	Psme2	PSME2_MOUSE
20.7652	20.7769	20.683	20.4893	20.6922	20.8156	21.0388	20.9153	21.1708	20.7244	20.4034	21.0544	20.8243	20.9228	20.6681	20.2834	20.5872	20.5785	20.0407	20.77	P97376	Frg1	FRG1_MOUSE
22.2695	22.3421	22.3937	23.0621	22.8958	22.7039	22.636	22.5019	23.3025	22.8091	22.9679	22.7537	22.7904	22.8466	22.7892	22.5293	22.04	22.5068	21.4955	22.3246	P97377	Cdk2	CDK2_MOUSE
22.5007	22.1841	22.8928	23.0843	22.5853	22.7511	23.0725	22.4038	23.0797	22.3178	23.0007	23.2726	23.177	23.6515	23.0049	23.2333	22.8051	22.743	22.4419	23.0048	P97379	G3bp2	G3BP2_MOUSE
25.4648	25.466	25.3763	23.9079	25.07	25.3481	25.569	25.4235	25.0171	24.5257	25.2905	25.4565	25.021	24.7117	25.2099	25.2518	24.2098	24.6802	23.5802	25.0485	P97384	Anxa11	ANX11_MOUSE
20.2778	20.369	20.2988	20.4692	20.1727	20.3815	20.2211	20.2188	20.8145	20.268	20.3743	20.6187	20.3869	20.6257	20.5815	20.7665	20.1158	20.6385	19.8899	20.783	P97386	Lig3	DNLI3_MOUSE
21.8171	21.6127	21.7308	22.3788	21.9321	21.968	21.8644	21.6422	22.3291	22.2008	21.9988	22.0264	21.8622	22.1819	22.2155	21.9364	22.5657	22.0606	21.7287	21.637	P97390	Vps45	VPS45_MOUSE
19.3738	19.0522	18.7464	19.3887	19.141	19.2244	19.3827	19.1581	19.7582	19.1958	19.0218	19.4221	19.239	19.4658	18.7148	19.6728	18.9346	19.2346	18.2072	18.9887	P97393	Arhgap5	RHG05_MOUSE
19.5437	19.3866	19.1753	19.6588	19.3429	19.6972	19.6278	19.1912	20.1149	19.6485	19.766	19.6948	19.4772	19.422	19.8844	19.6117	18.983	19.606	18.7935	19.5703	P97412	Lyst	LYST_MOUSE
25.5419	25.7255	25.4078	26.6546	25.9516	25.772	25.4768	25.5587	26.5641	26.1225	26.2028	25.6224	25.7647	25.6321	25.8501	26.0257	26.3917	26.0018	25.5446	25.9701	P97429	Anxa4	ANXA4_MOUSE
19.3104	19.2877	19.6238	20.0358	19.887	19.726	19.9398	19.5899	19.8301	19.1685	18.8387	19.477	19.3612	19.7863	20.0076	19.5761	20.5545	19.7186	20.2696	19.534	P97432	Nbr1	NBR1_MOUSE
18.7625	18.4467	19.1976	20.333	18.5424	19.2703	18.6015	18.5646	19.5892	20.7925	18.8785	19.4856	18.9822	20.2803	19.9055	19.0593	20.6514	19.1416	20.2502	19.267	P97434	Mprip	MPRIP_MOUSE
24.823	24.6686	24.3613	24.9117	24.9711	25.0328	25.0017	24.6983	25.8318	25.2462	25.5534	25.8276	25.72	25.5165	25.6114	25.7175	26.213	25.633	24.6929	25.5967	P97449	Anpep	AMPN_MOUSE
22.1132	22.0921	22.324	22.1909	21.8675	22.0654	22.28	22.0763	22.1406	22.0667	21.7626	22.1784	21.7164	22.4677	22.4045	22.1164	22.2748	21.6075	22.1191	21.6352	P97450	Atp5pf	ATP5J_MOUSE
20.9532	20.9428	20.8001	21.2264	20.9066	21.1511	21.136	21.0361	21.4468	20.794	21.2027	21.2308	21.241	21.3129	21.348	21.6319	20.4897	21.2467	20.5014	21.4825	P97452	Bop1	BOP1_MOUSE
24.6059	24.2933	24.4347	26.0018	25.4012	25.3035	25.0524	24.8713	26.2272	25.8972	25.5612	25.9892	25.8882	25.3046	25.1308	25.3905	24.8802	25.6391	23.6767	25.8	P97461	Rps5	RS5_MOUSE
21.4601	21.4652	21.4634	22.1037	21.6364	21.6845	21.696	21.4561	22.2071	21.9844	21.4854	21.7911	21.4454	21.8234	21.6772	21.7149	22.0044	21.6377	21.2285	21.4391	P97465	Dok1	DOK1_MOUSE
18.0839	NaN	NaN	NaN	18.3454	NaN	NaN	NaN	NaN	NaN	NaN	NaN	NaN	NaN	NaN	NaN	20.6315	NaN	19.9516	NaN	P97468	Cmklr1	CML1_MOUSE
22.1853	22.12	22.159	22.4101	22.2234	22.4139	22.345	22.1894	22.8262	22.1463	22.5161	22.447	22.2719	22.3003	22.3029	22.7275	21.5746	22.2624	21.0237	22.4143	P97470	Ppp4c	PP4C_MOUSE
19.5685	19.4415	19.4478	20.4349	19.7708	19.9217	19.6311	19.6576	20.3883	19.9657	19.8273	19.9438	19.7085	20.1156	20.1665	19.8087	20.06	19.8251	19.3524	20.1662	P97471	Smad4	SMAD4_MOUSE
19.0348	19.014	19.0246	18.7483	18.8644	19.0711	18.9379	19.1366	18.8809	18.4438	18.1505	18.6888	18.3172	19.1945	19.0814	19.1509	19.0999	18.7364	18.9966	18.3724	P97473	Tarbp2	TRBP2_MOUSE
19.0636	20.0338	20.0542	19.8025	18.8828	20.2157	19.0573	20.0558	20.2314	19.0629	20.0243	20.4285	18.7867	19.2515	19.832	20.5296	18.8969	19.6916	18.2433	20.0612	P97478	Coq7	COQ7_MOUSE
19.5938	19.5021	19.7249	19.8978	19.833	19.6816	19.7751	19.632	20.1748	19.9192	19.6029	19.9606	19.9588	19.9749	20.2232	20.1754	19.666	19.875	19.2838	19.7587	P97480	Eya3	EYA3_MOUSE
21.7696	21.5698	21.8261	22.8677	22.3534	22.1289	22.0184	22.0641	22.665	22.563	22.0567	22.0992	22.1662	22.6402	22.6196	21.9628	22.8542	22.1804	22.3069	21.3571	P97484	Lilrb3	LIRB3_MOUSE
21.7806	21.4421	21.3108	22.289	21.916	21.9433	21.663	21.5634	22.5817	21.8246	22.0464	21.777	21.8653	21.6899	21.7174	21.8443	21.2823	21.9001	20.5826	21.9118	P97492	Rgs14	RGS14_MOUSE
23.0937	22.9754	22.9639	23.5011	23.1632	23.2094	23.2661	23.1723	23.5885	23.3407	23.2683	23.5089	23.5506	24.0092	23.6285	23.877	23.0928	23.0287	22.7923	22.9679	P97494	Gclc	GSH1_MOUSE
21.2501	21.0601	21.1546	23.3249	22.052	21.5089	21.2544	21.3489	22.5032	22.7572	21.0122	21.8309	21.9471	22.5451	20.8603	21.6423	23.5313	21.9498	23.0937	21.5622	P97496	Smarcc1	SMRC1_MOUSE
21.3005	21.3554	21.3028	21.9843	21.4336	21.3586	21.6784	21.1655	21.9855	21.6089	21.3275	21.6465	21.4918	21.6682	21.6788	21.556	21.489	21.7435	21.1746	21.6023	P97499	Tep1	TEP1_MOUSE
25.2353	25.5409	25.2706	22.2131	24.3069	24.9358	25.3432	25.4658	23.294	22.8102	23.0462	24.4654	23.7703	24.5083	24.061	24.0758	21.0879	22.1648	22.7805	24.1938	P97742	Cpt1a	CPT1A_MOUSE
21.6509	21.5316	21.2841	22.5586	22.2598	21.991	21.9266	21.4588	22.7449	22.249	22.0518	21.7993	22.2232	22.0632	22.0471	22.2624	22.4435	22.4355	21.7935	22.3891	P97760	Polr2c	RPB3_MOUSE
17.6169	NaN	17.1467	17.9514	18.0933	17.729	17.7994	18.0678	18.302	17.9122	17.6599	18.3801	16.7923	18.225	17.6691	NaN	NaN	17.6933	NaN	NaN	P97762	rp9	RP9_MOUSE
21.4047	21.2614	21.6237	20.2837	21.0298	21.3775	21.638	21.5368	NaN	20.977	20.8244	21.5716	21.1363	21.6945	21.1879	21.4826	NaN	20.4762	21.2469	20.9229	P97765	Wbp2	WBP2_MOUSE
20.7325	20.6166	20.4256	20.9781	20.8079	20.6178	20.8076	20.5807	20.9445	20.8395	20.6593	20.8487	20.5842	20.9838	20.8884	20.9337	21.1185	20.7215	20.7949	20.5423	P97770	Thumpd3	THUM3_MOUSE
20.3383	20.1604	20.2279	20.7631	20.4726	20.4138	20.4284	20.1537	21.0083	20.6364	20.5081	20.7259	20.3895	20.6967	20.6379	20.7007	20.4801	20.3295	19.8081	20.2141	P97789	Xrn1	XRN1_MOUSE
24.3759	23.9935	24.0422	25.0557	24.6842	24.591	24.3892	24.2234	25.2674	24.9134	24.9123	24.897	24.4864	24.7166	24.536	24.6186	24.7262	24.4818	23.8902	24.2806	P97797	Sirpa	SHPS1_MOUSE
21.4752	NaN	21.5818	21.5791	21.3578	20.9602	21.5187	21.2165	21.8099	21.3343	22.1521	20.6502	20.625	20.2381	19.8013	20.8509	22.2566	21.0684	20.125	20.5891	P97801	Smn1	SMN_MOUSE
23.8327	23.624	23.864	24.1643	23.8887	24.1175	24.0528	23.9342	24.3318	23.9725	23.2652	24.1835	23.7084	23.9853	23.2827	23.3462	23.8579	23.8547	23.4502	23.8568	P97807	Fh	FUMH_MOUSE
21.1722	21.0669	20.9625	21.1386	20.9541	21.2149	21.1083	21.0572	21.3794	21.1053	21.2894	21.3796	21.2213	21.3223	21.241	21.3827	20.9357	21.1475	20.6799	21.1953	P97808	Fxyd5	FXYD5_MOUSE
20.1984	19.8874	20.113	20.5809	20.5277	20.4076	20.4524	20.1126	20.6598	20.253	20.0652	20.458	20.0659	20.0974	20.2383	20.2489	20.5292	20.3212	19.4916	20.474	P97813	Pld2	PLD2_MOUSE
22.1759	22.0116	22.0361	22.4339	22.0551	22.1547	21.9311	21.8747	22.6393	22.2665	22.3487	22.5684	22.1235	22.0632	22.067	22.4277	22.0801	22.1078	21.3596	21.7873	P97814	Pstpip1	PPIP1_MOUSE
21.7532	21.5851	21.602	21.7244	21.9381	21.6779	21.6582	21.2403	22.3339	21.6557	22.2227	22.3465	22.7191	21.9478	21.973	22.3086	21.1876	22.0236	20.3209	22.5026	P97820	Map4k4	M4K4_MOUSE
24.8537	24.8637	25.0851	25.2193	24.8886	24.9349	24.8925	24.8413	25.253	24.8059	25.2447	24.9877	24.1632	24.1149	24.4679	24.6151	25.33	24.8818	23.8545	25.0297	P97821	Ctsc	CATC_MOUSE
21.3923	20.699	21.1405	21.7402	21.1311	21.5126	20.7701	20.7725	21.6517	21.591	21.7558	21.3469	21.361	21.3548	21.835	21.4317	21.1609	21.8381	21.8983	21.5958	P97822	Anp32e	AN32E_MOUSE
22.2799	22.5535	22.5756	22.6202	22.4733	22.7925	22.6231	22.6693	22.9727	22.4474	22.7477	22.5924	22.513	22.458	22.6997	22.9713	21.6691	22.289	21.1306	22.8154	P97823	Lypla1	LYPA1_MOUSE
22.8308	23.9369	23.875	24.1262	24.3058	24.0315	23.5994	23.8813	24.5687	24.3066	24.298	24.403	23.843	24.396	24.034	24.0506	23.9456	23.974	23.4342	22.6588	P97825	Jpt1	JUPI1_MOUSE
23.7076	23.6286	23.483	24.3937	24.3856	23.8275	24.0334	23.749	24.6114	24.4213	24.0715	24.7016	24.1222	23.9736	24.3632	24.1409	24.0604	24.2039	23.3026	23.9745	P97855	G3bp1	G3BP1_MOUSE
21.6056	21.4123	21.2527	22.5333	21.3595	21.5734	21.4421	21.2641	21.9475	21.9243	21.989	21.6601	21.848	21.9076	21.6816	21.821	21.6959	22.0695	21.1745	22.2715	P97864	Casp7	CASP7_MOUSE
19.3551	18.1949	19.2092	19.9312	19.5598	19.7703	18.7907	19.5733	19.8476	20.0571	19.4771	19.584	19.0193	19.177	19.9401	19.2608	NaN	19.1457	18.7639	19.7898	P97865	Pex7	PEX7_MOUSE
20.6596	20.3889	19.9351	19.7166	20.2185	20.8387	20.4678	20.5837	20.881	19.7388	20.0834	20.0713	19.8826	20.301	20.4945	21.1205	19.538	20.0105	19.1565	20.766	P97868	Rbbp6	RBBP6_MOUSE
19.4345	19.2248	19.4134	19.669	19.4068	19.8619	19.6071	19.5451	20.1749	19.422	19.6172	19.6038	18.9869	19.4223	19.1274	19.3803	19.9799	19.0819	19.1806	18.884	P97872	Fmo5	FMO5_MOUSE
20.0349	19.8387	19.7066	21.6394	20.5654	20.6997	20.1417	20.2213	21.5287	21.0626	20.8999	20.7341	20.6862	20.2988	20.1627	20.4296	20.936	21.0989	19.9018	20.4793	P97930	Dtymk	KTHY_MOUSE
24.9833	25.1384	25.1471	25.3511	25.1234	24.9423	25.1189	25.0363	25.61	25.2558	25.2233	25.1496	24.9751	24.7075	24.8914	24.9732	25.0963	25.5818	24.3565	25.5707	P98078	Dab2	DAB2_MOUSE
20.3486	20.2333	20.3381	20.4293	20.1465	20.2456	20.4321	20.4144	20.7032	20.5844	20.4293	20.4589	20.432	20.8468	20.8686	20.8281	19.2854	19.8081	20.1364	19.573	P98083	Shc1	SHC1_MOUSE
21.2757	NaN	21.3191	NaN	22.3355	NaN	NaN	NaN	NaN	NaN	NaN	NaN	NaN	NaN	NaN	NaN	NaN	NaN	NaN	NaN	P98086	C1qa	C1QA_MOUSE
20.451	20.741	20.9802	20.0849	19.9205	20.2913	20.4895	20.5328	19.8716	19.7927	19.0759	19.964	19.3602	20.0857	19.6305	19.4989	20.5273	19.5028	19.7644	18.7314	P98192	Gnpat	GNPAT_MOUSE
20.2004	19.9946	20.0192	20.3428	20.2435	20.2191	20.0442	20.1349	20.5906	20.2679	20.1778	20.239	20.5253	20.2895	20.0366	20.3337	20.6299	20.7413	19.3727	20.4985	P98195	Atp9b	ATP9B_MOUSE
20.1862	20.0551	20.1863	20.2605	20.1902	20.2251	20.278	20.2828	20.7573	20.2379	20.4297	20.3029	20.1212	20.0719	20.31	20.4442	20.2469	20.1786	19.7176	20.275	P98197	Atp11a	AT11A_MOUSE
26.1044	22.7543	26.2806	23.0934	24.0055	23.93	23.9225	26.3065	26.698	26.1419	26.2446	26.3845	26.0815	23.2815	26.567	26.7542	22.677	25.9121	22.9206	22.7413	P99024	Tubb5	TBB5_MOUSE
22.6312	22.6879	22.6589	23.2688	22.6729	22.5748	22.7115	22.8211	23.012	22.8423	23.0826	22.8569	22.3539	22.9918	23.2678	22.6593	23.477	22.4091	23.1287	22.5994	P99028	Uqcrh	QCR6_MOUSE
26.6986	26.6943	26.8888	27.6155	27.0028	26.7972	26.9162	26.7993	27.4242	27.3435	26.5108	27.0237	26.8023	27.5665	27.0414	26.5147	27.7833	26.9467	27.5627	26.2536	P99029	Prdx5	PRDX5_MOUSE
18.0711	18.3452	18.2011	19.1868	18.8959	18.7079	18.4526	18.2836	19.0909	18.8661	18.7887	18.6363	NaN	19.3951	NaN	17.7178	17.6738	17.6165	17.4362	17.2822	Q00196	Pou2f2	PO2F2_MOUSE
21.6129	21.2708	21.3996	21.5624	21.1826	21.5899	21.6571	21.5193	21.557	21.3559	21.3625	21.4966	21.4981	21.7414	21.6848	21.8164	21.4717	21.0714	20.9189	20.5883	Q00262	Stx2	STX2_MOUSE
20.1792	NaN	20.0299	21.9246	NaN	20.4428	NaN	NaN	20.6686	21.0435	19.3564	20.6255	16.786	20.4323	17.5702	18.512	NaN	NaN	NaN	NaN	Q00420	Gabpb1	GABP1_MOUSE
20.9951	20.9853	21.0185	21.1732	21.1075	21.0437	21.0512	21.0192	21.3109	20.9879	21.0209	21.1658	21.086	21.0855	21.3913	21.3596	21.11	21.0565	20.5598	21.2616	Q00422	Gabpa	GABPA_MOUSE
22.571	22.7031	22.7051	22.4067	22.3232	22.6542	22.4848	22.6108	22.8872	22.1755	22.7477	22.51	22.3481	22.3876	22.4152	21.9102	22.4368	22.4838	21.173	22.2389	Q00519	Xdh	XDH_MOUSE
21.3979	21.2111	21.2251	21.9228	21.6213	21.5975	21.6033	21.3405	22.3637	21.7822	21.748	21.7157	21.6196	21.5797	21.51	21.8588	21.4243	21.8058	20.3513	21.7381	Q00558	F8a1	HAP40_MOUSE
25.8485	25.862	25.8958	26.2089	26.0201	25.9666	26.0799	25.9361	26.3998	25.9535	26.2029	26.1141	25.938	26.0659	26.0271	26.3507	25.5586	25.7413	25.2215	25.9736	Q00612	G6pdx	G6PD1_MOUSE
21.339	21.4832	22.0779	22.7395	21.9766	21.4502	22.1262	22.1711	21.3483	22.692	20.8369	21.6223	20.6992	22.5045	22.4177	21.0179	23.6698	20.4748	25.2628	20.0551	Q00623	Apoa1	APOA1_MOUSE
23.5457	23.431	23.3908	23.9009	23.3034	23.8296	23.7464	23.4806	24.1309	23.5517	23.6759	24.078	23.527	24.0391	23.6984	23.9109	23.2537	23.3368	23.228	23.6564	Q00651	Itga4	ITA4_MOUSE
21.3926	21.1298	21.1288	22.1152	21.5864	21.7046	21.4335	21.1323	22.3444	21.6777	21.9219	21.7167	21.8114	21.6425	21.5696	21.9025	21.1775	21.938	20.817	21.8798	Q00899	Yy1	TYY1_MOUSE
23.9515	24.0781	24.0009	23.9909	24.0053	24.1003	24.1664	24.0881	24.1016	23.8733	23.9435	24.1087	23.9459	24.2155	24.2047	24.1281	23.8217	23.8166	23.5994	23.9058	Q00PI9	Hnrnpul2	HNRL2_MOUSE
23.3214	23.2549	23.3266	23.6694	23.3785	23.5355	23.5886	23.3741	24.0161	23.3949	22.799	23.4753	23.3975	23.5485	23.1267	23.1567	23.7036	23.3755	23.0763	23.5722	Q01405	Sec23a	SC23A_MOUSE
21.0253	20.9981	21.0954	21.3097	21.1036	21.0602	21.0734	20.9896	21.5368	21.0042	21.2262	21.0949	21.1168	20.836	21.0141	21.0648	20.5073	20.9872	18.8781	20.8718	Q01705	Notch1	NOTC1_MOUSE
24.0585	23.91	24.0174	24.1669	24.0997	24.1518	24.2402	24.1226	24.4649	24.0548	24.2839	24.2634	24.0412	24.2285	24.2135	24.4076	23.879	24.0657	23.2572	23.9284	Q01730	Rsu1	RSU1_MOUSE
24.3702	23.8826	23.8499	24.936	24.5368	24.1805	24.3022	24.0978	24.85	24.5646	24.2405	24.7043	24.3648	24.5656	24.744	24.5152	25.6524	24.6581	25.4394	24.3597	Q01768	Nme2	NDKB_MOUSE
25.0788	24.8863	25.0452	25.2579	24.7936	25.0379	25.4127	25.2045	24.9766	24.6957	24.6021	25.1738	24.8688	25.1591	25.4819	25.1495	25.2601	24.349	25.5709	24.9865	Q01853	Vcp	TERA_MOUSE
21.5873	21.6345	21.9582	22.2573	21.7245	21.9137	22.2707	21.9372	22.3692	22.1011	22.1531	22.4645	22.2348	22.8863	22.7187	22.4433	23.0748	22.4025	22.6161	22.3635	Q01965	Ly9	LY9_MOUSE
25.3886	25.3938	25.2873	25.6569	25.2468	25.3526	25.4595	25.4569	25.6965	25.479	24.9926	25.5721	25.2949	25.7346	25.6898	25.5963	25.417	25.5426	25.1748	25.6714	Q02053	Uba1	UBA1_MOUSE
21.8147	21.7581	22.3383	22.6703	22.9961	21.8018	22.0374	21.8364	22.9629	22.5406	22.8701	22.0849	20.9329	21.0523	21.3466	20.9674	22.014	21.8955	20.8663	20.7143	Q02105	C1qc	C1QC_MOUSE
16.8974	17.0073	16.8059	16.7404	19.4407	18.6272	16.9817	16.4069	19.5078	18.0259	19.751	20.1397	20.5404	21.1128	16.6014	16.99	16.0537	NaN	16.7541	19.0234	Q02384	Sos2	SOS2_MOUSE
17.8388	17.6014	18.2052	18.5129	17.5685	18.0763	17.5012	17.9971	18.0899	17.7574	17.2445	17.8728	17.4349	18.3074	18.3022	18.1865	18.4098	17.1946	16.5106	18.0427	Q02614	Sap30bp	S30BP_MOUSE
24.4247	24.4004	24.3774	24.4859	24.4725	24.6006	24.6788	24.5167	24.8634	24.2849	24.6138	24.615	24.5734	24.7006	24.6935	24.5441	24.6217	24.7059	24.1107	24.6977	Q02819	Nucb1	NUCB1_MOUSE
21.4595	21.5164	21.5539	21.9285	21.7505	21.805	22.0273	21.7963	22.0356	21.7119	21.7231	22.1813	21.3631	21.7488	21.7818	21.8178	21.6722	21.3863	21.5342	21.2875	Q03141	Mark3	MARK3_MOUSE
21.2905	21.0741	20.9205	20.9018	20.8972	21.2492	21.0059	20.9189	21.4337	20.7058	21.634	21.4727	21.1059	21.0318	20.5698	21.5611	21.3045	21.3344	20.7424	21.0908	Q03249	Galt	GALT_MOUSE
25.7485	25.5565	25.7375	26.239	26.107	26.1639	26.1673	25.9011	26.5942	26.0925	26.4532	26.1107	25.805	26.0383	25.9337	26.0536	26.2151	26.3018	24.7919	26.2138	Q03265	Atp5f1a	ATPA_MOUSE
21.2489	NaN	21.4291	22.6136	21.6952	21.3456	21.4863	21.4888	22.0013	22.2597	20.9126	NaN	20.6576	21.7817	21.0504	20.8007	21.6457	NaN	21.4932	19.7086	Q03267	Ikzf1	IKZF1_MOUSE
20.6582	20.6493	20.8872	21.4756	20.9031	21.0648	21.235	20.9815	21.479	21.0898	21.0209	21.1852	20.9689	21.4272	21.4288	21.1219	21.3168	20.9512	20.6995	21.0762	Q03347	Runx1	RUNX1_MOUSE
20.0178	20.4416	20.1463	20.7143	20.6754	20.4561	20.3758	20.335	19.8422	20.1638	20.2001	20.2515	20.1755	20.8667	20.7685	21.0793	20.6432	20.3787	20.8439	20.6993	Q03958	Pfdn6	PFD6_MOUSE
23.8849	23.8871	23.8557	23.6818	23.7029	23.7812	23.7578	23.7478	24.1022	23.7775	23.9065	23.7776	23.3771	23.7295	23.5963	23.8085	23.3447	23.2766	22.8743	23.4647	Q03963	Eif2ak2	E2AK2_MOUSE
22.4987	22.3899	22.3156	22.9797	22.5856	22.6757	22.571	22.5785	23.1025	22.7724	22.7822	22.6752	22.4095	22.8039	22.7551	22.8615	22.6442	22.4643	22.3071	22.6646	Q04207	Rela	TF65_MOUSE
25.8532	25.7822	25.8327	26.3807	25.8196	25.9558	25.9161	25.9442	26.2973	25.8184	26.2396	26.2411	25.9164	25.9666	26.1598	26.3178	25.2546	25.7594	24.8683	26.2383	Q04447	Ckb	KCRB_MOUSE
18.0099	NaN	17.3857	18.1832	17.845	17.7182	17.9133	17.3959	18.0792	17.7912	18.2678	17.7008	18.0761	17.4744	17.8347	18.018	18.874	17.941	17.3402	17.6021	Q04519	Smpd1	ASM_MOUSE
21.1093	21.0215	20.987	21.7808	20.6598	21.1706	21.325	20.9437	21.7516	21.5372	21.4146	21.48	21.266	21.4539	21.6416	21.4709	21.6545	21.2516	19.3408	21.1316	Q04690	Nf1	NF1_MOUSE
18.5463	18.636	18.9954	19.1332	19.0201	19.2854	18.9892	19.149	19.6271	19.3151	18.9904	19.1768	19.0196	19.4218	19.4897	19.2821	19.1766	18.9831	18.2628	18.9948	Q04692	Smarcad1	SMRCD_MOUSE
18.7179	NaN	18.6065	19.2872	18.833	NaN	NaN	18.8694	19.1874	18.9847	NaN	NaN	18.839	19.0238	NaN	NaN	20.011	18.9232	18.6001	NaN	Q04735	Cdk16	CDK16_MOUSE
22.1379	22.5319	22.5897	23.3336	22.4883	22.6874	22.5798	22.6006	23.3219	22.8878	22.9527	22.7568	22.655	22.8417	22.685	22.9194	22.7767	22.9889	22.3106	22.8569	Q04750	Top1	TOP1_MOUSE
19.5249	19.5212	19.8667	21.4532	20.3469	19.844	20.2889	20.0862	20.8621	20.8783	19.9912	20.0189	20.0811	21.1647	20.8834	20.0639	21.3267	20.287	20.4122	19.6995	Q04863	Relb	RELB_MOUSE
21.7492	21.7452	21.6113	22.2656	21.912	21.8042	21.8088	21.6874	22.6475	21.9697	21.7859	22.2295	21.731	22.1614	22.0339	22.1478	21.9618	22.1054	21.4657	21.8593	Q04899	Cdk18	CDK18_MOUSE
21.0557	21.0765	21.41	22.3553	21.3939	21.1737	21.864	21.547	22.2582	22.2421	21.5898	21.8757	22.236	22.5251	22.6663	21.5877	22.6525	22.1147	22.3735	21.6528	Q05117	Acp5	PPA5_MOUSE
27.8163	27.7137	27.5151	28.0366	27.87	27.9442	27.7819	27.7706	28.3754	27.7873	27.9362	22.3262	27.4565	22.5285	27.6595	27.8603	27.6831	27.7062	27.0945	27.6813	Q05144	Rac2	RAC2_MOUSE
18.9105	18.793	18.7599	19.6664	19.4922	19.4912	19.495	19.3244	19.9244	19.721	19.7007	19.4586	19.5461	19.6102	19.5617	19.2443	19.6922	19.7009	19.1435	19.4115	Q05186	Rcn1	RCN1_MOUSE
22.135	21.9068	22.019	22.9192	22.3552	22.3865	22.3005	22.0237	23.1126	22.7217	22.6909	22.8273	22.5181	22.6981	22.6563	22.8624	22.6601	22.5379	21.8139	22.449	Q05512	Mark2	MARK2_MOUSE
20.1938	20.2748	20.1564	19.3679	20.7549	19.3055	20.7747	20.935	21.8789	20.8678	22.5448	22.4592	21.0659	21.8749	20.8251	20.0419	21.7066	20.8782	17.9386	19.8614	Q05685	Folr2	FOLR2_MOUSE
23.3043	23.3286	23.4511	24.5655	22.3964	23.5439	23.3653	23.3918	23.6869	23.8825	22.3845	23.6511	24.418	25.1377	24.2802	23.9112	25.0289	25.0165	25.3563	25.6945	Q05769	Ptgs2	PGH2_MOUSE
26.1371	26.4098	25.7734	25.5941	24.1495	25.6344	25.3671	26.1007	24.8442	24.5146	24.071	25.7757	26.6001	24.7548	25.0962	26.3066	24.9818	25.7755	24.7151	25.0567	Q05816	Fabp5	FABP5_MOUSE
22.1077	22.144	21.5053	21.1254	21.3891	22.2697	22.0455	21.6092	21.744	20.7691	22.1658	22.5409	22.4298	21.6906	22.0293	22.7412	19.9299	21.8937	19.0307	22.6251	Q05860	Fmn1	FMN1_MOUSE
22.7873	22.1256	22.251	23.8486	22.9582	22.8896	22.6627	22.375	23.6404	23.4149	22.4597	22.9174	22.4868	23.0158	22.3632	22.4003	23.2959	23.2634	22.2411	23.1788	Q05910	Adam8	ADAM8_MOUSE
23.1676	23.1728	23.0805	23.3835	22.7715	23.1025	23.1595	22.9877	23.4195	22.9754	23.0272	23.1651	23.4312	23.5114	23.247	23.8504	23.059	23.3453	22.2207	23.4889	Q05915	Gch1	GCH1_MOUSE
20.1938	20.2334	20.4477	20.7706	20.3026	20.5225	20.9164	20.7686	20.8144	20.6253	20.3093	21.0145	21.0647	21.7766	21.8476	21.5962	20.6678	20.7321	21.2392	20.6022	Q05920	Pc	PYC_MOUSE
21.6343	21.5432	21.5339	22.2557	21.8374	21.7811	21.6032	21.6074	22.3385	21.9093	20.689	21.8227	21.5426	21.6048	20.7795	21.7587	21.5625	21.6417	20.1752	21.0991	Q05921	Rnasel	RN5A_MOUSE
21.2517	21.0575	20.9122	21.7766	21.1648	21.54	21.3263	21.0934	21.8948	21.3432	21.3062	21.5386	21.4334	21.4429	21.245	21.2442	20.4867	21.4424	20.1918	21.4715	Q05CL8	Larp7	LARP7_MOUSE
24.0926	24.1023	24.0836	23.1274	23.6966	24.0888	24.2828	24.0447	23.7575	23.3677	23.7735	23.918	23.9797	23.7029	23.8836	23.9039	22.7378	23.4247	22.5483	24.2401	Q05D44	Eif5b	IF2P_MOUSE
21.6306	21.0626	21.3124	23.1322	22.2268	22.0071	21.9322	21.9875	23.0829	22.8621	22.7512	22.6094	22.5103	22.9387	22.3807	22.6423	22.8868	22.6682	21.631	22.255	Q06138	Cab39	CAB39_MOUSE
20.8248	20.7687	20.5595	21.36	20.6057	20.9016	20.8257	20.806	21.2619	21.0254	20.8532	20.8657	20.8136	20.9769	20.9315	20.9684	21.0163	21.1547	20.5144	21.1852	Q06180	Ptpn2	PTN2_MOUSE
20.8308	20.9321	20.8018	19.9619	19.9963	20.3223	20.8112	20.7644	19.058	19.1269	19.6375	20.119	19.5969	20.2572	20.4444	20.059	20.4577	NaN	21.4963	19.5298	Q06185	Atp5me	ATP5I_MOUSE
19.2956	19.3186	19.4088	20.5911	19.7584	19.3831	19.5312	19.4783	20.2592	20.0758	19.5058	19.5982	19.4215	20.0212	19.7669	19.4783	20.1411	20.0334	19.6767	19.4752	Q06335	Aplp2	APLP2_MOUSE
18.9364	19.1653	19.2212	19.4583	19.0764	18.7193	19.6542	19.1942	19.7176	19.1571	18.9853	19.3021	19.1392	19.0063	19.3372	19.7286	19.4127	19.0585	19.2495	18.8593	Q06649	Sh3bp2	3BP2_MOUSE
23.6823	23.7579	23.7917	24.1465	23.9416	23.8025	23.8137	23.8258	23.9482	23.9335	23.3798	23.8817	23.6135	24.3598	24.083	23.8232	24.1882	23.4295	23.9266	23.2445	Q07076	Anxa7	ANXA7_MOUSE
22.1093	21.7243	22.1367	22.3736	21.7081	22.0042	21.9344	21.6233	22.5255	22.2497	21.7338	22.6349	22.5383	22.6694	22.377	22.9605	22.4377	22.4592	21.6209	22.4888	Q07113	Igf2r	MPRI_MOUSE
21.2466	21.4221	22.0363	23.4758	22.5724	21.7299	21.9421	21.786	22.8791	22.9973	21.2902	21.868	21.6672	22.6808	21.4606	21.2867	23.6018	22.2755	22.9225	20.3755	Q07417	Acads	ACADS_MOUSE
21.5524	NaN	21.3034	NaN	NaN	NaN	21.9122	NaN	NaN	NaN	21.1755	NaN	NaN	21.8861	NaN	NaN	NaN	NaN	23.1164	NaN	Q07456	Ambp	AMBP_MOUSE
22.6648	23.0031	23.02	22.2453	22.3287	22.3268	22.3195	22.7957	22.4482	21.7523	22.7658	22.2392	21.4089	21.5236	21.6139	22.0841	21.8662	21.5252	21.4303	22.2024	Q07797	Lgals3bp	LG3BP_MOUSE
22.311	22.3872	22.2788	23.2528	22.1556	22.161	22.4136	22.3024	22.3441	22.4938	22.2055	22.4439	22.0711	22.6269	22.5314	22.4492	23.345	21.9114	23.2245	21.8715	Q07813	Bax	BAX_MOUSE
21.3844	21.1261	21.3116	22.3109	21.8102	21.607	21.3671	21.1737	22.3964	21.9841	21.844	21.8768	21.6667	22.039	22.0109	22.0443	22.1012	21.6263	21.4023	21.2343	Q08024	Cbfb	PEBB_MOUSE
20.4592	20.5069	20.5247	20.3286	20.5796	20.5251	20.8037	20.5461	20.8919	20.4932	20.4973	20.7127	20.2012	20.4353	20.3697	20.3377	19.4959	19.7742	19.2189	19.4991	Q08093	Cnn2	CNN2_MOUSE
19.5054	19.4582	19.1486	19.9183	19.2602	19.206	19.4815	19.298	19.6114	19.3677	19.0298	19.7745	20.355	20.3519	20.0618	20.4873	19.4937	20.2491	19.4317	20.5838	Q08122	Tle3	TLE3_MOUSE
20.0887	19.9859	19.9961	20.5964	20.1155	20.228	20.3353	20.2761	20.6309	20.3765	20.1911	20.3566	20.6785	20.6407	20.5928	20.564	20.1901	20.5547	19.6194	20.7017	Q08288	Lyar	LYAR_MOUSE
19.1067	19.3313	19.3687	19.7564	19.1273	19.6053	19.1571	19.1143	20.0079	19.3764	19.8512	19.6077	19.0566	18.6346	18.5656	19.1571	18.7196	19.6507	17.6863	18.9257	Q08509	Eps8	EPS8_MOUSE
19.5679	NaN	NaN	19.5432	19.9314	19.5734	19.1897	19.2458	19.1784	18.1273	19.5423	19.1593	18.3983	NaN	19.0453	19.4352	18.0982	NaN	20.3971	19.5492	Q08642	Padi2	PADI2_MOUSE
21.2422	21.591	21.6202	21.5336	21.3559	21.1995	21.8686	21.6684	21.945	21.8495	21.805	22.1041	21.7603	22.5051	22.0792	21.7868	23.0864	21.947	21.3584	21.3922	Q08857	Cd36	CD36_MOUSE
20.1707	20.2623	20.4022	21.048	20.624	20.1678	20.1303	19.6828	21.1835	20.3553	21.0011	20.7858	20.2141	20.1581	20.2264	20.9557	21.1657	20.2877	19.5693	20.0038	Q08874	Mitf	MITF_MOUSE
19.6159	NaN	19.9424	20.7423	NaN	19.106	20.3122	20.2201	NaN	21.0369	NaN	20.1617	NaN	20.4946	20.6805	NaN	21.8241	NaN	22.0643	NaN	Q08879	Fbln1	FBLN1_MOUSE
19.1733	19.5991	19.3854	19.2739	19.4381	19.494	19.6356	19.3014	19.763	19.4954	19.9463	19.6732	19.2602	19.3845	19.6569	19.3357	19.5143	19.5609	NaN	19.2152	Q08890	Ids	IDS_MOUSE
21.7218	21.4941	21.5377	22.5357	21.7516	21.8715	21.678	21.7077	22.0039	22.0042	21.5807	21.9136	21.9097	21.9956	22.0241	22.0929	22.2898	21.5168	21.9783	21.8653	Q08943	Ssrp1	SSRP1_MOUSE
23.6544	23.5666	23.7763	24.5247	23.4999	23.6648	23.8932	23.6295	24.1272	24.0523	23.7904	23.8802	23.634	24.0306	24.2005	23.9304	24.2813	23.0868	24.4804	23.386	Q09014	Ncf1	NCF1_MOUSE
19.1311	19.0495	18.5866	19.3704	18.7142	18.6984	18.6688	18.563	19.3571	19.0423	18.7872	19.1959	18.9239	19.1736	19.2941	19.3591	20.4447	18.8679	19.5277	19.3502	Q09XV5	Chd8	CHD8_MOUSE
21.7402	21.6138	21.8265	23.4465	21.9146	21.7852	22.0598	22.0023	22.978	23.0002	22.2041	22.5848	22.5789	22.947	22.6273	22.2564	23.0619	22.7549	22.9609	22.149	Q0GNC1	Inf2	INF2_MOUSE
19.7678	19.6163	19.5449	19.8905	19.5667	19.5814	20.1322	19.7794	19.6112	20.1319	19.3677	19.7862	19.7048	20.1473	19.5315	19.4398	21.6222	19.1801	20.9948	19.5031	Q0KL02	Trio	TRIO_MOUSE
19.4148	19.5334	20.1204	20.2094	19.5395	19.5263	19.8833	19.5944	20.2023	19.6064	19.8488	19.6342	20.1475	19.5554	19.5858	19.8152	20.7852	20.4333	18.8121	20.3532	Q0P5W1	Vps8	VPS8_MOUSE
22.0656	21.7948	21.7288	22.2601	22.035	22.2134	22.141	21.8627	22.3575	22.0884	22.1013	22.214	22.0799	22.3406	22.2075	22.1955	22.1469	22.1725	21.9778	22.095	Q0P678	Zc3h18	ZCH18_MOUSE
17.46	17.3864	17.7389	18.3167	17.6808	17.5253	17.5486	17.6124	17.5469	17.8744	NaN	18.1073	19.5114	20.0555	19.2304	19.7906	18.5811	18.9965	19.2906	19.7538	Q0VBD0	Itgb8	ITB8_MOUSE
21.1747	21.0154	21.1602	21.7303	21.4061	21.454	21.3062	21.1368	21.8906	21.5686	21.5305	21.425	21.4931	21.6495	21.5569	21.5577	21.3375	21.4234	20.8113	21.4845	Q0VBL3	Rbm15	RBM15_MOUSE
18.9265	19.1079	19.2195	20.8937	20.4786	19.7733	19.3783	19.1516	20.6329	20.7132	19.9655	19.8075	20.0608	19.7935	19.6561	19.9781	20.7962	21.0248	20.0312	20.5991	Q0VEE6	Znf800	ZN800_MOUSE
19.72	19.0722	19.0461	NaN	19.8816	19.4332	20.0015	19.9155	20.2483	NaN	NaN	20.2268	NaN	19.4687	19.947	20.4269	NaN	NaN	NaN	20.9331	Q0VG62	Rbis	RBIS_MOUSE
21.7835	21.723	21.6833	21.815	21.0393	21.4782	21.7477	21.853	21.5457	21.4873	21.1986	21.4204	21.3385	21.7185	21.6687	21.4616	21.839	21.4075	21.6615	21.1968	Q0VGB7	Ppp4r2	PP4R2_MOUSE
14.8146	NaN	14.6288	16.2659	16.6166	16.0797	16.1912	16.377	17.5146	16.2579	17.2625	17.1618	17.5709	17.5434	17.4346	17.8145	16.8768	16.965	15.7704	17.4227	Q0VGY8	Tanc1	TANC1_MOUSE
21.7949	21.8194	22.2235	23.481	22.3436	21.7861	22.1143	22.1314	22.8217	22.9543	21.7061	21.9771	21.697	22.7562	22.6511	21.6999	23.3933	21.9685	22.7341	21.6264	Q11011	Npepps	PSA_MOUSE
19.8752	19.5822	19.5208	20.0508	20.9696	19.8786	20.9928	20.9884	21.5328	19.8218	21.1955	19.9069	19.7398	21.5315	19.9111	20.4263	20.9962	19.4792	19.4166	21.0552	Q11136	Pepd	PEPD_MOUSE
20.032	19.8074	19.8236	20.3902	20.3156	20.0927	20.0488	20.0625	19.7889	19.8341	19.3382	19.7332	19.8016	19.5975	18.9134	19.5864	20.4762	19.7014	19.8704	20.042	Q148V7	Relch	RELCH_MOUSE
18.1821	17.8377	18.1754	18.4352	18.1156	18.0194	18.5369	18.359	18.9334	18.355	18.493	18.9389	18.4885	18.7445	18.8038	18.6592	18.292	17.9729	17.4752	18.4087	Q149L6	Dnajb14	DJB14_MOUSE
18.4811	18.1207	18.2251	19.366	18.8263	18.8377	18.579	18.5259	19.4117	19.0786	18.9417	18.9629	19.0235	18.9426	19.0257	19.0843	19.2488	19.4277	18.0517	19.0816	Q14AX6	Cdk12	CDK12_MOUSE
18.2537	NaN	16.8808	19.529	18.8836	16.6889	18.6194	18.6913	19.1037	18.9935	NaN	17.0535	16.9806	19.5025	17.1065	16.9954	18.7679	18.9509	18.8797	17.8606	Q14B01	Rnf113a2	Q14B01_MOUSE
20.579	20.2827	20.4	20.7074	20.5533	20.8124	20.8918	20.706	21.1517	20.6358	20.555	20.9382	20.9156	21.0518	20.8139	21.0514	20.3452	20.6348	19.7155	21.1767	Q14C51	Ptcd3	PTCD3_MOUSE
21.7342	21.5233	21.4421	21.7111	21.9935	21.8093	21.8914	21.8836	22.2937	21.6071	22.0356	21.9245	21.9007	21.9978	21.9935	22.3009	22.4053	22.7629	21.922	21.8223	Q14CH1	Mocos	MOCOS_MOUSE
18.4224	18.2151	18.5703	18.7255	18.3934	18.5486	18.5054	18.4293	19.1331	18.5386	18.5214	18.5756	18.5467	18.9671	18.8427	18.7817	18.4449	18.4808	17.5387	18.4223	Q14CH7	Aars2	SYAM_MOUSE
18.4447	NaN	18.5001	18.9106	18.5014	17.9744	18.6464	18.2726	18.98	18.9436	18.3343	18.7932	18.087	19.3848	19.0687	18.592	19.4766	18.7123	19.3961	15.4625	Q18PI6	Cd84	SLAF5_MOUSE
21.755	21.7397	21.565	22.1021	21.8279	21.402	21.699	21.6169	22.029	21.8042	21.2945	21.7593	21.4141	21.4977	21.187	21.4437	22.4942	21.4334	21.3353	21.759	Q1HDU4	Arhgap9	Q1HDU4_MOUSE
21.4215	21.3508	21.3352	22.0129	21.3686	21.5755	21.7723	21.5189	22.1958	22.0219	21.4445	21.8179	21.6989	22.0857	21.8218	21.8678	21.6841	21.7155	21.4347	21.436	Q1HFZ0	Nsun2	NSUN2_MOUSE
23.2418	23.3199	23.3284	23.7735	23.4081	23.6001	23.4505	23.366	23.9041	23.5443	23.6036	23.4314	23.268	23.3775	22.9912	23.7876	22.8433	23.5073	21.9481	23.5361	Q2EMV9	Parp14	PAR14_MOUSE
18.5313	18.529	18.0733	19.3127	18.1423	19.1463	19.4245	18.6406	19.755	19.1623	NaN	18.8424	18.5435	18.8746	18.6908	19.3687	18.8745	19.3454	18.4252	19.6031	Q2HXL6	Edem3	EDEM3_MOUSE
20.1313	20.0765	20.0935	21.8496	20.7131	20.4069	20.5058	20.181	21.2468	21.5715	21.0652	20.3007	20.5668	21.376	20.8665	20.6865	21.2397	21.3178	20.1882	19.6782	Q2KN98	Specc1l	CYTSA_MOUSE
18.7952	19.1158	18.8234	18.7596	18.8437	19.0458	19.0178	18.7753	19.6613	18.519	19.0098	19.2116	NaN	NaN	NaN	NaN	17.4297	19.403	17.4342	19.2797	Q2LKU9	Nlrp1a	NLR1A_MOUSE
20.3757	19.8504	20.3178	22.0652	21.11	20.6208	20.5942	19.9967	21.5996	21.68	21.2319	20.8147	20.8115	20.9651	20.9496	21.069	22.1821	21.381	20.8331	20.9466	Q2NL51	Gsk3a	GSK3A_MOUSE
19.6634	19.6926	19.6434	19.552	19.2622	19.7389	19.4886	19.569	19.9267	19.5865	19.6996	19.7294	20.054	20.0957	20.3237	20.031	18.9001	19.0502	18.6543	19.7694	Q2PFD7	Psd3	PSD3_MOUSE
21.3857	21.3579	21.2874	21.8964	21.6314	22.1947	21.8587	21.761	22.0094	21.3988	21.5502	21.7978	22.2071	22.0212	21.5341	22.4892	21.7945	21.8508	21.881	22.1722	Q2TBA3	Malt1	MALT1_MOUSE
23.1197	22.9876	23.2349	23.8885	23.3367	23.2138	23.3492	23.2489	23.7565	23.6915	23.3216	23.4154	23.2693	23.7498	23.6538	23.3843	24.004	23.183	23.199	22.372	Q2TBE6	Pi4k2a	P4K2A_MOUSE
19.9896	20.0564	20.1362	20.7201	20.0479	20.0569	20.2021	20.4596	20.563	20.6239	20.2215	20.5466	20.4529	20.6989	20.3638	20.307	20.603	20.3107	19.3306	19.7672	Q2TPA8	Hsdl2	HSDL2_MOUSE
19.5026	NaN	19.4569	19.9862	19.7087	19.6197	19.4544	19.2197	20.2431	19.6479	19.8511	19.8312	19.5757	19.7919	19.8317	19.9101	20.0841	20.1046	18.7596	19.7028	Q2VPU4	Mlxip	MLXIP_MOUSE
17.6861	17.4452	18.366	19.4327	17.8414	17.8706	17.9193	17.7755	18.3971	17.8563	18.3107	18.119	17.9668	17.7588	18.5626	18.3336	19.4866	18.1517	19.2569	18.1811	Q2YDW2	Msto1	MSTO1_MOUSE
18.3689	18.3931	18.2494	19.4484	18.6175	18.2814	18.5696	18.4535	18.5467	18.7346	17.0046	18.544	18.6504	18.8421	18.4575	18.7305	19.0501	17.7181	18.7469	16.1821	Q2YDW7	Kmt5a	KMT5A_MOUSE
22.3549	22.4896	22.3866	22.4501	21.9592	22.1959	22.3318	22.4199	22.7406	22.0183	22.6429	22.6574	22.4394	22.5823	22.5926	22.6607	21.1145	22.2657	20.5962	22.6276	Q2YFS3	Pilra	PILRA_MOUSE
20.0491	19.8789	20.3573	21.5308	20.2202	20.2219	20.3133	20.1247	21.072	21.3012	21.0119	20.9383	21.083	21.2059	21.1892	20.9547	21.9884	21.2822	21.3042	20.7612	Q31125	Slc39a7	S39A7_MOUSE
20.0992	20.3479	20.3951	20.0164	20.1472	20.481	20.5296	20.1497	20.682	20.2887	20.5111	20.8678	20.4238	20.2204	20.3029	20.4604	20.2643	19.8826	18.9935	20.5988	Q32NY4	Cnnm3	CNNM3_MOUSE
21.1182	21.3882	21.2054	21.553	21.3069	21.1581	21.4103	21.1441	21.6318	21.5514	21.3307	21.5567	21.072	21.702	21.6544	21.5896	21.7921	21.1015	21.5863	21.195	Q3B7Z2	Osbp	OSBP1_MOUSE
17.705	17.807	17.8998	NaN	18.3076	18.5021	18.395	18.3258	18.6161	18.5365	18.4623	NaN	17.9951	18.3495	18.4333	NaN	18.3383	NaN	17.4563	17.9106	Q3KNJ2	Nhej1	NHEJ1_MOUSE
18.6425	18.3052	17.6263	18.7544	18.9497	18.7821	17.9123	17.9088	17.9059	18.2667	NaN	NaN	NaN	17.5668	18.6383	17.695	19.1575	18.5931	19.0012	NaN	Q3KNM2	Marchf5	MARH5_MOUSE
19.5645	19.4234	19.3353	19.8293	19.9304	19.9604	19.7113	19.6066	19.7271	19.7318	19.6006	19.5808	19.8666	20.0457	20.0555	20.0078	19.5706	19.5084	19.2642	19.8669	Q3SXD3	Hddc2	HDDC2_MOUSE
20.1507	21.8547	19.833	21.9025	19.3569	19.9849	22.1227	21.8905	21.4988	21.4464	20.6828	20.4084	21.9135	21.0985	21.4271	20.6016	20.5262	20.2704	19.5829	22.1678	Q3TA38	Tmem120b	T120B_MOUSE
19.5107	18.9615	19.2311	20.2923	19.7114	19.4016	19.3526	19.6249	20.1138	20.0754	19.6546	19.6569	19.8793	19.9505	20.213	19.6824	19.7828	19.5823	19.2079	19.0615	Q3TAA7	Stk11ip	S11IP_MOUSE
18.9857	19.3055	19.6726	18.9841	19.5833	18.9904	19.3085	19.7748	19.6499	18.4438	20.424	19.1279	18.8432	18.9162	19.4346	19.2635	18.5352	18.7148	18.378	18.2547	Q3TAP4	Ap5b1	AP5B1_MOUSE
20.0752	20.1301	20.0108	20.0249	19.682	19.9006	20.3413	19.8452	20.1243	19.6912	19.8999	20.0215	19.8356	19.8442	20.2843	20.377	19.7462	19.7159	19.0533	20.0366	Q3TAQ9	Wdr36	Q3TAQ9_MOUSE
21.2982	21.2591	21.2179	21.463	21.5922	21.553	21.6179	21.456	21.7323	21.1928	20.962	21.6193	20.9427	21.8159	21.6038	21.1865	NaN	20.5486	20.9652	21.0826	Q3TB92	Milr1	MILR1_MOUSE
24.2381	24.0552	24.0106	23.5689	24.102	24.2659	23.8721	23.9157	24.4405	23.5503	24.2461	23.9956	24.0732	23.6264	23.8526	24.4197	22.8835	23.4637	22.6025	24.2359	Q3TBD2	Arhgap45	HMHA1_MOUSE
20.7243	20.52	20.6837	21.5895	21.0409	20.8835	20.7413	21.1061	21.1419	20.945	21.219	21.3189	20.7287	20.7782	21.418	21.3076	21.4071	20.9243	20.487	21.1601	Q3TBT3	Sting1	STING_MOUSE
21.9558	22.0599	21.6952	21.6956	21.7249	21.9025	21.7978	21.8226	22.2666	21.8645	21.8475	21.8922	21.7739	20.9355	21.7456	21.5527	21.275	21.5747	20.8134	21.9635	Q3TBV4	Kcnk6	Q3TBV4_MOUSE
20.4224	20.2735	20.4133	21.4744	20.7355	20.6942	20.5794	20.4576	21.2375	21.0704	21.1674	20.9535	20.8316	20.7464	20.7831	20.775	21.4676	20.9371	20.6732	20.7698	Q3TC33	Ccdc127	CC127_MOUSE
20.0784	19.4171	19.8943	20.1108	20.0961	20.0991	20.1999	19.9634	20.6416	20.1565	19.7083	20.0574	19.4483	20.2115	20.0058	20.2407	20.8377	20.1612	19.9796	20.2276	Q3TC46	Patl1	PATL1_MOUSE
19.5658	19.2922	20.0094	20.4946	19.701	19.8125	19.8786	20.0212	20.0003	20.3794	19.6809	19.8285	19.4348	20.3825	20.644	19.6915	20.3522	19.809	20.2502	19.2313	Q3TC72	Fahd2	FAHD2_MOUSE
23.3927	23.3251	23.3141	23.6535	23.5764	23.4702	23.6024	23.3925	23.9039	23.4931	23.6567	23.6664	23.4488	23.4257	23.4736	23.6557	23.6886	23.6443	22.4978	23.3964	Q3TC93	Hs1bp3	H1BP3_MOUSE
20.6459	20.9852	21.1466	21.7607	21.3237	21.0079	21.1161	20.4104	21.6601	21.4904	21.3201	21.2597	21.1047	21.3436	21.1849	21.3245	21.8126	21.2642	21.2546	20.5911	Q3TCH7	Cul4a	CUL4A_MOUSE
21.438	21.2882	21.8257	23.2608	22.1526	21.8346	21.5922	21.2506	22.8128	22.6351	22.1827	22.0589	21.9516	22.4717	22.2789	22.2749	22.7284	22.2887	21.998	21.2006	Q3TCJ1	Abraxas2	ABRX2_MOUSE
24.0038	24.0613	24.1301	24.3874	23.8282	23.8731	24.0472	23.8666	24.5693	24.1724	24.4635	24.561	23.8797	23.6405	23.42	23.5062	24.8129	24.2444	22.9117	23.9735	Q3TCN2	Plbd2	PLBL2_MOUSE
18.8112	19.1195	19.1269	19.8274	19.6573	19.3142	19.0516	18.8683	19.9887	19.3169	19.3699	19.4282	19.6159	19.589	19.5319	19.6905	19.9114	19.8101	19.2356	19.2336	Q3TCT4	Entpd7	ENTP7_MOUSE
20.1728	19.6136	19.9459	20.3417	20.4694	20.3946	20.3931	20.4037	20.562	20.384	20.2359	20.3229	20.2759	20.4204	20.7981	20.3422	20.0834	20.3615	19.9945	20.3654	Q3TCX3	Khdc4	KHDC4_MOUSE
21.8939	21.8351	21.8388	22.2797	21.9715	21.8543	21.9698	21.9601	22.1077	22.0363	21.7775	21.783	21.5327	21.7662	21.7678	21.7128	22.0365	21.7735	21.2156	21.4981	Q3TDD9	Ppp1r21	PPR21_MOUSE
20.1293	20.037	20.1262	20.1735	20.136	20.2105	20.2487	20.2529	20.4354	20.0381	19.7812	20.1321	19.8276	19.9668	19.9274	19.932	19.4268	19.9407	18.9668	20.0364	Q3TDK6	Rogdi	ROGDI_MOUSE
23.5338	23.2719	23.2939	24.0461	23.6463	23.688	23.6432	23.4839	24.2703	23.9382	23.3966	23.9382	24.0516	23.9703	23.8293	23.8991	23.7838	24.0266	23.0788	23.9479	Q3TDN2	Faf2	FAF2_MOUSE
22.1759	22.439	22.3242	23.2018	22.7469	22.548	22.6694	22.6433	23.5167	22.6936	23.286	23.0381	22.7103	22.4852	23.1299	23.5467	22.5208	23.2224	21.6576	23.0531	Q3TDQ1	Stt3b	STT3B_MOUSE
18.9942	18.9744	18.7919	20.448	19.5982	18.9717	19.1574	19.0964	19.9911	19.9435	18.5566	19.331	19.0184	19.9762	19.3407	19.3877	20.0832	19.0875	21.1408	18.8466	Q3TDX8	Cyb5r4	NB5R4_MOUSE
17.1799	NaN	17.14	17.4371	17.0574	NaN	17.0411	16.5429	17.6098	17.4349	NaN	NaN	16.9021	NaN	NaN	NaN	17.0529	16.4875	NaN	17.6569	Q3TE80	2410002F23Rik	Q3TE80_MOUSE
22.3158	22.2829	22.0864	22.8306	22.3142	22.1587	22.401	22.4326	22.505	22.2235	22.5258	22.3639	22.4603	22.294	22.3126	22.322	21.4798	21.8518	21.1267	22.0723	Q3TEA8	Hp1bp3	HP1B3_MOUSE
19.2814	19.0053	19.7357	21.6851	20.3042	19.3266	19.0206	18.9363	20.3538	20.88	19.8116	18.9888	19.8944	19.9123	19.2805	18.876	21.2929	19.2069	20.3433	18.9267	Q3TFD2	Lpcat1	PCAT1_MOUSE
20.4759	20.2433	19.9707	21.2007	20.2056	20.4672	20.3188	19.8029	21.0722	20.5438	20.5417	20.8167	20.7381	20.9712	20.8086	20.8314	21.2914	20.5158	21.0957	20.6785	Q3TFQ1	Spryd7	SPRY7_MOUSE
20.193	20.5363	19.8112	20.701	20.5234	20.5378	19.8749	19.7655	20.4576	20.3704	19.8809	19.9599	20.0263	19.7632	19.9507	19.9927	20.1835	19.4163	20.0679	NaN	Q3TGF2	Fam107b	F107B_MOUSE
19.7311	19.8115	19.883	20.7576	19.6203	19.2366	19.6528	19.8024	20.1216	21.2461	19.3128	19.9729	19.5054	20.4461	20.1083	19.5965	20.9464	19.5424	20.9068	19.296	Q3TGW2	Eepd1	EEPD1_MOUSE
23.3099	23.4113	23.8204	22.433	22.9979	23.1547	23.4391	23.582	22.796	22.693	22.8692	23.3338	22.9755	23.3559	23.477	23.4126	21.5632	22.0151	22.4631	22.6787	Q3THE2	Myl12b	ML12B_MOUSE
21.0892	21.4241	21.2181	21.2216	21.1735	21.2388	21.0618	21.1169	21.6818	21.1056	21.2246	21.4933	21.6102	21.1993	21.0186	21.3102	20.96	21.696	20.4017	20.8814	Q3THG9	Aarsd1	AASD1_MOUSE
20.847	20.8105	20.7937	20.6158	20.4793	20.7248	20.7923	20.5794	20.1786	20.685	20.5213	20.4197	20.7604	21.0286	20.8317	20.7696	20.0907	20.8918	20.3268	20.9928	Q3THJ3	Eif1ad	EIF1A_MOUSE
21.6009	21.511	21.5168	21.344	21.3616	21.4769	21.4997	21.6705	21.4369	21.3887	21.5149	21.4572	21.0896	21.9874	21.6783	21.6148	20.9361	20.7665	21.2009	21.2324	Q3THK3	Gtf2f1	T2FA_MOUSE
23.1853	23.1762	23.1256	23.1486	23.1618	23.3284	23.274	23.1701	23.554	23.0945	22.8425	23.3479	23.1013	23.2482	22.9604	23.0525	22.5797	23.095	22.3314	23.3169	Q3THK7	Gmps	GUAA_MOUSE
22.5575	22.5807	22.74	23.6893	22.513	22.6149	22.7172	22.5871	23.0909	23.0329	22.4709	22.7066	22.6962	23.1862	22.9262	22.8758	23.541	23.1948	23.0477	22.4679	Q3THS6	Mat2a	METK2_MOUSE
19.5371	19.4594	19.3307	20.6178	20.0773	19.7466	19.7498	19.5292	20.4943	20.497	20.1605	19.9636	19.6976	19.9132	20.1037	19.9098	20.721	20.2505	20.0699	19.7328	Q3TIR1	Trappc13	TPC13_MOUSE
20.4827	20.3079	20.2449	20.4836	20.4486	20.5039	20.4364	20.3757	20.8454	20.5214	20.5453	20.865	20.5572	20.7171	20.8073	20.9784	20.2139	20.2956	19.6356	20.4724	Q3TIR3	Ric8a	RIC8A_MOUSE
21.1552	21.1198	20.951	21.3089	21.2497	21.199	21.2368	21.0422	21.4786	21.201	21.2282	21.5036	21.3103	21.4745	21.5753	21.6384	21.0544	21.1137	20.3938	21.1339	Q3TIU4	Pde12	PDE12_MOUSE
19.1265	19.3723	19.4895	20.0532	19.078	19.0381	19.5843	19.2438	19.9628	19.659	19.4238	19.6424	19.3782	20.0552	19.6005	19.6425	19.8279	19.5124	19.507	18.8732	Q3TIV5	Zc3h15	ZC3HF_MOUSE
21.6268	21.6083	21.4612	22.0205	21.7157	21.7186	21.8168	21.5981	21.9505	21.7528	21.6484	21.8332	21.6664	22.0018	21.9077	21.8823	22.0464	21.5863	21.4796	21.6127	Q3TIX6	Fubp3	Q3TIX6_MOUSE
25.2583	25.1729	25.2158	25.3869	25.4952	25.4527	25.4521	25.441	25.8581	25.2431	25.3896	25.1441	24.7574	25.3292	25.3808	25.1169	24.7761	24.8966	23.957	24.8191	Q3TIX9	Usp39	SNUT2_MOUSE
18.5552	17.4891	17.8095	18.3558	17.5498	17.7991	18.0643	17.2788	18.8026	17.6308	18.1519	18.4905	17.9162	18.5424	18.0611	18.2171	17.7701	17.937	17.3685	17.7367	Q3TJ91	Llgl2	L2GL2_MOUSE
18.6509	18.6186	18.3244	19.315	18.5373	18.5946	18.4445	18.2551	18.8556	18.8584	18.066	18.804	18.9247	19.3534	18.7176	19.2871	18.3495	18.6423	18.9904	19.1836	Q3TJD7	Pdlim7	PDLI7_MOUSE
20.6673	20.7973	20.7063	21.3465	20.9361	21.098	21.158	20.8388	21.0515	20.8487	20.7632	20.6297	20.8022	20.8694	20.9617	20.8819	20.993	21.0466	20.567	21.3647	Q3TJZ6	Fam98a	FA98A_MOUSE
21.9247	21.984	21.8665	22.3603	22.1352	22.1688	22.3303	22.2134	22.107	22.0393	21.7096	23.1321	22.1148	22.5822	22.4545	22.2311	21.9785	21.9719	22.1784	21.9302	Q3TKT4	Smarca4	SMCA4_MOUSE
18.9897	19.2216	18.6965	20.4399	19.564	19.2685	18.9836	18.7247	20.2754	20.1906	19.7723	19.7836	19.7378	19.7087	19.734	19.7909	20.1266	19.9538	19.2652	19.489	Q3TKY6	Cwc27	CWC27_MOUSE
20.5812	20.791	21.1833	20.9805	20.7088	21.2783	21.003	21.1888	21.5103	20.883	21.5242	21.8449	21.0833	21.0445	21.0974	21.2848	20.3306	20.7103	19.4864	21.1724	Q3TL44	Nlrx1	NLRX1_MOUSE
21.1389	21.5123	21.2178	21.8163	21.0578	21.1578	21.1371	21.3495	21.7737	21.142	20.919	21.2219	21.1496	21.5741	21.4425	21.4306	21.7556	21.6509	21.405	21.1166	Q3TLH4	Prrc2c	PRC2C_MOUSE
21.2862	21.5379	21.7075	21.6817	21.6003	21.5346	21.504	21.6186	22.0246	21.6369	21.306	21.8164	21.6663	21.9221	21.8349	21.6246	20.1089	20.9879	19.6547	20.9562	Q3TLI0	Trappc10	TPC10_MOUSE
18.8491	18.5706	18.8006	20.2917	18.4067	18.0832	18.6186	18.9088	19.048	18.7322	18.4463	18.3715	18.411	19.0554	19.0061	19.016	20.9265	18.693	20.2878	18.5241	Q3TMP1	Gtf3c3	Q3TMP1_MOUSE
22.3694	22.4392	21.975	21.3513	21.5078	22.2343	22.3815	22.2673	21.8703	21.3612	21.8912	22.6159	22.4339	21.9281	22.3408	22.8107	21.2118	21.0862	21.2757	22.6697	Q3TN34	Micall2	MILK2_MOUSE
18.5335	NaN	17.3884	19.0541	18.9256	19.0512	18.4991	NaN	18.7792	18.8469	18.898	19.1283	18.5675	NaN	18.0135	NaN	17.3216	18.8929	17.247	18.3607	Q3TNA1	Xylb	XYLB_MOUSE
18.9947	19.1634	19.0165	19.9456	19.4188	19.0985	19.4122	18.9518	19.6841	19.6844	19.0366	19.4315	19.3142	19.465	19.7153	19.5166	19.7043	19.6713	19.2058	19.1985	Q3TNH5	Fam172a	F172A_MOUSE
20.2612	20.1677	20.3981	21.8494	20.9103	20.3929	20.6922	20.6151	21.4425	21.6002	20.1781	20.762	20.4225	21.6411	21.5524	20.3113	21.6073	20.4235	21.0601	19.6569	Q3TPX4	Exoc5	EXOC5_MOUSE
19.8235	19.6566	19.9645	20.5392	20.0278	20.215	20.0389	20.5709	20.2564	20.2013	19.6209	20.1589	20.0638	20.3957	19.8835	20.1265	20.5629	20.0751	19.8231	20.2802	Q3TQI7		TLS1_MOUSE
17.9905	18.5123	18.9014	18.7139	19.0434	18.7323	19.0444	18.905	19.0398	19.0249	18.8814	19.0897	18.8356	19.6499	19.5105	19.2512	18.9888	19.0608	17.9782	18.5346	Q3TRM4	Pnpla6	PLPL6_MOUSE
25.5538	25.4339	25.5754	25.9533	25.9201	25.6324	25.5513	25.5072	26.1415	25.7906	25.6407	25.5759	25.4544	25.8939	25.7126	25.8203	25.627	25.3969	24.9797	24.7188	Q3TRM8	Hk3	HXK3_MOUSE
20.4832	20.5314	20.5097	20.9394	20.7861	20.7932	20.6172	20.8487	20.8213	20.7984	20.8292	20.8181	20.8634	20.8735	21.1398	20.9442	20.5424	20.6968	20.1512	20.8655	Q3TSG4	Alkbh5	ALKB5_MOUSE
19.6502	18.9861	19.398	19.2864	19.5285	19.377	19.7017	19.3371	19.4798	19.3739	19.243	19.5529	19.2355	19.6638	19.3942	19.5402	19.4068	18.7399	19.0071	19.0442	Q3TT38	Ilrun	ILRUN_MOUSE
20.7059	20.4121	21.3511	21.2228	20.6445	20.264	20.9228	21.6124	22.3136	21.2257	21.9266	21.2425	20.6289	20.898	21.2246	21.9267	21.1271	21.4377	20.5854	20.6764	Q3TTA7	Cblb	CBLB_MOUSE
20.3291	19.9347	20.3681	20.4477	20.3585	20.3146	20.3002	20.3993	20.6647	20.3903	20.0561	20.4265	20.5556	20.3846	20.3124	19.537	19.5114	20.1983	18.3445	19.5986	Q3TUH1	Tamm41	TAM41_MOUSE
20.0401	19.9614	20.25	21.4899	20.5624	20.4232	20.5247	20.3123	20.9634	21.2159	20.4362	20.6986	20.3362	21.5394	21.2743	20.4595	21.2572	20.5952	21.7466	20.7874	Q3TVI8	Pbxip1	PBIP1_MOUSE
20.2777	NaN	NaN	20.0628	20.2442	20.4149	20.5447	NaN	20.081	19.9599	20.1858	20.372	NaN	19.7905	20.0236	20.078	20.271	NaN	20.0251	NaN	Q3TVP5	Otulinl	OTULL_MOUSE
26.0786	26.1994	26.2511	25.4158	26.1758	26.1204	26.2814	26.244	26.1959	25.4459	26.0888	26.0926	25.6508	25.7163	26.0631	26.1372	25.3685	25.2579	24.0474	25.7344	Q3TW96	Uap1l1	UAP1L_MOUSE
19.0391	19.2982	18.8553	19.411	19.157	19.5894	19.1973	18.824	19.6642	19.45	19.398	19.4493	19.1893	19.7371	19.4618	19.5101	19.2536	19.3171	19.3105	19.4064	Q3TWF6	Wdr70	WDR70_MOUSE
19.4873	19.3677	19.4252	19.2704	19.0936	19.5662	19.5486	19.7206	19.5304	19.3228	19.2027	19.6284	19.4295	19.4988	19.5715	19.9476	19.2088	19.2478	18.9072	19.9082	Q3TWI9	Tmem63b	CSCL2_MOUSE
20.3402	20.4111	20.4147	20.976	NaN	20.3695	20.5054	NaN	20.8682	20.7747	20.148	20.6396	20.3171	20.6863	20.5564	NaN	20.9081	NaN	20.0601	NaN	Q3TWL2	Pip4p1	PP4P1_MOUSE
23.2989	23.4527	23.7324	23.4952	23.5744	23.3957	23.3933	23.4993	23.5601	23.5017	23.2744	23.2656	23.0908	23.8793	23.781	23.4881	22.9113	23.1122	23.2111	22.8059	Q3TWW8	Srsf6	SRSF6_MOUSE
19.8799	19.7281	19.7652	20.8565	20.0482	19.927	20.0791	19.9575	20.7108	20.5032	20.015	20.2814	20.279	20.9905	20.6785	20.5441	20.8705	20.478	20.1015	20.214	Q3TX08	Trmt1	TRM1_MOUSE
23.3722	23.1794	23.3423	23.7107	23.3306	23.318	23.5301	23.3243	23.7239	23.5858	22.8133	23.5645	23.2908	23.7983	23.2845	23.5206	23.6321	23.3037	23.2205	23.2517	Q3TXS7	Psmd1	PSMD1_MOUSE
20.9674	21.0214	21.0173	20.5286	20.7743	21.1472	20.998	21.12	20.9499	20.3091	20.7492	20.9831	20.8767	20.8904	21.0166	20.9795	19.7176	20.5279	19.8162	21.2243	Q3TXT3	Inip	SOSSC_MOUSE
21.3193	21.3	21.1513	21.2294	21.1567	21.2071	21.4377	21.2741	21.72	21.1734	21.5184	21.3341	21.5153	21.4413	21.5005	21.8876	21.1679	21.683	20.3313	21.8088	Q3TXU5	Dhps	DHYS_MOUSE
17.0932	NaN	17.3061	20.5668	15.1039	17.9044	14.9289	17.8561	19.8171	19.8643	18.6106	18.599	18.2109	19.0835	18.6821	18.6156	20.3199	19.309	19.3812	17.8951	Q3TXX3	Zfyve27	ZFY27_MOUSE
18.2183	18.6567	19.0621	18.4378	18.1682	18.4575	18.363	18.6294	18.1113	18.686	18.305	18.3707	17.655	18.6534	18.6299	18.7462	19.3933	18.8534	19.6467	18.1721	Q3TYA6	Mphosph8	MPP8_MOUSE
19.727	19.5801	19.6785	20.2331	19.8251	19.304	19.9052	19.2515	20.1968	19.6743	19.5601	20.1727	19.7153	19.2424	19.3214	19.8664	19.5001	20.0806	18.9966	20.0644	Q3TYD6	Lmtk2	LMTK2_MOUSE
21.4302	21.5044	21.6432	22.2041	21.208	21.4893	21.7476	21.5388	21.6244	21.7824	21.2609	21.6502	21.1311	21.8018	21.39	21.2805	22.4053	21.206	22.3198	21.1246	Q3TYS2	Cybc1	CYBC1_MOUSE
21.3198	21.1969	21.3201	21.6503	21.1511	21.3497	21.3734	21.3443	21.5925	21.1273	21.488	21.4053	21.3818	21.2659	21.3958	21.7625	21.5785	21.0211	21.1923	21.3012	Q3TYX3	Smyd5	SMYD5_MOUSE
19.9816	19.8514	20.0039	20.5944	20.7042	20.1096	20.1495	20.0822	20.7727	20.4395	20.2417	20.3143	20.2314	20.5416	20.5873	20.5922	20.217	20.2818	20.8841	20.3078	Q3TZM9	Alg11	ALG11_MOUSE
20.7477	20.6534	20.8554	21.5633	20.8729	20.9299	20.8255	20.7692	21.3522	21.3176	20.7626	20.8407	20.961	21.5126	21.1524	21.1788	20.9501	20.7055	21.1222	20.6708	Q3TZZ7	Esyt2	ESYT2_MOUSE
18.921	19.3365	19.5892	19.6086	19.4684	19.5948	19.416	19.2573	20.1237	19.0371	19.8703	19.6614	18.942	19.1335	18.8588	19.6262	18.6952	19.5558	17.967	20.1018	Q3U0B3	Dhrs11	DHR11_MOUSE
19.82	19.2105	19.5418	20.3559	20.1591	19.8966	19.7584	19.4865	20.4326	20.3276	19.752	19.8938	19.6007	20.3369	20.0642	19.6688	20.095	20.1613	19.7805	19.6891	Q3U0J8	Tbc1d2b	TBD2B_MOUSE
18.8409	18.6306	18.6796	19.832	18.4322	19.219	19.1342	18.8915	19.3142	19.1603	18.0945	19.2211	19.0385	19.2377	18.381	18.9124	20.2075	18.2915	19.9602	19.1413	Q3U0K8	Ogfod1	OGFD1_MOUSE
19.7765	20.007	20.8209	21.4973	19.6971	19.6462	20.3224	20.5725	20.3739	20.9872	19.8551	20.263	20.112	20.4867	21.2077	20.4092	20.6727	19.546	20.7466	19.4456	Q3U0M1	Trappc9	TPPC9_MOUSE
23.6942	23.6489	23.9911	24.7092	24.0817	23.8857	24.0248	23.9075	24.7454	24.3585	23.7702	23.9226	24.1118	24.2495	24.1762	24.0171	24.7574	23.9882	24.5675	23.63	Q3U0V1	Khsrp	FUBP2_MOUSE
21.2025	21.0064	21.2274	21.9702	21.0111	21.3875	21.1044	21.3858	21.8361	21.7367	20.896	21.7056	21.6501	21.4119	21.6344	21.8383	21.964	21.4581	21.426	21.1071	Q3U0V2	Tradd	TRADD_MOUSE
16.362	NaN	NaN	16.6902	15.9745	16.2847	16.7338	16.5093	16.9046	16.8386	16.708	16.676	16.3378	16.9243	16.7979	16.8178	NaN	15.795	NaN	16.1823	Q3U0X6	Zfp217	Q3U0X6_MOUSE
18.4046	18.3315	NaN	NaN	18.3806	NaN	NaN	18.4174	NaN	NaN	18.7681	18.7934	NaN	18.9375	NaN	18.4418	NaN	18.3171	18.1391	18.3524	Q3U155	Ccdc174	CC174_MOUSE
21.6003	21.2938	21.2089	21.675	21.2387	21.647	21.4986	21.3015	22.0578	21.3654	21.6048	21.8925	21.8262	21.7759	21.7729	21.6805	21.2309	21.4214	20.7633	21.6518	Q3U182	Crtc2	CRTC2_MOUSE
19.7705	20.7934	19.6153	20.3121	19.9447	20.2614	20.1008	19.9271	20.3047	19.9085	19.7854	19.6766	19.5743	20.2617	20.3336	19.877	20.7787	18.815	20.5517	19.6472	Q3U186	Rars2	SYRM_MOUSE
20.0907	20.0014	19.7828	20.0782	19.2873	NaN	20.1241	19.7275	20.5916	20.0901	20.0665	20.6185	20.0606	19.9932	20.1076	20.69	18.6875	19.9152	17.6091	20.6527	Q3U1C4	Secisbp2	Q3U1C4_MOUSE
20.3295	20.3011	20.3223	21.1152	20.3574	20.5598	20.5317	20.2509	21.1758	20.8389	20.396	20.7462	20.478	20.8951	20.9994	20.9255	20.599	20.2955	20.0166	20.3073	Q3U1F9	Pag1	PHAG1_MOUSE
23.148	22.9661	23.0971	23.2895	23.1941	23.1533	23.2737	23.2494	23.5012	23.0539	23.0729	23.5289	23.5673	23.4609	23.3155	23.4357	22.8588	23.3921	22.8871	23.427	Q3U1J4	Ddb1	DDB1_MOUSE
22.1888	22.1615	22.4498	23.0169	22.6026	22.295	22.4099	22.2867	22.9324	22.7201	21.9099	22.3534	22.0346	22.6189	22.48	22.1078	22.6863	22.3777	22.0677	21.5779	Q3U1Y4	Dennd4b	DEN4B_MOUSE
22.3869	22.4329	22.5719	23.0865	22.6976	22.4265	22.5097	22.5073	23.1101	22.8322	22.0559	22.7236	22.5042	22.7458	22.6551	22.31	23.1023	22.3602	22.9473	22.0214	Q3U1Z5	Gpsm3	GPSM3_MOUSE
19.2752	19.4135	19.5716	19.5813	19.3166	19.9673	19.4949	19.3482	19.9237	19.5927	19.6111	19.8984	19.6953	19.6144	19.1464	19.3877	19.7425	19.3357	18.9917	19.1294	Q3U214	Mast3	MAST3_MOUSE
18.8467	18.3778	18.8818	18.9856	18.8503	19.0756	18.9612	18.8369	19.2516	18.8323	18.7536	19.189	18.756	19.041	18.9866	18.829	NaN	18.8902	NaN	19.0757	Q3U269	Tstd2	TSTD2_MOUSE
17.9174	18.5096	18.3468	18.6453	18.9823	18.8583	18.3619	18.122	18.7572	18.9655	18.7323	18.8344	18.3817	18.6525	18.5798	18.4175	NaN	17.7823	NaN	NaN	Q3U288	Znf710	ZN710_MOUSE
17.0174	17.2963	18.3547	18.7145	18.0166	18.2851	18.0817	17.7649	18.7141	18.1145	18.3642	18.4495	18.4056	18.3945	18.1344	18.5042	18.4544	17.6375	16.5912	17.4645	Q3U2A8	Vars2	SYVM_MOUSE
21.2353	21.0549	21.0542	21.5726	21.5144	21.5112	21.4083	21.3875	21.883	21.3765	21.3935	21.5557	21.2711	21.4496	21.4162	21.2492	21.6903	21.3885	21.1118	21.2477	Q3U2C5	Rnf149	RN149_MOUSE
19.5934	19.5018	19.5198	19.6446	19.6087	19.8361	19.7851	19.6494	20.363	19.5706	19.4381	19.8549	19.7407	19.587	18.7824	19.547	19.98	19.8834	18.5514	19.6154	Q3U2I3	Fhip1b	FHI1B_MOUSE
17.8101	17.6341	17.7753	18.3693	17.9507	18.1857	17.9639	17.8306	18.6651	18.0032	18.0365	18.1102	17.9033	18.301	18.0755	18.0913	18.2447	17.8711	17.6998	17.8066	Q3U2K0	Fam193b	F193B_MOUSE
21.1253	20.8825	20.8973	21.4252	20.8753	21.2176	21.2837	21.0351	21.5941	21.1294	21.1319	21.1342	21.4306	21.0919	21.2731	21.4107	20.4786	21.2719	19.9204	21.584	Q3U2P1	Sec24a	SC24A_MOUSE
23.8388	23.9849	24.1019	23.983	23.801	23.7153	24.1375	24.207	23.9571	23.8683	23.8351	24.371	24.7113	24.671	25.0571	24.8439	23.9754	24.014	23.5778	24.2547	Q3U2S8	Hvcn1	HVCN1_MOUSE
20.3929	20.0916	20.1547	20.8999	20.5317	20.562	20.5752	20.3387	21.1795	20.4743	20.7901	20.7078	20.3778	20.2985	20.321	20.7167	20.038	20.5898	19.5255	20.7484	Q3U308	Ctu2	CTU2_MOUSE
19.9853	19.896	19.9531	19.8442	19.7753	20.1099	19.9121	20.0544	20.3542	19.7468	19.8821	20.2449	20.0571	20.0898	20.0245	20.2591	19.6941	19.8069	19.3507	19.9976	Q3U319	Rnf40	BRE1B_MOUSE
16.3448	NaN	16.2327	16.8728	16.6051	16.1331	15.7932	15.4998	17.3803	NaN	16.6941	17.3343	16.4408	17.3735	17.1602	17.212	16.7967	NaN	NaN	NaN	Q3U3C9	Gse1	GSE1_MOUSE
19.3187	19.0229	19.4224	19.4118	19.0459	19.594	18.99	19.0803	19.7446	19.1731	19.4661	19.1909	18.9474	19.0448	18.813	19.4107	19.0762	18.7111	18.9181	19.5063	Q3U3I9	Znf865	ZN865_MOUSE
19.0138	18.8354	18.7141	19.5539	18.8653	19.2662	18.8552	18.6431	19.7538	19.5499	19.4582	19.5498	18.4831	19.5504	19.5614	19.2965	19.2762	19.2884	19.371	18.319	Q3U3N6	Tepsin	AP4AT_MOUSE
21.4422	21.5717	21.4954	20.7913	21.0143	21.3255	21.5058	21.531	21.0287	20.5807	21.1657	21.2019	20.9197	21.3362	21.294	21.4155	21.3763	20.2562	21.3962	21.1938	Q3U3R4	Lmf1	LMF1_MOUSE
17.2337	17.4349	17.5493	20.1945	20.1653	17.8732	17.7739	17.938	18.5073	19.1171	NaN	17.8181	17.7965	19.3368	18.7289	NaN	21.033	19.6944	21.2068	17.0785	Q3U466	Cln6	Q3U466_MOUSE
22.1789	21.9153	22.0602	23.0971	22.4469	22.2852	22.2341	22.0625	23.3038	23.0442	23.0995	22.8857	22.7118	22.7073	22.7624	22.7342	23.2786	22.8591	21.6798	22.4832	Q3U481	Mfsd12	MFS12_MOUSE
19.9166	20.0138	20.3438	20.3906	20.2189	20.6252	20.3762	20.344	20.8639	20.3682	20.6928	20.5687	20.4773	20.6219	20.6661	20.8733	20.1054	19.9629	19.436	20.1695	Q3U487	Hectd3	HECD3_MOUSE
26.1562	26.2963	25.848	26.4519	26.2226	26.5551	25.4636	25.4552	26.6468	25.8055	26.4277	25.8586	24.8937	25.2592	24.7588	25.7297	25.7717	25.5573	23.4568	25.6604	Q3U5Q7	Cmpk2	CMPK2_MOUSE
20.7807	20.667	20.621	20.7333	20.8665	21.1396	21.0584	20.8911	21.4381	20.2342	20.4773	21.1427	21.0668	20.9936	20.8726	20.9525	20.1729	21.1996	20.1724	21.6294	Q3U6Q4	Pik3r6	PI3R6_MOUSE
25.3653	25.2992	25.2488	25.5944	25.4995	25.729	25.6397	25.4658	25.936	25.2179	25.5555	25.4176	25.5723	25.6582	25.3846	25.9188	25.1047	25.4142	24.61	25.7687	Q3U7R1	Esyt1	ESYT1_MOUSE
23.7071	23.9706	18.091	21.0115	22.946	23.2534	23.5833	23.8369	21.9611	21.6511	21.8622	22.7439	22.1664	22.3724	22.404	22.6201	19.7215	20.9308	21.0053	22.5046	Q3U821	Wdr75	WDR75_MOUSE
19.4545	19.5222	19.4932	20.0331	19.6008	19.367	19.7062	19.4287	19.8965	19.7474	19.352	19.7322	19.4171	19.6831	19.8254	19.6977	20.0497	19.725	19.2365	19.3134	Q3U829	Ap5z1	AP5Z1_MOUSE
16.6792	16.8273	16.6659	18.4202	17.4129	17.1696	17.0276	17.1493	18.1243	17.3869	17.3206	16.9408	17.1884	17.9891	NaN	17.5074	17.8232	17.3725	17.0599	16.3614	Q3U8K7	Kmt5b	KMT5B_MOUSE
22.3283	22.3088	22.2457	22.8284	22.4956	22.4141	22.5272	22.5073	22.8319	22.3194	21.8277	22.5761	22.1789	22.4221	22.5205	22.5351	21.6407	22.3045	21.6263	22.1738	Q3U9G9	Lbr	LBR_MOUSE
20.1012	20.0759	20.3065	22.2363	20.84	20.2936	20.4505	20.0509	21.9841	22.1791	20.3161	21.3299	20.803	21.8371	21.8125	20.4274	22.3006	21.1604	21.9801	19.3378	Q3U9N9	Slc16a10	MOT10_MOUSE
20.8176	20.3955	20.7289	21.4329	21.0856	21.0624	20.9769	20.8296	21.3681	21.0984	21.1762	21.1995	21.2303	21.1767	21.3951	21.4362	20.6305	20.8907	20.5636	20.9597	Q3UA06	Trip13	PCH2_MOUSE
22.168	22.1409	22.3148	22.5193	22.3693	22.2455	22.4078	22.2992	22.667	22.3464	22.4251	22.5354	22.4867	22.5705	22.7186	22.6314	22.0655	22.171	21.1448	22.0141	Q3UBG2	Pid1	PCLI1_MOUSE
20.4735	NaN	20.3515	NaN	19.9348	20.6868	NaN	NaN	21.063	20.4648	20.9939	20.6377	20.8693	20.5895	20.6912	20.9226	NaN	20.8113	NaN	20.8048	Q3UBX0	Tmem109	TM109_MOUSE
19.3627	NaN	NaN	NaN	18.6479	NaN	19.1427	19.241	19.7067	18.5006	19.1559	19.2434	18.5349	NaN	19.5413	19.2426	NaN	NaN	NaN	18.535	Q3UC65	Rsrp1	RSRP1_MOUSE
20.5282	20.37	20.2768	20.5873	20.6061	20.4041	20.571	20.7091	20.8718	20.5606	20.7956	21.1059	20.5679	20.4776	20.8938	20.8671	19.9067	20.6044	19.6502	20.3371	Q3UCV8	Otulin	OTUL_MOUSE
18.8628	18.7049	18.8284	18.7598	18.6616	19.4962	18.6549	18.7133	19.2609	18.5529	19.0106	18.7578	18.8259	18.7548	18.7932	19.1463	18.4983	18.8881	17.3059	19.3567	Q3UD82	Parp8	PARP8_MOUSE
22.0103	21.7426	21.8052	22.8674	22.0731	21.9951	21.9127	22.0194	22.5013	22.2214	22.223	22.3738	22.113	22.1959	22.3057	22.2227	22.4799	21.9312	21.9485	21.9023	Q3UDE2	Ttll12	TTL12_MOUSE
23.0503	22.9221	22.9182	23.7644	23.4839	23.493	23.2243	23.2266	23.8485	23.65	22.9814	23.8303	23.2687	23.5387	23.223	22.9474	23.5614	23.2623	23.2384	23.4364	Q3UDF0	Slc2a6	GTR6_MOUSE
21.952	22.1027	22.0089	22.746	22.4079	22.4224	21.9902	21.9571	22.5481	22.2795	21.9008	21.8933	21.5723	22.0746	21.5355	22.0975	21.8951	21.7187	21.4033	21.6084	Q3UDK1	Trafd1	TRAD1_MOUSE
22.3737	22.3723	22.366	22.3665	22.4494	22.4548	22.4648	22.3588	22.813	22.0973	22.5278	22.3018	22.0608	22.1476	22.1487	22.3151	21.943	22.2984	21.3734	22.4951	Q3UDP0	Wdr41	WDR41_MOUSE
19.2849	19.6052	19.5863	19.709	NaN	19.3459	19.7222	19.6548	19.442	20.0542	19.029	19.9658	19.8672	20.1388	19.9236	20.2012	19.0467	NaN	NaN	19.361	Q3UDR8	Yipf3	YIPF3_MOUSE
23.0843	22.9318	23.0943	23.9791	23.4645	23.21	23.2996	22.9639	24.1227	23.6966	23.5665	23.7503	23.7898	23.8951	23.6488	23.8165	23.7467	23.4347	22.6813	23.1705	Q3UDW8	Hgsnat	HGNAT_MOUSE
21.0661	21.0432	20.9429	21.3519	21.1777	21.1705	21.0619	21.1344	21.7189	21.057	21.3374	21.1095	21.1503	21.2032	21.1645	21.2129	21.0972	21.0142	20.5394	21.2686	Q3UE31		K0930_MOUSE
22.2185	22.1547	22.4693	20.9814	22.3368	22.4395	22.2068	22.2364	22.0506	22.603	22.3535	19.648	22.176	20.5397	22.7917	22.6608	21.8634	22.3384	22.1126	21.371	Q3UE37	Ube2z	UBE2Z_MOUSE
20.6374	20.753	21.0233	21.6966	21.0574	20.7042	20.7309	20.9548	20.9587	21.3748	20.3673	20.7032	20.5833	21.3419	21.1741	20.7534	21.6286	20.4115	21.5094	20.5434	Q3UEB3	Puf60	PUF60_MOUSE
20.8763	20.8126	20.9676	21.3619	21.0924	20.7999	20.976	20.8986	21.3987	21.104	20.8476	20.867	20.6026	21.0962	21.1546	20.6803	21.6813	20.7781	21.2184	20.2673	Q3UFK8	Frmd8	FRMD8_MOUSE
19.8662	19.7389	19.7749	19.9771	19.6994	19.9112	20.0317	19.9949	20.3665	19.664	19.7727	20.1729	19.9147	19.9018	19.7307	19.4253	18.9563	19.8408	18.8796	19.9554	Q3UFS0	Zyg11b	ZY11B_MOUSE
22.1689	22.0971	22.0606	22.3811	22.2786	22.2636	22.3066	22.1649	22.8979	22.2212	21.9408	22.3919	22.3276	22.3851	22.3976	22.68	22.0112	22.4148	21.0508	22.441	Q3UFY7	Nt5c3b	5NT3B_MOUSE
19.6387	19.4484	19.8163	19.4647	19.242	19.7986	19.8753	20.2397	19.3615	19.4632	19.295	19.7168	19.7917	19.9968	19.8407	19.9309	19.4447	19.4937	19.2539	19.3015	Q3UFY8	Trmt10c	TM10C_MOUSE
21.5773	21.8384	21.9355	22.0247	21.7786	21.8	22.1959	21.8302	22.2175	22.0104	21.8966	22.007	21.382	21.852	21.7277	22.0612	21.8924	21.5392	21.5558	21.6784	Q3UGR5	Hdhd2	HDHD2_MOUSE
21.3506	21.2941	21.4057	20.6644	21.2931	21.3387	21.3931	21.6007	21.1941	20.5742	20.5667	21.3538	21.1754	20.9518	20.4915	20.8639	19.6884	20.007	19.5923	20.8741	Q3UGY8	Arfgef3	BIG3_MOUSE
19.453	19.2292	19.2621	19.406	19.5834	19.5951	19.5858	19.5291	19.7362	19.0912	19.7005	19.6672	19.3227	19.1617	19.5648	19.8785	19.0396	19.0096	16.9243	19.4855	Q3UH06	Rreb1	RREB1_MOUSE
18.7373	19.064	18.7824	19.5484	19.0211	18.8464	19.3475	18.8447	20.2153	19.2412	19.4539	19.4821	18.6742	19.6772	19.3981	19.0145	20.2887	19.5768	19.4454	19.2466	Q3UH60	Dip2b	DIP2B_MOUSE
19.8341	19.8877	19.6852	19.4602	19.1578	19.6353	19.8869	19.5121	20.0821	19.5588	19.7408	20.5457	19.8043	19.8345	19.9997	19.8425	19.6051	19.6	19.6043	19.9693	Q3UH93	Plxnd1	PLXD1_MOUSE
20.3707	20.3898	20.3294	20.831	20.7793	20.3347	20.4428	20.1861	20.6613	20.6594	20.0722	20.5278	20.2028	20.4196	20.1494	19.9922	20.9953	20.5207	20.2662	20.4701	Q3UHA3	Spg11	SPTCS_MOUSE
20.0621	20.1611	20.1945	20.6472	20.2976	20.3963	20.5187	20.5023	20.7932	20.5616	20.4459	20.5539	20.5665	20.7321	20.6905	20.6154	20.9923	21.1005	20.8047	20.7846	Q3UHB1	Nt5dc3	NT5D3_MOUSE
19.4548	19.0267	19.0679	20.4713	19.114	18.8608	19.7203	19.4719	20.3458	20.0543	19.5876	19.7433	19.5614	19.766	19.9656	19.7221	18.6249	18.7929	19.1065	19.0363	Q3UHC0	Tnrc6c	TNR6C_MOUSE
20.2223	20.4131	20.0299	21.8523	20.0432	20.1923	20.5498	20.4646	21.0112	20.9573	20.7936	20.6324	20.4412	20.7316	20.4493	20.6878	22.1718	20.4497	21.5179	20.7325	Q3UHC1	Rapgef1	Q3UHC1_MOUSE
21.1813	21.1333	21.0432	21.0503	21.0616	21.2275	21.136	21.0929	21.4914	20.995	21.046	21.0796	20.7298	21.0798	20.7553	20.7746	19.5856	20.8074	20.1323	21.0809	Q3UHC2	Lrrk1	LRRK1_MOUSE
21.2168	21.2108	21.2764	22.3181	21.4503	21.3134	21.5525	21.3076	21.9597	21.7981	21.5107	21.8759	21.5553	21.8821	21.7234	21.5597	22.7676	21.8176	21.5848	21.0701	Q3UHD6	Snx27	SNX27_MOUSE
20.3202	20.1853	20.3221	20.7347	20.194	20.3824	20.4052	20.5074	20.9227	20.3047	20.5711	20.5826	20.3946	20.6407	20.4963	20.6777	19.8344	20.2066	19.3724	20.0919	Q3UHH1	Zswim8	ZSWM8_MOUSE
17.5498	15.2716	17.8037	17.4387	18.0746	16.3961	16.1586	17.6757	17.7741	18.3615	17.5503	17.5694	18.5452	18.2004	17.8931	17.3747	19.3438	17.8377	19.2109	18.4291	Q3UHH8	Gxylt1	GXLT1_MOUSE
22.1617	22.1688	21.9949	22.182	22.18	22.2063	22.3224	22.2519	22.468	22.0299	21.67	22.3716	21.9956	22.2135	21.7376	22.0881	21.807	21.9333	21.558	22.0507	Q3UHJ0	Aak1	AAK1_MOUSE
18.0274	17.9111	18.0116	18.263	18.0467	18.0274	18.2314	18.2388	18.9701	18.0641	17.8744	18.4963	18.3711	18.8959	19.0178	18.9818	18.1733	18.7291	17.5815	18.39	Q3UHK8	Tnrc6a	TNR6A_MOUSE
20.4181	20.2291	20.4336	21.5062	20.8925	20.7458	20.8688	20.6591	21.6037	21.1927	21.0259	21.2739	20.8876	21.2998	21.2553	20.7984	21.3317	20.5073	20.9903	20.5628	Q3UHQ6	Dop1b	DOP2_MOUSE
22.2211	22.0616	22.2229	22.3063	22.1507	22.162	22.2676	22.1304	22.5491	22.239	22.1865	22.5331	22.1966	22.5952	22.085	22.4352	22.0035	22.1742	21.5991	22.2117	Q3UHX2	Pdap1	HAP28_MOUSE
19.9829	20.0507	20.1152	20.2585	20.328	20.2367	20.3621	20.2712	20.9174	20.1908	20.6375	20.4737	20.7365	20.5206	20.2732	20.7921	19.1162	20.5552	18.5383	20.544	Q3UHX9	Spout1	CI114_MOUSE
19.9689	20.3223	20.0489	19.4016	20.0956	19.9413	19.6952	20.2134	20.1569	19.4179	18.9137	19.9156	19.7149	19.8933	19.5127	19.7883	18.8379	19.8038	19.2281	19.0606	Q3UI43	Babam1	BABA1_MOUSE
24.3726	24.299	24.2876	24.8129	24.4585	24.4414	24.349	24.2748	24.9279	24.5147	24.2225	24.5535	24.0439	24.2347	23.5375	23.3194	24.4481	24.1112	23.4528	24.071	Q3UIA2	Arhgap17	RHG17_MOUSE
26.4453	26.5917	26.4771	24.9492	26.2295	26.6194	26.704	26.5127	26.6588	25.6981	26.6939	26.6974	26.4685	26.2577	26.5392	26.8392	24.4665	26.036	23.4326	26.3834	Q3UIR3	Dtx3l	DTX3L_MOUSE
21.3674	21.6825	21.5697	21.4766	21.1216	21.3896	21.49	21.491	21.3775	21.1747	21.0702	21.1566	20.5706	20.6666	20.9571	20.7983	21.6657	20.9629	21.2065	21.1755	Q3UIU2	Ndufb6	NDUB6_MOUSE
22.1654	22.252	22.2004	22.3832	22.2625	22.3234	22.2926	22.25	22.5047	22.2979	22.0663	22.4228	22.2429	22.5575	22.479	22.572	22.1431	22.3343	21.8819	22.1437	Q3UJB0	Sf3b2	Q3UJB0_MOUSE
22.3253	22.3506	22.6062	23.0467	22.5046	22.3925	22.4209	22.6712	22.7397	22.8486	22.4005	22.8165	22.7662	22.7408	23.125	22.9895	23.0296	22.4069	22.5324	22.5214	Q3UJB9	Edc4	EDC4_MOUSE
21.9167	21.8275	21.8644	22.2501	21.8232	21.9344	21.7652	21.996	22.2628	22.0102	21.3807	22.1384	22.0725	22.2594	22.3594	22.2286	22.0443	22.0486	21.5769	21.9187	Q3UJD6	Usp19	UBP19_MOUSE
19.2028	19.7173	19.7209	20.3321	20.1313	20.0782	19.9404	19.8037	20.8178	20.2757	20.4527	20.0773	20.0866	19.9501	19.9742	20.1321	20.1027	20.374	19.3909	20.3084	Q3UJU9	Rmdn3	RMD3_MOUSE
18.6764	18.5881	NaN	NaN	NaN	18.9712	NaN	NaN	19.2121	18.5675	18.748	NaN	18.6361	18.8952	18.762	18.7091	18.8569	NaN	NaN	NaN	Q3UJV1	Ccdc61	CCD61_MOUSE
20.6921	20.2783	20.2486	21.145	20.7756	20.9679	20.5655	20.3081	21.4177	20.8	21.1578	20.8388	20.9562	21.1779	20.8739	21.4329	20.9035	21.147	20.1923	21.4753	Q3UKC1	Tax1bp1	TAXB1_MOUSE
23.0284	22.8015	22.9	24.1155	23.3173	23.3777	23.2248	23.044	24.1131	23.7989	23.3248	23.6877	23.5951	23.5708	22.9971	23.159	23.4859	23.6784	22.7665	23.5101	Q3UKJ7	Smu1	SMU1_MOUSE
19.4464	19.9985	20.1663	20.5216	19.4058	20.1957	20.2994	20.1772	20.3301	20.2711	20.0708	20.3502	20.0938	20.6396	20.5219	20.4254	20.3981	19.9549	20.3019	20.0653	Q3UKU1	Ell2	ELL2_MOUSE
20.3764	20.2731	20.7028	21.6231	20.6351	20.7193	20.89	20.4625	21.0815	20.9284	20.7563	20.7671	20.6049	20.8939	20.8082	20.73	20.5563	20.4042	22.065	20.6799	Q3ULD5	Mccc2	MCCB_MOUSE
20.963	21.5314	21.173	21.1557	21.6433	21.5567	21.3153	21.1621	21.5069	20.9252	21.5545	21.4322	21.1023	21.5615	20.9797	21.6891	20.9428	21.4105	20.403	21.2488	Q3ULF4	Spg7	SPG7_MOUSE
21.9573	21.6732	21.8895	22.0894	22.0175	21.846	21.9028	21.8346	22.4342	21.9955	21.8991	22.034	21.8036	21.7735	22.1047	22.1567	21.6931	21.7988	20.9968	21.425	Q3ULJ0	Gpd1l	GPD1L_MOUSE
21.2877	21.2884	21.2891	22.6813	21.9571	21.7137	21.375	21.4776	22.7827	22.4084	22.2447	22.0962	22.2419	22.023	22.1446	22.268	23.158	22.6157	21.3852	22.0394	Q3ULW8	Parp3	PARP3_MOUSE
20.2321	19.8329	19.7012	20.015	20.2365	20.4083	19.9988	19.718	20.8665	19.8879	20.0598	20.393	20.0367	19.9088	19.2987	19.9878	19.4895	20.3834	18.7782	20.6996	Q3UM18	Lsg1	LSG1_MOUSE
20.6727	20.547	20.7836	21.286	21.0381	20.7199	20.6791	20.6323	21.4105	21.0642	20.4727	21.0642	20.6554	21.3799	21.0773	21.277	21.7179	20.6282	21.3612	20.4408	Q3UM29	Cog7	COG7_MOUSE
22.4395	22.189	22.3971	23.085	22.7946	22.6197	22.6017	22.4235	23.2665	22.7973	22.0964	22.9868	22.6716	22.823	22.7055	22.3909	22.6872	22.6992	21.5234	22.4645	Q3UM45	Ppp1r7	PP1R7_MOUSE
20.8201	20.7053	20.6182	20.8111	20.623	20.9867	20.9765	20.78	20.7543	20.7963	20.3388	20.9004	20.8396	21.1183	20.8189	20.4371	20.9973	20.7039	20.5156	20.8461	Q3UMB5	Smcr8	SMCR8_MOUSE
23.9057	23.677	23.7747	23.9837	23.8394	23.8597	23.979	23.8041	24.3893	23.7826	24.0843	24.0565	23.8628	23.8122	23.8182	24.1379	23.9549	24.0412	23.055	24.0882	Q3UMB9	Washc4	WASC4_MOUSE
20.2899	20.1399	20.2849	18.7463	20.5214	20.6061	20.4753	20.5446	18.9361	20.9482	20.4294	20.7967	20.8277	21.0391	21.097	20.64	18.4746	20.5453	20.447	21.1223	Q3UMC0	Spata5	SPAT5_MOUSE
18.1042	17.846	18.2682	NaN	NaN	17.7542	17.6773	17.8822	18.2992	NaN	17.8005	18.1395	17.9565	NaN	18.1087	18.0408	NaN	17.5542	NaN	18.1265	Q3UMQ8	Naf1	NAF1_MOUSE
19.1301	19.5419	18.8943	19.6352	19.0707	19.0416	19.476	19.1812	19.8556	19.4423	19.3356	19.2443	19.1778	19.3031	19.5264	19.3911	19.1053	19.0362	18.6744	19.0776	Q3UMR0	Ankrd27	ANR27_MOUSE
22.079	22.1118	22.1315	22.7284	22.3483	22.343	22.4924	22.3511	22.8984	22.5326	21.8162	22.5198	22.1367	22.5226	22.2647	22.1088	22.3626	22.1708	22.0247	21.9494	Q3UMR5	Mcu	MCU_MOUSE
22.9721	22.8934	22.7395	23.306	23.0539	23.0671	22.9616	22.8109	23.6161	22.9736	23.217	23.0578	22.6811	22.531	22.5664	22.8225	22.5789	22.9964	21.589	23.0603	Q3UMT1	Ppp1r12c	PP12C_MOUSE
21.7074	21.6323	21.6429	22.0661	21.8841	21.9854	21.9021	21.7126	22.2676	21.7623	21.6524	21.7336	21.6753	21.9546	21.9146	21.8598	21.5146	21.9998	21.2528	21.9408	Q3UMU9	Hdgfl2	HDGR2_MOUSE
20.0332	20.5216	19.5179	19.0523	19.5743	20.1152	19.7138	19.1865	20.5114	19.1024	19.2572	19.7886	18.8624	19.5301	19.7728	18.8196	20.4629	18.8715	19.1771	20.1869	Q3UMW7	Mapkapk3	MAPK3_MOUSE
19.0345	18.9309	19.1941	20.4782	19.6255	19.2428	19.4034	19.0366	20.3819	20.0202	20.204	20.0499	19.538	19.5483	19.6344	19.6813	20.6321	20.1167	19.9733	19.6435	Q3UMW8	Cln5	CLN5_MOUSE
21.4472	21.476	21.5464	21.8714	21.556	21.6432	21.5512	21.7167	22.1624	21.4229	21.863	21.9005	21.9178	21.6376	21.7273	22.1056	21.339	22.0443	20.8239	22.4343	Q3UMY5	Eml4	EMAL4_MOUSE
19.2662	19.2982	19.5028	19.2492	19.0447	19.3596	19.5386	19.4876	19.4268	19.3496	18.4895	19.4198	19.3842	19.6131	19.5151	19.4562	18.8712	18.7328	18.8279	19.3687	Q3UN02	Lclat1	LCLT1_MOUSE
18.9458	18.9057	18.9842	19.1712	18.8182	18.9224	19.0077	18.9796	19.1163	18.9866	18.7203	19.0793	18.5841	19.2033	19.2511	18.9345	19.4301	18.709	19.0078	18.4176	Q3UN04	Usp30	UBP30_MOUSE
22.6513	22.5824	22.5438	23.4172	22.8675	22.7346	22.8449	22.5951	23.5131	22.9935	22.7749	22.84	22.5697	22.6831	22.5638	22.6541	22.2851	22.5971	22.0613	22.4486	Q3UND0	Skap2	SKAP2_MOUSE
18.8977	18.9811	19.3339	19.2468	19.0548	18.7555	18.6496	18.766	19.6707	18.9137	19.1123	19.2449	19.2677	18.8804	19.1386	19.0468	19.2911	19.0175	18.2209	18.4197	Q3UP24	Nlrc4	NLRC4_MOUSE
22.822	22.5912	22.6148	23.1319	22.8362	22.7364	22.797	22.644	23.1029	22.8949	22.8193	23.0365	22.7249	23.2034	23.1816	23.1747	23.1345	22.6265	22.6663	22.6248	Q3UPF5	Zc3hav1	ZCCHV_MOUSE
22.1389	22.1573	22.2976	22.4717	22.1883	22.3228	22.4174	22.3265	22.8134	22.325	21.8183	22.6515	22.3412	22.521	21.8597	22.0027	22.1008	22.2334	21.6083	22.1347	Q3UPH1	Prrc1	PRRC1_MOUSE
23.5765	23.4329	23.3691	23.5469	23.5482	23.6761	23.7702	23.5862	23.9882	23.4272	23.6253	23.8643	23.7306	23.6574	23.8346	23.9496	23.5767	23.5779	23.3786	23.6154	Q3UPL0	Sec31a	SC31A_MOUSE
22.7289	22.7386	22.863	23.1348	22.7598	22.4646	22.4642	22.7521	22.9621	22.8812	22.6334	22.2296	22.0495	22.6008	22.652	22.5628	22.8702	22.2549	21.5691	21.9123	Q3UQ44	Iqgap2	IQGA2_MOUSE
22.1175	22.1563	22.221	22.4386	20.9881	20.7233	22.1519	22.2712	22.1868	20.2379	20.6461	22.3332	20.8008	22.6256	21.3816	20.9774	20.6134	20.6381	20.3992	20.6901	Q3UQ84	Tars2	SYTM_MOUSE
19.1573	19.1428	19.6902	21.1534	20.0311	19.6577	19.8236	19.1954	20.9284	20.4917	20.1165	19.736	19.5886	19.7788	19.6791	19.7747	21.4143	20.8224	20.7911	19.9511	Q3UQN2	Fcho2	FCHO2_MOUSE
18.5355	18.6904	18.172	21.3126	18.7556	18.9441	18.7646	NaN	19.3102	17.7793	18.8311	18.887	19.0447	20.3752	NaN	19.2138	17.3899	18.0554	NaN	19.0001	Q3UQU0	Brd9	BRD9_MOUSE
20.6284	20.4319	20.3998	20.4642	20.4347	20.7628	20.6639	20.8348	20.7501	20.3268	20.6554	20.9722	20.7267	20.3267	20.5943	21.211	20.568	20.4308	19.5932	20.4905	Q3UR70	Tgfbrap1	TGFA1_MOUSE
20.1633	19.9227	20.1596	20.9043	19.9729	20.4521	20.3997	20.4103	20.5697	20.2431	20.0021	20.2439	20.2913	20.3949	20.6729	20.3984	20.589	20.0382	19.692	20.3318	Q3URD3	Slmap	SLMAP_MOUSE
19.2623	19.1387	19.3369	20.4745	19.5903	19.8894	19.5285	19.4209	20.5364	20.2607	19.9842	19.879	20.0572	19.8952	19.697	19.9006	20.3823	19.8547	19.4159	19.8807	Q3URE1	Acsf3	ACSF3_MOUSE
18.493	18.251	NaN	NaN	18.663	18.1328	18.6496	18.5179	18.7638	18.1719	18.5724	18.7459	18.3424	18.3296	18.2582	18.2898	NaN	18.9175	18.0502	18.543	Q3URF8	Kctd21	KCD21_MOUSE
17.8318	23.2439	18.772	19.6187	17.6066	18.0014	18.5871	18.294	20.623	20.3701	18.4797	22.892	21.4359	21.1342	19.4117	21.266	19.6449	20.9602	18.8389	17.7478	Q3URQ0	Tex10	TEX10_MOUSE
21.5351	21.4631	21.5391	21.8295	21.5962	22.0041	21.7009	21.5412	22.1839	21.6926	21.9725	22.0319	22.0446	22.1085	21.9273	22.1155	21.6052	22.0044	21.1042	22.4343	Q3URS9	Ccdc51	MITOK_MOUSE
19.2497	19.325	19.4127	19.9757	18.8041	19.3164	19.5415	19.3129	19.6588	19.5808	19.3681	19.0746	18.9659	19.9254	19.5983	19.5228	19.1069	19.3375	18.8864	NaN	Q3USH5	Sfswap	SFSWA_MOUSE
19.1356	19.1861	19.1301	19.1275	19.1528	19.3121	19.4956	19.1864	19.5934	19.2135	19.0835	19.3019	19.2442	19.1862	19.2774	19.3358	19.4851	19.6351	18.5929	19.4294	Q3USJ8	Fchsd2	FCSD2_MOUSE
19.0153	19.0838	NaN	18.3986	18.3323	18.776	NaN	NaN	19.143	18.3912	18.3995	19.2849	NaN	18.638	18.7373	18.8215	NaN	18.7745	NaN	18.9102	Q3USZ8	Dipk2a	DIK2A_MOUSE
18.1793	18.1632	NaN	18.9621	18.2476	NaN	18.4966	17.9588	NaN	18.7305	NaN	NaN	NaN	18.4086	18.4927	NaN	NaN	NaN	17.4901	NaN	Q3UTB2	A630001G21Rik	Q3UTB2_MOUSE
18.7006	19.0997	18.751	NaN	18.9601	19.2051	18.9849	18.4398	19.5497	NaN	NaN	18.0691	NaN	NaN	NaN	NaN	NaN	18.8703	NaN	19.6482	Q3UTQ7	Prdm10	PRD10_MOUSE
20.3214	20.3865	20.2848	19.4441	18.5178	20.442	20.5809	20.1501	18.9562	18.8821	20.4636	21.1076	20.2913	21.1448	20.8245	18.9447	18.8903	18.4511	19.1709	20.1144	Q3UTZ3	Trappc14	TPC14_MOUSE
21.1181	20.637	20.9174	20.903	21.3414	21.0159	21.0599	20.8303	21.4486	21.2676	21.1859	20.8243	21.1169	21.2534	21.442	21.4728	20.6139	21.0864	20.3257	20.8304	Q3UU43	Chpf2	Q3UU43_MOUSE
21.7595	21.5661	21.6956	21.9817	21.7579	21.7041	21.8705	21.6597	22.2935	21.88	21.9094	22.1143	21.9403	22.017	22.1021	22.213	21.7633	21.6717	20.9437	21.6641	Q3UUG6	Tbc1d24	TBC24_MOUSE
18.909	18.5264	18.9164	19.3161	19.0379	19.1377	18.7977	18.7494	19.1209	19.211	18.4601	18.7308	18.5426	18.9446	18.9199	18.1206	19.2708	18.7382	18.2746	18.4087	Q3UUJ4	Strada	STRAA_MOUSE
21.3183	21.7913	21.4532	22.6447	21.7986	21.3576	21.5045	21.0426	22.5876	22.1192	21.9993	21.9173	21.5571	21.9676	22.3431	22.2522	22.7451	21.9128	21.1841	20.14	Q3UUQ7	Pgap1	PGAP1_MOUSE
17.4739	17.5366	18.9591	19.7432	17.5845	17.5562	17.7441	19.3797	19.3726	19.7938	18.965	19.5581	19.8481	20.1655	19.8479	19.7581	20.2306	20.0294	19.6618	19.4832	Q3UV16	Itpripl2	IPIL2_MOUSE
22.1297	21.8495	22.158	22.0241	22.3538	22.4109	22.2488	22.1462	22.7831	22.0722	22.3978	22.4308	22.1393	21.8074	21.9734	22.1109	21.5984	22.0079	20.392	22.0835	Q3UV70	Pdp1	PDP1_MOUSE
20.3701	20.2168	20.3409	20.9323	20.6789	20.3833	20.5998	20.3655	20.9501	20.5202	20.548	20.6424	20.5135	20.7966	20.6763	20.8089	20.1502	20.7208	19.8566	20.2161	Q3UVG3	Fam91a1	F91A1_MOUSE
21.8818	21.8936	22.1878	22.1589	21.8607	22.178	22.129	22.0094	22.8946	22.1527	22.2182	21.9845	22.1652	22.2848	22.0176	21.9058	21.4692	22.2704	20.9788	22.3333	Q3UVK0	Ermp1	ERMP1_MOUSE
18.2618	19.0768	18.8025	19.5443	18.7773	18.6196	18.7319	18.9314	20.6944	19.3324	18.4554	18.5591	18.4822	19.2451	19.9558	18.6046	19.8454	18.2524	20.1421	17.2624	Q3UVL4	Vps51	VPS51_MOUSE
23.7599	23.652	23.7791	23.803	23.7215	23.8276	23.9171	23.6954	24.1319	23.5474	23.4231	23.9908	23.3696	23.5488	23.4575	23.4083	22.5635	23.1912	22.1046	23.4638	Q3UW53	Niban1	NIBA1_MOUSE
17.7063	17.5152	17.7837	18.2864	18.1787	18.0583	17.9619	18.0598	18.2664	18.4135	NaN	NaN	18.3947	18.5716	18.0099	18.1291	19.0543	NaN	18.2654	NaN	Q3UWE6	Wdr20	Q3UWE6_MOUSE
20.9778	21.2705	21.2052	21.6392	21.0316	20.9037	20.8696	20.8959	21.5713	21.414	21.3397	21.3759	21.4356	21.5644	21.6207	21.7046	21.2471	21.2925	21.1759	20.9983	Q3UWL8	Pfdn4	Q3UWL8_MOUSE
19.7361	19.8808	19.6221	19.0464	19.4134	19.4754	19.6851	19.5449	19.217	19.1713	19.2683	19.4701	18.9721	19.7926	19.8252	19.631	18.0551	19.1235	17.3281	19.3648	Q3UWM4	Kdm7a	KDM7A_MOUSE
18.6233	NaN	NaN	19.2909	NaN	18.5291	NaN	NaN	NaN	NaN	NaN	19.326	19.2029	19.6181	19.4157	19.3896	19.4786	NaN	NaN	19.4027	Q3UWW6	Gas2l3	GA2L3_MOUSE
18.4471	18.31	18.5873	18.8901	18.3996	18.6147	18.6797	18.5416	19.0308	18.4616	18.6536	18.8115	18.7542	18.9694	18.6814	19.316	18.5102	18.726	18.3046	19.0153	Q3UY34	Custos	CSTOS_MOUSE
23.0779	22.9908	23.1307	23.1977	22.9674	22.9414	23.0315	22.8483	23.4817	23.0176	22.6154	23.1589	22.8314	22.9546	22.0262	22.3111	22.53	22.6488	21.6496	22.5405	Q3UYC0	Ppm1h	PPM1H_MOUSE
17.7431	17.698	18.0055	17.6203	17.9371	18.0205	NaN	17.4395	17.9149	17.7484	18.2867	18.0686	18.4321	17.494	18.4883	18.3647	17.1666	17.6431	16.0165	18.1997	Q3UYK3	Tbc1d9	TBCD9_MOUSE
21.1477	21.2009	21.2804	21.2275	21.2337	21.5126	21.4483	21.0915	21.7632	21.1757	21.3438	21.2784	20.8805	21.2496	21.8342	21.5232	21.5726	21.387	21.058	21.0265	Q3UYV9	Ncbp1	NCBP1_MOUSE
24.0491	23.8635	23.868	24.2901	23.9839	23.9702	23.9916	23.8313	24.438	24.148	24.0381	24.2009	24.1436	24.5652	24.5289	24.4768	24.0695	23.8432	23.6727	23.8299	Q3UZ39	Lrrfip1	LRRF1_MOUSE
23.0771	23.0108	23.051	23.2941	22.9963	23.1497	23.0267	22.8691	23.5281	23.0842	22.78	23.2012	22.5557	22.7664	22.5756	22.7169	22.2394	22.8413	21.8039	23.0926	Q3UZA1	Rcsd1	CPZIP_MOUSE
21.4213	21.6006	21.4197	21.3578	21.3839	21.6084	21.413	21.4819	21.6611	21.2011	21.5802	21.6663	21.2064	21.485	21.2805	21.5672	21.2313	21.7505	20.642	21.65	Q3V009	Tmed1	TMED1_MOUSE
19.4232	19.315	19.209	20.6258	19.2162	19.4236	19.7759	19.2543	20.729	19.9378	20.062	20.2843	19.3583	20.3427	19.9922	20.5046	19.9401	18.7909	17.8605	19.9019	Q3V0C5	Usp48	UBP48_MOUSE
21.9367	21.7904	21.7255	22.7696	21.9921	22.0061	21.8509	21.8703	22.7326	22.3207	22.4033	22.0798	22.161	22.0699	21.8604	22.417	22.696	22.7496	21.0418	22.0757	Q3V1L4	Nt5c2	5NTC_MOUSE
19.6221	19.6121	19.8029	20.247	19.7846	19.7282	19.8122	19.6516	20.2899	19.903	19.714	19.6103	19.1757	19.6664	19.4382	19.4767	19.6708	19.4849	18.9929	19.3845	Q3V1N5	Heca	Q3V1N5_MOUSE
18.1496	18.0801	17.7212	18.2765	17.3644	17.8693	18.8435	18.544	19.0177	18.2349	18.7325	17.806	18.7301	18.712	18.6555	18.6714	17.5415	18.5124	17.5516	18.6861	Q3V1T4	P3h1	P3H1_MOUSE
22.6867	22.444	22.983	22.8502	22.5366	22.4346	22.9562	22.8052	22.6333	22.8297	21.5171	22.7127	22.458	24.184	23.5767	22.8214	23.7546	21.94	24.468	21.8966	Q3V1V3	Esf1	ESF1_MOUSE
19.4802	19.3832	19.3156	19.656	19.8326	19.6712	19.6983	19.587	20.1692	19.5977	19.5462	19.6365	19.1584	NaN	19.2861	18.9958	NaN	NaN	NaN	18.5421	Q3V2Q8	N4bp2l1	N42L1_MOUSE
20.227	20.1878	NaN	20.5291	20.3116	20.1584	20.2977	20.3303	20.8024	20.3632	20.3142	20.4737	20.3814	20.6141	NaN	20.223	20.7732	20.6372	21.2564	20.3417	Q3V384	Afg1l	AFG1L_MOUSE
19.6599	19.6289	19.2382	20.0012	19.6964	19.8697	19.7474	19.5325	20.3694	19.8873	20.087	20.0655	19.6534	19.6419	19.6151	20.0538	22.5423	19.7299	19.5715	19.8032	Q3V3Q7	Pacs2	PACS2_MOUSE
23.0826	22.8372	22.7144	22.747	23.0199	23.3071	23.2165	23.1052	23.4816	22.8114	23.1246	23.4283	23.3276	23.3146	22.9766	23.6247	22.0755	22.9472	21.9463	23.3716	Q3V3R1	Mthfd1l	C1TM_MOUSE
18.8982	19.1343	18.9551	19.4381	19.0159	19.6235	19.5497	19.3025	19.4529	19.2118	19.1666	19.6178	19.1662	19.4567	19.1848	19.2056	NaN	18.9647	18.0718	18.7408	Q3V3W4	Zbtb2	Q3V3W4_MOUSE
24.0689	24.1114	23.394	22.4115	23.4412	24.3627	24.0688	23.9066	24.3006	22.6484	24.3393	24.2441	24.2684	23.0753	23.2661	24.5862	20.6341	24.1022	NaN	25.1227	Q400C8	Amz2	AMZ2_MOUSE
20.3069	20.3381	20.2262	20.8914	20.0984	19.8215	20.3386	NaN	20.5741	20.6083	20.4511	20.7569	20.3353	21.0721	20.8482	21.1396	20.8445	20.3426	20.29	NaN	Q497H0	Zfand3	ZFAN3_MOUSE
18.3537	NaN	NaN	17.5809	NaN	17.8206	18.7359	NaN	17.1897	16.7094	NaN	16.9195	17.4775	17.3457	NaN	NaN	NaN	17.431	15.6883	NaN	Q499X9	Mars2	SYMM_MOUSE
21.3055	21.5029	21.4194	21.6162	21.3969	21.622	21.6602	21.5683	21.9615	21.6417	21.6257	21.5831	21.665	21.524	21.6125	21.7091	21.1265	21.7409	20.7694	21.6829	Q4FK66	Prpf38a	PR38A_MOUSE
20.9112	20.7726	20.8311	21.2375	20.5083	20.8514	20.905	20.8053	21.2723	21.1291	20.7094	21.255	21.0284	21.3745	21.4166	21.0964	20.8145	20.3913	21.2835	20.6017	Q4FZC9	Syne3	SYNE3_MOUSE
18.686	18.8995	18.7254	18.8819	18.609	18.2695	18.2195	18.6959	18.2473	18.3101	17.9352	NaN	18.2658	17.9886	18.2618	18.3985	NaN	19.4873	NaN	19.5879	Q4FZF3	Ddx49	DDX49_MOUSE
19.3103	19.3504	19.2126	20.0719	18.8645	19.6051	19.5651	19.541	19.8831	19.4304	18.9995	19.6162	19.3984	19.2314	19.1296	19.6716	18.8914	19.3241	18.0758	18.4688	Q4JIM5	Abl2	ABL2_MOUSE
18.2137	18.2343	18.4906	18.9697	18.6473	18.6612	18.0681	18.5142	18.2963	19.0423	18.17	18.0521	18.2034	18.9636	19.1843	18.3058	18.7367	18.5487	18.9551	18.2506	Q4JK59	Tet2	TET2_MOUSE
20.3857	20.4615	20.695	20.747	20.4355	20.3491	20.4552	20.4108	20.3358	20.399	20.4995	20.2915	20.6528	20.6849	20.8776	20.7143	20.5852	20.4447	21.2328	20.9148	Q4KML4	Abracl	ABRAL_MOUSE
21.6861	21.5498	21.7599	22.0434	21.941	21.8356	21.9764	21.5711	22.3801	21.8282	22.0996	21.8465	21.692	21.7112	21.7053	21.892	21.8825	21.5283	20.5873	21.3711	Q4KMM3	Oxr1	OXR1_MOUSE
22.7035	22.5987	22.6697	23.0252	23.0111	23.0359	22.8867	22.4959	23.4577	22.9709	23.017	22.8657	22.9089	22.6812	22.7555	22.8015	22.773	22.7389	22.0292	22.8599	Q4LDD4	Arap1	ARAP1_MOUSE
20.506	20.4395	20.6233	21.0218	20.6574	20.5028	20.7247	20.6415	20.97	20.77	20.5289	20.7335	20.7436	21.2515	21.1217	20.8484	20.6025	20.5499	20.3483	20.1199	Q4PJX1	Odr4	ODR4_MOUSE
23.376	23.4621	23.3016	22.4102	23.2404	23.4629	23.5396	23.3823	23.7785	22.3923	23.5378	23.6673	23.1476	22.6808	23.0589	23.2277	22.0179	23.4558	20.9869	23.6668	Q4PZA2	Ece1	ECE1_MOUSE
21.4303	21.3781	21.511	22.6779	21.4089	21.5841	21.6432	21.5182	22.201	22.0766	21.4589	21.4207	21.0925	21.7403	21.4645	21.4691	22.0707	21.5232	21.8338	21.7737	Q4QRL3	Ccdc88b	CC88B_MOUSE
17.929	18.4891	18.3154	18.3335	18.1329	18.2291	18.9301	18.8796	18.6772	17.9841	17.8145	17.996	18.6372	18.1692	18.3659	18.4352	18.8816	18.3236	18.4769	18.5869	Q4U2R1	Herc2	HERC2_MOUSE
21.3081	21.3123	21.3396	22.2232	21.7052	21.9317	21.6808	21.661	22.4262	21.9245	21.1747	22.0518	21.8536	21.6036	21.035	21.8186	20.447	21.7406	19.7889	22.1659	Q4VA53	Pds5b	PDS5B_MOUSE
25.3956	25.4733	23.905	24.0535	25.2005	23.8561	24.0291	23.8666	24.0972	23.9768	25.3825	25.6926	23.8834	24.4202	24.0658	23.9544	23.9535	25.0927	23.8941	25.402	Q4VAA2	Cdv3	CDV3_MOUSE
19.5764	19.462	19.5827	19.9463	19.6379	19.7646	19.6613	19.7591	20.1229	19.7634	19.7012	19.4336	19.6185	19.4341	19.5305	19.6147	19.2322	19.9165	18.698	19.8711	Q4VAC9	Plekhg3	PKHG3_MOUSE
20.6889	20.8859	20.7396	21.0663	21.0014	20.9451	21.1703	21.022	21.5088	20.9963	20.917	21.3477	20.71	21.2317	21.1179	21.0409	21.4609	20.7127	20.7671	20.6723	Q4VAE3	Tmem65	TMM65_MOUSE
20.3387	19.9154	20.1451	21.0469	20.2938	20.4586	20.4484	20.3864	21.0538	20.6486	20.7215	21.0692	21.197	21.3485	21.1975	21.3712	21.2307	21.0014	21.1055	21.0294	Q4VBD2	Tapt1	TAPT1_MOUSE
21.2883	21.0551	20.9493	19.7142	20.5983	21.203	21.4114	21.0972	20.8635	20.0792	21.0928	21.4331	21.3143	21.436	21.3994	21.7772	18.3009	20.2741	18.0589	21.4093	Q4VBD9	Gzf1	GZF1_MOUSE
21.8961	21.7982	21.7441	23.2165	22.2354	22.3074	22.2073	21.9997	22.6772	22.0966	22.272	22.2451	22.2005	22.2608	22.1857	22.3607	23.0965	22.4656	22.9338	22.5418	Q4VBE8	Wdr18	WDR18_MOUSE
20.8111	21.0024	20.6184	21.1332	20.5565	20.2499	20.2955	20.4967	21.0573	21.028	20.5714	20.5058	20.2977	20.8893	20.5079	20.4118	21.3974	19.9763	21.1309	20.5975	Q4VC33	Maea	MAEA_MOUSE
18.09	18.0637	19.0925	19.2387	18.6301	19.165	18.7289	18.8932	19.4324	18.3578	18.9221	19.3974	18.9108	19.0584	19.0328	19.4108	18.9353	18.8104	18.5867	19.3404	Q4VGL6	Rc3h1	RC3H1_MOUSE
17.1114	17.2499	17.1419	17.4846	17.4505	17.1604	17.4385	17.57	17.7805	17.4433	17.5657	17.3759	17.359	17.7875	17.3972	17.1107	17.1765	17.141	16.262	16.8486	Q501J2	Antkmt	ANKMT_MOUSE
23.4927	23.3924	23.4219	23.8301	23.4722	23.6525	23.6159	23.4933	23.9099	23.6883	23.6173	23.9117	23.7424	23.9542	23.8501	23.9475	23.8635	23.5559	23.6898	23.5412	Q501J6	Ddx17	DDX17_MOUSE
19.9289	19.5718	19.7979	19.9094	20.0274	19.9935	20.0979	19.9156	20.268	20.0196	19.9627	20.067	19.5106	19.8844	20.2338	20.1385	19.8302	19.2794	19.9212	19.3207	Q501J7	Phactr4	PHAR4_MOUSE
22.0192	22.145	22.222	21.8639	21.8896	22.0633	22.1074	21.9571	22.6172	22.2203	22.1817	21.9486	21.5072	21.701	21.6104	21.5121	21.5399	21.8014	21.1306	21.6723	Q504P2	Clec12a	CL12A_MOUSE
19.3556	NaN	NaN	NaN	19.0846	NaN	19.5742	NaN	NaN	NaN	NaN	19.7699	NaN	20.1693	20.221	NaN	NaN	NaN	NaN	NaN	Q505B7	Zbtb8os	ARCH_MOUSE
20.4504	20.1078	21.3331	20.6093	20.2668	20.6036	21.7264	21.6612	20.9031	20.4911	20.5851	20.4764	20.7946	20.7843	20.6874	21.9993	20.9932	20.0677	20.0341	20.957	Q505D1	Ankrd28	ANR28_MOUSE
22.3949	22.5815	22.7961	21.6654	21.1919	21.42	22.4144	22.145	22.1964	21.4426	21.7135	22.5808	22.24	22.8025	22.9717	22.4765	21.8299	21.8642	21.8189	21.778	Q505F5	Lrrc47	LRC47_MOUSE
18.9141	19.1137	19.0755	20.2752	19.4365	19.1741	19.3209	19.1356	19.7662	19.8727	19.0501	19.5457	19.5455	19.9915	19.8987	19.3321	19.9401	19.5523	19.6319	18.6164	Q52KI8	Srrm1	SRRM1_MOUSE
21.0579	20.9367	20.8547	21.2505	21.1203	21.0428	21.2432	21.003	21.3468	21.0755	19.9841	21.0181	20.7355	21.1131	20.4729	20.6017	21.267	21.0048	21.1539	20.8367	Q52KR3	Prune2	PRUN2_MOUSE
19.0129	NaN	NaN	19.1725	19.0415	19.0615	19.1558	19.0819	19.1251	19.0465	18.2127	NaN	18.774	19.0966	19.176	18.7985	NaN	NaN	18.8622	18.4066	Q566J8	Coq8b	COQ8B_MOUSE
23.4901	23.371	23.3764	23.6245	23.5083	23.6934	23.5261	23.5885	24.0582	23.2423	23.1038	23.6181	23.4638	23.2744	23.2262	22.9024	22.5024	23.5232	22.0037	23.7716	Q569Z5	Ddx46	DDX46_MOUSE
23.3456	23.2894	23.2351	23.6513	23.3729	23.5017	23.3264	23.3303	23.657	23.464	23.4425	23.5858	23.4672	23.7377	23.6544	23.5682	23.2019	23.259	22.8164	23.186	Q569Z6	Thrap3	TR150_MOUSE
19.76	18.5007	18.4554	20.1687	19.4214	19.4829	19.2769	19.4749	20.2279	19.6952	19.3501	19.1896	19.347	19.6148	19.3165	18.9399	20.1266	19.8059	19.718	19.0141	Q56A08	Gpkow	GPKOW_MOUSE
17.5515	NaN	17.7252	17.5167	17.3822	17.2483	18.0459	17.6131	18.1745	17.562	17.5468	17.6468	18.0754	18.3799	17.9002	18.4468	17.1585	16.9765	16.5294	17.7713	Q571C7	Bdp1	BDP1_MOUSE
21.3264	21.2375	21.3099	21.9502	21.3875	21.3149	21.5685	21.2839	22.139	21.7148	21.2695	21.7115	21.4119	21.4281	20.4032	21.0763	22.0412	21.7593	20.205	21.1987	Q571E4	Galns	GALNS_MOUSE
20.2752	20.2334	20.4809	20.6162	20.072	19.6418	19.7531	20.3007	20.8062	20.4882	19.8336	20.6866	20.1432	20.78	20.5209	20.3464	18.9516	19.2737	18.9788	19.4738	Q571H0	Urb1	NPA1P_MOUSE
18.9037	18.84	18.6757	19.1154	18.4696	18.3938	18.6552	18.9974	19.3793	19.0402	18.8966	19.022	18.6249	18.7741	18.7677	18.9919	18.6377	19.3686	18.2384	18.9377	Q571I4	Prag1	PRAG1_MOUSE
23.7582	23.8082	23.9557	24.0632	23.8508	23.7392	23.785	23.7616	24.1443	23.9298	23.8273	23.9641	23.6581	24.0103	23.9236	23.9048	23.7449	23.4605	23.4005	23.2799	Q571I9	Aldh16a1	A16A1_MOUSE
18.5036	18.5273	18.5589	18.1707	17.7354	18.351	18.1068	18.2407	18.5349	17.8075	18.341	18.6537	17.8951	18.7848	18.3661	18.659	18.2117	17.9097	17.2736	18.4557	Q571K4	Tab3	TAB3_MOUSE
22.6501	22.3564	22.4975	23.2516	22.7785	22.6697	22.7052	22.5082	23.2432	23.1245	22.855	23.0067	22.9011	23.329	23.259	23.1991	23.2545	22.7412	22.4998	22.4704	Q58A65	Spag9	JIP4_MOUSE
21.2713	21.3154	21.1132	21.2084	21.0716	21.3654	21.4212	21.3983	21.2874	20.9449	21.024	21.2815	21.1194	21.1536	21.2499	21.3772	21.4045	20.7291	21.1004	21.2012	Q59J78	Ndufaf2	NDUF2_MOUSE
19.9086	19.7397	19.7007	20.1794	19.9063	20.0456	20.0211	19.5223	20.336	20.0041	19.9027	19.8951	19.8659	20.2204	19.858	19.6735	19.8101	19.9908	19.6458	19.9696	Q5BLK4	Tut7	TUT7_MOUSE
22.3743	22.6927	22.5943	19.2826	21.688	22.3468	22.547	22.6522	20.7513	19.4466	21.3579	21.7926	19.2273	19.1803	21.9713	21.5251	18.4249	19.9334	18.3313	21.8966	Q5D1E7	Zc3h12a	ZC12A_MOUSE
20.5179	20.3536	20.3807	20.9026	21.3589	20.6197	20.671	20.5061	21.3749	21.4386	20.7346	20.6409	20.6813	20.8661	20.8381	20.8489	20.9853	20.7038	20.3507	20.5436	Q5DTM8	Rnf20	BRE1A_MOUSE
17.9528	17.1091	17.7966	18.9259	NaN	18.2438	18.3072	18.0341	19.0275	19.0971	NaN	18.2671	18.6661	18.8764	19.0159	NaN	18.9903	19.0381	18.998	18.7309	Q5DTV4	Zc3h12c	ZC12C_MOUSE
17.9831	18.5786	19.9844	17.9783	17.5842	19.9311	17.815	20.0153	17.9821	20.4216	19.9239	19.8955	19.9913	20.6546	20.2201	20.1945	19.0021	18.2281	18.2218	19.7023	Q5DTW7	Resf1	RESF1_MOUSE
19.6633	NaN	NaN	20.3214	NaN	NaN	19.909	NaN	NaN	19.9419	NaN	NaN	NaN	20.0025	NaN	20.1939	NaN	NaN	19.0171	NaN	Q5DU02	Usp22	UBP22_MOUSE
20.188	19.833	19.9641	20.1714	19.8607	20.1297	20.0221	19.9884	20.1214	19.9173	20.1271	19.9665	19.7802	19.8897	19.9894	19.8333	19.9748	19.5559	19.6092	19.7593	Q5DU25	Iqsec2	IQEC2_MOUSE
20.7828	20.6786	20.642	20.905	20.7533	20.6612	20.5445	20.5765	21.3939	20.7679	20.726	20.9732	20.7113	20.5785	20.5746	20.7802	21.2604	21.272	19.7439	21.0459	Q5DU37	Zfyve26	ZFY26_MOUSE
20.8069	20.466	20.6498	21.6248	20.8988	21.1945	20.6961	20.3564	21.8153	20.8645	21.2816	20.9808	20.4704	20.2921	20.0661	21.0509	20.0615	20.3787	19.7082	20.9699	Q5DU57	Spata13	SPT13_MOUSE
19.1121	19.0265	18.8238	19.5495	19.1395	19.3534	19.3859	19.3195	19.5529	19.3129	18.4456	19.5345	19.2109	19.1755	19.0799	19.1705	18.8061	19.1111	19.1631	19.0541	Q5DW34	Ehmt1	EHMT1_MOUSE
20.2702	20.2029	20.1371	20.163	20.2988	20.1711	20.3735	20.0942	20.6342	20.2157	20.3252	20.3708	20.4145	20.2455	20.347	20.6315	19.7119	20.1801	19.2407	20.2599	Q5EBG8		CA050_MOUSE
23.6253	23.7022	23.6062	23.1495	23.4264	23.7888	23.7238	23.6827	23.9962	23.0194	23.5152	23.6318	23.3867	23.2572	23.4517	23.5269	22.1591	23.3578	21.6995	23.81	Q5EG47	Prkaa1	AAPK1_MOUSE
21.7739	21.5563	21.6477	23.0972	22.2788	22.3586	22.4111	22.1055	22.8878	22.0933	22.2535	22.292	22.3203	21.9754	21.8829	22.535	22.4811	22.4155	20.7318	21.828	Q5F285	Tmem256	TM256_MOUSE
19.906	19.4321	19.9352	20.1226	19.5779	19.496	19.8948	19.6829	20.0111	20.0305	19.7162	20.0089	19.8786	20.3042	20.3159	20.0306	20.2341	19.956	20.0692	19.5891	Q5F2E7	Nufip2	NUFP2_MOUSE
19.7181	19.8774	20.021	20.2556	19.8251	19.7753	20.0765	19.9073	20.1441	20.1407	19.477	20.0156	19.8058	20.339	20.4268	20.1106	20.2199	19.9033	20.102	19.487	Q5F2E8	Taok1	TAOK1_MOUSE
18.1435	17.6582	18.5449	18.5846	18.2981	18.4638	17.8568	18.4588	18.7331	18.0283	18.2548	18.4602	17.5662	17.9459	17.8406	17.9956	16.762	17.5843	16.7364	17.7988	Q5F2F2	Abhd15	ABH15_MOUSE
20.2197	19.9391	19.9541	20.129	19.8426	19.6804	20.1063	19.5628	20.8449	20.3227	19.9489	20.1743	20.5417	20.7727	20.4811	20.4091	21.172	20.6715	21.2337	21.0202	Q5FWI3	Cemip2	CEIP2_MOUSE
24.0756	23.9982	24.1305	24.7484	24.5038	24.2427	24.3061	24.2301	24.9599	24.5388	24.329	24.5863	24.3628	24.3126	24.7917	24.6701	24.2161	24.3093	23.5223	24.1955	Q5FWK3	Arhgap1	RHG01_MOUSE
18.5051	18.6891	18.7595	18.9272	18.6978	19.0928	19.0515	19.2347	19.9075	18.7706	18.7618	19.5239	19.0909	18.9189	18.6515	18.4352	18.5842	18.8222	18.2964	18.6906	Q5H8C4	Vps13a	VP13A_MOUSE
19.1251	20.3284	18.6152	19.4987	19.1466	19.3786	19.03	18.8656	19.5358	19.2131	18.6433	19.3366	18.9791	18.4597	19.039	18.7544	20.6711	20.5839	19.998	18.9148	Q5HZI9	Slc25a51	S2551_MOUSE
19.8738	NaN	NaN	19.7473	19.2024	17.586	19.9444	19.9012	18.095	19.7864	17.5914	19.3923	19.0014	19.4236	19.719	18.1382	20.9057	18.871	21.135	17.0557	Q5HZJ0	Drosha	RNC_MOUSE
20.6468	20.3235	20.7839	21.4562	21.2088	20.7728	20.9485	20.7923	21.5651	21.2681	20.7336	20.7101	20.2751	20.9762	20.968	20.2649	20.8446	20.619	20.8599	19.8717	Q5I012	Slc38a10	S38AA_MOUSE
15.5801	15.6785	15.8672	16.609	NaN	16.5702	16.3167	16.0352	16.8355	15.8383	NaN	16.1364	16.2511	15.7224	15.7243	16.7108	15.9207	16.7788	15.2578	NaN	Q5I043	Usp28	UBP28_MOUSE
19.5574	19.5982	19.5859	19.7684	19.62	19.7022	19.7895	19.8837	20.1043	19.4873	20.0501	19.9417	19.3293	19.5378	19.6987	19.7887	18.9881	19.59	18.5731	19.7713	Q5IRJ6	Slc30a9	ZNT9_MOUSE
21.2225	21.0808	20.9099	21.3693	21.2833	21.3812	21.3043	21.0897	21.7919	21.1416	21.5844	21.6007	21.359	21.3854	21.3771	21.644	21.5955	21.3686	21.1293	21.2598	Q5KU39	Vps41	VPS41_MOUSE
18.8216	NaN	NaN	18.9372	NaN	18.9656	18.7824	NaN	19.4063	NaN	19.2891	19.4562	NaN	NaN	NaN	NaN	19.6995	NaN	NaN	NaN	Q5M6W3	Clhc1	CLHC1_MOUSE
[truncated: 4,229 more rows]
