# Supplementary material for: Retention of ES cell-derived 129S genome drives NLRP1 hypersensitivity and transcriptional deregulation in Nlrp3tm1Flv mice
Source: Cell Death Differ. 2024 Sep 17;31(12):1717–29. doi: 10.1038/s41418-024-01379-2 (PMC11618613; doi:10.1038/s41418-024-01379-2)
Supplement: Supplementary file 11 — Supplemental Table 10. 129S C57B6 LC-MS/MS [file 41418_2024_1379_MOESM11_ESM.xlsx]

## Sheet: matrix4_no imputation
Supplemental Table 10. LC-MS/MS analysis of C57B6J and 129S2 BMDMs
129_1	129_2	129_3	129_4	C57_1	C57_2	C57_3	C57_4	Protein.Group	Genes	Protein.Names
18.9838	19.1398	19.1024	19.711	19.0517	19.5513	19.516	19.5059	A0A087WQ44	Srcap	A0A087WQ44_MOUSE
19.3572	19.4763	19.696	18.7184	NaN	18.2796	NaN	NaN	A0A0A6YY83	Pcdh7	A0A0A6YY83_MOUSE
21.7343	22.2334	22.0171	22.1158	21.2977	22.1959	21.9149	21.6493	A0A0G2JG52	Crybg1	A0A0G2JG52_MOUSE
21.202	21.4428	21.2889	21.5445	20.4069	20.8949	20.7198	20.9452	A0A0J9YUD5	Nup205	A0A0J9YUD5_MOUSE
20.6895	21.0316	20.5939	20.6399	18.4954	19.2136	18.4465	19.7463	A0A0U1RNF2	Lcmt1	A0A0U1RNF2_MOUSE
20.9085	21.049	20.9798	20.9422	22.2972	21.8239	22.3827	22.6644	A0A140LIF8	Irgm2	A0A140LIF8_MOUSE
21.6257	21.9113	21.5101	22.0406	NaN	20.5519	NaN	20.8417	A0A1B0GS75	Ifitm6	A0A1B0GS75_MOUSE
23.7685	24.2333	24.0061	24.1326	21.3492	23.518	21.6786	22.8608	A0A1D5RMN0	Tnip3	A0A1D5RMN0_MOUSE
21.3563	21.1842	20.8919	20.9701	18.9155	20.2757	NaN	NaN	A0A1L1SSC7	Ttc13	A0A1L1SSC7_MOUSE
19.2316	19.5626	19.308	19.3879	18.3062	17.8534	17.4031	17.7972	A0A1Y7VK00	Zfp825	A0A1Y7VK00_MOUSE
22.6356	22.8812	22.5617	22.9517	23.9712	23.7532	24.0036	23.9182	A0A286YCV9	Kif13b	A0A286YCV9_MOUSE
22.7055	22.882	22.6707	23.0434	22.8727	23.2099	23.2333	23.2453	A0A286YCX6	Trappc8	A0A286YCX6_MOUSE
21.417	21.6142	21.1826	21.2033	19.5659	20.4653	20.1403	20.5704	A0A2I3BR81	Nt5dc2	A0A2I3BR81_MOUSE
19.9431	19.8545	19.6527	19.6655	19.0253	19.3224	19.9982	20.5301	A0A338P6I9	Gm56451	A0A338P6I9_MOUSE
20.4189	NaN	NaN	NaN	NaN	20.7247	NaN	NaN	A0A338P7C9	Tmem181a	A0A338P7C9_MOUSE
18.2467	19.0343	18.7799	18.5223	NaN	17.7678	NaN	NaN	A0A494BB10	Gm50478	A0A494BB10_MOUSE
23.1956	23.5057	23.4682	23.207	23.0928	24.072	24.155	24.417	A0A7N9VR94	Ahnak2	A0A7N9VR94_MOUSE
18.1344	18.1926	17.9877	18.3383	18.2821	18.4906	18.3985	18.5441	A0A7N9VSG0	Spata5l1	SPA5L_MOUSE
24.0319	24.1606	23.9024	23.8669	22.2142	23.7513	22.4448	22.864	A1L314	Mpeg1	MPEG1_MOUSE
24.9963	25.0388	25.0261	25.5932	25.7866	26.3075	26.1343	26.0714	A1L3P4	Slc9a6	A1L3P4_MOUSE
20.8308	21.1294	20.9094	21.4166	21.1044	21.4519	20.9174	21.2796	A2A432	Cul4b	CUL4B_MOUSE
19.5242	20.6712	20.376	20.5208	20.3151	20.5168	20.2332	20.786	A2A484	Zmynd8	A2A484_MOUSE
21.8888	22.0195	21.8504	21.8812	20.9097	21.8087	21.7715	22.0124	A2A4P0	Dhx8	DHX8_MOUSE
17.2192	17.5235	17.1953	17.5299	16.8431	17.6325	17.7599	17.7984	A2A5K6	Znf335	ZN335_MOUSE
20.7878	21.6053	20.6797	20.939	20.7585	20.9227	20.9632	20.9828	A2A5R2	Arfgef2	BIG2_MOUSE
20.4457	20.8296	20.6342	20.4988	19.1385	20.1809	20.6459	20.8057	A2A654	Bptf	A2A654_MOUSE
16.5291	NaN	NaN	NaN	15.2845	NaN	16.1771	16.4295	A2A690	Tanc2	TANC2_MOUSE
20.9023	21.9428	20.3487	21.9049	20.4318	20.7916	20.927	20.5593	A2A6A1	Gpatch8	GPTC8_MOUSE
21.7783	21.9819	NaN	22.1642	22.7178	22.6055	22.7799	22.6267	A2A6P4	Fam104a	A2A6P4_MOUSE
19.9657	20.2537	20.158	20.2953	18.701	20.3949	19.7996	19.6247	A2A6Q5	Cdc27	CDC27_MOUSE
20.6021	20.4413	20.3946	20.4122	16.6178	20.1802	19.5365	19.783	A2A716	Osbpl7	A2A716_MOUSE
18.6222	18.5323	18.2293	18.7237	19.3984	19.3931	19.1164	18.8507	A2A791	Zmym4	ZMYM4_MOUSE
21.9974	22.065	21.7199	22.0199	21.7713	22.1613	22.2573	22.7021	A2A8Z1	Osbpl9	OSBL9_MOUSE
20.1734	20.5499	20.1971	20.1026	18.8275	19.4452	19.7493	20.0359	A2A9C3	Szt2	SZT2_MOUSE
20.673	19.19	20.6543	20.6295	20.7671	20.2255	20.4142	20.6782	A2AAE1	Bltp1	BLTP1_MOUSE
23.5162	23.7522	23.4582	23.7024	22.8971	23.4325	23.4467	23.6016	A2AAY5	Sh3pxd2b	SPD2B_MOUSE
22.6165	22.6409	22.5282	22.5817	21.369	22.4502	22.2084	22.1902	A2AB59	Arhgap27	RHG27_MOUSE
19.8331	19.4277	19.9404	19.99	19.3048	19.7904	19.3857	19.5513	A2ABV5	Med14	MED14_MOUSE
18.4367	18.5993	18.4239	18.4647	NaN	NaN	NaN	NaN	A2ACJ2	Faap100	FP100_MOUSE
19.35	19.5505	19.5347	19.4928	NaN	18.3269	NaN	NaN	A2ACQ1	Dhx35	A2ACQ1_MOUSE
18.7099	19.012	18.6584	NaN	NaN	NaN	NaN	NaN	A2ADA5	Pusl1	PUSL1_MOUSE
23.4054	23.4446	23.334	23.5485	23.368	23.6635	23.8084	23.92	A2ADY9	Ddi2	DDI2_MOUSE
18.8512	19.175	18.968	19.0157	17.9959	17.4974	18.4068	18.6254	A2AF33	Tmsb15b1	A2AF33_MOUSE
22.7146	23.0153	22.8494	22.9064	22.7341	22.0694	22.22	22.0938	A2AF47	Dock11	DOC11_MOUSE
19.5148	19.9821	19.629	19.6136	19.3657	19.337	19.5298	19.6353	A2AGH6	Med12	MED12_MOUSE
22.5152	22.7116	22.5619	22.7855	22.3035	22.5756	22.345	22.4047	A2AGT5	Ckap5	CKAP5_MOUSE
18.3822	18.6207	18.9063	19.0866	18.5318	18.9216	18.4348	18.7675	A2AH22	Ambra1	AMRA1_MOUSE
19.2879	19.3491	19.4698	19.7929	18.6601	19.6372	19.2808	19.7286	A2AHC3	Camsap1	CAMP1_MOUSE
19.285	19.0299	19.2866	19.479	18.2394	18.851	18.9313	18.8666	A2AI05	Ndor1	NDOR1_MOUSE
18.5922	18.68	18.4338	18.4423	NaN	17.5859	NaN	NaN	A2AI08	Tprn	TPRN_MOUSE
20.3137	20.4275	20.4246	20.3158	20.3192	20.4332	20.5458	20.623	A2AIV2	Virma	VIR_MOUSE
21.7451	21.9271	21.5104	22.3382	21.5941	22.447	22.3282	22.3616	A2AIV8	Card9	CARD9_MOUSE
20.3796	21.1933	20.9891	21.4697	18.5295	19.4643	18.3222	18.9294	A2AJ15	Man1b1	MA1B1_MOUSE
19.7064	19.7028	20.1225	20.0341	19.7438	19.9772	20.1133	20.1209	A2AJ88	Pnpla7	PLPL7_MOUSE
21.7974	22.3203	22.0999	22.1604	19.8309	21.0844	19.7174	20.6138	A2AJI0	Map7d1	MA7D1_MOUSE
20.0873	20.3058	20.5303	20.589	20.9612	20.3129	20.7933	21.0824	A2AJL3	Fggy	FGGY_MOUSE
17.9994	NaN	NaN	NaN	20.0725	19.3941	19.0853	19.1564	A2AJT4	Pnisr	PNISR_MOUSE
19.4065	19.3275	19.1374	19.2847	NaN	NaN	NaN	NaN	A2AJW4	Ppp1r3d	A2AJW4_MOUSE
19.0542	19.2139	19.1301	19.4755	19.2641	19.8635	19.6773	19.9685	A2AKB9	Dcaf10	DCA10_MOUSE
17.9967	18.4309	18.6328	19.0378	18.4386	18.6974	17.8457	18.8128	A2AKG8	Focad	FOCAD_MOUSE
18.2738	18.6677	18.5828	18.6581	18.0258	19.2135	18.6034	18.6691	A2AKX3	Setx	SETX_MOUSE
20.5078	20.8112	20.5509	20.7899	18.496	19.2034	18.7643	19.3925	A2AL36	Cntrl	CNTRL_MOUSE
22.108	22.4507	22.3816	22.5672	22.6714	22.7474	22.8613	22.8592	A2AN08	Ubr4	UBR4_MOUSE
19.941	20.1894	20.1315	20.1844	18.683	20.036	18.8807	19.6234	A2ANX3	Atp8b4	A2ANX3_MOUSE
20.4678	21.1192	20.5878	20.9022	19.3536	20.7966	19.4715	20.801	A2ANY6	Mdn1	A2ANY6_MOUSE
21.842	21.0463	21.9303	21.2941	20.9345	22.3803	20.4579	19.7135	A2APB8	Tpx2	TPX2_MOUSE
24.8293	25.0007	24.861	25.3206	25.8261	25.6449	25.3597	25.4717	A2APV2	Fmnl2	FMNL2_MOUSE
20.5127	20.8553	20.8596	20.6257	19.2584	20.4789	20.395	20.6526	A2AQ19	Rtf1	RTF1_MOUSE
23.0577	23.203	23.1588	23.3502	22.5015	23.0999	22.9406	23.1213	A2AR02	Ppig	PPIG_MOUSE
21.6897	21.9367	21.6747	21.3551	NaN	21.2436	NaN	NaN	A2ARA8	Itga8	ITA8_MOUSE
18.1617	18.2734	18.1835	18.4491	NaN	NaN	NaN	17.153	A2ARP1	Ppip5k1	VIP1_MOUSE
18.7347	18.8013	18.8251	18.6776	NaN	NaN	NaN	NaN	A2ASA8	Itpripl1	IPIL1_MOUSE
15.9706	15.9122	20.5487	20.6903	NaN	20.5528	NaN	NaN	A2ASQ1	Agrn	AGRIN_MOUSE
21.8274	22.0057	21.6583	21.9092	20.5685	20.0397	20.2764	20.4131	A2ASS6	Ttn	TITIN_MOUSE
20.9772	21.1071	20.9735	21.0193	21.3074	21.7023	21.868	21.6426	A2AT37	Upf2	RENT2_MOUSE
17.2882	17.4052	17.2027	16.9756	16.9143	17.3851	17.0144	17.2417	A2AUM9	Cep152	CE152_MOUSE
20.0501	20.0753	19.8092	19.8093	18	19.0434	18.0757	18.7539	A2AUY4	Baz2b	BAZ2B_MOUSE
21.3068	21.3395	21.1052	21.6978	21.1946	21.8363	21.2602	21.7202	A2AWA9	Rabgap1	RBGP1_MOUSE
17.8285	18.4336	17.9852	18.5237	NaN	19.6298	20.458	20.6016	A2AWL7	Mga	MGAP_MOUSE
21.0957	21.3341	21.1206	21.4032	20.6331	20.4241	20.9623	20.9563	A2AWP8	Arhgef10l	ARGAL_MOUSE
21.8621	20.5551	21.4319	20.5435	21.528	20.2048	20.1897	21.6724	A2BDX3	Mocs3	MOCS3_MOUSE
20.2621	20.3843	20.4418	20.3932	20.549	20.8628	20.7836	21.4265	A2BE28	Las1l	LAS1L_MOUSE
23.111	23.3427	23.038	22.7596	21.7433	22.0338	21.9416	22.3849	A2BH40	Arid1a	ARI1A_MOUSE
18.5567	18.229	18.1417	18.6505	18.9093	18.9068	19.237	18.8335	A2CG63	Arid4b	ARI4B_MOUSE
21.2029	21.3677	21.2641	21.7617	20.7338	21.4812	21.4232	21.6846	A2RSJ4	Bltp3b	BLT3B_MOUSE
20.0155	20.3841	19.9294	20.5014	20.1872	20.7452	20.7067	20.8711	A2RSX7	Tyw5	TYW5_MOUSE
19.7356	20.3235	19.9634	20.081	19.8544	20.1417	20.4875	20.6182	A2RSY1	Kansl3	KANL3_MOUSE
20.3895	20.4768	20.3355	20.9718	19.5314	20.3679	20.5051	20.2211	A2RSY6	Trmt1l	TRM1L_MOUSE
20.2583	20.481	20.2552	20.8858	20.0085	20.7321	20.6493	20.382	A3KGB4	Tbc1d8b	TBC8B_MOUSE
21.0274	21.3555	21.3981	21.3029	18.3655	20.106	19.3172	21.0355	A3KGF7	Plcb2	PLCB2_MOUSE
20.5165	20.9095	20.4366	20.7648	20.6542	21.2168	21.0954	21.1318	A3KGS3	Ralgapa2	RGPA2_MOUSE
19.2014	19.5489	19.548	19.6475	17.9174	18.689	18.2867	18.6515	A3KGV1	Odf2	ODFP2_MOUSE
19.8615	19.9778	19.606	19.644	20.1154	20.1773	20.972	21.5407	A3KMP2	Ttc38	TTC38_MOUSE
19.716	20.5712	19.5825	20.1946	20.4793	20.2878	20.9715	21.1933	A6H5X4	Phf11	PHF11_MOUSE
18.8036	19.0088	18.9187	19.7031	18.6101	19.8758	18.9321	18.6615	A6H5Y3	Mtr	METH_MOUSE
22.3072	22.7362	22.5209	22.7602	20.6394	23.4595	22.0103	22.5336	A6H5Z3	Exoc6b	EXC6B_MOUSE
18.5356	18.5182	18.5613	18.6495	18.6078	19.1915	19.0496	19.0204	A6H611	Mipep	MIPEP_MOUSE
18.8962	19.0686	18.9473	19.2039	18.753	19.2171	19.0426	19.2869	A6H619	Phrf1	PHRF1_MOUSE
21.6158	22.2664	20.6813	22.3035	21.3291	21.5864	22.2373	22.0563	A6H630	Armt1	ARMT1_MOUSE
22.419	22.4651	22.315	22.7402	22.1867	22.6335	22.7657	22.8251	A6H8H2	Dennd4c	DEN4C_MOUSE
21.0966	21.2634	21.0981	21.5428	20.4191	22.135	20.1685	21.4427	A6PWY4	Wdr76	WDR76_MOUSE
20.391	20.86	21.1203	20.7771	19.2512	20.1292	20.1388	21.3047	A6X8Z5	Arhgap31	RHG31_MOUSE
19.9227	19.9411	19.9366	19.823	19.5988	19.8788	19.6379	19.4655	A6X919	Dpy19l1	D19L1_MOUSE
21.4351	21.5131	21.419	21.4466	NaN	19.4059	17.8875	19.334	A6X935	Itih4	ITIH4_MOUSE
18.4113	18.3737	18.3135	18.6045	17.4436	18.5854	18.4637	18.9938	A7UAK5	Pfkfb3	A7UAK5_MOUSE
18.6563	19.1091	18.8527	18.8771	18.4217	19.2357	18.3462	18.0235	A8C756	Thada	THADA_MOUSE
19.3012	19.309	19.7182	20.0137	18.8001	19.3714	18.213	19.9775	A8Y5H7	Sec14l1	S14L1_MOUSE
20.9228	21.049	20.7825	21.3529	19.2488	19.3007	NaN	19.1475	B1AR13	Cisd3	CISD3_MOUSE
20.6996	21.0498	20.8815	20.5592	21.3905	22.6105	21.3713	21.6224	B1ARD6	Slfn9	SLFN9_MOUSE
20.527	20.7742	20.5627	20.7079	17.6558	17.4824	18.0976	18.3415	B1ARD8	Slfn8	SLFN8_MOUSE
18.7099	18.3663	18.7338	19.0336	18.6333	19.485	19.6475	19.7066	B1ART2	Vps13d	B1ART2_MOUSE
22.4105	22.5158	22.293	22.5106	21.7804	22.3805	22.1122	22.5118	B1AUN2	Eif2b3	B1AUN2_MOUSE
22.9488	23.1931	23.0604	23.3657	22.4789	22.9138	22.7495	22.8021	B1AUY3	Arhgap4	B1AUY3_MOUSE
21.5973	23.6611	23.2383	23.3416	20.5393	22.0758	21.0612	21.2468	B1AVH7	Tbc1d2	TBD2A_MOUSE
20.797	21.1235	20.8611	21.0807	19.1769	20.3362	19.5373	19.8555	B1AVP0	Phactr2	B1AVP0_MOUSE
20.2865	20.5445	20.3447	20.5516	19.5387	20.6245	20.0159	20.4078	B1AVY7	Kif16b	KI16B_MOUSE
22.0315	22.1514	21.8436	22.0236	21.491	21.7343	21.4705	21.9558	B1AVZ0	Uprt	UPP_MOUSE
16.8999	17.3885	17.0347	17.3071	17.7031	17.8078	17.4715	17.6369	B1AX39	Zcchc7	ZCHC7_MOUSE
19.7358	19.9868	19.6189	NaN	NaN	NaN	NaN	NaN	B1AXB9	Tesl1	B1AXB9_MOUSE
21.7591	22.1205	21.9412	21.8992	17.9994	19.709	NaN	NaN	B1AXP6	Tomm5	TOM5_MOUSE
20.4362	20.7539	20.4075	20.7255	20.7073	20.8141	20.3113	20.2455	B1AY10	Nfx1	NFX1_MOUSE
21.7106	21.6468	21.3189	21.5782	20.1119	21.1541	21.047	21.2731	B1AY13	Usp24	UBP24_MOUSE
18.0401	17.9588	18.6478	18.5947	18.4847	18.8774	18.9285	19.1402	B1AZ99	Otud3	OTUD3_MOUSE
21.242	21.5545	21.3556	21.482	20.285	21.0033	21.2224	22.013	B1AZI6	Thoc2	THOC2_MOUSE
22.5501	22.7286	22.5141	22.677	21.6581	22.5738	22.4249	22.8151	B1AZP2	Dlgap4	DLGP4_MOUSE
20.7027	19.427	19.7973	19.4131	17.1238	19.4934	17.4727	18.2081	B2KF50	Uhrf1bp1	B2KF50_MOUSE
23.4041	23.5728	23.2758	23.1977	21.8958	22.9148	22.3831	22.9813	B2RQC6	Cad	PYR1_MOUSE
19.8591	20.0774	20.0459	19.9936	20.4567	20.3573	20.5834	20.4164	B2RQG2	Phf3	B2RQG2_MOUSE
20.8637	21.3882	21.264	21.3131	20.7642	21.2685	21.1824	21.2791	B2RR83	Ythdc2	YTDC2_MOUSE
18.4157	18.5542	18.622	18.6612	18.1208	18.4379	18.3791	18.213	B2RRD7	Brpf1	BRPF1_MOUSE
20.7741	20.8181	20.7709	20.8677	20.2924	20.5566	20.0185	20.2316	B2RRE7	Otud4	OTUD4_MOUSE
18.01	NaN	18.5267	18.4406	19.1306	19.0508	19.0709	18.9931	B2RT41	Zfc3h1	B2RT41_MOUSE
19.9362	19.7611	19.9693	20.2549	20.51	20.247	21.0365	20.9988	B2RUJ5	Apba1	APBA1_MOUSE
21.5353	21.9184	21.7494	22.1846	21.8315	22.453	21.8916	22.1535	B2RUP2	Unc13d	UN13D_MOUSE
18.5719	18.9582	18.9715	18.2784	19.3153	19.977	19.3941	19.4177	B2RUR8	Otud7b	OTU7B_MOUSE
20.158	20.4678	20.162	20.4339	20.5918	20.4162	20.5063	20.4282	B2RWS6	Ep300	EP300_MOUSE
20.7748	21.0782	20.7132	20.8622	19.0657	19.819	18.5085	18.7458	B2RX12	Abcc3	MRP3_MOUSE
17.5601	18.3467	18.5156	18.5263	21.2354	20.1559	21.0776	20.4327	B2RX14	Tut4	TUT4_MOUSE
20.8605	21.245	20.7262	21.2984	20.7095	20.7641	20.808	20.8186	B2RXC1	Trappc11	TPC11_MOUSE
18.9133	19.321	18.7473	18.9333	19.2009	19.4554	19.4813	19.6881	B2RXC2	Itpkb	B2RXC2_MOUSE
19.2736	18.374	18.4463	18.6134	18.1523	18.7132	18.4766	19.6426	B2RXC6	Polr3a	B2RXC6_MOUSE
22.2904	21.3268	22.7647	21.7216	19.7262	21.2832	21.2564	22.8692	B2RXQ2	Ppfia1	B2RXQ2_MOUSE
22.5298	22.7908	22.4788	22.7396	22.2901	22.4469	22.4538	22.575	B2RXR6	Ankrd44	ANR44_MOUSE
24.137	24.268	24.1889	24.5216	24.2473	24.7406	24.6663	24.8732	B2RXS4	Plxnb2	PLXB2_MOUSE
19.6919	20.2794	19.9618	20.1388	NaN	18.2705	NaN	NaN	B2RXV4	Flvcr1	FLVC1_MOUSE
21.2759	21.7294	21.6091	21.7696	20.4983	20.8667	21.0563	20.3694	B2RY04	Dock5	DOCK5_MOUSE
23.1665	23.271	23.2341	23.4025	22.4727	23.3871	23.2099	23.3506	B2RY56	Rbm25	RBM25_MOUSE
19.9194	20.3531	20.177	20.5422	NaN	NaN	NaN	NaN	B4XVQ1	Phf11b	B4XVQ1_MOUSE
16.9905	17.4727	NaN	NaN	NaN	NaN	NaN	NaN	B7ZNG4	Troap	TROAP_MOUSE
18.9403	19.0265	17.0739	17.2267	15.7006	17.3381	17.7695	19.1658	B7ZNL9	Tatdn2	B7ZNL9_MOUSE
20.7983	21.0833	20.8002	20.8972	19.2822	20.0496	18.9806	19.2616	B8ZXI1	Qtrt2	QTRT2_MOUSE
19.64	19.8033	19.8223	20.0341	18.5645	19.7012	19.9018	19.5903	B9EJ80	Pdzd8	PDZD8_MOUSE
24.9094	25.0885	24.8003	25.0083	24.2478	25.1601	24.8315	24.9699	B9EJ86	Osbpl8	OSBL8_MOUSE
19.6359	19.8162	19.9268	19.5851	18.743	19.0098	19.3864	19.4494	B9EJR8	Dnaaf5	DAAF5_MOUSE
20.8327	21.1087	20.7398	20.9395	20.4788	21.2524	20.4491	20.6175	B9EKI3	Tmf1	TMF1_MOUSE
20.4058	20.518	20.6915	20.6741	NaN	NaN	NaN	22.5996	C3VPR6	Nlrc5	NLRC5_MOUSE
20.804	21.1634	21.0335	21.3959	20.845	21.1811	21.5334	22.0444	D0QMC3	Mndal	MNDAL_MOUSE
22.482	22.8645	22.6839	22.741	21.2456	22.424	21.7369	22.791	D3YUE4	Fam151b	D3YUE4_MOUSE
18.7755	18.9978	18.5951	19.4497	18.8115	19.2524	19.3092	19.1955	D3YXJ0	Dgkh	DGKH_MOUSE
19.701	19.8446	19.8331	19.8062	19.0664	19.3695	19.261	19.6913	D3YXJ5	Lratd2	D3YXJ5_MOUSE
22.0668	22.3255	22.1982	22.3181	21.5726	21.7276	22.0403	22.1078	D3YXK2	Safb	SAFB1_MOUSE
20.232	20.5706	20.3537	20.3671	19.0613	19.774	19.6421	20.6143	D3YZP9	Ccdc6	CCDC6_MOUSE
23.6495	23.7869	23.3891	23.6736	18.7775	21.3252	20.9863	21.0344	D3YZZ5	Tmed7	D3YZZ5_MOUSE
18.3644	18.8139	18.3722	18.6691	19.2357	19.3197	19.008	18.8741	D3Z0K6	Rsbn1l	D3Z0K6_MOUSE
21.7648	22.1276	21.7555	21.9584	21.6341	21.9092	21.8345	21.9142	D3Z0M9	Ddx23	D3Z0M9_MOUSE
20.9223	21.0811	20.8938	21.126	18.5092	19.088	18.8849	19.2191	D3Z286	Tmppe	D3Z286_MOUSE
26.5102	26.7169	26.4148	26.5207	26.3793	26.7325	27.0054	26.7238	D3Z2H9	Tpm3-rs7	D3Z2H9_MOUSE
19.9252	19.9429	20.0264	19.8675	NaN	22.2158	NaN	22.74	D3Z3L3	Trim12c	D3Z3L3_MOUSE
20.0119	19.6091	18.6705	19.6541	20.5155	18.7001	NaN	NaN	D3Z3N4	Hnrnph3	D3Z3N4_MOUSE
17.5747	17.1517	17.487	17.623	NaN	17.926	17.7215	18.2816	D3Z3Y1	Pigg	D3Z3Y1_MOUSE
22.7784	22.9337	22.9456	23.1634	23.2712	23.1712	23.3312	23.4008	D3Z4S3	Ptrhd1	PTRD1_MOUSE
19.3322	NaN	NaN	NaN	18.81	19.3753	20.2377	19.315	D3Z6F0	Ifit1bl1	D3Z6F0_MOUSE
23.6748	23.7966	23.6152	23.8464	23.5469	23.794	23.4126	23.5857	D3Z6Q9	Bin2	BIN2_MOUSE
23.2746	23.4437	23.2559	23.6203	23.3586	23.1992	23.73	23.6171	D3Z7P3	Gls	GLSK_MOUSE
18.7939	18.9006	18.6401	18.5374	NaN	NaN	NaN	NaN	D3Z7X0	Acad12	D3Z7X0_MOUSE
23.0006	22.7762	21.7156	21.9241	22.1286	22.6618	22.9806	22.3735	D4AFX7	Dnajc13	D4AFX7_MOUSE
21.6457	21.8379	21.5453	21.7182	20.9903	21.6958	21.4576	22.0356	E0CZ22	Mroh1	E0CZ22_MOUSE
20.1921	19.9038	20.0651	19.9239	19.8199	20.4501	19.2681	19.219	E1U8D0	Soga1	SOGA1_MOUSE
21.6952	22.078	21.8764	22.0011	21.0533	22.0888	21.6162	21.5529	E2JF22	Piezo1	PIEZ1_MOUSE
20.726	20.891	20.5928	20.9185	19.351	21.1579	19.4789	20.8828	E9PUR0	Ankhd1	E9PUR0_MOUSE
22.4623	22.6305	22.5285	22.8475	21.9328	22.9729	22.376	22.919	E9PVA8	Gcn1	GCN1_MOUSE
19.5154	19.6053	19.65	19.8904	19.7512	20.1421	19.866	19.9421	E9PVB5	Ttc17	TTC17_MOUSE
21.6439	21.694	21.7283	21.7469	21.0082	22.0901	21.1288	21.061	E9PVX6	Mki67	KI67_MOUSE
21.9504	22.0596	21.9734	22.1752	21.3981	21.7315	21.7627	21.6974	E9PVZ8	Golgb1	E9PVZ8_MOUSE
22.7445	23.0047	22.6106	22.4909	22.0683	22.3459	21.8796	21.7713	E9PWG6	Ncapg	E9PWG6_MOUSE
17.7853	17.8797	18.0493	18.0936	NaN	17.6553	NaN	17.7183	E9PWQ3	Col6a3	E9PWQ3_MOUSE
19.3514	19.7003	19.2361	19.7125	18.1148	18.7542	18.8908	18.9713	E9PWR4	Dip2c	E9PWR4_MOUSE
18.8318	19.666	19.0362	20.6179	19.0156	20.1247	19.548	19.781	E9PWW6	Zc3h7a	E9PWW6_MOUSE
21.4843	21.6505	21.2404	21.8002	20.8861	21.1696	21.0831	21.2609	E9PWW9	Rsf1	E9PWW9_MOUSE
20.3123	20.3316	20.2352	21.2189	20.5346	21.2613	21.085	21.2285	E9PX68	Slc4a1ap	E9PX68_MOUSE
19.1397	19.1995	19.0696	19.3547	19.0366	19.0929	19.4742	19.0745	E9PXF8	Sbf2	MTMRD_MOUSE
22.0869	22.3274	21.9899	22.1745	20.9065	21.5324	21.279	21.5424	E9PY16	Adap1	E9PY16_MOUSE
20.0535	20.3167	20.0042	19.8416	18.6801	19.7267	NaN	19.7052	E9PY46	Ift140	IF140_MOUSE
20.45	20.2606	20.5958	20.4942	20.7966	21.832	21.9879	21.8082	E9PYD1	Fam98c	E9PYD1_MOUSE
19.6655	19.6552	19.6299	19.8536	NaN	19.5236	NaN	NaN	E9PYF7	Ap1ar	E9PYF7_MOUSE
21.5748	21.7774	21.6598	21.9576	21.8935	22.0641	21.8093	22.0389	E9PYG6	Rasa1	E9PYG6_MOUSE
21.3444	21.5291	21.432	21.6816	21.4326	21.8959	21.3902	21.3704	E9PYH6	Setd1a	SET1A_MOUSE
22.0024	22.2376	22.0658	22.3028	22.0939	22.5845	22.429	22.9678	E9PYK3	Parp4	PARP4_MOUSE
19.6214	19.0439	18.9601	18.5323	18.0209	18.9344	19.0831	18.7361	E9PYL2	Prr12	PRR12_MOUSE
18.0916	18.4091	17.9805	18.8406	19.3553	17.4967	17.4536	18.4674	E9PYP2	Nbeal1	E9PYP2_MOUSE
20.8937	21.2821	21.2665	21.265	20.9832	21.3314	21.0465	21.0663	E9PZJ8	Ascc3	ASCC3_MOUSE
20.2613	20.3641	20.2376	20.612	19.8713	20.6563	20.3586	20.5939	E9PZM7	Scaf11	E9PZM7_MOUSE
19.042	19.4412	19.0717	19.6609	19.497	19.766	19.752	19.5366	E9PZP8	Herc1	E9PZP8_MOUSE
20.9572	21.3434	21.408	22.2834	21.827	23.0808	NaN	22.9732	E9Q0B6	Dnah6	E9Q0B6_MOUSE
19.2393	25.2898	25.0087	25.1823	24.1231	23.9547	25.0957	25.1527	E9Q0S6	Tns1	TENS1_MOUSE
21.7657	21.7915	21.5652	21.8094	20.3847	21.0079	20.4763	21.293	E9Q137	Tex264	TX264_MOUSE
23.0052	23.2045	23.1175	23.4371	19.0733	21.9734	19.5553	19.4989	E9Q166	Atad2b	E9Q166_MOUSE
21.3962	19.985	21.4352	20.7424	19.3407	19.6843	19.6749	19.7384	E9Q1A5	Zfp384	E9Q1A5_MOUSE
22.6636	22.8777	22.6586	22.9172	21.9638	22.7945	22.4605	22.9439	E9Q1P8	Irf2bp2	I2BP2_MOUSE
23.2773	23.4366	23.2783	23.2444	NaN	18.4612	NaN	NaN	E9Q1Z6	Pira12	E9Q1Z6_MOUSE
21.4114	21.6374	21.4102	21.6719	19.754	21.3369	20.118	20.7085	E9Q236	Abcc4	MRP4_MOUSE
17.983	18.073	18.3703	18.0354	NaN	18.3689	NaN	18.1097	E9Q286	Ice1	ICE1_MOUSE
18.6287	NaN	18.7518	NaN	NaN	NaN	NaN	NaN	E9Q289	Acbd4	E9Q289_MOUSE
20.1279	20.3051	20.1377	20.6762	NaN	19.888	NaN	20.5067	E9Q2C0	Cfap46	E9Q2C0_MOUSE
20.2567	20.6705	20.5752	20.7558	18.0555	19.2376	18.7653	18.7381	E9Q2E4	Hectd4	E9Q2E4_MOUSE
20.3168	20.7218	20.669	20.8418	21.592	21.4331	22.0944	22.1567	E9Q2I4	Mideas	E9Q2I4_MOUSE
20.1716	20.5349	20.0872	20.2973	20.7617	20.977	20.6422	21.1995	E9Q2M9	Wdfy4	WDFY4_MOUSE
20.1695	20.1634	20.1744	20.3439	20.2786	20.4105	19.9914	20.3223	E9Q309	Cep350	CE350_MOUSE
18.4762	18.8309	18.4433	18.8723	NaN	17.9949	18.5992	17.8671	E9Q368	Tarbp1	E9Q368_MOUSE
20.0561	20.1102	20.1407	20.1245	20.0561	20.145	20.2131	20.1873	E9Q394	Akap13	AKP13_MOUSE
18.5771	18.4405	18.3587	18.5032	17.7277	19.0419	18.3691	18.6477	E9Q3C1	C2cd2	C2CD2_MOUSE
21.605	21.8644	21.7435	21.8502	20.728	21.1832	22.0148	21.2151	E9Q3G8	Nup153	E9Q3G8_MOUSE
22.1228	22.1436	23.6818	22.2376	21.3122	20.9471	20.4072	20.9071	E9Q3L2	Pi4ka	PI4KA_MOUSE
23.0273	23.2033	22.9583	23.3371	22.7732	23.9037	23.2291	23.704	E9Q3L4	Ifi207	E9Q3L4_MOUSE
17.696	24.0817	23.9582	24.75	NaN	23.6947	21.0321	NaN	E9Q3P4	Cenpf	E9Q3P4_MOUSE
20.1165	20.3037	20.1125	20.3686	19.4551	20.4787	20.2312	20.7539	E9Q411	Nbas	E9Q411_MOUSE
21.0551	20.9739	20.8512	20.8985	NaN	21.7251	NaN	22.1516	E9Q414	Apob	APOB_MOUSE
18.6743	18.9819	18.9321	18.8028	18.8689	18.9979	19.4253	19.0335	E9Q444	Zbtb21	E9Q444_MOUSE
17.6871	18.3986	19.1126	17.6803	16.6257	17.4407	16.8079	17.7374	E9Q4F7	Ankrd11	ANR11_MOUSE
19.7122	20.1287	19.8983	20.1697	20.2118	20.0799	20.505	20.7066	E9Q4N7	Arid1b	ARI1B_MOUSE
21.0511	21.4609	20.863	21.7399	NaN	NaN	NaN	NaN	E9Q4P1	Wdfy1	WDFY1_MOUSE
19.1776	18.2329	19.6066	19.6525	18.4171	19.7787	17.6846	19.3339	E9Q4Y4	Cep192	E9Q4Y4_MOUSE
20.5064	21.9357	21.7549	20.5927	20.4618	20.7195	20.3014	20.4188	E9Q512	Trip11	E9Q512_MOUSE
22.8854	23.0225	22.8079	23.2839	23.8633	23.8949	23.7885	23.8025	E9Q555	Rnf213	RN213_MOUSE
23.6638	23.8385	23.893	24.024	23.262	23.8677	23.1041	23.2248	E9Q5C9	Nolc1	NOLC1_MOUSE
20.165	20.9441	20.5174	21.1142	19.1984	21.4249	19.5165	20.7599	E9Q5F9	Setd2	SETD2_MOUSE
19.7419	20.1738	20.0317	20.237	17.2229	19.9068	18.0587	17.7712	E9Q5G3	Kif23	KIF23_MOUSE
20.9268	21.241	21.2193	20.7599	17.8735	20.2057	NaN	19.5766	E9Q5K9	Ythdc1	YTDC1_MOUSE
20.6589	20.4692	20.3322	20.2524	18.0623	18.3545	18.4178	18.9117	E9Q612	Ptpro	PTPRO_MOUSE
28.1517	28.1108	28.043	28.0589	27.5268	27.4431	27.976	28.0871	E9Q616	Ahnak	E9Q616_MOUSE
22.4353	22.6707	22.5065	22.5909	20.7397	22.0061	21.1054	21.5129	E9Q634	Myo1e	MYO1E_MOUSE
22.9617	23.0316	22.8069	23.0875	21.7894	22.9389	22.0815	22.6184	E9Q6E5	Srsf11	E9Q6E5_MOUSE
20.1445	20.4848	20.4119	20.464	20.1594	21.2831	21.1059	20.7485	E9Q6J5	Bod1l	BD1L1_MOUSE
22.8291	23.0694	22.8833	23.4325	24.5173	24.5275	24.5025	24.8276	E9Q6P5	Ttc7b	TTC7B_MOUSE
22.495	22.6343	22.4415	22.6134	19.6152	19.7642	20.7628	19.9556	E9Q6R7	Utrn	E9Q6R7_MOUSE
20.7563	20.9272	20.4269	21.0241	20.0266	21.0975	20.5915	21.1865	E9Q735	Ube4a	UBE4A_MOUSE
19.5626	19.689	19.511	19.9986	18.7017	19.2164	18.3912	18.5389	E9Q777	Akap11	E9Q777_MOUSE
18.4778	18.755	18.1506	18.5652	18.1558	17.8642	18.2385	17.7063	E9Q784	Zc3h13	ZC3HD_MOUSE
20.5486	20.7089	20.7785	21.0211	18.5773	19.7205	18.8559	20.401	E9Q7C4	Prr14l	E9Q7C4_MOUSE
20.2212	20.7907	20.7211	21.1375	20.0276	20.6193	20.4414	20.4743	E9Q7E2	Arid2	ARID2_MOUSE
19.6547	19.8361	19.7456	19.7528	19.9058	19.9704	20.5482	20.3361	E9Q7F2	Rnf169	RN169_MOUSE
23.0422	23.6242	23.1746	23.3872	23.3475	23.1827	22.5766	23.1061	E9Q7G0	Numa1	NUMA1_MOUSE
19.0405	19.3897	19.2001	19.3814	NaN	18.6615	NaN	17.9897	E9Q7L1	Urb2	E9Q7L1_MOUSE
16.6842	16.8256	16.6321	17.7244	18.2143	18.6141	17.9448	16.7083	E9Q842	Nav2	E9Q842_MOUSE
21.2349	21.2795	21.202	21.3654	21.86	22.6683	21.9058	22.3982	E9Q8I7	Nfxl1	E9Q8I7_MOUSE
19.5314	19.709	19.5885	20.1009	18.2207	20.0962	18.6365	19.9329	E9Q8I9	Fry	FRY_MOUSE
25.7897	26.073	26.0291	26.2775	25.7617	26.2485	26.3891	26.6845	E9Q8T7	Dnah1	DYH1_MOUSE
19.1233	19.1399	19.5469	19.2991	NaN	19.2573	NaN	18.1309	E9Q8V6	Dennd4a	E9Q8V6_MOUSE
24.1596	24.3272	24.1428	24.3489	23.5902	24.3956	24.2978	24.5522	E9Q912	Rap1gds1	GDS1_MOUSE
20.5354	20.844	20.7453	20.9839	20.755	21.2771	21.3317	21.4569	E9Q9A9	Oas2	OAS2_MOUSE
19.848	20.0319	19.717	19.8702	18.4106	19.4829	18.7914	19.3124	E9Q9B3	Spryd3	E9Q9B3_MOUSE
19.539	19.7356	19.707	19.8882	18.6545	19.5656	18.986	19.1743	E9Q9B7	Kidins220	E9Q9B7_MOUSE
17.6184	17.7574	17.8688	18.0898	18.6223	18.9231	18.92	18.6919	E9Q9M8	Pwwp2b	PWP2B_MOUSE
20.3848	20.6745	20.4256	20.523	NaN	19.5322	NaN	19.0949	E9Q9Q2	R3hdm1	E9Q9Q2_MOUSE
20.5747	20.8894	20.4958	21.0024	20.7265	20.662	21.476	20.7815	E9QAE3	Btaf1	E9QAE3_MOUSE
19.6226	20.4898	20.0009	20.1216	19.9169	19.8947	19.6988	19.8298	E9QAM5	Helz2	HELZ2_MOUSE
22.0384	22.0628	21.8254	21.7749	20.8438	21.467	20.8929	22	E9QAP7	Taf4	E9QAP7_MOUSE
22.1977	22.4609	22.2389	22.6421	21.5381	22.1213	22.1402	22.1294	E9QAT4	Sec16a	SC16A_MOUSE
20.065	20.2517	19.8323	20.0706	21.0543	20.8571	21.2586	20.7927	F2Z3U3	Raph1	F2Z3U3_MOUSE
16.6439	17.1627	16.8984	17.624	NaN	NaN	NaN	NaN	F6U5V1	Larp1b	F6U5V1_MOUSE
22.0734	22.3524	22.2594	22.3007	22.4002	22.5694	22.6542	22.6723	F6ZDS4	Tpr	TPR_MOUSE
22.1954	22.3323	22.1597	22.277	21.8991	22.487	22.8319	22.7758	F7BJB9	Morc3	MORC3_MOUSE
22.3178	22.5632	22.1639	22.0886	19.9956	21.7315	20.8201	21.4768	F8VPK0	Ttc37	F8VPK0_MOUSE
21.1102	20.9112	20.7081	20.8724	21.3472	21.8759	21.8559	21.6617	F8VPN4	Agl	F8VPN4_MOUSE
18.3219	18.0436	18.5343	18.7696	19.0562	18.8926	19.0225	18.8567	F8VPQ2	Arid4a	ARI4A_MOUSE
19.3049	19.6495	19.1625	19.1938	19.1891	19.3664	19.4169	19.4221	F8VPZ9	Bicra	BICRA_MOUSE
20.7478	20.7267	20.7343	20.49	20.0051	20.9744	19.9333	20.3199	F8VQ05	Fryl	F8VQ05_MOUSE
21.388	21.6233	21.6183	21.6113	20.0243	21.9021	20.1684	20.4011	F8VQ29	Iqgap3	F8VQ29_MOUSE
21.1551	21.1801	21.1438	21.4987	NaN	21.2573	21.0439	21.1845	F8VQ70	Scaper	F8VQ70_MOUSE
18.1749	18.6947	18.3169	18.5952	NaN	NaN	NaN	16.7212	F8VQB6	Myo10	MYO10_MOUSE
22.5478	22.6392	22.6516	22.8917	22.1168	22.7506	22.1298	22.6646	F8VQC1	Srp72	F8VQC1_MOUSE
20.9109	20.9796	20.6574	21.3347	NaN	18.6486	NaN	NaN	F8VQG4	H2-T24	F8VQG4_MOUSE
19.504	19.6279	19.5409	19.7406	18.7456	19.9327	19.8756	19.7899	F8VQG7	N4bp2	F8VQG7_MOUSE
16.3592	16.3854	16.9132	17.4436	17.2549	17.5086	16.6886	17.122	G3X8Q1	Cabin1	G3X8Q1_MOUSE
21.8736	22.1245	21.9274	22.1584	20.8406	21.3887	20.7486	21.3633	G3X8U3	2210016F16Rik	G3X8U3_MOUSE
20.8445	21.8171	21.7214	20.8105	19.8501	19.8451	20.2022	20.5323	G3X8X0	Dhx16	G3X8X0_MOUSE
18.1667	18.4316	18.2828	18.3458	NaN	NaN	NaN	NaN	G3X964	2610008E11Rik	G3X964_MOUSE
21.8308	22.0165	22.0549	22.093	21.6356	22.0929	22.1463	22.1953	G3X972	Sec24c	G3X972_MOUSE
20.3967	20.9609	20.787	21.2315	17.7568	21.5927	17.8743	18.2762	G3X9B1	Heatr1	G3X9B1_MOUSE
19.2259	19.58	19.3295	19.142	NaN	18.8552	NaN	18.8547	G3X9F6	Sh3tc1	G3X9F6_MOUSE
19.6524	19.9224	20.0496	20.0121	20.1342	20.2256	20.1792	20.061	G3X9J0	Sipa1l3	SI1L3_MOUSE
21.4889	21.6793	21.494	21.7022	19.7104	20.6397	20.3699	20.3764	G3X9K3	Arfgef1	BIG1_MOUSE
23.0959	23.0795	23.1498	22.9957	NaN	22.7572	NaN	23.1511	G3X9T1	Zfp715	G3X9T1_MOUSE
19.7719	19.7748	19.7371	19.824	19.8954	20.2275	20.3924	20.0433	G3X9Z4	Pcf11	G3X9Z4_MOUSE
19.4515	19.6413	19.5344	19.6462	18.358	19.1497	18.4595	19.0423	G3XA30	Nsmce4a	G3XA30_MOUSE
23.532	23.8179	23.388	24.0344	23.2631	23.8511	24.0323	24.1258	G5E829	Atp2b1	AT2B1_MOUSE
21.2203	21.5094	21.2539	21.245	21.468	21.6055	21.6394	21.7955	G5E870	Trip12	TRIPC_MOUSE
20.0611	NaN	20.1707	19.994	NaN	NaN	NaN	19.0914	G5E893	Ankrd12	G5E893_MOUSE
22.481	22.6523	22.5503	22.6314	22.8439	23.0792	23.2141	23.4466	G5E895	Akr1b10	G5E895_MOUSE
20.2774	20.9005	20.332	20.9716	18.2625	20.2708	18.185	20.3514	G5E897	Poglut3	PLGT3_MOUSE
21.3601	21.7123	21.6965	21.4484	NaN	NaN	NaN	NaN	G5E8P0	Tubgcp6	GCP6_MOUSE
19.4352	19.3847	19.2093	19.5097	19.5671	19.2928	19.3382	19.5322	G5E8P1	Brd1	BRD1_MOUSE
23.0247	23.2317	22.9781	23.389	23.7469	23.6984	23.924	23.9248	G5E8V9	Arfip1	ARFP1_MOUSE
21.4864	21.5369	21.526	21.7139	21.4188	21.8061	21.5476	21.7221	G5E905	Zfp871	G5E905_MOUSE
19.7259	19.9302	19.9588	19.4868	18.1872	19.7289	20.9103	21.4959	H3BKQ3	Evi5l	H3BKQ3_MOUSE
18.0676	NaN	NaN	NaN	17.5163	NaN	NaN	NaN	H7BX60	Pot1b	H7BX60_MOUSE
21.8311	21.7607	21.7618	21.6689	20.6079	21.4688	21.1645	21.6971	J3QN89	Aamp	J3QN89_MOUSE
20.1232	20.1925	20.3419	20.4726	19.4956	19.9938	20.0162	20.1176	L0N7N1	Kif14	KIF14_MOUSE
23.8808	24.0217	24.0184	24.0587	23.332	23.8853	23.2728	23.5963	O08528	Hk2	HXK2_MOUSE
25.6097	25.8266	25.606	25.6812	25.4694	25.4511	25.4662	25.4354	O08529	Capn2	CAN2_MOUSE
24.2422	24.3199	24.2043	24.5117	24.4618	24.6805	24.6636	24.9214	O08539	Bin1	BIN1_MOUSE
23.3736	23.6306	23.3886	23.4778	22.9092	23.2621	23.3331	23.7196	O08547	Sec22b	SC22B_MOUSE
18.9096	20.637	19.0874	19.0874	18.7646	20.1794	19.2051	19.4968	O08550	Kmt2b	KMT2B_MOUSE
27.1716	27.1864	26.9357	27.4305	26.8951	27.1951	27.4641	27.6973	O08553	Dpysl2	DPYL2_MOUSE
22.9834	23.2464	23.2113	23.3313	23.4348	23.3914	23.5971	23.6867	O08573	Lgals9	LEG9_MOUSE
22.9931	23.2177	23.1817	23.2579	21.6174	22.4512	21.5393	21.9211	O08579	Emd	EMD_MOUSE
17.0142	17.0067	16.9062	NaN	NaN	NaN	17.4173	17.4743	O08580	Esrra	ERR1_MOUSE
21.4897	21.6316	21.5297	21.7249	19.8645	21.1011	20.5558	20.9028	O08582	Gtpbp1	GTPB1_MOUSE
23.4506	23.6932	23.437	23.3455	21.8363	22.4702	21.9956	22.8633	O08583	Alyref	THOC4_MOUSE
24.6478	24.6667	24.4573	24.6486	22.0236	26.1797	22.7341	23.5338	O08585	Clta	CLCA_MOUSE
19.492	19.7053	19.6165	19.636	18.3565	19.2645	18.7475	19.479	O08586	Pten	PTEN_MOUSE
22.3072	22.4991	22.3827	22.7678	21.6222	22.0767	22.22	22.2981	O08599	Stxbp1	STXB1_MOUSE
18.9905	19.5957	19.232	19.4334	NaN	NaN	NaN	NaN	O08600	Endog	NUCG_MOUSE
20.9791	21.159	21.1942	21.0815	NaN	NaN	NaN	NaN	O08603	Raet1b	RAE1B_MOUSE
20.2993	20.4481	20.3333	20.3351	20.634	20.518	20.843	21.1781	O08605	Mknk1	MKNK1_MOUSE
19.0395	18.9612	18.7614	18.8194	18.9769	18.7345	18.342	18.5292	O08609	Mlx	MLX_MOUSE
20.5232	21.035	20.6687	21.1335	21.6044	20.511	22.7484	23.4793	O08638	Myh11	MYH11_MOUSE
18.995	18.8669	18.7509	18.5846	18.3859	18.7516	18.0211	18.2359	O08648	Map3k4	M3K4_MOUSE
22.7498	23.1964	22.8298	23.2215	20.9925	22.6909	21.4038	21.7379	O08663	Metap2	MAP2_MOUSE
22.6531	22.7364	22.2339	22.86	21.5772	21.6213	21.3968	21.2692	O08692	Ngp	NGP_MOUSE
18.9094	19.3081	19.3823	NaN	NaN	NaN	NaN	NaN	O08696	Foxm1	FOXM1_MOUSE
25.1357	25.2998	25.174	25.2388	24.4891	24.9198	25.0675	25.3728	O08709	Prdx6	PRDX6_MOUSE
20.2248	20.7969	20.5545	20.5322	20.4084	20.4958	20.1384	20.3458	O08715	Akap1	AKAP1_MOUSE
20.8628	21.4882	20.639	20.338	20.1205	21.0515	20.0922	20.8009	O08734	Bak1	BAK_MOUSE
21.3717	21.6253	21.4595	21.4683	18.7371	20.7666	18.7676	20.8343	O08738	Casp6	CASP6_MOUSE
20.7508	21.0155	20.6305	21.3176	21.0632	21.2337	21.2552	21.9727	O08739	Ampd3	AMPD3_MOUSE
20.7245	20.6769	20.5547	21.0068	17.7616	20.2946	19.4676	19.8317	O08740	Polr2j	RPB11_MOUSE
23.0696	23.2334	23.0759	23.3955	23.2935	23.2546	23.7051	23.5881	O08749	Dld	DLDH_MOUSE
22.6368	22.8513	22.5	22.7639	22.5019	23.0199	23.1424	23.2383	O08756	Hsd17b10	HCD2_MOUSE
22.1669	22.1202	21.7352	22.2848	19.709	20.8776	20.729	21.0003	O08759	Ube3a	UBE3A_MOUSE
22.894	23.2093	23.0697	23.3113	21.4743	21.8758	21.8273	22.1455	O08784	Tcof1	TCOF_MOUSE
24.6777	24.8936	24.6797	24.8768	22.1811	24.6819	22.6801	24.7151	O08788	Dctn1	DCTN1_MOUSE
18.0934	17.9788	18.1514	18.2061	NaN	NaN	NaN	NaN	O08789	Mnt	MNT_MOUSE
24.2537	24.5013	24.4897	24.527	23.9156	24.4145	24.8558	25.0526	O08795	Prkcsh	GLU2B_MOUSE
19.9557	20.1435	20.0482	20.2832	19.8308	20.4676	20.3617	20.4468	O08797	Serpinb9	O08797_MOUSE
23.709	24.0068	23.9176	24.3614	20.7165	21.3588	21.3941	22.2672	O08800	Serpinb8	SPB8_MOUSE
26.1154	26.3224	26.2822	26.0061	25.8128	26.3819	26.7158	26.6397	O08807	Prdx4	PRDX4_MOUSE
24.4822	24.778	24.5803	24.8751	23.2334	24.1406	23.4188	23.9279	O08808	Diaph1	DIAP1_MOUSE
24.1621	24.2864	24.2025	24.2616	23.995	24.0048	23.9919	24.0102	O08810	Eftud2	U5S1_MOUSE
20.3993	20.9817	20.4365	20.7321	20.5904	20.7822	20.4058	20.6598	O08832	Galnt4	GALT4_MOUSE
19.462	19.5604	19.1065	19.429	18.8993	18.4662	15.7718	16.7603	O08848	RO60	RO60_MOUSE
21.352	21.4967	21.1104	21.6516	20.2062	21.1318	20.9377	21.1977	O08856	Ell	ELL_MOUSE
20.8498	21.7455	21.5349	21.3191	NaN	NaN	NaN	NaN	O08863	Birc3	BIRC3_MOUSE
19.6324	20.019	19.8491	NaN	NaN	NaN	19.6958	19.7193	O08900	Ikzf3	IKZF3_MOUSE
19.4801	19.5735	19.5101	19.7667	17.6874	20.1581	18.7443	18.3607	O08901	Bub1	BUB1_MOUSE
20.5749	21.0025	20.6792	20.5605	20.3257	20.2141	20.4207	20.3208	O08912	Galnt1	GALT1_MOUSE
22.959	23.1078	23.1102	23.2606	23.2384	23.4139	23.415	23.4223	O08915	Aip	AIP_MOUSE
22.5681	22.7535	22.5133	22.9317	22.5433	22.7182	22.4277	22.8444	O08917	Flot1	FLOT1_MOUSE
18.7788	18.6077	NaN	16.9236	NaN	NaN	NaN	NaN	O08983	Hps1	HPS1_MOUSE
22.5572	22.5786	22.495	22.8815	22.724	23.4339	23.0053	22.8699	O08992	Sdcbp	SDCB1_MOUSE
25.4683	25.5213	25.2989	25.3813	21.9951	22.4877	22.9117	23.0227	O08997	Atox1	ATOX1_MOUSE
20.5832	21.0398	20.8259	20.8288	20.4126	20.9162	20.6895	20.6668	O09000	Ncoa3	NCOA3_MOUSE
23.1668	23.4258	23.2267	22.9906	NaN	20.2358	NaN	NaN	O09005	Degs1	DEGS1_MOUSE
19.6007	19.7802	19.6106	20.0735	20.1506	20.3405	19.841	19.7112	O09012	Pex5	PEX5_MOUSE
24.1022	24.4282	24.1406	24.206	23.495	23.0272	23.3321	23.6683	O09044	Snap23	SNP23_MOUSE
22.4768	22.4286	22.3899	22.6997	23.506	23.0071	23.5892	23.7014	O09047	C3ar1	C3AR_MOUSE
18.7197	18.9179	19.0846	18.681	NaN	16.3172	NaN	NaN	O09053	Wrn	WRN_MOUSE
19.5772	19.4187	19.4169	NaN	20.2562	19.9328	18.4659	19.9787	O09061	Psmb1	PSB1_MOUSE
22.5863	22.6496	22.6162	22.7375	21.8041	22.1803	22.3382	22.5947	O09106	Hdac1	HDAC1_MOUSE
21.734	22.0563	21.986	22.0158	20.5305	21.3872	20.7053	21.2339	O09110	Map2k3	MP2K3_MOUSE
21.2665	21.6223	21.3854	21.2095	19.7119	20.3216	20.7494	21.2001	O09111	Ndufb11	NDUBB_MOUSE
22.7625	22.868	22.6347	22.5147	22.8043	22.8135	23.116	23.8485	O09117	Sypl1	SYPL1_MOUSE
21.7085	21.8781	21.7905	22.1349	20.8007	21.8383	21.6569	21.8249	O09126	Sema4d	SEM4D_MOUSE
20.1586	20.6468	20.5153	20.6366	19.844	20.8887	19.8746	20.3726	O09130	Nfatc2ip	NF2IP_MOUSE
24.0921	24.1971	24.0795	24.4202	24.9568	24.7483	25.3097	25.4213	O09131	Gsto1	GSTO1_MOUSE
23.7003	24.038	23.8108	24.0602	23.1573	22.5956	23.3211	23.4493	O09159	Man2b1	MA2B1_MOUSE
24.9201	25.2987	25.1269	25.118	21.3086	22.9461	21.5416	22.37	O09167	Rpl21	RL21_MOUSE
23.8562	24.1089	24.0583	24.0881	22.2233	23.2979	22.8387	23.1838	O09172	Gclm	GSH0_MOUSE
17.2383	17.3773	17.0398	17.3908	18.6572	17.3802	NaN	18.3343	O35066	Kif3c	KIF3C_MOUSE
19.2839	19.4406	19.322	19.2232	19.866	20.1585	20.6296	20.4389	O35071	Kif1c	KIF1C_MOUSE
22.3363	22.6125	22.1542	22.5407	22.3905	22.8087	22.8995	22.8014	O35075	Vps26c	VP26C_MOUSE
19.8244	19.9131	20.0304	20.0496	18.1608	18.4616	18.1522	18.6086	O35099	Map3k5	M3K5_MOUSE
23.1375	23.4447	23.3068	23.6399	24.2397	24.0884	24.5633	24.7454	O35114	Scarb2	SCRB2_MOUSE
19.0557	NaN	NaN	NaN	NaN	NaN	NaN	NaN	O35127	Grcc10	C10_MOUSE
23.7259	24.1917	24.0018	23.8563	21.8838	22.5562	21.3038	22.3131	O35129	Phb2	PHB2_MOUSE
20.4665	20.349	20.5326	20.5004	19.9693	20.3445	19.5198	19.6599	O35130	Emg1	NEP1_MOUSE
19.8168	19.7669	19.6954	19.3122	18.7438	19.5657	19.9864	19.9218	O35134	Polr1a	RPA1_MOUSE
23.3932	23.4615	23.009	23.3562	19.5897	18.4553	22.6873	20.6685	O35143	Atp5if1	ATIF1_MOUSE
19.2734	19.1324	19.6305	19.435	19.5463	20.1938	19.7885	19.8791	O35144	Terf2	TERF2_MOUSE
20.7465	20.954	20.6017	20.4542	19.0089	19.5048	19.1104	19.5259	O35166	Gosr2	GOSR2_MOUSE
17.0721	17.9929	17.3072	17.8887	19.0459	18.1822	19.9843	18.3752	O35177	Nedd9	CASL_MOUSE
24.2407	24.5491	24.3291	23.9488	19.6961	22.4259	20.2728	24.0924	O35218	Cpsf2	CPSF2_MOUSE
23.0504	23.221	23.0599	23.1541	21.2344	22.522	22.1027	22.4649	O35226	Psmd4	PSMD4_MOUSE
20.8496	21.1483	20.9316	21.0569	19.2534	19.7074	19.3018	19.4449	O35239	Ptpn9	PTN9_MOUSE
18.8228	19.0687	18.6982	19.1067	18.8851	19.2774	18.9764	19.3462	O35242	Nsmaf	FAN_MOUSE
18.3791	19.2084	18.5716	18.5379	18.0223	18.6453	18.3552	18.6161	O35245	Pkd2	PKD2_MOUSE
21.3511	21.552	21.2599	21.3501	20.6677	21.1379	20.8807	21.0013	O35250	Exoc7	EXOC7_MOUSE
20.6436	20.8542	20.4633	20.9133	NaN	20.0974	NaN	17.0739	O35280	Chek1	CHK1_MOUSE
24.3937	24.5219	24.5155	24.707	24.3901	24.7459	24.4976	24.7442	O35286	Dhx15	DHX15_MOUSE
22.1598	22.4882	22.5237	22.7263	22.6763	22.7961	22.9985	22.7389	O35295	Purb	PURB_MOUSE
19.8515	19.9596	19.8762	20.1864	21.124	19.5266	21.6054	22.0862	O35298	Aoah	AOAH_MOUSE
19.9658	19.6735	18.9537	20.2228	19.5051	20.6416	20.6123	20.5334	O35305	Tnfrsf11a	TNR11_MOUSE
21.1463	21.4134	20.9873	21.2767	20.2386	20.6945	20.5475	20.7457	O35309	Nmi	NMI_MOUSE
22.1573	22.3818	21.9202	22.2735	22.3814	22.4699	22.6866	22.7793	O35316	Slc6a6	SC6A6_MOUSE
23.9172	24.1845	23.9331	23.9127	23.4342	23.404	23.5739	23.8791	O35326	Srsf5	SRSF5_MOUSE
22.6708	22.6231	22.6779	23.2123	23.1795	23.5409	23.0536	22.9983	O35343	Kpna4	IMA3_MOUSE
22.3196	22.5197	22.4458	22.629	22.9598	23.1501	22.5104	22.6684	O35344	Kpna3	IMA4_MOUSE
20.5545	20.7074	20.8458	21.0005	20.4784	21.1343	21.0761	21.054	O35345	Kpna6	IMA7_MOUSE
23.0983	23.4672	23.1519	23.3409	22.5103	22.8041	23.0581	23.3569	O35350	Capn1	CAN1_MOUSE
21.5072	21.9393	21.6103	21.974	21.2401	22.0354	21.3405	21.5702	O35368	Ifi203	IFI3_MOUSE
23.241	23.5323	23.319	23.2602	23.1132	23.6648	23.6729	23.6225	O35375	Nrp2	NRP2_MOUSE
23.1287	23.3679	23.3535	23.4	22.4611	23.4239	23.1918	23.2034	O35379	Abcc1	MRP1_MOUSE
22.8232	22.8792	22.7505	22.7576	22.4543	22.5744	22.6097	23.3684	O35381	Anp32a	AN32A_MOUSE
21.7794	21.9317	21.7647	22.1474	22.8629	22.6954	22.5598	22.468	O35382	Exoc4	EXOC4_MOUSE
20.7638	20.853	20.7544	20.6394	NaN	19.5975	NaN	NaN	O35387	Hax1	HAX1_MOUSE
21.9593	22.6725	21.9629	22.288	20.081	20.9005	20.3737	21.0012	O35405	Pld3	PLD3_MOUSE
20.446	20.7877	20.6525	20.9722	20.9578	21.0539	20.863	20.675	O35435	Dhodh	PYRD_MOUSE
20.5906	21.0076	20.7824	20.7538	NaN	19.315	19.2399	19.9972	O35448	Ppt2	PPT2_MOUSE
19.42	19.6054	19.5011	19.4975	NaN	NaN	NaN	NaN	O35450	Fkbpl	FKBPL_MOUSE
20.0715	20.0839	19.9842	20.5312	17.7049	19.4195	18.425	18.6261	O35454	Clcn6	CLCN6_MOUSE
21.229	21.3516	21.0669	21.4089	21.5345	21.6354	21.8967	22.1268	O35459	Ech1	ECH1_MOUSE
23.3014	23.578	23.3498	23.5378	19.8541	22.3911	19.5098	21.2189	O35465	Fkbp8	FKBP8_MOUSE
19.6718	19.7262	19.3137	20.3407	NaN	NaN	NaN	NaN	O35474	Edil3	EDIL3_MOUSE
17.9039	18.8435	18.3095	18.2241	NaN	NaN	NaN	NaN	O35491	Clk2	CLK2_MOUSE
18.7056	18.7702	18.9832	19.4332	NaN	19.3793	NaN	17.8792	O35492	Clk3	CLK3_MOUSE
22.2867	22.3227	22.2155	22.4456	20.9281	21.7771	21.619	21.5019	O35495	Cdk14	CDK14_MOUSE
20.3987	20.588	20.5696	20.861	20.807	21.0725	20.8969	21.5095	O35516	Notch2	NOTC2_MOUSE
19.9066	20.3415	19.8963	19.7354	20.4469	21.0451	20.7935	21.215	O35551	Rabep1	RABE1_MOUSE
18.4624	18.5413	18.7694	19.2125	NaN	19.9325	NaN	NaN	O35566	Cd151	CD151_MOUSE
22.9553	22.9343	22.9034	22.8005	21.9236	22.5982	22.6827	23.2322	O35593	Psmd14	PSDE_MOUSE
21.2861	21.7771	21.4596	21.4964	20.4081	21.1113	20.9172	20.9796	O35598	Adam10	ADA10_MOUSE
23.6095	23.8962	23.8279	23.8085	23.8841	24.3451	24.729	24.4648	O35601	Fyb1	FYB1_MOUSE
22.7627	22.8737	22.7264	23.4959	22.0888	23.4528	22.0123	23.1732	O35604	Npc1	NPC1_MOUSE
18.2385	18.8716	18.1919	17.7242	NaN	NaN	NaN	NaN	O35607	Bmpr2	BMPR2_MOUSE
23.4634	23.7065	23.4216	23.7731	22.9419	23.466	23.2873	23.6106	O35609	Scamp3	SCAM3_MOUSE
19.7594	20.3933	20.0753	20.3494	NaN	NaN	NaN	NaN	O35613	Daxx	DAXX_MOUSE
20.4933	20.945	20.8522	20.8664	NaN	NaN	NaN	NaN	O35621	Pmm1	PMM1_MOUSE
21.9448	22.3511	22.0013	22.0294	21.5496	22.2284	21.7047	22.118	O35638	Stag2	STAG2_MOUSE
25.5335	25.5754	25.5646	25.4432	24.8997	25.4984	25.6571	25.653	O35639	Anxa3	ANXA3_MOUSE
22.2786	22.1819	21.9971	22.166	22.6152	22.1275	22.2783	22.7061	O35643	Ap1b1	AP1B1_MOUSE
20.5817	20.8365	20.5443	20.6827	20.5342	20.9539	20.6724	21.0354	O35648	Cetn3	CETN3_MOUSE
21.2688	21.2142	20.95	21.275	20.3701	20.8671	20.5036	20.793	O35654	Pold2	DPOD2_MOUSE
21.9463	22.2123	21.8734	21.8614	22.6853	22.4364	23.1206	22.9417	O35657	Neu1	NEUR1_MOUSE
23.1921	23.3434	23.2133	23.758	22.7257	23.451	22.7874	23.1626	O35658	C1qbp	C1QBP_MOUSE
19.1378	19.3994	19.1047	19.5379	17.1662	18.7242	18.177	18.5424	O35664	Ifnar2	INAR2_MOUSE
23.8909	24.0704	23.8896	23.9456	22.0102	21.5241	21.4276	21.2877	O35682	Myadm	MYADM_MOUSE
23.7215	23.972	23.6967	23.9092	22.2532	22.1142	21.7352	21.8007	O35685	Nudc	NUDC_MOUSE
21.9924	22.318	22.2225	22.3036	22.6132	22.1027	22.6921	22.1712	O35691	Pnn	PININ_MOUSE
23.2785	23.3672	23.3622	23.4062	22.2051	22.9259	22.7431	23.1992	O35704	Sptlc1	SPTC1_MOUSE
20.7121	21.234	20.6204	20.9419	18.6319	18.2728	19.126	19.2872	O35711	Ppfibp2	LIPB2_MOUSE
19.0994	19.3949	19.2572	19.3459	19.7467	19.5457	19.7014	19.675	O35730	Ring1	RING1_MOUSE
25.2524	25.3755	25.2101	25.0597	22.8121	24.0374	23.0288	23.8374	O35737	Hnrnph1	HNRH1_MOUSE
17.4089	17.9872	17.4634	17.9145	NaN	17.4995	NaN	17.3728	O35740	Cited2	CITE2_MOUSE
23.8474	24.0608	23.5146	23.586	23.4753	22.8546	23.7751	24.639	O35744	Chil3	CHIL3_MOUSE
23.5298	23.8111	23.7158	23.8291	22.604	24.1049	24.6835	24.7036	O35841	Api5	API5_MOUSE
22.3505	22.4444	22.1777	22.4861	21.3875	22.0604	21.7506	22.3151	O35855	Bcat2	BCAT2_MOUSE
22.2679	22.6214	22.4774	22.3476	22.183	22.6551	22.3259	22.9111	O35857	Timm44	TIM44_MOUSE
22.5228	22.647	22.452	22.8068	21.0765	22.2259	21.3545	22.1602	O35864	Cops5	CSN5_MOUSE
17.3834	17.1356	17.5029	17.3928	16.1019	17.5673	16.5779	17.1895	O35874	Slc1a4	SATT_MOUSE
25.2567	25.4233	25.3427	25.3822	24.5642	24.8795	24.9268	25.4474	O35887	Calu	CALU_MOUSE
22.6459	22.9812	22.6536	22.6751	21.8316	21.9574	21.6254	22.2388	O35892	Sp100	SP100_MOUSE
21.1286	21.388	20.7227	21.1875	21.0763	21.0284	20.0379	20.7256	O35900	Lsm2	LSM2_MOUSE
25.8131	26.0283	25.899	25.1635	22.8602	23.0333	24.1229	25.0785	O35904	Pik3cd	PK3CD_MOUSE
20.7404	21.0787	20.5791	21.587	22.0995	22.1891	21.654	21.9452	O35943	Fxn	FRDA_MOUSE
20.2958	20.6214	20.5041	20.6723	19.7501	19.9658	19.5817	20.3573	O35954	Pitpnm1	PITM1_MOUSE
21.0426	21.202	21.092	21.2101	NaN	NaN	NaN	NaN	O35955	Psmb10	PSB10_MOUSE
22.5264	22.847	22.1804	22.2971	NaN	20.8576	NaN	NaN	O35963	Rab33b	RB33B_MOUSE
22.8282	22.7348	22.3416	22.9168	22.1367	22.1793	22.2691	22.6502	O35969	Gamt	GAMT_MOUSE
19.9889	20.1131	20.3438	20.2226	20.2346	20.4048	20.1629	20.3047	O35972	Mrpl23	RM23_MOUSE
17.9394	NaN	17.8801	17.4617	NaN	NaN	NaN	17.6619	O35988	Sdc4	SDC4_MOUSE
20.5168	20.7182	20.5891	20.8657	20.5646	21.02	20.6557	20.6357	O54692	Zw10	ZW10_MOUSE
23.9748	24.0309	23.9348	24.7673	25.2272	25.0685	24.9489	24.8382	O54734	Ddost	OST48_MOUSE
22.4271	22.547	22.2463	22.6517	22.0144	22.3994	21.941	22.3655	O54774	Ap3d1	AP3D1_MOUSE
21.4044	21.4118	21.5068	21.7354	20.6883	21.2853	20.7513	21.0749	O54781	Srpk2	SRPK2_MOUSE
22.8594	22.9791	22.7616	23.1022	23.3459	23.3061	23.7322	23.9497	O54782	Man2b2	MA2B2_MOUSE
19.7441	18.5317	18.1346	NaN	NaN	NaN	NaN	NaN	O54790	Mafg	MAFG_MOUSE
21.955	22.1063	21.9877	22.3833	23.1773	22.7872	23.6386	23.5165	O54824	Il16	IL16_MOUSE
21.1536	21.4907	21.3568	21.5445	20.1658	21.4015	20.6949	20.85	O54825	Bysl	BYST_MOUSE
22.5036	22.3533	22.7911	22.7268	20.8615	22.096	21.484	22.2732	O54833	Csnk2a2	CSK22_MOUSE
20.4629	20.7093	20.7066	20.8709	21.5307	21.369	21.7086	21.3211	O54834	Arhgap6	RHG06_MOUSE
18.6648	18.895	18.7918	18.5655	NaN	NaN	NaN	NaN	O54836	Zmat3	ZMAT3_MOUSE
18.572	18.4797	18.4503	NaN	NaN	NaN	NaN	NaN	O54864	Suv39h1	SUV91_MOUSE
22.0594	22.1445	21.9853	22.1334	20.5202	21.9477	21.0574	21.5349	O54879	Hmgb3	HMGB3_MOUSE
19.3748	19.5857	19.3299	19.7831	20.1496	20.3809	20.8053	20.3806	O54890	Itgb3	ITB3_MOUSE
20.3903	20.915	20.78	20.9637	21.4855	20.8036	21.5182	21.4885	O54910	Nfkbie	IKBE_MOUSE
19.3352	19.8117	19.6739	19.8379	18.9769	19.0962	19.2306	19.2442	O54916	Reps1	REPS1_MOUSE
20.5612	20.066	19.9913	20.6753	18.9729	20.2296	18.9274	20.246	O54918	Bcl2l11	B2L11_MOUSE
21.7011	21.8987	21.5485	22.053	20.214	21.2933	20.8233	21.4574	O54940	Bnip2	BNIP2_MOUSE
22.2895	22.4796	22.2248	22.4368	21.9286	22.3824	21.765	22.0224	O54941	Smarce1	SMCE1_MOUSE
20.6251	20.7288	20.4309	20.2981	20.1967	20.3827	20.5999	20.6988	O54946	Dnajb6	DNJB6_MOUSE
21.1877	21.3161	21.0455	20.9359	19.1545	19.9563	18.4548	19.3735	O54950	Prkag1	AAKG1_MOUSE
24.2359	24.5159	24.4287	24.8414	25.361	25.0789	24.7032	24.8071	O54962	Banf1	BAF_MOUSE
19.2943	19.5247	19.3415	19.5149	19.5391	19.7632	19.4905	19.5972	O54965	Rnf13	RNF13_MOUSE
24.4209	24.6144	24.4993	24.8342	24.8932	24.9915	25.0256	25.1037	O54984	Get3	GET3_MOUSE
23.561	23.8631	23.6337	23.6913	22.962	23.7429	23.0919	23.4356	O54988	Slk	SLK_MOUSE
22.6912	22.7784	22.714	22.5436	22.3425	22.4192	22.7	22.9793	O55013	Trappc3	TPPC3_MOUSE
23.5186	23.7824	23.5585	23.6692	20.7445	21.0911	20.6912	20.7168	O55022	Pgrmc1	PGRC1_MOUSE
23.2712	23.4535	23.3407	23.6551	22.2385	23.2834	22.9569	23.4868	O55023	Impa1	IMPA1_MOUSE
21.2614	21.6245	21.3119	21.4002	18.9868	20.4919	19.6567	20.6619	O55028	Bckdk	BCKD_MOUSE
23.5907	23.5955	23.4272	23.8291	23.4084	23.6495	23.5477	23.6635	O55029	Copb2	COPB2_MOUSE
17.7733	18.4166	17.7143	18.1825	NaN	18.0822	NaN	18.2361	O55047	Tlk2	TLK2_MOUSE
22.1416	22.2486	21.975	22.2405	20.9694	20.641	20.8158	21.0757	O55060	Tpmt	TPMT_MOUSE
22.1714	22.4356	22.1467	22.2121	21.0509	21.4317	21.7964	21.9209	O55091	Impact	IMPCT_MOUSE
22.8304	22.9577	22.9437	23.3089	22.5973	23.336	22.8435	22.9663	O55098	Stk10	STK10_MOUSE
19.7315	19.9305	19.3889	19.4133	19.6505	19.3721	20.0663	20.2889	O55100	Syngr1	SNG1_MOUSE
22.6411	22.8966	22.8297	23.0167	21.9673	22.8308	22.838	22.8607	O55106	Strn	STRN_MOUSE
21.9853	22.3024	21.6941	21.8991	20.6475	21.633	20.5182	21.768	O55125	Nipsnap1	NIPS1_MOUSE
22.5119	22.0281	21.8276	21.9818	21.3696	21.4345	21.7016	22.3567	O55126	Nipsnap2	NIPS2_MOUSE
21.904	22.0064	21.8592	21.9666	21.4199	21.9721	21.9686	22.191	O55128	Sap18	SAP18_MOUSE
24.6729	24.99	24.6972	24.8022	23.4495	24.1849	24.1337	24.4373	O55131	Septin7	SEPT7_MOUSE
24.9875	25.1961	25.0743	25.396	24.527	25.533	25.2809	25.5112	O55135	Eif6	IF6_MOUSE
23.0572	23.4057	23.7884	23.1832	23.6389	23.5119	22.6331	23.7885	O55142	Rpl35a	RL35A_MOUSE
25.2314	25.4775	25.2212	25.4591	23.204	24.6048	23.5142	24.1133	O55143	Atp2a2	AT2A2_MOUSE
17.1381	20.9594	20.2915	20.6755	NaN	16.5822	NaN	NaN	O55176	Pja1	PJA1_MOUSE
22.4625	22.6989	22.4899	22.9668	22.8042	22.8815	22.7212	22.7346	O55201	Supt5h	SPT5H_MOUSE
24.2381	24.4625	24.3158	24.5768	24.6093	24.714	24.5763	24.4192	O55222	Ilk	ILK_MOUSE
21.1289	21.1464	21.1329	21.1946	19.2062	19.5808	18.1974	20.1195	O55229	Chkb	CHKB_MOUSE
20.4023	20.7686	20.4772	20.7452	19.5119	20.3911	19.631	19.939	O55236	Rngtt	MCE1_MOUSE
19.5172	19.8614	19.7445	19.6343	18.6595	20.1445	18.1978	18.9993	O70126	Aurkb	AURKB_MOUSE
23.4018	23.7239	23.5558	23.9097	23.0756	23.7738	23.7334	23.8558	O70133	Dhx9	DHX9_MOUSE
25.8207	26.0274	25.9027	26.1512	25.671	25.8908	26.4383	26.3037	O70145	Ncf2	NCF2_MOUSE
22.1165	22.4344	22.2168	22.6025	22.1326	22.8333	22.7061	23.0053	O70152	Dpm1	DPM1_MOUSE
17.7857	18.5371	17.3591	18.1264	NaN	18.0934	NaN	NaN	O70157	Top3a	TOP3A_MOUSE
21.0089	21.2789	20.9227	21.2816	19.8038	20.5948	19.9504	20.6745	O70161	Pip5k1c	PI51C_MOUSE
20.7101	20.9804	20.9316	21.1737	20.7236	20.822	20.9603	21.3332	O70172	Pip4k2a	PI42A_MOUSE
23.3008	23.4265	23.1979	23.3441	22.6742	23.0957	22.5997	22.7911	O70194	Eif3d	EIF3D_MOUSE
23.3282	23.4186	23.2838	23.5251	23.2033	23.7007	23.5852	24.2713	O70200	Aif1	AIF1_MOUSE
21.2256	21.7898	21.3564	21.4544	NaN	21.3434	NaN	NaN	O70201	Birc5	BIRC5_MOUSE
19.3561	19.7352	19.5135	19.1564	18.7971	19.0129	19.3018	19.2413	O70230	Znf143	ZN143_MOUSE
22.8621	23.0246	22.6032	22.6508	22.756	22.8738	22.5397	22.5798	O70251	Eef1b	EF1B_MOUSE
24.3473	24.2039	24.1172	25.1545	25.2213	25.5396	25.3077	25.0747	O70252	Hmox2	HMOX2_MOUSE
22.1126	22.2594	22.1944	22.1175	20.9427	21.5495	21.2628	22.0511	O70274	Ptp4a2	TP4A2_MOUSE
18.66	19.4531	18.8947	19.5205	NaN	18.4676	NaN	NaN	O70279	Ess2	ESS2_MOUSE
20.1795	20.4277	20.4021	20.6161	20.8165	20.8911	20.8594	20.7505	O70305	Atxn2	ATX2_MOUSE
22.5473	22.9133	22.5837	22.775	22.5011	23.3025	22.1617	22.1908	O70309	Itgb5	ITB5_MOUSE
22.7025	22.8184	22.7242	23.2556	22.9783	23.4904	22.533	22.8123	O70310	Nmt1	NMT1_MOUSE
21.1712	21.568	21.2475	21.6055	20.2584	21.0769	20.2352	20.968	O70311	Nmt2	NMT2_MOUSE
23.209	23.6805	23.233	23.3632	22.7229	23.1369	22.8759	22.7745	O70318	Epb41l2	E41L2_MOUSE
22.5048	22.61	22.2071	22.4744	21.1414	22.1853	21.609	22.5603	O70325	Gpx4	GPX4_MOUSE
19.9184	20.1212	19.8592	20.2772	NaN	NaN	17.0703	18.5394	O70333	Cript	CRIPT_MOUSE
19.2036	19.2631	18.8727	19.0221	NaN	NaN	NaN	NaN	O70348	Dxo	DXO_MOUSE
23.6873	23.9892	23.5839	23.6969	23.8614	23.3707	24.2063	25.1784	O70370	Ctss	CATS_MOUSE
22.2278	22.4571	22.2148	22.2402	20.9931	21.9509	21.0847	21.8051	O70378	Emc8	EMC8_MOUSE
25.3135	25.6427	25.5427	25.6861	25.493	25.6502	25.7006	25.954	O70404	Vamp8	VAMP8_MOUSE
17.013	19.9373	17.7389	20.8183	20.5178	21.2982	20.5842	21.4755	O70405	Ulk1	ULK1_MOUSE
20.9383	21.1063	20.9249	20.8203	NaN	20.0809	NaN	19.6874	O70435	Psma3	PSA3_MOUSE
23.3696	23.4891	23.2831	23.0934	22.4122	22.8328	23.0809	23.6972	O70439	Stx7	STX7_MOUSE
22.9701	23.2114	22.7817	23.1042	20.7179	21.7926	20.942	21.6111	O70469	Dok2	DOK2_MOUSE
19.5326	19.4499	19.6553	19.5921	17.9988	18.9046	NaN	17.9704	O70472	Tmem131	TM131_MOUSE
22.027	22.4356	21.904	22.3202	20.6212	21.7525	21.0198	21.7583	O70475	Ugdh	UGDH_MOUSE
21.647	21.7925	21.768	21.9954	21.6189	21.8068	21.6073	21.6329	O70480	Vamp4	VAMP4_MOUSE
20.6106	20.808	20.4533	20.7871	19.1739	20.2789	19.8722	20.3633	O70481	Ubr1	UBR1_MOUSE
24.3041	23.6829	23.0119	23.9273	23.562	22.9342	23.3153	23.518	O70492	Snx3	SNX3_MOUSE
22.9727	23.0994	22.815	22.7663	21.6967	21.4522	21.5043	21.7554	O70493	Snx12	SNX12_MOUSE
21.9579	21.9836	22.0819	22.176	22.0571	22.2061	22.2644	22.1645	O70494	Sp3	SP3_MOUSE
21.3945	21.4931	21.3759	21.5439	21.9097	22.1836	22.4544	22.6839	O70496	Clcn7	CLCN7_MOUSE
24.305	24.4454	24.3893	24.4307	24.4003	24.533	24.5503	24.6883	O70503	Hsd17b12	DHB12_MOUSE
18.0084	18.8371	17.9461	18.8829	NaN	19.8208	18.7506	17.7857	O70546	Kdm6a	KDM6A_MOUSE
21.5427	21.6264	21.5358	21.8908	20.8009	21.7923	20.7529	21.2843	O70551	Srpk1	SRPK1_MOUSE
23.1089	23.2683	23.036	23.5593	23.3155	22.9183	22.9892	23.1278	O70566	Diaph2	DIAP2_MOUSE
20.5821	20.8617	20.7404	20.7991	19.7217	21.1162	20.1111	20.9864	O70572	Smpd2	NSMA_MOUSE
20.866	20.9252	20.7796	21.0764	20.5562	21.0626	21.2084	21.1348	O70589	Cask	CSKP_MOUSE
23.9765	24.2526	24.0382	23.6791	20.7979	22.7032	22.8511	23.7383	O70591	Pfdn2	PFD2_MOUSE
18.7467	19.0867	18.7327	19.1749	NaN	18.9209	NaN	19.0213	O88207	Col5a1	CO5A1_MOUSE
22.2764	22.5223	22.3805	22.3675	21.6858	22.0702	21.6881	22.2268	O88271	Cfdp1	CFDP1_MOUSE
20.0225	20.3289	20.2349	20.1398	19.0609	19.8579	19.1595	20.2704	O88286	Wiz	WIZ_MOUSE
20.8003	20.9634	20.8978	21.0164	20.7766	21.1193	20.9567	21.0981	O88291	Znf326	ZN326_MOUSE
18.0075	17.67	17.8192	17.8818	17.7923	18.5381	19.3448	18.6488	O88307	Sorl1	SORL_MOUSE
23.1558	23.4159	22.8832	23.2045	21.8235	22.052	22.0508	22.482	O88325	Naglu	O88325_MOUSE
25.9668	26.0489	25.822	26.2942	26.1528	26.1071	25.9876	26.4986	O88342	Wdr1	WDR1_MOUSE
21.204	21.5823	21.4637	21.5391	21.6086	21.9683	21.8969	21.7427	O88351	Ikbkb	IKKB_MOUSE
18.6214	19.535	19.4265	19.085	18.3607	18.75	18.6152	18.4837	O88379	Baz1a	BAZ1A_MOUSE
20.8701	20.8759	20.4486	20.5593	18.9772	20.351	19.644	20.5149	O88384	Vti1b	VTI1B_MOUSE
19.8262	19.6485	19.8142	19.8136	NaN	19.8838	19.962	19.9245	O88413	Tulp3	TULP3_MOUSE
20.5742	20.7792	20.9238	21.0874	21.4175	21.9079	21.4945	21.4226	O88428	Papss2	PAPS2_MOUSE
21.3538	21.5866	21.4765	21.4461	21.2397	21.3201	21.172	21.3586	O88441	Mtx2	MTX2_MOUSE
22.0494	22.2557	21.8171	22.2926	21.4631	21.6377	21.7106	22.0104	O88447	Klc1	KLC1_MOUSE
21.5264	21.8764	21.438	21.969	20.6778	21.0457	21.0041	21.5936	O88448	Klc2	KLC2_MOUSE
25.351	25.6031	25.4173	25.6418	25.818	25.7432	25.692	25.9262	O88456	Capns1	CPNS1_MOUSE
16.936	17.2466	16.927	NaN	16.4337	16.8212	NaN	16.5296	O88466	Znf106	ZN106_MOUSE
24.098	23.4018	24.3204	23.4779	22.8118	23.182	23.0459	23.4609	O88487	Dync1i2	DC1I2_MOUSE
17.7571	18.1317	17.9302	17.8817	18.6982	18.4817	18.4547	18.3174	O88491	Nsd1	NSD1_MOUSE
18.6987	18.9251	18.9707	19.4046	17.9882	18.5246	17.8628	17.9514	O88502	Pde8a	PDE8A_MOUSE
20.2653	20.4505	20.2952	20.8539	20.5258	20.5392	20.6138	20.3038	O88508	Dnmt3a	DNM3A_MOUSE
22.9027	22.991	22.8782	23.4961	21.9296	22.8124	23.0981	22.8327	O88512	Ap1g2	AP1G2_MOUSE
19.8626	19.9342	19.615	20.0282	NaN	19.1818	NaN	19.6974	O88520	Shoc2	SHOC2_MOUSE
20.7157	20.9566	20.5506	21.1402	20.8001	21.2214	21.3782	21.3016	O88522	Ikbkg	NEMO_MOUSE
22.9866	23.2857	22.773	22.8594	22.5552	22.2443	22.5389	23.3335	O88531	Ppt1	PPT1_MOUSE
21.717	21.9256	22.0981	22.3171	20.3342	20.8549	20.6163	20.765	O88532	Zfr	ZFR_MOUSE
20.7213	20.9863	20.8382	20.8631	NaN	NaN	NaN	NaN	O88536	Fpr2	FPR2_MOUSE
23.2749	23.3593	23.1685	23.5244	22.9799	23.3264	23.2093	23.3177	O88543	Cops3	CSN3_MOUSE
22.0666	22.1959	22.2253	22.6189	20.8005	22.0703	21.4477	22.0322	O88544	Cops4	CSN4_MOUSE
23.559	23.6905	23.3884	23.3998	22.7463	22.5772	22.2333	22.3757	O88545	Cops6	CSN6_MOUSE
18.9285	19.2969	19.5077	19.7514	19.9057	20.6272	19.8611	20.4085	O88554	Parp2	PARP2_MOUSE
19.6664	19.7232	19.3768	19.8229	NaN	NaN	NaN	19.7678	O88559	Men1	MEN1_MOUSE
28.2013	28.4911	28.5916	28.5952	27.353	27.8571	27.2687	27.7832	O88569	Hnrnpa2b1	ROA2_MOUSE
17.1621	17.7669	17.4202	17.8274	17.1113	17.7031	18.1114	18.0535	O88572	Lrp6	LRP6_MOUSE
19.9539	20.4915	20.0618	20.1807	NaN	NaN	NaN	NaN	O88574	Sap30	SAP30_MOUSE
21.9175	21.9532	21.7232	22.0662	22.4007	22.4842	22.7547	22.4469	O88587	Comt	COMT_MOUSE
21.6833	21.9304	21.8403	21.7141	21.0281	21.3705	21.6629	22.1123	O88597	Becn1	BECN1_MOUSE
19.8898	20.2254	19.9582	20.1016	19.4166	20.0906	20.9177	20.4269	O88622	Parg	PARG_MOUSE
21.1765	20.878	20.857	21.6622	NaN	19.1818	NaN	18.553	O88630	Gosr1	GOSR1_MOUSE
21.3565	21.3129	21.2387	21.4882	19.9784	20.6578	20.5584	20.5468	O88643	Pak1	PAK1_MOUSE
24.2296	24.3043	24.1621	24.4815	24.3611	24.6028	24.8587	24.768	O88653	Lamtor3	LTOR3_MOUSE
19.6091	19.7015	19.7975	19.6624	19.3014	19.7199	19.7734	19.7701	O88665	Brd7	BRD7_MOUSE
18.853	NaN	NaN	NaN	18.6848	18.8269	19.5341	NaN	O88667	Rrad	RAD_MOUSE
24.7406	24.8393	24.589	24.7159	24.5453	24.0608	23.8266	25.6809	O88668	Creg1	CREG1_MOUSE
18.6589	18.8737	18.7405	18.8199	NaN	17.5879	17.5517	17.5006	O88673	Dgka	DGKA_MOUSE
23.4294	23.4289	23.4227	23.8237	22.8878	23.7812	23.6589	23.8835	O88685	Psmc3	PRS6A_MOUSE
17.9758	18.4847	18.239	17.9243	17.3948	17.8531	17.7429	18.0835	O88697	Stk16	STK16_MOUSE
20.1428	20.3639	20.4625	20.2353	18.1992	18.8607	17.4183	18.7744	O88708	Orc4	ORC4_MOUSE
24.004	24.1839	23.9133	24.2372	23.3678	23.9717	23.7866	23.9224	O88712	Ctbp1	CTBP1_MOUSE
19.753	19.535	19.1557	19.5497	17.8662	18.7274	18.1386	18.6729	O88736	Hsd17b7	DHB7_MOUSE
22.2048	22.5496	22.4676	22.9021	24.5925	23.7399	25.059	24.1952	O88737	Bsn	BSN_MOUSE
21.4007	21.6247	21.3895	21.7002	21.46	21.9815	21.5394	21.5519	O88738	Birc6	BIRC6_MOUSE
22.2158	22.1687	22.0697	22.1046	21.4172	22.1149	21.4154	22.0952	O88746	Tom1	TOM1_MOUSE
20.8737	21.2417	20.7671	21.2882	20.0372	21.0524	20.7596	21.3509	O88796	Rpp30	RPP30_MOUSE
20.5862	20.8036	21.0022	20.8011	21.3069	21.3819	21.6186	21.3376	O88811	Stam2	STAM2_MOUSE
18.4625	19.6995	19.412	19.6075	NaN	NaN	NaN	NaN	O88838	Spsb2	SPSB2_MOUSE
21.9697	22.3565	22.1648	22.3041	20.8081	22.1199	20.8657	21.3585	O88839	Adam15	ADA15_MOUSE
22.7164	22.9326	22.6838	22.7635	21.8276	22.3826	22.5207	22.8249	O88842	Fgd3	FGD3_MOUSE
26.4003	26.4368	26.1534	26.6134	26.1127	25.6216	25.9418	26.61	O88844	Idh1	IDHC_MOUSE
24.3808	24.6133	24.4651	24.2218	23.996	24.0255	24.8504	25.1313	O88845	Akap10	AKA10_MOUSE
19.1874	19.365	19.4379	19.4922	NaN	19.256	NaN	NaN	O88848	Arl6	ARL6_MOUSE
22.2425	22.2749	22.0736	22.2767	21.7122	22.2346	21.5701	21.6774	O88851	Rbbp9	RBBP9_MOUSE
21.1351	21.3156	21.1545	21.2541	19.1655	20.1826	18.8456	18.9523	O88856	Tpst2	TPST2_MOUSE
20.7474	20.9296	20.6622	20.7407	19.3054	20.5403	20.3377	20.2177	O88874	Ccnk	CCNK_MOUSE
20.4667	20.5451	20.3872	20.51	19.9017	19.1662	19.8724	20.2207	O88876	Dhrs3	DHRS3_MOUSE
23.4853	23.7029	23.6203	23.9362	23.2644	24.0798	23.9038	23.5412	O88879	Apaf1	APAF_MOUSE
21.1894	21.3525	21.1511	21.2979	19.0238	20.2752	19.3667	20.2329	O88895	Hdac3	HDAC3_MOUSE
18.5015	18.667	18.7339	18.1077	18.2792	18.5294	18.5956	18.4221	O88907	Pias1	PIAS1_MOUSE
19.3974	19.1004	18.8141	19.1728	18.6914	NaN	18.3691	18.7907	O88935	Syn1	SYN1_MOUSE
21.2956	21.5923	21.4148	21.2592	21.5038	21.3491	21.494	21.3299	O88939	Zbtb7a	ZBT7A_MOUSE
20.3415	20.3865	20.0805	20.4658	19.8554	20.342	20.5479	20.3499	O88942	Nfatc1	NFAC1_MOUSE
20.5701	20.7622	20.5453	20.6452	NaN	NaN	NaN	NaN	O88952	Lin7c	LIN7C_MOUSE
23.8657	24.0418	23.5314	24.0849	21.9789	24.4395	24.7998	23.0178	O88958	Gnpda1	GNPI1_MOUSE
21.734	21.8961	21.7484	21.7227	20.9653	21.7371	21.3031	21.9433	O88967	Yme1l1	YMEL1_MOUSE
19.4344	19.5939	19.6611	19.6958	20.3909	19.5717	18.092	19.5536	O88974	Setdb1	SETB1_MOUSE
20.6861	20.9493	20.9752	21.3966	20.6856	21.3678	21.9014	21.7733	O88983	Stx8	STX8_MOUSE
21.314	21.4091	21.3233	21.5586	20.6571	21.348	21.431	21.6729	O88986	Gcat	KBL_MOUSE
21.4871	21.777	21.6253	22.0032	20.2361	21.8514	21.3929	20.4498	O89001	Cpd	CBPD_MOUSE
20.1966	21.0804	20.0368	19.5321	19.3954	19.1615	NaN	NaN	O89016	Abcd4	ABCD4_MOUSE
25.0329	25.2054	24.891	25.2079	25.1434	24.6979	24.872	25.3143	O89017	Lgmn	LGMN_MOUSE
23.9294	23.9007	23.4545	23.3877	20.9189	22.1904	21.0869	21.5897	O89023	Tpp1	TPP1_MOUSE
19.7269	19.6912	19.7517	19.8779	19.3004	20.1178	19.1414	19.3844	O89050	Mkln1	MKLN1_MOUSE
22.7905	22.9382	22.7979	22.9439	23.0224	22.8824	23.5955	23.8925	O89051	Itm2b	ITM2B_MOUSE
27.619	27.808	27.6777	27.6906	26.3128	26.5167	26.3028	27.1358	O89053	Coro1a	COR1A_MOUSE
22.4977	22.5622	22.418	22.5444	22.2655	22.5886	22.2928	22.5076	O89079	Cope	COPE_MOUSE
26.144	26.2356	26.0797	26.3128	22.8036	25.3877	23.2435	24.6591	O89086	Rbm3	RBM3_MOUSE
20.0125	20.2774	20.2371	20.1185	19.7168	20.1482	20.3453	20.4859	O89090	Sp1	SP1_MOUSE
22.621	22.6187	22.465	22.6154	21.6123	23.0686	21.562	21.6495	O89103	Cd93	C1QR1_MOUSE
23.946	22.5303	23.55	22.7644	19.9221	22.4241	21.7454	21.9544	O89106	Fhit	FHIT_MOUSE
19.0582	18.8876	19.1691	19.2161	NaN	19.3393	NaN	NaN	O89109	Kcnn4	KCNN4_MOUSE
23.9954	24.3022	24.134	24.2483	22.9266	23.5335	23.0976	23.7044	O89110	Casp8	CASP8_MOUSE
21.7891	21.9394	21.6021	21.397	20.909	21.0814	20.456	20.7719	O89112	Lancl1	LANC1_MOUSE
21.0319	21.1807	20.7604	21.0208	21.1937	20.732	20.7826	21.1205	O89116	Vti1a	VTI1A_MOUSE
22.4398	22.79	22.6573	22.926	21.9378	22.5248	22.2637	22.7024	P00375	Dhfr	DYR_MOUSE
21.3072	21.4087	20.4367	21.3617	19.9806	21.2298	19.6177	20.6673	P00397	Mtco1	COX1_MOUSE
22.7118	23.0684	22.3705	22.7172	NaN	NaN	NaN	NaN	P00405	Mtco2	COX2_MOUSE
25.3885	25.4516	25.3374	25.4947	24.2173	25.3884	24.977	25.4898	P00493	Hprt1	HPRT_MOUSE
18.9618	19.0189	18.9883	19.6558	18.7111	19.4746	19.5286	19.8295	P00520	Abl1	ABL1_MOUSE
23.4945	23.4346	23.4037	23.7006	21.2106	22.8015	21.9636	22.7153	P01027	C3	CO3_MOUSE
21.0297	21.3606	21.0388	20.7804	NaN	NaN	NaN	NaN	P01029	C4b	CO4B_MOUSE
24.2398	24.4959	23.9651	23.9387	22.0838	23.5001	22.9483	24.229	P01887	B2m	B2MG_MOUSE
24.3524	24.4783	24.3077	24.3202	24.4864	24.497	25.0062	25.6937	P01897	H2-L	HA1L_MOUSE
24.4026	24.6096	24.4661	25.0024	25.3061	25.2072	25.4511	25.6599	P01901	H2-K1	HA1B_MOUSE
21.4654	21.422	21.2622	21.5245	21.7094	21.318	21.5547	22.0117	P01921	H2-Ab1	HB2D_MOUSE
18.9869	19.2656	19.0581	19.5258	NaN	19.1114	NaN	17.628	P02468	Lamc1	LAMC1_MOUSE
18.2121	18.2629	18.3386	18.4085	NaN	18.508	16.4364	17.0371	P02469	Lamb1	LAMB1_MOUSE
21.2029	21.2552	20.9835	21.1567	NaN	NaN	NaN	17.266	P02798	Mt2	MT2_MOUSE
23.5446	23.7968	23.507	23.5642	15.9192	20.4739	16.375	17.9946	P02802	Mt1	MT1_MOUSE
18.6002	18.7349	18.6366	18.5917	17.9952	17.8653	NaN	18.6252	P03888	Mtnd1	NU1M_MOUSE
21.0992	21.4446	21.153	21.7087	20.0123	20.2632	19.8245	20.3329	P03911	Mtnd4	NU4M_MOUSE
22.2939	22.5022	22.3904	22.3312	20.7443	20.9566	20.4372	21.2193	P03921	Mtnd5	NU5M_MOUSE
20.056	20.2184	19.8356	20.1063	20.7521	20.6273	20.4062	20.9759	P03958	Ada	ADA_MOUSE
20.9272	21.3618	21.0173	20.8695	17.5073	20.3323	NaN	17.8874	P04184	Tk1	KITH_MOUSE
20.3859	20.3552	20.0036	20.459	NaN	19.4055	17.9572	18.591	P04186	Cfb	CFAB_MOUSE
19.7155	19.9887	19.9361	19.8917	17.747	19.2659	18.921	19.1236	P04202	Tgfb1	TGFB1_MOUSE
21.7427	21.7916	21.5195	21.7622	NaN	NaN	NaN	NaN	P04230	H2-Eb1	HB21_MOUSE
23.3029	23.4396	23.1787	23.0424	NaN	22.4014	23.1991	22.9972	P04370	Mbp	MBP_MOUSE
22.6329	22.7304	22.6523	22.8193	21.4518	21.5048	22.4234	22.7029	P04441	Cd74	HG2A_MOUSE
19.3539	19.8024	19.3627	19.6536	20.392	19.9502	19.8929	20.4079	P04627	Araf	ARAF_MOUSE
19.8936	19.539	20.2634	20.1395	21.0183	20.3941	21.3314	21.5775	P04919	Slc4a1	B3AT_MOUSE
18.5734	18.7929	18.6483	18.8708	NaN	NaN	NaN	NaN	P05017	Igf1	IGF1_MOUSE
24.1663	24.2395	23.9542	24.3428	23.8387	23.0878	23.5232	23.5555	P05063	Aldoc	ALDOC_MOUSE
29.4928	29.799	29.5712	29.8067	28.7432	29.3335	28.8211	29.144	P05064	Aldoa	ALDOA_MOUSE
23.0491	23.3557	23.2709	23.4041	22.3432	23.1966	23.1596	23.26	P05132	Prkaca	KAPCA_MOUSE
19.9178	20.3376	NaN	NaN	18.5565	NaN	NaN	19.9122	P05201	Got1	AATC_MOUSE
26.0686	26.2675	25.991	26.2828	25.488	26.1015	25.3392	26.2523	P05202	Got2	AATM_MOUSE
26.5765	26.5707	26.3047	26.8907	26.8568	26.4447	26.7474	26.7602	P05555	Itgam	ITAM_MOUSE
28.3627	28.4803	28.33	28.7513	28.1374	28.6026	28.606	28.8695	P06151	Ldha	LDHA_MOUSE
18.3033	18.3883	19.9271	19.5272	21.0676	20.6433	20.6854	20.9757	P06339	H2-T23	HA15_MOUSE
19.9978	20.1711	20.0324	20.3437	19.3913	19.6353	19.6714	19.8346	P06344		HB2U_MOUSE
22.0248	22.1752	22.1309	22.0455	21.7867	22.1819	21.8613	21.8854	P06537	Nr3c1	GCR_MOUSE
26.3375	26.5534	26.2135	26.6152	26.887	27.5234	27.289	27.5167	P06745	Gpi	G6PI_MOUSE
20.7352	20.9313	20.6604	20.8084	19.4885	19.8088	19.2168	20.0393	P06795	Abcb1b	MDR1B_MOUSE
24.1491	24.4177	24.1138	24.2589	21.4274	22.7655	22.1441	22.6317	P06797	Ctsl	CATL1_MOUSE
25.627	25.7236	25.5354	25.807	25.7812	25.8003	26.3048	26.2677	P06800	Ptprc	PTPRC_MOUSE
22.3897	22.3035	22.3455	22.791	21.3752	22.3057	21.3193	21.5848	P06801	Me1	MAOX_MOUSE
21.0675	21.2328	21.1801	21.1599	17.7102	20.6679	18.2792	18.0277	P06869	Plau	UROK_MOUSE
27.5091	27.6444	27.3634	27.4416	27.7505	27.8619	27.898	28.424	P07091	S100a4	S10A4_MOUSE
21.8109	21.8737	21.6479	22.0891	17.8723	22.1504	17.4441	18.0199	P07141	Csf1	CSF1_MOUSE
28.3493	28.5413	27.1885	28.68	27.6172	28.3943	28.0985	28.5546	P07356	Anxa2	ANXA2_MOUSE
21.9159	22.4844	22.3797	22.7365	NaN	21.1208	NaN	19.1411	P07607	Tyms	TYSY_MOUSE
27.7857	23.9429	23.5503	25.0244	27.7739	29.0593	28.526	27.9075	P07724	Alb	ALBU_MOUSE
24.0374	24.131	23.8955	24.0079	23.29	23.8824	23.6748	23.6054	P07742	Rrm1	RIR1_MOUSE
26.4974	26.67	26.4919	26.827	26.355	26.9036	26.7628	26.9161	P07901	Hsp90aa1	HS90A_MOUSE
18.8519	19.0414	19.0159	18.9583	NaN	NaN	NaN	NaN	P07903	Ercc1	ERCC1_MOUSE
24.5322	24.6527	24.4602	24.8337	23.6427	24.6044	24.1319	24.481	P08003	Pdia4	PDIA4_MOUSE
24.7282	24.9348	24.6395	24.0781	20.5537	23.9762	22.5881	23.8082	P08030	Aprt	APT_MOUSE
21.4199	21.8855	21.6688	21.8201	20.8111	22.0089	21.6387	22.3168	P08071	Ltf	TRFL_MOUSE
20.4219	20.4747	19.6814	20.1729	18.7782	18.5237	20.0318	20.9168	P08074	Cbr2	CBR2_MOUSE
22.8283	23.1028	22.9434	23.0851	23.0805	22.8305	23.4078	23.5174	P08101	Fcgr2	FCGR2_MOUSE
23.4384	23.6983	23.1585	23.666	21.2675	22.6722	22.5527	22.8215	P08103	Hck	HCK_MOUSE
27.5249	27.9211	27.4522	27.8459	25.3197	26.9918	26.5433	26.9746	P08113	Hsp90b1	ENPL_MOUSE
19.2479	19.253	19.0722	19.2911	NaN	NaN	NaN	NaN	P08121	Col3a1	CO3A1_MOUSE
27.5539	27.7351	27.4552	27.3887	25.2231	26.187	25.7533	26.9704	P08207	S100a10	S10AA_MOUSE
22.989	23.2852	23.031	23.2894	22.9053	23.9096	23.2202	23.388	P08228	Sod1	SODC_MOUSE
24.4717	24.6348	24.4909	25.207	25.0663	25.0756	24.7339	24.9201	P08249	Mdh2	MDHM_MOUSE
19.3644	19.2027	18.9191	18.9097	NaN	NaN	NaN	NaN	P08508	Fcgr3	FCGR3_MOUSE
19.9498	NaN	NaN	NaN	NaN	NaN	NaN	NaN	P08556	Nras	RASN_MOUSE
26.5513	26.8336	26.6104	26.7845	26.0617	26.608	26.095	26.7524	P08752	Gnai2	GNAI2_MOUSE
23.8937	22.7984	23.2153	24.5769	21.5265	23.5299	21.4222	22.5843	P08775	Polr2a	RPB1_MOUSE
26.3211	26.4545	26.5396	26.1172	26.3639	25.2703	26.5794	27.379	P08905	Lyz2	LYZ2_MOUSE
19.0672	17.657	17.5415	NaN	17.9823	19.3769	18.4793	19.4257	P09041	Pgk2	PGK2_MOUSE
23.7932	24.1878	24.1477	23.9157	23.2849	23.8268	23.471	23.402	P09055	Itgb1	ITB1_MOUSE
27.5882	27.6614	27.5494	27.7634	26.4764	27.434	27.3616	27.6793	P09103	P4hb	PDIA1_MOUSE
24.7768	25.0813	25.0432	24.677	23.5908	24.448	24.3977	25.0461	P09405	Ncl	NUCL_MOUSE
28.331	28.5568	28.2975	28.2929	27.3421	27.9037	28.0976	28.3565	P09411	Pgk1	PGK1_MOUSE
22.2162	22.2663	22.0733	22.3208	22.2749	22.5407	22.5404	22.8147	P09528	Fth1	FRIH_MOUSE
23.8012	23.9146	23.6076	24.0271	25.2008	23.7891	25.3909	26.0035	P09581	Csf1r	CSF1R_MOUSE
23.9283	24.9484	23.9308	23.8958	23.1979	23.6047	23.9838	24.4156	P09602	Hmgn2	HMGN2_MOUSE
24.2819	24.4506	24.4893	25.3074	25.267	24.7909	25.153	24.898	P09671	Sod2	SODM_MOUSE
17.5994	17.5141	17.8622	17.5933	NaN	NaN	NaN	NaN	P09803	Cdh1	CADH1_MOUSE
19.8074	20.0363	20.0223	19.9519	20.6282	20.6619	20.8188	20.6332	P09925	Surf1	SURF1_MOUSE
20.2773	20.5714	20.3136	20.4912	20.9469	20.5721	21.0704	21.0305	P09926	Surf2	SURF2_MOUSE
19.9505	20.3301	20.1117	20.5593	18.7133	19.1057	19.0849	19.7207	P0C0A3	Chmp6	CHMP6_MOUSE
22.5864	22.8416	22.818	22.9255	23.2434	22.628	23.3213	23.1837	P0C6B7	Igsf6	IGSF6_MOUSE
19.8839	20.3072	19.756	20.2034	17.7857	18.3078	18.4427	19.03	P0C7N9	Psmg4	PSMG4_MOUSE
18.997	19.1794	18.9278	19.1929	NaN	NaN	NaN	NaN	P0CG14	Derpc	DERPC_MOUSE
15.806	19.561	18.8718	19.106	19.0315	19.669	19.6097	19.6401	P0CL69	Znf703	ZN703_MOUSE
22.2574	22.5231	22.1578	22.4195	20.2233	21.006	20.2129	21.1106	P0DN34	Ndufb1	NDUB1_MOUSE
22.0141	22.3058	21.6313	22.5911	22.0195	21.9947	22.2092	22.5581	P0DOV2	Ifi204	IFI4_MOUSE
18.0058	18.6291	18.1636	18.7835	18.7179	NaN	19.0252	NaN	P0DW87	Zftraf1	ZTRF1_MOUSE
28.2319	28.2568	28.0726	28.391	25.8025	28.3384	28.2189	28.3193	P10107	Anxa1	ANXA1_MOUSE
28.7674	29.1459	29.0476	29.1139	28.6129	28.7956	28.7768	29.1648	P10126	Eef1a1	EF1A1_MOUSE
22.2768	22.6263	22.3877	22.6276	20.9103	21.516	21.0915	21.7259	P10518	Alad	HEM2_MOUSE
28.9324	29.2221	28.8079	28.9104	29.0821	28.656	28.8219	29.0301	P10605	Ctsb	CATB_MOUSE
20.8976	21.3395	20.9596	21.1281	19.098	20.0695	19.1986	19.7155	P10630	Eif4a2	IF4A2_MOUSE
27.9666	28.1284	27.902	28.1478	25.8948	27.0623	25.8032	27.1659	P10639	Txn	THIO_MOUSE
24.3773	24.7281	24.4701	24.4495	25.1041	23.2629	25.0906	25.0824	P10649	Gstm1	GSTM1_MOUSE
22.8451	22.9006	22.9542	22.6962	23.0496	23.1908	23.1833	23.3599	P10711	Tcea1	TCEA1_MOUSE
26.4742	26.5447	26.3529	26.5459	25.3734	25.0699	25.5083	25.4431	P10810	Cd14	CD14_MOUSE
22.2906	22.5165	22.2238	22.8075	22.2605	22.2799	22.7493	23.0132	P10833	Rras	RRAS_MOUSE
24.6449	25.0903	24.8609	25.1745	24.6293	25.4783	24.707	24.8185	P10852	Slc3a2	4F2_MOUSE
21.9409	22.1798	21.6702	21.7494	22.5322	20.7493	21.2558	23.4219	P10922	H1-0	H10_MOUSE
22.9581	23.104	22.807	23.8973	21.8527	23.6743	22.0895	21.3339	P10923	Spp1	OSTP_MOUSE
20.3397	20.8207	20.5988	20.397	20.4372	20.4552	20.8516	21.2777	P11031	Sub1	TCP4_MOUSE
23.6856	23.9021	23.8858	24.236	24.0097	24.2999	24.2807	24.4318	P11103	Parp1	PARP1_MOUSE
21.8057	21.9797	22.0624	22.287	21.2843	22.0068	21.2936	21.4809	P11152	Lpl	LIPL_MOUSE
21.535	22.0349	21.8251	21.5345	18.8756	21.1461	NaN	NaN	P11157	Rrm2	RIR2_MOUSE
21.6515	22.2711	22.082	22.1733	19.3709	20.3641	20.0334	21.1156	P11247	Mpo	PERM_MOUSE
22.9388	22.7839	22.7887	23.0393	21.0813	22.3698	20.7037	21.2827	P11276	Fn1	FINC_MOUSE
23.7167	23.9903	23.8985	23.9169	23.0655	23.3058	23.2117	23.3269	P11352	Gpx1	GPX1_MOUSE
20.2855	20.593	20.0778	20.1774	NaN	19.7843	NaN	19.9058	P11404	Fabp3	FABPH_MOUSE
23.0209	23.0968	22.6182	23.2579	22.2018	22.741	22.293	23.1416	P11438	Lamp1	LAMP1_MOUSE
23.5796	23.735	23.4283	23.7676	21.2395	23.4048	21.429	21.6186	P11440	Cdk1	CDK1_MOUSE
28.8979	28.3066	29.0774	28.3931	26.3319	28.0113	26.6654	29.8498	P11499	Hsp90ab1	HS90B_MOUSE
21.7845	21.9525	NaN	NaN	NaN	NaN	NaN	NaN	P11609	Cd1d1	CD1D1_MOUSE
23.3003	23.3685	23.3807	23.5486	22.4102	22.5871	22.3262	22.0872	P11680	Cfp	PROP_MOUSE
22.5149	24.0994	22.8274	24.1584	21.5821	22.0734	21.5996	21.6202	P11688	Itga5	ITA5_MOUSE
26.895	27.1098	26.8432	27.0919	26.2101	26.5155	26.8071	26.8515	P11835	Itgb2	ITB2_MOUSE
18.8199	19.3388	18.9846	18.984	21.8228	19.1162	21.4118	19.3778	P11881	Itpr1	ITPR1_MOUSE
22.2329	22.6833	22.0563	22.5403	20.0236	21.0825	20.3716	20.9392	P11928	Oas1a	OAS1A_MOUSE
21.174	20.9078	21.1498	20.1131	19.2919	21.6257	19.5262	20.9018	P11930	Nudt19	NUD19_MOUSE
25.8732	25.9145	25.5545	25.639	24.1634	24.5895	25.0161	25.102	P11983	Tcp1	TCPA_MOUSE
22.6628	22.9181	22.6785	22.8501	21.1541	21.7877	20.6026	20.9207	P12023	App	A4_MOUSE
20.1107	20.5613	20.3617	20.6054	19.8646	20.7951	20.5504	20.3685	P12265	Gusb	BGLR_MOUSE
22.9082	23.0163	23.0147	23.4735	21.6906	21.9665	21.96	21.9009	P12367	Prkar2a	KAP2_MOUSE
24.9455	25.1612	24.8765	25.2066	23.4166	24.6413	23.6463	24.5466	P12382	Pfkl	PFKAL_MOUSE
17.4532	17.9793	18.1232	18.4526	NaN	NaN	NaN	NaN	P12388	Serpinb2	PAI2_MOUSE
24.4092	24.4905	24.2975	24.1456	21.0637	22.1033	21.3388	22.6903	P12787	Cox5a	COX5A_MOUSE
21.4851	21.3736	21.0069	20.9394	20.2528	20.4136	20.6839	20.9943	P12815	Pdcd6	PDCD6_MOUSE
26.196	26.5313	26.2555	26.4282	24.9128	25.9096	24.5761	25.6272	P12970	Rpl7a	RL7A_MOUSE
28.6348	29.0492	28.7361	28.9678	28.2579	29.1234	28.4698	28.9452	P13020	Gsn	GELS_MOUSE
19.6049	19.9648	19.3598	19.8906	19.3798	19.347	19.2979	19.1114	P13405	Rb1	RB_MOUSE
23.5063	23.4581	23.2896	23.438	21.6763	23.4764	21.8893	22.554	P13439	Umps	UMPS_MOUSE
18.7114	19.1294	NaN	19.435	17.7879	18.3057	18.2777	NaN	P13516	Scd1	ACOD1_MOUSE
21.2754	20.3589	21.4817	20.508	16.6501	18.4806	18.3886	19.7187	P13597	Icam1	ICAM1_MOUSE
21.9166	22.0026	21.9731	22.1567	21.0989	21.8056	20.8926	21.6198	P13808	Slc4a2	B3A2_MOUSE
24.2773	24.6192	24.4946	24.665	24.0256	25.0722	23.8229	23.9444	P13864	Dnmt1	DNMT1_MOUSE
26.5532	26.6184	26.3232	26.1408	20.8369	23.7245	22.7255	24.1425	P14069	S100a6	S10A6_MOUSE
23.3466	23.5074	23.6975	23.5605	22.3491	23.7584	23.1322	23.633	P14106	C1qb	C1QB_MOUSE
24.1918	24.2572	24.0565	23.2717	22.8221	22.7368	22.4219	22.6856	P14115	Rpl27a	RL27A_MOUSE
25.6354	25.8737	25.52	25.996	24.1977	25.3888	24.0267	24.9235	P14131	Rps16	RS16_MOUSE
27.324	27.2902	27.3862	27.4711	27.6496	27.5412	27.4977	27.2008	P14148	Rpl7	RL7_MOUSE
26.626	26.7461	26.5166	26.8923	27.0238	27.4035	27.4954	27.6463	P14152	Mdh1	MDHC_MOUSE
26.6302	26.9553	26.8652	26.8896	26.5808	26.923	26.6704	26.8825	P14206	Rpsa	RSSA_MOUSE
27.9737	28.2193	28.1499	28.3733	28.4652	28.4434	28.1572	28.9507	P14211	Calr	CALR_MOUSE
22.0631	22.2904	22.1283	22.4066	17.619	18.2374	17.9429	17.8829	P14234	Fgr	FGR_MOUSE
24.0421	24.309	23.8838	24.0594	22.8235	23.4238	22.8413	23.5643	P14685	Psmd3	PSMD3_MOUSE
24.4384	24.7409	24.3413	24.4207	24.1153	24.2203	24.3662	24.5266	P14733	Lmnb1	LMNB1_MOUSE
26.5785	26.7525	26.5508	26.7146	24.767	24.9478	25.2879	25.4056	P14824	Anxa6	ANXA6_MOUSE
25.8866	26.1373	25.9634	26.1729	24.116	25.198	23.5332	24.3008	P14869	Rplp0	RLA0_MOUSE
26.5437	26.7696	26.5474	26.5584	23.5664	25.2217	24.4506	24.7072	P14901	Hmox1	HMOX1_MOUSE
21.5333	21.6589	21.2922	21.7853	NaN	NaN	NaN	NaN	P15066	Jund	JUND_MOUSE
19.1781	19.2116	19.434	19.7655	16.9705	17.7802	18.8282	19.176	P15105	Glul	GLNA_MOUSE
19.2547	19.506	18.9358	18.9918	18.8434	18.6292	19.2581	19.8601	P15208	Insr	INSR_MOUSE
20.1474	20.5678	20.54	20.8121	18.1349	19.4773	17.6831	19.2746	P15261	Ifngr1	INGR1_MOUSE
21.0962	21.3516	21.1126	21.6576	22.0186	21.7711	21.7874	21.8909	P15307	Rel	REL_MOUSE
25.4834	25.8234	25.7532	25.9415	24.5679	25.8258	25.6785	25.5753	P15379	Cd44	CD44_MOUSE
24.8662	25.1753	25.0531	25.3068	24.713	24.8695	24.4815	24.698	P15532	Nme1	NDKA_MOUSE
18.8597	18.9703	19.1899	19.5974	19.9106	19.6919	19.5412	20.1616	P15533	Trim30a	TR30A_MOUSE
21.4589	22.0174	21.5808	21.593	20.7616	21.1187	21.9032	21.8413	P15535	B4galt1	B4GT1_MOUSE
18.2875	19.1673	18.3053	18.4865	NaN	18.2792	17.9052	18.2694	P15626	Gstm2	GSTM2_MOUSE
23.8026	23.9531	24.2123	24.1619	24.0098	24.5429	24.4735	24.3013	P15702	Spn	LEUK_MOUSE
20.9241	21.2874	20.7725	20.6451	20.492	20.4194	20.8343	21.3034	P15864	H1-2	H12_MOUSE
19.708	20.3042	19.7866	20.2732	19.1896	20.0575	18.9855	19.6153	P15920	Atp6v0a2	VPP2_MOUSE
29.1874	29.6699	29.2666	29.5413	27.6792	28.0688	27.6912	28.2662	P16045	Lgals1	LEG1_MOUSE
27.2019	27.4808	27.1692	27.0736	23.9868	24.5272	24.4574	24.4108	P16110	Lgals3	LEG3_MOUSE
21.1269	21.3119	21.3708	21.3804	23.6208	19.5744	19.5899	19.0136	P16125	Ldhb	LDHB_MOUSE
21.9203	21.8243	21.9345	21.9382	20.2747	20.4931	NaN	NaN	P16254	Srp14	SRP14_MOUSE
21.7353	21.7417	21.6368	21.6708	21.1882	20.8058	21.3009	21.4976	P16330	Cnp	CN37_MOUSE
22.3908	22.4973	22.3563	22.3037	21.552	21.5127	22.1505	22.5566	P16332	Mmut	MUTA_MOUSE
19.106	19.4814	19.215	19.1864	19.0303	19.1867	19.21	19.7506	P16382	Il4r	IL4RA_MOUSE
24.9122	25.1208	24.9924	25.1306	22.5355	23.3935	20.9619	22.4025	P16460	Ass1	ASSY_MOUSE
23.2191	23.4286	23.183	23.5833	23.6277	23.8307	23.5279	23.3853	P16546	Sptan1	SPTN1_MOUSE
25.9353	26.1403	26.1871	26.6136	25.4005	25.0662	NaN	24.4141	P16627	Hspa1l	HS71L_MOUSE
26.2145	26.4131	26.1559	26.4879	25.517	25.8297	26.1594	26.5089	P16675	Ctsa	PPGB_MOUSE
21.7334	21.8728	21.6699	22.0537	21.9237	22.1979	22.2702	22.2452	P16879	Fes	FES_MOUSE
17.4172	17.4289	17.4163	17.7051	18.2132	18.7099	18.7939	18.4288	P16951	Atf2	ATF2_MOUSE
24.318	24.603	24.3105	24.6048	21.1758	22.5878	21.9231	22.8291	P17047	Lamp2	LAMP2_MOUSE
21.7965	21.8439	21.9376	22.0469	21.7303	22.2903	22.06	22.0541	P17095	Hmga1	HMGA1_MOUSE
21.4078	22.9051	22.5331	22.9587	21.5639	21.4713	21.108	24.708	P17156	Hspa2	HSP72_MOUSE
30.3489	30.3847	30.4232	30.6263	25.6994	27.2727	26.4454	26.9657	P17182	Eno1	ENOA_MOUSE
25.2842	25.867	25.458	25.756	25.1312	25.1324	24.915	25.1401	P17225	Ptbp1	PTBP1_MOUSE
22.1969	22.4503	22.1255	22.5416	21.9627	22.1314	22.2091	22.6829	P17426	Ap2a1	AP2A1_MOUSE
23.4273	23.5286	23.0878	23.6225	23.4594	23.292	23.2466	23.7144	P17427	Ap2a2	AP2A2_MOUSE
20.6692	20.984	20.5779	20.8834	19.585	20.3684	19.6384	20.2274	P17433	Spi1	SPI1_MOUSE
21.5054	21.5832	21.2289	21.7296	22.4967	22.4056	21.7266	22.3652	P17439	Gba1	GBA1_MOUSE
19.0545	19.4263	19.1704	19.4956	19.6537	19.3004	20.4523	20.1471	P17563	Selenbp1	SBP1_MOUSE
25.056	25.4755	25.1348	25.6182	22.8206	23.2387	23.1314	23.7629	P17665	Cox7c	COX7C_MOUSE
24.5679	24.8143	24.6911	24.7722	24.4814	24.3074	24.2192	24.6212	P17710	Hk1	HXK1_MOUSE
29.1465	29.2254	29.0591	29.1773	26.496	26.9819	29.0187	29.1936	P17742	Ppia	PPIA_MOUSE
27.5705	27.8163	27.4609	27.9481	26.7442	27.4924	26.7352	27.5107	P17751	Tpi1	TPIS_MOUSE
22.113	22.1488	22.0117	22.0669	NaN	21.6819	NaN	NaN	P17809	Slc2a1	GTR1_MOUSE
20.7505	20.7491	20.9766	21.4858	24.6117	23.1471	25.2464	25.0525	P17897	Lyz1	LYZ1_MOUSE
26.0951	26.5045	25.9868	26.3444	24.5622	25.8068	25.1492	25.2795	P17918	Pcna	PCNA_MOUSE
21.9786	22.1354	21.8959	22.2443	22.7034	22.5665	22.2452	22.0699	P18052	Ptpra	PTPRA_MOUSE
23.0426	23.3122	23.2558	23.4584	23.3736	23.8485	23.3063	23.2067	P18155	Mthfd2	MTDC_MOUSE
26.0402	25.0275	25.9761	26.0797	24.0847	25.4147	23.9588	25.616	P18181	Cd48	CD48_MOUSE
27.9092	27.7588	27.2789	27.4739	26.2455	26.7636	27.0675	27.424	P18242	Ctsd	CATD_MOUSE
21.9303	22.2418	22.0032	22.2651	20.597	22.101	21.6119	21.7162	P18572	Bsg	BASI_MOUSE
22.906	23.2233	23.0028	23.2851	22.0582	23.2891	22.4255	23.1868	P18653	Rps6ka1	KS6A1_MOUSE
23.9772	24.1872	23.8488	24.2907	22.433	23.3605	23.0877	23.4492	P18654	Rps6ka3	KS6A3_MOUSE
29.5321	29.5761	29.6062	30.1728	30.6525	29.8516	30.3635	30.3332	P18760	Cfl1	COF1_MOUSE
19.6654	19.828	19.561	19.7968	NaN	NaN	NaN	NaN	P18762	Adrb2	ADRB2_MOUSE
18.1071	18.994	17.6355	18.6142	17.5431	18.1281	NaN	NaN	P18826	Phka1	KPB1_MOUSE
25.7679	25.8294	25.506	25.9145	24.9764	25.3782	25.5084	25.7986	P19096	Fasn	FAS_MOUSE
21.2825	21.4977	21.1175	21.1007	18.0997	19.4845	20.0575	21.4876	P19157	Gstp1	GSTP1_MOUSE
18.9713	18.9725	18.7439	19.1029	NaN	NaN	NaN	NaN	P19221	F2	THRB_MOUSE
23.4206	23.479	23.1504	23.1295	21.9029	22.7764	22.2717	22.6031	P19253	Rpl13a	RL13A_MOUSE
20.4656	20.5646	20.5967	20.5131	21.5626	20.8071	20.9659	20.93	P19426	Nelfe	NELFE_MOUSE
24.9965	25.1004	25.0956	25.2714	24.5534	24.9694	25.0048	25.1444	P19536	Cox5b	COX5B_MOUSE
26.1081	26.2289	26.1333	25.9421	24.4071	25.175	25.7041	25.9413	P19783	Cox4i1	COX41_MOUSE
27.2534	27.3378	27.3126	27.3885	26.7383	27.2696	27.4278	27.5612	P19973	Lsp1	LSP1_MOUSE
26.9163	27.0827	26.896	27.1774	26.0815	26.5441	25.8884	26.6661	P20029	Hspa5	BIP_MOUSE
26.192	26.517	26.2201	26.5017	26.4388	26.5303	26.2439	26.6785	P20060	Hexb	HEXB_MOUSE
29.5323	29.4322	29.4519	29.5871	29.779	29.3715	29.8052	29.8805	P20065	Tmsb4x	TYB4_MOUSE
25.1942	25.4379	25.1815	25.4617	23.4083	24.852	24.0047	24.8093	P20108	Prdx3	PRDX3_MOUSE
29.1026	29.3826	29.15	29.1507	25.9794	27.9953	27.6209	28.319	P20152	Vim	VIME_MOUSE
24.7775	24.8568	24.6923	24.6126	22.8477	23.6951	22.8075	23.6344	P20491	Fcer1g	FCERG_MOUSE
20.6034	20.8023	20.5579	20.8314	19.436	20.311	19.9783	19.9183	P20664	Prim1	PRI1_MOUSE
21.9037	22.24	22.0325	22.2011	21.9657	21.7504	22.2086	22.4054	P20918	Plg	PLMN_MOUSE
19.7054	20.0404	20.0119	19.5834	NaN	NaN	NaN	19.0744	P20934	Evi2a	EVI2A_MOUSE
20.0038	20.2727	19.9897	20.2688	18.7318	19.5058	19.8387	20.5698	P21107	Tpm3	TPM3_MOUSE
22.9016	23.2402	22.9852	23.1692	NaN	21.1286	NaN	NaN	P21126	Ubl4a	UBL4A_MOUSE
22.4785	22.6498	22.4812	22.7348	19.845	21.5956	20.318	21.4354	P21279	Gnaq	GNAQ_MOUSE
24.4799	24.7875	24.6415	24.813	22.8585	24.1612	23.5381	24.7379	P21460	Cst3	CYTC_MOUSE
21.7038	21.4746	21.842	30.4387	30.857	30.7675	30.689	20.471	P21550	Eno3	ENOB_MOUSE
22.9386	23.1399	22.9032	22.7848	22.4544	22.9107	22.8605	22.9925	P21619	Lmnb2	LMNB2_MOUSE
22.6704	22.8292	22.7126	22.9773	23.7061	23.5488	23.5752	23.4733	P21855	Cd72	CD72_MOUSE
21.5659	21.6666	21.6582	21.604	21.3939	22.3397	22.0721	22.3532	P21956	Mfge8	MFGM_MOUSE
22.4349	22.4687	22.41	22.354	22.5193	22.7523	22.2485	22.7873	P21958	Tap1	TAP1_MOUSE
22.0945	22.1273	22.0872	22.4601	22.3905	22.4072	21.8546	22.278	P21981	Tgm2	TGM2_MOUSE
24.6425	24.9108	24.8174	25.0333	23.2943	23.4791	23.0956	23.3571	P21995	Emb	EMB_MOUSE
22.2224	22.1613	21.9805	22.2932	21.9546	21.634	22.141	22.516	P22315	Fech	HEMH_MOUSE
21.2558	21.5986	21.4309	21.3927	17.533	20.1891	18.1542	19.5182	P22366	Myd88	MYD88_MOUSE
22.6264	22.778	22.5877	22.5619	19.8115	21.2375	19.8845	20.0024	P22437	Ptgs1	PGH1_MOUSE
22.0067	22.056	22.0367	22.1032	21.7659	21.778	22.3891	22.5517	P22682	Cbl	CBL_MOUSE
21.8575	21.8839	21.6704	21.8486	21.2737	22.265	21.9566	21.8765	P22892	Ap1g1	AP1G1_MOUSE
21.9791	22.21	22.2596	22.558	21.0531	21.5907	21.386	21.7225	P22907	Hmbs	HEM3_MOUSE
24.3265	24.4056	24.2732	24.3478	23.9302	24.5223	24.2432	24.2917	P23116	Eif3a	EIF3A_MOUSE
21.2097	21.5984	21.4719	21.6245	19.5842	21.3804	20.9319	21.5262	P23188	Furin	FURIN_MOUSE
24.345	24.4966	24.4364	24.3672	23.5702	24.446	24.5317	24.6393	P23198	Cbx3	CBX3_MOUSE
21.6037	21.9922	21.5015	21.794	21.8343	22.6595	22.4194	22.8484	P23249	Mov10	MOV10_MOUSE
20.1899	20.3369	20.1098	20.1883	18.5176	19.9662	19.8412	19.9355	P23298	Prkch	KPCL_MOUSE
17.9296	18.3604	18.2916	18.2217	19.2304	18.04	NaN	18.8925	P23336	Ggta1	GGTA1_MOUSE
26.0931	24.4818	24.1825	24.6624	25.7835	22.4913	22.0472	23.2119	P23492	Pnp	PNPH_MOUSE
23.3064	23.4925	23.3054	23.9096	22.1323	23.6197	22.3037	23.048	P23506	Pcmt1	PIMT_MOUSE
22.1815	22.6287	22.2599	22.6932	21.3549	21.8834	21.9973	22.204	P23591	Gfus	FCL_MOUSE
19.3291	19.8447	19.1695	19.4821	NaN	18.7948	NaN	19.2407	P23611	Irf8	IRF8_MOUSE
20.4988	20.8419	20.0359	20.2908	22.4691	22.5457	22.4597	23.0293	P23780	Glb1	BGAL_MOUSE
21.0093	21.304	21.3676	21.3972	NaN	20.9012	NaN	21.0779	P23906	Irf2	IRF2_MOUSE
20.6505	20.8193	20.9959	21.1504	21.6248	21.1765	21.1338	21.2916	P23949	Zfp36l2	TISD_MOUSE
22.9585	23.0762	22.9478	23.1909	19.9536	21.6254	19.9415	20.7689	P24063	Itgal	ITAL_MOUSE
25.4691	25.6035	25.4466	25.5097	24.999	25.4907	25.4152	25.7908	P24270	Cat	CATA_MOUSE
25.3892	25.4295	25.1864	25.2862	21.9624	23.2883	22.0827	22.7194	P24369	Ppib	PPIB_MOUSE
28.1406	28.4278	28.1312	26.4965	27.1991	28.1384	28.4787	28.7187	P24452	Capg	CAPG_MOUSE
23.5768	23.6046	23.4526	23.7701	22.9587	23.3717	23.0784	24.2666	P24527	Lta4h	LKHA4_MOUSE
24.8054	25.0068	24.5071	24.8531	23.8585	24.7104	24.3818	24.4166	P24547	Impdh2	IMDH2_MOUSE
20.3739	20.4549	20.0623	20.2999	18.744	20.1145	19.6688	20.0035	P24604	Tec	TEC_MOUSE
22.4327	22.6067	22.5551	22.8648	20.9223	21.8284	21.1133	21.989	P24638	Acp2	PPAL_MOUSE
26.0958	26.2817	26.1171	26.2661	24.7401	25.943	25.6	26.0447	P24668	M6pr	MPRD_MOUSE
20.8366	21.0147	20.3597	20.1605	19.9792	19.9566	NaN	20.5917	P24788	Cdk11b	CD11B_MOUSE
21.9538	22.0981	22.16	21.9893	20.1155	22.5645	20.7169	NaN	P24860	Ccnb1	CCNB1_MOUSE
19.4188	19.5389	19.8923	19.8177	NaN	16.3117	NaN	NaN	P25085	Il1rn	IL1RA_MOUSE
19.5333	19.3247	19.6626	19.7194	20.2732	19.9535	19.4493	19.8273	P25118	Tnfrsf1a	TNR1A_MOUSE
19.8238	20.0828	20.0162	20.3171	NaN	NaN	NaN	19.7113	P25119	Tnfrsf1b	TNR1B_MOUSE
23.4071	23.6227	23.5902	23.617	23.0646	24.1626	23.3838	23.384	P25206	Mcm3	MCM3_MOUSE
20.9617	21.2756	20.9604	21.039	17.6215	21.0781	NaN	NaN	P25322	Ccnd1	CCND1_MOUSE
19.8945	20.1148	19.9999	20.0513	18.0386	20.0605	20.3316	19.0784	P25425	Pou2f1	PO2F1_MOUSE
26.4044	26.5734	26.4867	26.55	25.6382	26.5913	26.0644	26.2945	P25444	Rps2	RS2_MOUSE
19.3704	19.681	19.5537	19.8861	19.5234	19.151	19.7364	19.9833	P25446	Fas	TNR6_MOUSE
23.3679	23.6339	23.5301	23.5834	22.3057	23.1134	22.172	22.9475	P25799	Nfkb1	NFKB1_MOUSE
23.4727	23.599	23.6184	23.6413	23.1385	23.3267	23.4789	23.7202	P25911	Lyn	LYN_MOUSE
22.7734	23.0253	22.9068	23.0724	21.4866	22.1835	21.9402	22.0944	P25976	Ubtf	UBF1_MOUSE
19.3365	20.2124	19.7609	19.8455	19.8003	20.9238	19.3	19.9944	P26011	Itgb7	ITB7_MOUSE
26.038	26.1493	25.9379	25.9594	25.6332	25.8869	25.7573	26.0276	P26039	Tln1	TLN1_MOUSE
24.486	24.9216	24.7044	24.6259	24.857	24.8133	24.7314	24.7492	P26040	Ezr	EZRI_MOUSE
26.9877	27.3366	27.0717	27.1646	25.0979	26.2224	25.3226	26.2878	P26041	Msn	MOES_MOUSE
23.9742	24.2421	24.0451	24.2891	23.7778	23.8853	23.791	24.0555	P26043	Rdx	RADI_MOUSE
20.8357	21.0149	20.6728	21.055	21.2415	21.0111	21.8863	22.0353	P26151	Fcgr1	FCGR1_MOUSE
19.8259	20.08	19.926	20.1404	20.3958	20.4034	20.127	20.358	P26187	Mgmt	MGMT_MOUSE
21.3455	21.3211	21.4879	21.4989	20.7645	21.3781	20.982	21.1774	P26231	Ctnna1	CTNA1_MOUSE
21.8451	22.1209	22.1087	22.1761	21.9412	22.7856	22.9827	22.9487	P26323	Fli1	FLI1_MOUSE
27.4541	27.6624	27.4573	27.378	27.559	27.7976	27.561	27.6719	P26350	Ptma	PTMA_MOUSE
25.5289	25.6444	25.4859	25.5878	24.6189	25.6336	25.1761	25.5938	P26369	U2af2	U2AF2_MOUSE
27.4023	27.491	27.3937	27.4305	26.5207	26.9346	26.8931	27.2634	P26443	Glud1	DHE3_MOUSE
23.5194	23.8327	23.6344	23.7446	21.0578	22.7383	21.1661	22.2374	P26450	Pik3r1	P85A_MOUSE
23.8863	23.9315	23.6907	23.7336	23.2307	23.6274	23.7312	23.7483	P26516	Psmd7	PSMD7_MOUSE
25.1943	25.3148	25.1151	25.5078	24.666	25.4228	25.306	25.5177	P26638	Sars1	SYSC_MOUSE
25.9381	26.1716	25.9404	26.3472	27.493	26.7368	27.4164	27.4293	P26645	Marcks	MARCS_MOUSE
25.1546	25.3218	24.9433	25.1143	23.5168	24.4812	24.1388	24.9486	P26883	Fkbp1a	FKB1A_MOUSE
18.2266	18.7884	18.5265	17.4181	NaN	NaN	NaN	NaN	P26952	Il3ra	IL3RA_MOUSE
19.1018	19.3102	19.2876	19.0993	18.3905	18.2617	18.9137	19.1468	P26955	Csf2rb	IL3RB_MOUSE
23.2909	23.4609	23.3331	23.5695	22.76	23.8032	23.2461	23.5245	P27046	Man2a1	MA2A1_MOUSE
19.6051	19.8587	19.6093	19.8484	18.4862	18.6184	18.8421	19.0264	P27512	Cd40	TNR5_MOUSE
24.1221	24.4755	24.3173	24.3284	23.6613	24.2072	23.5523	23.8596	P27546	Map4	MAP4_MOUSE
19.6439	19.2268	18.7336	19.5899	NaN	NaN	NaN	NaN	P27600	Gna12	GNA12_MOUSE
22.0104	22.1509	22.0127	21.9892	21.9615	22.4224	22.7565	22.8629	P27601	Gna13	GNA13_MOUSE
22.8437	23.0238	22.8039	22.7271	22.7138	22.4969	22.7844	22.9111	P27612	Plaa	PLAP_MOUSE
25.8863	26.1483	25.8656	25.9601	25.3598	25.7877	24.9315	25.3371	P27659	Rpl3	RL3_MOUSE
27.728	27.9191	27.6935	27.7365	26.6012	27.4817	27.5529	27.7554	P27773	Pdia3	PDIA3_MOUSE
19.0623	19.2116	18.8938	19.1544	21.7923	21.7512	NaN	22.589	P27790	Cenpb	CENPB_MOUSE
20.1491	21.7801	20.5182	22.3595	21.887	21.8102	21.8343	20.5308	P27808	Mgat1	MGAT1_MOUSE
23.3845	23.5912	23.2708	23.8515	23.5499	24.0488	23.4927	23.6006	P27870	Vav1	VAV_MOUSE
19.0964	19.0213	19.1584	18.8411	19.8878	20.4831	20.4754	20.7777	P28028	Braf	BRAF_MOUSE
20.9967	21.0266	20.8797	20.9601	21.997	22.1895	22.4469	22.5892	P28033	Cebpb	CEBPB_MOUSE
20.377	20.6572	20.4931	20.6672	19.2068	20.6984	19.5621	20.1472	P28063	Psmb8	PSB8_MOUSE
22.5852	22.6767	22.4767	22.6618	21.6965	22.1329	22.0744	22.4866	P28271	Aco1	ACOHC_MOUSE
23.5084	23.8926	23.6155	23.9251	24.223	24.1362	24.1194	24.3692	P28352	Apex1	APEX1_MOUSE
25.0743	25.2965	25.0365	24.9969	23.9993	24.1092	24.137	24.6766	P28474	Adh5	ADHX_MOUSE
21.8496	21.7779	21.8956	21.9702	NaN	22.4794	22.4817	22.728	P28574	Max	MAX_MOUSE
23.3241	23.5373	23.284	23.4028	22.9516	22.9131	22.5931	22.7381	P28650	Adss1	PURA1_MOUSE
24.0113	24.2495	24.0519	23.9031	23.5911	23.7614	23.6219	24.1331	P28656	Nap1l1	NP1L1_MOUSE
22.3354	22.5785	22.3321	22.4958	20.7287	22.8467	21.146	21.5891	P28658	Atxn10	ATX10_MOUSE
19.8214	19.9705	19.9989	20.6806	NaN	20.5862	NaN	20.2819	P28659	Celf1	CELF1_MOUSE
24.4206	24.4987	24.384	24.2765	22.5495	21.8488	NaN	23.153	P28667	Marcksl1	MRP_MOUSE
22.288	22.5379	22.3007	22.5221	20.0836	22.238	20.806	21.6401	P28740	Kif2a	KIF2A_MOUSE
21.7319	22.613	20.7238	21.3981	20.1006	22.0031	21.6289	20.5308	P28741	Kif3a	KIF3A_MOUSE
26.9108	26.998	26.9109	27.0419	24.6479	26.4184	25.6244	26.6706	P28798	Grn	GRN_MOUSE
23.6373	23.8194	23.7058	23.7607	23.4113	23.495	23.6057	23.843	P28867	Prkcd	KPCD_MOUSE
26.0401	26.2207	26.0326	26.4045	25.0441	26.3704	25.5734	26.1629	P29341	Pabpc1	PABP1_MOUSE
25.8471	26.0956	25.6978	25.8719	24.6291	24.9423	24.8643	25.2799	P29351	Ptpn6	PTN6_MOUSE
19.4194	19.5596	19.4317	19.7942	18.6953	19.2997	19.3483	18.693	P29352	Ptpn22	PTN22_MOUSE
20.4291	20.5951	20.2772	20.8971	NaN	19.0129	NaN	NaN	P29387	Gnb4	GBB4_MOUSE
19.8	20.0977	19.8355	20.7217	NaN	NaN	NaN	NaN	P29391	Ftl1	FRIL1_MOUSE
25.8427	26.043	25.5583	25.5188	23.9865	24.4557	24.798	25.277	P29416	Hexa	HEXA_MOUSE
22.2683	22.2872	21.9768	21.7792	22.1177	22.262	22.1237	21.9803	P29452	Casp1	CASP1_MOUSE
19.288	19.6184	19.0353	19.961	18.6805	19.3261	19.075	19.2534	P29594	Casp2	CASP2_MOUSE
24.9177	25.1194	24.8998	25.0593	23.3796	24.4167	24.252	24.8961	P29595	Nedd8	NEDD8_MOUSE
26.2662	NaN	25.9761	NaN	NaN	NaN	NaN	NaN	P29699	Ahsg	FETUA_MOUSE
24.6346	24.7898	24.3199	24.5535	21.6368	22.6579	22.7804	22.8149	P29758	Oat	OAT_MOUSE
17.3038	NaN	18.1076	NaN	NaN	NaN	NaN	16.4826	P30115	Gsta3	GSTA3_MOUSE
25.9827	26.1886	26.1111	25.9696	23.3642	24.494	23.3281	23.6892	P30204	Msr1	MSRE_MOUSE
18.8808	19.1985	19.0834	19.2239	NaN	19.8932	NaN	17.9069	P30276	Ccnb2	CCNB2_MOUSE
22.029	22.2505	21.9981	22.0053	20.0705	21.8171	19.711	21.0378	P30285	Cdk4	CDK4_MOUSE
23.8362	23.8567	23.4511	23.2237	18.7303	20.2518	18.8636	20.1736	P30355	Alox5ap	AL5AP_MOUSE
24.323	24.3781	24.4012	24.4866	24.0745	24.3974	23.5408	24.4372	P30416	Fkbp4	FKBP4_MOUSE
17.9201	17.9618	17.6016	17.5225	17.4607	17.6138	17.072	17.7141	P30678	Gna15	GNA15_MOUSE
26.2834	26.4898	26.2794	26.691	24.8273	25.9883	25.459	26.084	P30681	Hmgb2	HMGB2_MOUSE
23.5003	23.5672	23.4608	23.782	22.2482	23.5572	22.6696	23.3035	P30993	C5ar1	C5AR1_MOUSE
24.3747	24.5586	24.4576	24.578	23.3189	24.386	23.9531	24.1016	P30999	Ctnnd1	CTND1_MOUSE
24.7809	24.7671	24.7122	25.0645	23.6674	24.528	24.3724	24.4432	P31230	Aimp1	AIMP1_MOUSE
23.354	23.5327	23.2244	23.4551	21.5965	22.2553	21.4291	22.2254	P31266	Rbpj	SUH_MOUSE
20.3704	20.4718	20.4878	20.4823	20.7498	21.0546	21.2237	21.2522	P31324	Prkar2b	KAP3_MOUSE
18.6033	18.5748	18.6639	18.5494	19.5261	17.9025	19.3977	19.0125	P31651	Slc6a12	S6A12_MOUSE
22.4192	22.61	NaN	22.8291	20.1165	21.5184	20.9419	22.1676	P31725	S100a9	S10A9_MOUSE
21.0603	21.5168	21.2593	21.1859	20.6678	20.6652	20.3711	20.7866	P31750	Akt1	AKT1_MOUSE
26.9907	27.1123	26.6367	26.801	21.6846	25.499	22.2648	25.0679	P31786	Dbi	ACBP_MOUSE
23.6194	23.7126	23.7063	24.1884	23.653	24.3293	23.7923	23.9114	P31938	Map2k1	MP2K1_MOUSE
26.2864	26.4761	26.2686	26.5845	27.1869	27.2602	27.1816	27.5195	P31996	Cd68	CD68_MOUSE
24.7701	25.0461	24.792	25.0763	22.9412	24.367	22.8951	23.9939	P32020	Scp2	SCP2_MOUSE
23.3702	23.6634	23.1519	23.2118	21.5852	22.4486	22.7551	23.1319	P32067	Ssb	LA_MOUSE
21.7745	22.1408	21.9283	21.8012	21.4732	21.9138	21.5066	21.911	P32233	Drg1	DRG1_MOUSE
21.88	21.9878	21.4273	22.2703	17.8892	20.6438	18.9822	19.5681	P32261	Serpinc1	ANT3_MOUSE
17.5384	17.4992	17.3569	17.4224	19.0209	18.5275	19.1404	19.8419	P32507	Nectin2	NECT2_MOUSE
23.4583	23.71	23.4802	23.8362	NaN	22.5189	20.3404	21.6763	P32883	Kras	RASK_MOUSE
23.7047	23.941	23.7211	23.8067	22.7541	23.3148	22.8687	23.5689	P32921	Wars1	SYWC_MOUSE
19.5598	19.5121	20.0762	19.7739	18.9106	20.3213	19.4218	19.0618	P33174	Kif4	KIF4_MOUSE
20.4036	20.5378	20.3074	20.488	19.0055	19.6702	19.073	19.8013	P33215	Nedd1	NEDD1_MOUSE
20.8204	21.2849	20.9495	20.997	20.0308	20.5623	20.4563	20.5746	P33609	Pola1	DPOLA_MOUSE
20.8523	21.2617	21.4186	21.1003	20.4657	21.1283	20.4263	20.8321	P33610	Prim2	PRI2_MOUSE
21.7203	21.9341	21.5837	21.9657	21.8735	22.0396	22.1726	21.8895	P33611	Pola2	DPOA2_MOUSE
25.5895	25.9354	25.8514	26.0538	25.3072	25.9652	25.6862	25.9279	P34022	Ranbp1	RANG_MOUSE
24.4716	24.8191	24.6557	25.2009	24.9876	25.579	24.4533	25.0005	P34152	Ptk2	FAK1_MOUSE
25.7987	25.8503	25.6378	25.7301	NaN	24.536	20.9776	24.2108	P34884	Mif	MIF_MOUSE
22.7823	22.8231	22.82	22.9827	21.4873	22.1713	22.0036	22.1995	P35123	Usp4	UBP4_MOUSE
21.9927	22.3758	21.7592	22.0639	21.6717	22.2853	22.1601	22.0885	P35235	Ptpn11	PTN11_MOUSE
21.0462	21.1591	21.1305	21.2635	18.2903	20.1701	19.2598	20.0871	P35276	Rab3d	RAB3D_MOUSE
26.3659	26.6369	26.4463	26.452	26.6059	26.5872	26.7834	27.058	P35278	Rab5c	RAB5C_MOUSE
23.7388	24.013	23.8452	24.2954	NaN	23.4559	NaN	22.9746	P35279	Rab6a	RAB6A_MOUSE
24.1182	24.285	24.226	24.336	23.1019	24.0645	23.6186	23.8758	P35282	Rab21	RAB21_MOUSE
21.2651	21.5283	21.1887	21.5618	NaN	21.1176	NaN	20.8297	P35283	Rab12	RAB12_MOUSE
21.2032	21.5579	21.1736	21.8663	19.5776	19.6967	20.173	21.3072	P35285	Rab22a	RB22A_MOUSE
19.1666	19.3811	18.6971	19.3116	NaN	NaN	19.1838	19.414	P35288	Rab23	RAB23_MOUSE
21.2117	21.4048	21.1527	21.522	20.3772	21.4916	21.4099	21.9874	P35290	Rab24	RAB24_MOUSE
22.8537	23.1373	22.8429	23.4606	20.2471	21.0948	20.8817	21.3012	P35293	Rab18	RAB18_MOUSE
18.8888	18.9097	18.3819	19.0693	19.3381	19.2243	19.0792	19.754	P35294	Rab19	RAB19_MOUSE
18.5006	18.8141	18.313	18.4583	NaN	16.8359	18.7183	18.0351	P35441	Thbs1	TSP1_MOUSE
22.0835	22.212	22.3717	22.321	20.2064	21.8565	20.6697	20.8933	P35456	Plaur	UPAR_MOUSE
22.141	22.4156	21.9793	22.1079	21.7901	21.9008	21.9873	22.3255	P35486	Pdha1	ODPA_MOUSE
24.5833	24.7456	24.3371	24.6208	NaN	NaN	NaN	NaN	P35492	Hal	HUTH_MOUSE
23.8886	24.0252	23.8068	24.2417	24.9276	24.9171	24.9386	24.581	P35550	Fbl	FBRL_MOUSE
19.3072	19.5805	19.1528	19.4321	NaN	NaN	NaN	NaN	P35561	Kcnj2	KCNJ2_MOUSE
25.9593	26.38	25.7529	25.8845	25.1699	25.221	25.4619	25.5645	P35564	Canx	CALX_MOUSE
23.804	23.941	23.5711	23.8047	22.9342	23.3103	23.3074	23.6363	P35585	Ap1m1	AP1M1_MOUSE
19.9858	20.5121	20.3822	20.979	19.8928	20.7215	20.0171	20.5165	P35601	Rfc1	RFC1_MOUSE
27.7307	28.0734	27.7942	27.9399	26.8034	28.2634	27.1352	27.9665	P35700	Prdx1	PRDX1_MOUSE
19.5718	19.8056	19.3103	19.86	NaN	19.5192	17.8065	NaN	P35761	Ttk	TTK_MOUSE
22.9627	23.0465	23.0307	23.2412	23.8284	23.9089	23.5564	23.8301	P35762	Cd81	CD81_MOUSE
23.0028	23.1602	23.043	23.4823	24.1369	23.9414	24.089	24.1278	P35821	Ptpn1	PTN1_MOUSE
22.7244	22.7794	22.6795	22.8747	22.7074	22.2391	22.2629	22.1915	P35831	Ptpn12	PTN12_MOUSE
21.2318	21.3764	21.1539	21.3892	20.4386	21.2481	20.2852	20.9452	P35922	Fmr1	FMR1_MOUSE
21.8152	22.188	22.2893	22.3896	19.1734	21.1808	19.8531	19.6065	P35951	Ldlr	LDLR_MOUSE
26.7424	26.9616	26.9021	26.9633	26.4132	27.17	27.018	26.8597	P35979	Rpl12	RL12_MOUSE
22.5803	22.7826	22.6017	22.5787	21.6524	22.2955	21.3897	22.013	P35980	Rpl18	RL18_MOUSE
23.0183	23.2596	23.0907	23.2947	22.687	23.2678	23.1798	23.2441	P35991	Btk	BTK_MOUSE
21.9888	22.3491	22.1287	22.3223	21.3064	22.4035	21.9093	22.4825	P36371	Tap2	TAP2_MOUSE
22.5277	22.8106	22.9301	22.8179	21.7677	22.9647	22.5563	22.7329	P36423	Tbxas1	THAS_MOUSE
23.1924	23.3676	23.1706	23.1875	23.0087	22.532	22.7679	22.5438	P36536	Sar1a	SAR1A_MOUSE
21.3677	21.4085	21.0989	21.4448	19.7985	21.0334	21.6737	20.1389	P36916	Gnl1	GNL1_MOUSE
22.7641	23.0229	22.7548	23.2061	22.5376	22.767	22.5967	22.5957	P36993	Ppm1b	PPM1B_MOUSE
25.2771	25.5386	25.2132	25.619	26.0041	25.8305	25.8013	25.8602	P37040	Por	NCPR_MOUSE
17.08	NaN	16.8899	17.7693	NaN	NaN	NaN	NaN	P37889	Fbln2	FBLN2_MOUSE
22.7225	22.8063	22.7368	23.1189	22.2892	23.4582	22.3516	22.3603	P37913	Lig1	DNLI1_MOUSE
22.3544	22.3408	22.2198	22.3111	20.9248	21.5005	21.3142	21.8873	P38060	Hmgcl	HMGCL_MOUSE
20.4123	20.5692	20.256	20.7493	19.151	20.0659	19.4505	19.8745	P38585	Ttl	TTL_MOUSE
25.1012	25.1547	25.0902	25.728	25.2309	25.7337	25.7127	25.6953	P38647	Hspa9	GRP75_MOUSE
24.2725	24.5114	23.9888	24.3403	23.2677	23.6081	23.1731	23.4424	P39054	Dnm2	DYN2_MOUSE
20.6075	20.572	20.9144	20.7135	18.6246	20.6602	19.0597	18.6208	P39061	Col18a1	COIA1_MOUSE
20.5729	20.9008	20.6348	20.7566	NaN	20.3001	NaN	19.395	P39098	Man1a2	MA1A2_MOUSE
18.4314	18.9528	18.8606	19.0191	NaN	NaN	NaN	NaN	P39428	Traf1	TRAF1_MOUSE
20.134	20.4077	20.2359	20.4504	18.8842	20.1544	19.6792	19.9279	P39429	Traf2	TRAF2_MOUSE
19.3729	19.6652	18.9816	19.5224	NaN	19.4097	NaN	19.5081	P39688	Fyn	FYN_MOUSE
21.6982	21.8483	21.7757	21.4796	NaN	19.4196	NaN	NaN	P39689	Cdkn1a	CDN1A_MOUSE
24.6404	24.6726	24.4418	24.5284	21.4452	23.6867	21.6499	23.0381	P39749	Fen1	FEN1_MOUSE
28.1038	27.9532	27.8109	27.9956	25.9675	27.4878	26.517	27.2627	P40124	Cap1	CAP1_MOUSE
27.9895	28.2327	28.0013	28.2911	27.1295	27.8563	27.4761	28.0464	P40142	Tkt	TKT_MOUSE
20.9426	21.3026	20.7208	21.2365	20.029	20.7123	20.0752	20.4867	P40201	Chd1	CHD1_MOUSE
24.1848	24.2204	24.283	24.3696	24.7556	25.1696	24.5149	24.8153	P40240	Cd9	CD9_MOUSE
24.0888	24.067	23.7893	24.1748	23.2949	24.0904	23.9653	24.4712	P40336	Vps26a	VP26A_MOUSE
19.8964	20.2469	20.2465	20.1775	20.0637	20.4638	20.3039	20.7406	P40338	Vhl	VHL_MOUSE
19.7649	21.519	21.6113	21.1998	18.9544	20.6896	21.0781	21.7104	P40630	Tfam	TFAM_MOUSE
19.7582	19.5744	19.6863	19.8006	19.9978	19.9149	20.0705	19.8123	P40694	Ighmbp2	SMBP2_MOUSE
24.0048	24.1985	23.6958	23.5915	22.52	22.9991	21.9403	22.6656	P41105	Rpl28	RL28_MOUSE
20.1899	20.5858	20.4416	20.5823	19.6399	20.8692	20.3907	20.5315	P41183	Bcl6	BCL6_MOUSE
21.6267	21.7122	21.5491	21.8903	19.8195	21.1871	20.1454	20.8307	P41216	Acsl1	ACSL1_MOUSE
17.835	18.1973	17.3802	18.0711	18.787	18.2145	19.2634	19.4116	P41233	Abca1	ABCA1_MOUSE
23.5087	23.4914	23.3705	23.4904	21.9811	22.2423	21.594	22.107	P41241	Csk	CSK_MOUSE
17.2672	17.5701	17.5736	17.3114	17.5883	18.1385	18.2202	18.493	P41242	Matk	MATK_MOUSE
19.0903	19.7635	19.1726	20.183	20.3123	20.4907	20.3929	20.6399	P41245	Mmp9	MMP9_MOUSE
22.5821	22.793	22.3469	23.0185	NaN	21.157	NaN	NaN	P41251	Slc11a1	NRAM1_MOUSE
23.1391	23.4917	23.1146	23.3687	22.5768	22.9761	23.3363	23.5752	P42125	Eci1	ECI1_MOUSE
21.3206	21.5652	21.4913	21.5545	20.7188	21.444	21.256	21.534	P42128	Foxk1	FOXK1_MOUSE
23.6341	23.7906	23.7055	23.7642	22.9127	23.4122	23.4766	23.6655	P42208	Septin2	SEPT2_MOUSE
23.8251	24.1146	23.5379	23.9273	23.812	23.8361	23.8668	24.2425	P42225	Stat1	STAT1_MOUSE
23.5624	23.8773	23.5034	23.8395	23.6448	23.7587	23.3711	23.9447	P42227	Stat3	STAT3_MOUSE
21.4429	21.4354	21.3231	21.6336	20.9866	21.0855	20.5685	21.3175	P42230	Stat5a	STA5A_MOUSE
20.4277	20.4204	20.021	20.4808	20.005	20.2288	20.8121	21.0053	P42232	Stat5b	STA5B_MOUSE
18.4194	18.2517	17.7183	18.5614	18.7544	18.6323	19.0594	19.5067	P42337	Pik3ca	PK3CA_MOUSE
22.4368	22.5305	22.3264	22.6061	21.6663	22.5578	22.523	22.7254	P42567	Eps15	EPS15_MOUSE
22.7879	22.8611	22.5765	22.6972	NaN	22.472	22.8841	23.0207	P42669	Pura	PURA_MOUSE
20.9282	21.5378	21.2981	21.6771	20.1241	20.9014	20.6445	21.0381	P42859	Htt	HD_MOUSE
25.2705	25.4814	25.1792	25.3463	24.3498	25.153	25.0264	25.0557	P42932	Cct8	TCPQ_MOUSE
25.8167	25.835	25.7907	26.1425	25.5397	25.7669	26.4955	26.3735	P43024	Cox6a1	CX6A1_MOUSE
21.7251	21.9529	21.6728	22.007	20.4571	21.4424	20.7802	20.7301	P43247	Msh2	MSH2_MOUSE
26.2054	26.2673	26.1196	25.9317	21.4761	24.6708	22.0828	23.4417	P43274	H1-4	H14_MOUSE
24.9578	25.1883	25.1608	25.3893	26.5965	26.4133	26.5192	27.0028	P43275	H1-1	H11_MOUSE
26.9843	27.006	26.8003	26.6783	25.1494	25.7655	25.9508	26.3433	P43276	H1-5	H15_MOUSE
24.0407	24.3103	23.7421	24.0957	23.5217	24.456	23.9431	24.359	P43346	Dck	DCK_MOUSE
21.5778	21.8261	21.6124	21.6149	20.3544	21.6847	20.9769	21.1293	P43406	Itgav	ITAV_MOUSE
21.0472	21.3994	21.1147	21.4576	21.5132	21.8707	21.4847	21.7243	P43883	Plin2	PLIN2_MOUSE
26.3917	26.6203	26.0693	26.5501	25.9448	25.9282	25.7912	25.8455	P45376	Akr1b1	ALDR_MOUSE
23.9541	24.1472	24.1084	24.1688	24.4414	24.75	24.8537	24.8894	P45377	Akr1b8	ALD2_MOUSE
19.8194	19.9219	19.9155	19.6712	19.8732	19.8843	20.1981	20.0809	P45481	Crebbp	CBP_MOUSE
19.6194	19.9261	19.7687	20.8486	22.2541	20.648	20.3134	20.4739	P45591	Cfl2	COF2_MOUSE
22.5746	22.7967	22.4641	22.7344	22.5747	22.8961	23.0244	23.1724	P45700	Man1a1	MA1A1_MOUSE
22.6627	22.9563	22.7312	23.3627	23.729	24.5755	23.837	24.0703	P45878	Fkbp2	FKBP2_MOUSE
22.9004	22.5666	22.0009	22.051	21.6037	21.3376	21.4137	21.8823	P45952	Acadm	ACADM_MOUSE
22.1774	22.4852	22.2701	21.7661	22.734	22.8681	21.4017	22.0704	P46061	Rangap1	RAGP1_MOUSE
22.1974	22.8711	22.2009	22.4913	22.0072	22.2267	22.2647	22.6383	P46062	Sipa1	SIPA1_MOUSE
20.4167	20.0942	20.0946	20.59	20.4228	20.1134	21.4905	21.917	P46414	Cdkn1b	CDN1B_MOUSE
22.8522	23.0961	22.9996	23.2207	22.3398	23.0435	23.1355	23.2327	P46460	Nsf	NSF_MOUSE
23.8474	23.9513	24.0143	24.0813	23.6797	23.7671	23.674	24.2158	P46467	Vps4b	VPS4B_MOUSE
23.8108	24.1562	24.022	24.1223	24.2177	24.1018	24.1378	24.3509	P46471	Psmc2	PRS7_MOUSE
25.0648	25.2418	24.9636	24.9642	22.1567	24.0065	22.6611	23.6571	P46664	Adss2	PURA2_MOUSE
21.0655	21.1657	20.9686	21.2621	NaN	21.1267	19.6899	20.2793	P46718	Pdcd2	PDCD2_MOUSE
21.803	21.8267	21.6274	21.8328	19.675	21.2982	20.4829	21.5907	P46737	Brcc3	BRCC3_MOUSE
25.2202	25.6754	25.3708	25.6742	23.7591	25.5297	24.5988	24.8098	P46978	Stt3a	STT3A_MOUSE
21.1726	21.4254	21.0857	21.5709	20.1783	20.6281	19.755	21.0549	P47199	Cryz	QOR_MOUSE
23.4594	23.6493	23.6774	23.7739	23.5913	24.1765	23.994	24.1102	P47226	Tes	TES_MOUSE
23.3903	23.5042	23.149	23.0375	21.7562	22.7027	21.8436	22.505	P47713	Pla2g4a	PA24A_MOUSE
25.5038	25.6436	25.2497	25.8361	26.3715	26.285	26.2777	26.6521	P47738	Aldh2	ALDH2_MOUSE
22.6437	22.85	22.2588	22.81	20.7243	22.2669	21.5492	21.9778	P47740	Aldh3a2	AL3A2_MOUSE
25.8251	25.8445	25.7292	26.0346	24.6216	24.8076	24.3898	24.4951	P47753	Capza1	CAZA1_MOUSE
26.1659	26.4326	26.2459	26.452	24.5889	24.5155	24.5152	24.897	P47754	Capza2	CAZA2_MOUSE
26.6011	26.6925	26.5857	26.6293	25.5345	26.5202	26.2592	26.5997	P47757	Capzb	CAPZB_MOUSE
22.5851	22.7359	22.3784	22.7038	20.4357	22.0421	20.8083	21.6475	P47758	Srprb	SRPRB_MOUSE
20.1959	20.5826	20.4945	20.6168	18.8046	20.5841	19.4438	18.1013	P47791	Gsr	GSHR_MOUSE
21.8252	21.9838	21.6029	21.9817	21.1933	21.4369	21.4505	21.7929	P47802	Mtx1	MTX1_MOUSE
21.9946	22.0496	22.067	21.9654	20.9283	20.9093	20.3815	20.946	P47809	Map2k4	MP2K4_MOUSE
24.1007	24.2697	24.0879	24.5378	24.5009	24.2871	24.2649	24.6522	P47811	Mapk14	MK14_MOUSE
22.7371	22.9244	22.7779	22.9767	21.7098	23.1954	22.3086	22.6547	P47856	Gfpt1	GFPT1_MOUSE
21.7269	22.0061	21.6745	21.897	21.2718	21.7495	21.9663	21.9607	P47857	Pfkm	PFKAM_MOUSE
18.8134	18.6777	18.8441	19.0022	NaN	18.2226	NaN	18.2662	P47877	Igfbp2	IBP2_MOUSE
21.5246	21.6986	21.6456	21.9151	20.8499	21.0071	21.1655	21.5917	P47879	Igfbp4	IBP4_MOUSE
19.3119	19.0045	19.4154	19.4775	NaN	19.392	18.1261	NaN	P47880	Igfbp6	IBP6_MOUSE
25.6834	26.0056	25.7908	26.1505	26.7874	26.4405	26.2445	25.9163	P47911	Rpl6	RL6_MOUSE
17.8798	17.6433	17.7054	18.0813	NaN	18.1549	NaN	NaN	P47930	Fosl2	FOSL2_MOUSE
20.8026	21.2245	20.9712	21.0897	21.3363	21.6361	21.8169	21.7707	P47934	Crat	CACP_MOUSE
23.5553	23.6131	23.4441	23.62	22.8068	23.9145	23.1696	24.0569	P47941	Crkl	CRKL_MOUSE
21.8226	NaN	NaN	NaN	21.2167	NaN	NaN	NaN	P47955	Rplp1	RLA1_MOUSE
26.449	26.5654	26.5125	26.6338	24.5673	26.4348	25.3215	26.0063	P47962	Rpl5	RL5_MOUSE
24.4324	24.6957	24.5142	24.6372	22.4535	23.8119	22.948	23.6372	P47963	Rpl13	RL13_MOUSE
21.8445	22.0206	21.4359	21.4148	NaN	NaN	NaN	NaN	P47964	Rpl36	RL36_MOUSE
19.1432	19.036	18.5393	19.3978	NaN	18.6904	NaN	19.3257	P47968	Rpia	RPIA_MOUSE
20.9805	21.6275	20.599	20.84	20.8707	20.942	20.6944	21.377	P48024	Eif1	EIF1_MOUSE
23.421	23.4258	23.2315	23.4079	23.5909	23.6218	24.066	24.1037	P48025	Syk	KSYK_MOUSE
27.5989	27.8383	27.3822	27.5378	24.3091	25.9838	25.4301	26.683	P48036	Anxa5	ANXA5_MOUSE
22.5327	22.6771	22.4711	22.9147	23.0379	23.4016	23.1533	23.0411	P48193	Epb41	EPB41_MOUSE
20.0861	20.2148	20.1173	20.2338	19.8849	20.3899	20.5992	20.5952	P48377	Rfx1	RFX1_MOUSE
22.0817	22.2085	22.1631	21.8795	20.3946	21.1536	20.9235	21.2549	P48410	Abcd1	ABCD1_MOUSE
21.6316	21.8547	21.9534	21.8474	23.3731	23.0873	23.6353	23.9962	P48428	Tbca	TBCA_MOUSE
19.1962	19.6479	18.9193	19.4226	18.1557	18.3609	18.5826	19.83	P48441	Idua	IDUA_MOUSE
20.2063	20.2342	20.0814	20.3318	19.1789	20.1164	19.8619	20.4053	P48453	Ppp3cb	PP2BB_MOUSE
27.1176	27.3727	27.1698	27.263	26.2831	26.968	26.4886	26.6263	P48678	Lmna	LMNA_MOUSE
21.5156	22.2835	21.0911	22.6012	21.0602	21.7166	21.0382	21.6088	P48722	Hspa4l	HS74L_MOUSE
20.259	21.0681	20.2971	20.8424	20.843	21.5293	21.1026	21.1047	P48725	Pcnt	PCNT_MOUSE
20.8573	20.726	20.8862	20.4052	21.1837	21.0553	NaN	20.364	P48754	Brca1	BRCA1_MOUSE
23.1695	23.1531	22.9897	23.1691	21.3638	22.8862	22.227	23.2745	P48758	Cbr1	CBR1_MOUSE
24.3243	24.4623	24.0989	24.2283	18.4144	21.0392	19.9995	21.3643	P48771	Cox7a2	CX7A2_MOUSE
19.7251	19.9054	19.412	19.7592	18.7829	19.0168	19.3066	19.1594	P48774	Gstm5	GSTM5_MOUSE
22.4514	22.5284	22.1039	22.0221	20.6593	21.3005	21.5179	21.8879	P48962	Slc25a4	ADT1_MOUSE
23.4973	23.8214	23.1243	23.2385	21.2855	22.3658	21.2786	21.4345	P48999	Alox5	LOX5_MOUSE
19.4714	20.1842	19.4437	19.5673	16.9385	19.9391	17.9281	20.0852	P49025	Cit	CTRO_MOUSE
18.6547	18.8543	18.7048	18.4408	NaN	18.4717	18.1747	18.783	P49117	Nr2c2	NR2C2_MOUSE
19.9723	18.7246	20.0495	18.8642	17.1789	19.8964	19.8724	19.7872	P49135	Ercc3	ERCC3_MOUSE
25.3317	25.5146	25.2426	25.9153	24.3187	24.6834	24.3513	25.3524	P49138	Mapkapk2	MAPK2_MOUSE
18.3184	18.5539	18.2094	17.9189	NaN	NaN	NaN	NaN	P49182	Serpind1	HEP2_MOUSE
20.607	20.6748	20.2908	20.7218	18.3343	19.0038	18.9612	19.3583	P49282	Slc11a2	NRAM2_MOUSE
20.1609	20.201	NaN	NaN	22.6067	NaN	23.2381	23.8359	P49300	Clec10a	CLC10_MOUSE
25.6393	25.8755	25.761	25.873	25.5884	25.8108	25.721	25.729	P49312	Hnrnpa1	ROA1_MOUSE
20.7631	20.962	20.7168	20.7754	19.897	20.5076	20.072	20.6296	P49442	Inpp1	INPP_MOUSE
21.7699	21.8551	21.7545	21.9173	21.6522	21.8936	22.0089	22.1106	P49443	Ppm1a	PPM1A_MOUSE
22.002	22.0594	21.9736	22.1525	20.8629	21.232	20.7704	20.9681	P49446	Ptpre	PTPRE_MOUSE
18.9372	19.1956	19.1522	19.1785	20.578	19.3597	19.3222	19.3272	P49452	Cenpc	CENPC_MOUSE
22.232	22.4877	22.1738	22.3636	22.4738	21.3236	22.3584	22.3412	P49586	Pcyt1a	PCY1A_MOUSE
21.9261	21.9854	21.8211	21.7337	20.8505	22.4166	22.0827	22.9994	P49615	Cdk5	CDK5_MOUSE
26.5492	26.8805	26.7365	27.004	26.404	27.1026	26.7353	27.0513	P49710	Hcls1	HCLS1_MOUSE
23.279	23.5528	23.4582	23.3821	22.817	23.5525	22.8139	23.1833	P49717	Mcm4	MCM4_MOUSE
24.904	25.1158	25.0221	24.9399	24.0619	25.4163	24.3843	24.6664	P49718	Mcm5	MCM5_MOUSE
19.3337	19.4179	19.1364	19.0559	20.3271	19.1173	17.9962	18.0222	P49722	Psma2	PSA2_MOUSE
21.2271	21.4655	21.4537	21.7102	21.316	21.6869	21.3766	21.3633	P49769	Psen1	PSN1_MOUSE
18.2518	19.1459	19.5154	18.7526	NaN	NaN	NaN	NaN	P49817	Cav1	CAV1_MOUSE
19.9889	20.2207	20.1724	20.077	20.4342	20.6726	20.223	20.9814	P49935	Ctsh	CATH_MOUSE
23.2059	23.5071	23.4496	23.5504	NaN	NaN	NaN	NaN	P49962	Srp9	SRP09_MOUSE
21.5214	21.5546	22.457	21.5854	20.6746	21.5993	20.9957	21.5378	P50096	Impdh1	IMDH1_MOUSE
20.6879	20.818	20.7961	20.5556	19.9699	19.6435	20.8367	20.7477	P50136	Bckdha	ODBA_MOUSE
20.1707	20.3654	20.0664	20.5452	NaN	19.602	NaN	20.6364	P50171	Hsd17b8	DHB8_MOUSE
24.6964	25.0176	24.7491	25.0327	24.6112	24.5731	24.3541	24.6817	P50247	Ahcy	SAHH_MOUSE
20.5173	20.7823	20.4122	20.5058	17.1954	19.3659	NaN	19.4541	P50295	Nat2	ARY2_MOUSE
22.7525	23.062	22.8932	22.9804	20.4168	22.5154	20.9638	21.5977	P50396	Gdi1	GDIA_MOUSE
21.88	21.6923	21.601	21.9961	21.4456	21.8793	21.2138	21.9807	P50427	Sts	STS_MOUSE
21.5228	21.7543	21.6379	22.0095	21.605	21.5514	21.9993	22.4414	P50428	Arsa	ARSA_MOUSE
25.7675	26.0073	25.5324	25.708	21.5743	23.2792	22.4482	23.2547	P50429	Arsb	ARSB_MOUSE
20.2314	20.4415	20.1689	20.7069	19.8771	20.0955	19.6833	20.0794	P50431	Shmt1	GLYC_MOUSE
26.2817	26.4253	26.1349	26.4306	25.8526	26.3004	26.1031	26.6131	P50516	Atp6v1a	VATA_MOUSE
25.1269	25.449	25.1573	25.3361	21.1998	24.1385	21.5509	23.3761	P50518	Atp6v1e1	VATE1_MOUSE
23.9753	24.4553	24.4005	24.0839	23.0785	22.6684	22.8086	23.7262	P50543	S100a11	S10AB_MOUSE
23.514	23.688	23.5945	23.6835	23.3088	23.4788	23.2887	23.6574	P50544	Acadvl	ACADV_MOUSE
25.2523	25.4863	25.0549	25.0892	22.685	23.9413	23.7207	24.0573	P50580	Pa2g4	PA2G4_MOUSE
22.111	22.3037	21.8711	22.1791	20.0253	21.354	20.1816	21.151	P50637	Tspo	TSPO_MOUSE
24.1586	25.1719	25.1625	25.2818	24.6154	24.5703	24.7621	24.2699	P51125	Cast	ICAL_MOUSE
27.0632	27.315	27.1898	27.3881	26.5207	27.2069	26.902	27.2443	P51150	Rab7a	RAB7A_MOUSE
17.7754	NaN	17.9909	18.774	NaN	NaN	NaN	18.1841	P51163	Uros	HEM4_MOUSE
22.8012	22.8955	22.6854	23.1264	23.9827	24.1332	23.5925	24.3554	P51174	Acadl	ACADL_MOUSE
21.9301	21.9738	21.5861	22.0551	21.5379	21.8887	21.9013	22.1573	P51175	Ppox	PPOX_MOUSE
21.5042	21.5859	21.5503	21.802	21.5192	21.5432	21.6184	21.8448	P51432	Plcb3	PLCB3_MOUSE
19.9915	20.4576	19.8273	20.3309	NaN	18.8291	18.4898	19.3249	P51437	Camp	CAMP_MOUSE
21.7245	21.906	21.6133	21.9657	21.2857	21.6971	21.6178	21.8798	P51569	Gla	AGAL_MOUSE
19.2529	19.924	19.6585	19.6933	18.6829	19.5633	18.9347	19.4872	P51612	Xpc	XPC_MOUSE
24.1655	24.3201	24.2614	24.4995	25.3873	25.0261	25.2516	25.2578	P51660	Hsd17b4	DHB4_MOUSE
21.1724	21.3152	21.2657	21.5558	NaN	NaN	NaN	NaN	P51675	Ccr1	CCR1_MOUSE
19.2584	19.1463	19.0035	18.7126	NaN	NaN	NaN	NaN	P51682	Ccr5	CCR5_MOUSE
19.533	19.7898	19.5577	19.7274	19.5809	19.399	18.8987	19.942	P51791	Clcn3	CLCN3_MOUSE
22.5849	23.0273	22.6477	22.4081	20.4602	21.0552	20.7176	20.9603	P51807	Dynlt1	DYLT1_MOUSE
21.2845	21.2314	21.0265	21.3879	20.7982	20.2432	20.0019	20.6963	P51829	Adcy7	ADCY7_MOUSE
19.2776	18.9996	19.1135	19.3254	19.2011	19.4821	19.4025	19.7113	P51830	Adcy9	ADCY9_MOUSE
21.4915	21.7425	21.411	22.0057	20.362	20.7628	20.6396	21.2674	P51855	Gss	GSHB_MOUSE
23.8868	24.0458	23.7383	23.9476	24.0842	23.6736	23.5947	23.2762	P51859	Hdgf	HDGF_MOUSE
23.4566	23.7957	23.6902	23.5684	23.301	23.2569	23.1889	23.8055	P51863	Atp6v0d1	VA0D1_MOUSE
21.968	22.096	22.1376	22.1376	NaN	NaN	NaN	NaN	P51880	Fabp7	FABP7_MOUSE
25.0145	25.1343	24.8636	24.911	22.1904	23.2407	22.3165	23.061	P51881	Slc25a5	ADT2_MOUSE
23.154	23.3227	22.9419	23.2853	21.5379	22.0108	22.1467	22.1625	P51908	Apobec1	ABEC1_MOUSE
20.1217	20.175	20.0495	19.6395	NaN	19.6214	NaN	19.6038	P51912	Slc1a5	AAAT_MOUSE
20.3145	20.563	20.762	20.611	17.7888	20.7481	18.0471	NaN	P51943	Ccna2	CCNA2_MOUSE
21.6615	21.7382	21.8959	21.8922	NaN	20.8464	NaN	NaN	P51949	Mnat1	MAT1_MOUSE
19.8574	19.8858	19.6929	19.8959	19.3114	20.0026	19.6119	19.882	P52019	Sqle	ERG1_MOUSE
22.6657	22.8687	23.0453	22.4654	21.2763	23.0252	21.2824	21.3658	P52293	Kpna2	IMA1_MOUSE
21.0503	21.3484	21.067	21.3656	20.9459	21.1978	21.3416	21.3689	P52332	Jak1	JAK1_MOUSE
21.3465	21.724	21.4274	21.5918	17.9457	20.3759	17.9868	19.8639	P52431	Pold1	DPOD1_MOUSE
20.0419	20.2801	19.945	20.1925	19.092	20.2705	19.7813	19.4072	P52432	Polr1c	RPAC1_MOUSE
22.0836	22.3202	22.1946	22.2897	21.8372	22.2817	21.8156	22.0572	P52479	Usp10	UBP10_MOUSE
29.4712	29.5608	29.2912	29.3278	28.223	28.8029	28.6596	29.0202	P52480	Pkm	KPYM_MOUSE
20.3556	20.5076	20.0738	NaN	NaN	NaN	NaN	19.7155	P52482	Ube2e1	UB2E1_MOUSE
21.1075	21.2815	21.0167	21.3028	20.8643	20.6057	21.4165	21.1786	P52503	Ndufs6	NDUS6_MOUSE
21.3784	21.5019	21.2577	21.5576	19.6083	21.4476	20.1194	21.2396	P52623	Uck1	UCK1_MOUSE
22.2835	22.4261	22.3671	22.1722	21.3233	21.7321	21.9979	22.3993	P52633	Stat6	STAT6_MOUSE
21.9149	21.9908	21.9126	22.0468	20.4634	21.1619	21.2704	21.8506	P52825	Cpt2	CPT2_MOUSE
19.2307	19.5492	19.4443	19.4087	NaN	NaN	NaN	NaN	P52850	Ndst2	NDST2_MOUSE
22.6612	22.91	22.7789	23.1561	22.0847	22.6078	22.2584	22.5464	P52875	Tmem165	TM165_MOUSE
20.3533	20.8477	20.7062	20.9486	24.1122	23.8265	24.8412	24.3475	P52927	Hmga2	HMGA2_MOUSE
25.564	25.6144	25.4071	25.7729	22.4151	24.6735	23.0085	23.8128	P53026	Rpl10a	RL10A_MOUSE
19.3443	19.7144	19.4479	19.2144	18.6864	19.124	19.4413	19.6567	P53349	Map3k1	M3K1_MOUSE
21.3325	21.6339	21.3921	21.5785	20.2045	20.8656	20.7627	21.0478	P53395	Dbt	ODB2_MOUSE
22.7392	22.608	22.5415	22.7976	21.1859	22.3574	22.3467	22.4651	P53564	Cux1	CUX1_MOUSE
21.7771	22.0298	22.0628	22.0132	20.1668	21.7498	20.7094	20.6996	P53569	Cebpz	CEBPZ_MOUSE
21.6395	21.8668	21.5554	21.8641	19.0912	20.7891	18.673	19.8712	P53612	Rabggtb	PGTB2_MOUSE
21.0613	20.9658	20.7929	21.6446	22.1005	21.8915	21.8272	21.452	P53702	Hccs	CCHL_MOUSE
20.0755	20.3621	19.9668	20.1558	19.175	19.7995	19.5543	19.8874	P53762	Arnt	ARNT_MOUSE
19.5269	19.8116	19.6491	19.6086	NaN	19.43	NaN	NaN	P53798	Fdft1	FDFT_MOUSE
19.1577	18.7312	19.0618	18.5969	17.6914	19.2532	18.9529	19.7524	P53808	Pctp	PPCT_MOUSE
26.5001	26.6396	26.6079	26.605	26.4613	26.8067	26.3349	26.9265	P53810	Pitpna	PIPNA_MOUSE
22.8069	22.8565	22.8964	23.001	22.1277	22.7897	22.8702	22.8642	P53811	Pitpnb	PIPNB_MOUSE
20.0541	20.2501	20.0791	20.3632	19.6496	20.0431	20.3119	20.0458	P53986	Slc16a1	MOT1_MOUSE
23.8466	24.3315	24.072	24.5547	24.5073	24.6635	24.1809	24.3403	P53994	Rab2a	RAB2A_MOUSE
21.25	21.064	21.3671	21.4448	21.1354	21.8236	21.7567	21.4859	P53995	Anapc1	APC1_MOUSE
25.348	25.5636	25.3347	25.4697	23.8042	25.2718	23.4797	24.4399	P53996	Cnbp	CNBP_MOUSE
23.8633	24.1083	23.8128	24.0366	23.2001	23.6902	23.1773	23.859	P54071	Idh2	IDHP_MOUSE
22.5551	22.8755	22.4559	22.7038	21.3797	22.0588	21.5465	21.7951	P54103	Dnajc2	DNJC2_MOUSE
23.6197	23.9183	23.4068	23.7571	23.9246	23.1593	23.3976	23.4914	P54116	Stom	STOM_MOUSE
26.1578	26.1612	25.9403	26.2652	22.5726	25.4847	22.4023	24.8266	P54227	Stmn1	STMN1_MOUSE
21.9534	22.3135	22.046	22.052	20.5113	21.4542	20.4379	21.0883	P54276	Msh6	MSH6_MOUSE
20.9644	21.0498	21.1531	21.013	20.454	21.0548	20.815	21.1643	P54310	Lipe	LIPS_MOUSE
23.0082	23.0032	23.0062	23.2391	23.1086	23.3844	23.2304	23.3284	P54726	Rad23a	RD23A_MOUSE
23.794	24.0399	23.7341	24.2652	23.1929	24.1699	23.8017	24.3038	P54728	Rad23b	RD23B_MOUSE
22.8042	22.918	22.7516	23.0263	22.1814	22.9127	22.329	22.926	P54729	Nub1	NUB1_MOUSE
23.0043	23.2108	23.0368	23.2676	22.7418	23.0809	22.6805	22.992	P54731	Faf1	FAF1_MOUSE
20.7734	20.7259	20.7106	20.8197	NaN	NaN	NaN	NaN	P54751	St3gal1	SIA4A_MOUSE
24.7838	24.8866	24.849	25.0581	23.3475	24.4715	23.3528	24.2869	P54775	Psmc4	PRS6B_MOUSE
21.7433	21.8465	21.2886	21.6682	21.0608	20.7601	21.048	21.6713	P54818	Galc	GALC_MOUSE
23.1411	23.4815	23.2981	23.4056	23.0694	23.4029	23.3446	23.5396	P54822	Adsl	PUR8_MOUSE
23.1602	23.194	23.002	22.9068	22.9517	23.0473	23.2058	23.32	P54823	Ddx6	DDX6_MOUSE
19.8651	19.6986	19.3328	19.6793	19.822	19.8489	21.0268	21.0657	P54843	Maf	MAF_MOUSE
22.8	23.1596	22.8458	23.3994	23.0012	23.0735	23.153	23.4913	P54923	Adprh	ADPRH_MOUSE
23.2274	23.6937	23.7339	24.192	21.9962	22.3348	21.9217	21.9991	P54987	Acod1	IRG1_MOUSE
21.275	21.3987	21.3117	21.7585	21.453	20.5366	22.1101	22.7095	P55065	Pltp	PLTP_MOUSE
21.9693	22.216	21.9983	22.1267	22.25	22.6847	22.8027	22.6723	P55096	Abcd3	ABCD3_MOUSE
22.7189	22.7688	22.6444	22.6234	22.0379	22.0713	21.9663	22.4893	P55194	Sh3bp1	3BP1_MOUSE
24.4897	24.0445	24.0555	24.1651	23.7748	22.62	24.4403	25.4823	P55200	Kmt2a	KMT2A_MOUSE
23.2119	23.7524	23.3343	23.805	23.9283	23.6627	24.2253	23.7216	P55258	Rab8a	RAB8A_MOUSE
23.3029	23.3743	23.193	23.4313	22.7284	22.7137	23.1784	23.1687	P55264	Adk	ADK_MOUSE
25.4263	25.7008	25.5368	25.842	25.2107	26.0851	25.5125	25.7619	P55302	Lrpap1	AMRP_MOUSE
20.668	20.8477	20.6919	20.9289	20.6887	21.074	21.4469	22.1384	P55772	Entpd1	ENTP1_MOUSE
21.4876	21.79	21.4879	21.9381	20.725	22.1099	21.6096	21.9083	P55937	Golga3	GOGA3_MOUSE
20.7431	20.8949	20.9539	20.6338	19.4417	20.5825	20.0472	20.5191	P56183	Rrp1	RRP1_MOUSE
23.2775	23.5851	23.2474	23.2889	21.739	22.8795	22.1683	23.0687	P56212	Arpp19	ARP19_MOUSE
20.2131	20.4347	20.106	20.1278	19.0944	19.7068	19.7578	20.6528	P56376	Acyp1	ACYP1_MOUSE
19.9449	NaN	19.7037	NaN	NaN	NaN	NaN	NaN	P56379	Atp5mpl	ATP68_MOUSE
22.712	22.8177	22.7513	23.1062	21.7377	22.5512	22.7128	22.8883	P56380	Nudt2	AP4A_MOUSE
19.9038	19.9077	19.2221	NaN	NaN	NaN	NaN	18.465	P56382	Atp5f1e	ATP5E_MOUSE
20.0014	19.927	20.2514	20.3791	18.155	20.5061	NaN	NaN	P56390	Cks2	CKS2_MOUSE
24.1702	24.3708	24.2357	24.5357	21.9546	23.8936	23.2956	23.4333	P56391	Cox6b1	CX6B1_MOUSE
20.4227	20.5638	20.4073	20.2616	21.0943	20.7882	20.6688	21.3514	P56394	Cox17	COX17_MOUSE
26.5355	26.6091	26.4255	26.9687	25.6831	26.5414	26.3386	26.7257	P56395	Cyb5a	CYB5_MOUSE
24.7423	24.9125	24.775	25.1037	24.6716	25.3153	25.6047	25.596	P56399	Usp5	UBP5_MOUSE
22.4466	22.5647	22.278	22.488	21.3433	21.3221	20.9881	21.3245	P56477	Irf5	IRF5_MOUSE
26.3495	26.4851	26.2803	26.4992	25.4402	25.5379	26.1952	26.4867	P56480	Atp5f1b	ATPB_MOUSE
22.0174	22.4213	22.0534	22.2836	20.5294	21.1032	21.2406	22.0861	P56542	Dnase2	DNS2A_MOUSE
21.5809	21.7046	21.529	21.8579	20.6893	21.7858	21.0938	21.1944	P56546	Ctbp2	CTBP2_MOUSE
19.4817	19.2271	19.7135	20.0246	NaN	NaN	NaN	20.3316	P56565	S100a1	S10A1_MOUSE
19.0543	19.6733	19.2864	19.0957	NaN	NaN	NaN	17.9811	P56581	Tdg	TDG_MOUSE
21.4442	21.4907	21.4935	21.8959	NaN	20.1088	NaN	NaN	P56671	Maz	MAZ_MOUSE
17.0697	17.6393	NaN	17.6112	17.3991	17.5899	16.7533	NaN	P56677	St14	ST14_MOUSE
22.6811	22.5512	22.7284	22.3833	NaN	22.7606	NaN	22.4046	P56812	Pdcd5	PDCD5_MOUSE
17.2938	17.4381	17.3731	17.4277	17.3737	NaN	NaN	NaN	P56873	Znrd2	ZNRD2_MOUSE
24.8997	24.6905	24.8723	24.7153	22.2893	24.5166	23.3415	23.6431	P56959	Fus	FUS_MOUSE
22.7284	22.8909	22.6181	22.788	22.4243	23.0058	23.1137	23.0677	P56960	Exosc10	EXOSX_MOUSE
21.9409	21.9898	22.1165	22.3174	21.7059	22.2062	22.1301	22.1468	P57080	Usp25	UBP25_MOUSE
19.8385	20.007	19.7295	19.7157	19.5166	19.9069	19.2956	18.5893	P57716	Ncstn	NICA_MOUSE
21.4362	21.542	21.3317	21.5567	20.5273	21.0558	20.2013	20.2148	P57725	Samsn1	SAMN1_MOUSE
23.0481	23.6038	23.3352	23.3504	23.3426	23.1906	23.3584	23.7971	P57746	Atp6v1d	VATD_MOUSE
23.3981	23.4563	23.4406	23.4262	22.4726	23.1422	22.5127	23.267	P57759	Erp29	ERP29_MOUSE
25.9104	26.1141	25.98	26.1915	25.6261	26.2326	26.2371	26.1628	P57776	Eef1d	EF1D_MOUSE
26.1247	26.3991	26.2468	26.3614	26.5288	26.6161	26.5399	26.3652	P57780	Actn4	ACTN4_MOUSE
22.5761	22.566	22.3151	22.3856	20.6877	21.4647	20.7255	21.2464	P57784	Snrpa1	RU2A_MOUSE
24.0969	24.3413	24.1602	24.2169	18.1014	21.3956	19.9592	21.1219	P57787	Slc16a3	MOT4_MOUSE
23.4802	23.6984	23.4836	23.9386	23.4988	24.0896	24.0494	24.137	P58021	Tm9sf2	TM9S2_MOUSE
22.9132	22.8927	22.7155	23.0232	22.2797	22.3382	22.1184	22.4407	P58044	Idi1	IDI1_MOUSE
23.9252	24.1276	24.3033	24.3514	21.7626	23.0247	22.6579	23.3629	P58058	Nadk	NADK_MOUSE
20.3502	20.9633	20.8541	21.075	19.4607	20.7037	19.1871	20.0152	P58064	Mrps6	RT06_MOUSE
20.0578	20.3714	20.0571	20.28	17.2106	19.2168	18.3565	18.5686	P58069	Rasa2	RASA2_MOUSE
20.923	20.9127	20.7681	21.1952	18.7032	20.3015	19.3877	20.11	P58137	Acot8	ACOT8_MOUSE
19.2792	19.6417	19.4342	19.4648	NaN	19.0029	NaN	18.3978	P58158	B3gat3	B3GA3_MOUSE
20.1697	20.5904	19.8146	20.3412	20.1596	20.6804	20.3211	20.9168	P58242	Smpdl3b	ASM3B_MOUSE
27.1239	27.4685	27.2392	27.5291	26.361	27.0415	26.6652	26.7773	P58252	Eef2	EF2_MOUSE
21.8533	22.0298	21.9811	22.0764	22.0241	21.9334	22.215	22.3117	P58281	Opa1	OPA1_MOUSE
23.9421	24.0817	23.8985	24.3448	23.7832	23.9574	23.6569	24.1753	P58389	Ptpa	PTPA_MOUSE
20.4865	20.9371	20.7377	21.1566	20.9351	20.8694	21.0553	20.9742	P58404	Strn4	STRN4_MOUSE
19.9843	20.4883	20.3373	20.2689	20.4615	20.6416	19.908	20.5699	P58462	Foxp1	FOXP1_MOUSE
20.0544	20.1978	19.3584	NaN	NaN	NaN	NaN	NaN	P58466	Ctdsp1	CTDS1_MOUSE
18.1692	18.4996	18.0675	18.2011	NaN	NaN	NaN	NaN	P58468	Slx9	SLX9_MOUSE
20.148	20.4149	20.5917	20.4997	20.6225	20.544	20.8081	21.1703	P58501	Paxbp1	PAXB1_MOUSE
22.701	22.8486	22.7539	23.0709	23.5981	23.3569	23.7684	23.9519	P58681	Tlr7	TLR7_MOUSE
21.1431	21.1615	20.6558	21.1638	20.3225	19.1067	20.5755	21.0402	P58682	Tlr8	TLR8_MOUSE
21.7852	21.9418	21.7557	22.1634	20.3653	23.7449	21.7839	23.1731	P58742	Aaas	AAAS_MOUSE
18.5886	19.1439	NaN	18.6203	NaN	NaN	NaN	NaN	P58749	Tm6sf1	TM6S1_MOUSE
22.4313	22.7439	22.232	22.5329	22.1102	22.0569	22.7634	20.968	P58771	Tpm1	TPM1_MOUSE
21.3816	21.222	21.0151	20.8577	NaN	NaN	NaN	NaN	P58774	Tpm2	TPM2_MOUSE
20.625	20.732	20.5228	20.8628	20.137	20.4689	20.399	20.5126	P58801	Ripk2	RIPK2_MOUSE
20.1701	20.2422	20.3077	20.2226	19.455	20.0243	19.6269	19.8615	P58854	Tubgcp3	GCP3_MOUSE
19.2398	19.6957	19.3514	19.7765	18.958	19.6416	19.8485	20.3815	P58871	Tnks1bp1	TB182_MOUSE
17.9405	17.806	17.4232	NaN	NaN	NaN	NaN	NaN	P58929	Gmeb2	GMEB2_MOUSE
21.3959	21.344	21.2329	21.4225	20.6386	21.1571	20.8303	21.352	P59016	Vps33b	VP33B_MOUSE
20.6035	20.5405	20.3496	20.5774	18.5161	19.5267	18.7393	19.9666	P59017	Bcl2l13	B2L13_MOUSE
19.2723	19.7827	19.5073	19.1658	NaN	NaN	NaN	NaN	P59048	Pdrg1	PDRG1_MOUSE
21.633	21.6312	21.5715	21.4419	20.422	21.1377	20.7488	21.5333	P59108	Cpne2	CPNE2_MOUSE
22.4421	22.259	22.1485	22.7203	20.1689	20.6333	20.4067	20.4384	P59110	Senp1	SENP1_MOUSE
20.4346	20.6638	20.1083	20.2356	18.647	19.5103	20.0096	20.4217	P59114	Pcif1	CAPAM_MOUSE
21.7707	21.7213	21.6823	21.9209	21.3621	22.1687	21.7726	21.7035	P59235	Nup43	NUP43_MOUSE
16.199	16.787	16.8267	16.6165	16.7975	17.4242	16.0197	15.8364	P59266	Fitm2	FITM2_MOUSE
19.5837	19.7828	19.7929	20.5609	NaN	NaN	NaN	NaN	P59279	Rab2b	RAB2B_MOUSE
23.4217	23.4546	23.2416	23.499	22.7797	23.3868	23.2502	23.755	P59325	Eif5	IF5_MOUSE
19.6661	19.9731	19.8201	19.8514	16.6986	19.2378	18.8748	19.7418	P59326	Ythdf1	YTHD1_MOUSE
21.9781	22.0676	22.158	22.2709	20.9558	22.3151	21.48	21.4642	P59328	Wdhd1	WDHD1_MOUSE
20.3404	20.3799	20.3674	20.6752	19.7845	19.9276	20.172	20.1753	P59438	Hps5	HPS5_MOUSE
19.3782	20.1027	19.7456	19.9087	19.5841	19.6695	19.168	19.6133	P59470	Polr3b	RPC2_MOUSE
20.6044	20.6426	20.4213	20.6245	19.8701	20.8645	20.2691	20.8376	P59481	Lman2l	LMA2L_MOUSE
22.8528	22.9892	22.8115	22.9406	20.1407	21.0061	20.5475	21.0365	P59672	Anks1a	ANS1A_MOUSE
22.291	22.7326	22.6663	22.4533	21.7626	22.0168	21.6175	21.9035	P59708	Sf3b6	SF3B6_MOUSE
20.7331	21.2463	20.8665	20.8049	19.2691	19.8607	19.888	20.3242	P59729	Rin3	RIN3_MOUSE
20.988	21.281	20.7981	20.9316	20.6863	20.9756	21.0235	21.1315	P59759	Mrtfb	MRTFB_MOUSE
21.5694	21.9315	21.7607	22.0315	20.3606	21.6475	20.9044	21.0562	P59764	Dock4	DOCK4_MOUSE
22.6493	22.8372	22.6934	22.9155	21.9547	22.2969	22.0688	22.1776	P59808	Sash1	SASH1_MOUSE
20.2031	20.2093	20.1918	20.2135	18.6568	19.7273	19.7401	19.3601	P59997	Kdm2a	KDM2A_MOUSE
23.2031	23.5682	23.3387	23.8026	23.8493	23.7596	23.6553	24.1594	P59999	Arpc4	ARPC4_MOUSE
22.8673	22.8806	22.8427	22.8685	22.2427	22.5222	22.6086	23.0685	P60122	Ruvbl1	RUVB1_MOUSE
24.4345	24.559	24.4986	24.4191	21.7423	23.9626	22.4794	23.5325	P60229	Eif3e	EIF3E_MOUSE
19.5093	19.8015	19.5689	19.7604	18.3875	19.8357	18.5892	NaN	P60330	Espl1	ESPL1_MOUSE
23.4981	23.6098	23.3344	23.3235	22.5011	23.0296	22.5026	23.0093	P60335	Pcbp1	PCBP1_MOUSE
20.5551	20.8264	20.5457	20.5698	NaN	19.5566	NaN	NaN	P60521	Gabarapl2	GBRL2_MOUSE
21.6143	21.502	21.4383	21.6575	21.645	20.5427	21.3739	21.0801	P60605	Ube2g2	UB2G2_MOUSE
22.7245	23.028	22.7906	23.1479	22.7459	23.1203	23.2374	23.1374	P60670	Nploc4	NPL4_MOUSE
21.2758	21.5265	21.1967	21.7155	20.8514	22.039	20.6422	20.8706	P60762	Morf4l1	MO4L1_MOUSE
26.787	26.8938	26.6903	26.7232	25.2004	24.816	25.6327	26.1087	P60766	Cdc42	CDC42_MOUSE
22.0961	22.2571	22.2234	22.5144	22.2542	22.0828	22.4963	22.4496	P60840	Ensa	ENSA_MOUSE
26.1628	26.0919	25.9588	26.2469	24.9866	25.8229	24.9782	25.2392	P60843	Eif4a1	IF4A1_MOUSE
26.6965	27.0439	26.8599	26.7324	25.4514	26.2514	26.1932	26.5691	P60867	Rps20	RS20_MOUSE
20.0984	20.187	19.9818	19.8887	NaN	NaN	NaN	NaN	P60898	Polr2i	RPB9_MOUSE
20.3874	20.3186	20.4637	21.1469	21.0626	21.3235	20.7045	21.1557	P60904	Dnajc5	DNJC5_MOUSE
23.8702	23.9119	23.9558	23.7241	24.652	24.2262	24.1936	24.5442	P61021	Rab5b	RAB5B_MOUSE
23.326	23.688	23.4767	23.7875	22.5562	22.9973	22.8655	23.1334	P61022	Chp1	CHP1_MOUSE
24.9526	24.882	24.8578	25.0486	25.6651	24.9398	25.31	25.443	P61027	Rab10	RAB10_MOUSE
24.8038	25.145	24.8969	25.2357	26.2425	25.5882	25.9387	26.0172	P61028	Rab8b	RAB8B_MOUSE
23.8523	24.1231	23.9014	24.1826	22.7035	23.8356	22.7055	23.5705	P61082	Ube2m	UBC12_MOUSE
23.7205	23.9248	23.3742	23.5435	23.1577	23.4189	23.327	23.6351	P61087	Ube2k	UBE2K_MOUSE
25.2473	25.183	25.1301	24.9922	24.2526	25.0722	24.617	25.309	P61089	Ube2n	UBE2N_MOUSE
26.9372	27.15	26.8309	27.2435	26.3879	27.128	27.1358	27.5625	P61161	Actr2	ARP2_MOUSE
23.3995	23.4133	23.3979	23.6666	22.5805	23.1775	23.0168	23.3701	P61164	Actr1a	ACTZ_MOUSE
23.3375	23.4753	23.1784	23.4065	22.3187	23.3286	22.8417	23.5196	P61202	Cops2	CSN2_MOUSE
19.4222	18.9879	19.0932	19.1762	NaN	17.9667	NaN	18.947	P61208	Arl4c	ARL4C_MOUSE
22.3537	22.513	22.1463	22.3338	21.4184	22.3803	21.5865	22.0574	P61211	Arl1	ARL1_MOUSE
22.2473	22.3597	22.1298	22.0314	20.5736	21.46	20.798	21.1893	P61222	Abce1	ABCE1_MOUSE
23.4811	23.5604	23.511	23.4637	22.8062	23.2096	23.7187	24.1807	P61226	Rap2b	RAP2B_MOUSE
25.3332	25.3595	25.2404	25.2592	22.7186	23.097	22.2416	22.613	P61255	Rpl26	RL26_MOUSE
22.8245	23.0191	23.0472	23.1218	22.7141	23.4226	22.9985	23.1397	P61290	Psme3	PSME3_MOUSE
24.4549	24.7691	24.4718	25.0312	25.2919	25.6227	24.6675	24.708	P61358	Rpl27	RL27_MOUSE
18.5517	18.7339	18.6898	18.8921	18.5382	18.7084	19.3284	19.1429	P61406	Smg6	EST1A_MOUSE
22.7944	23.1406	23.0422	23.4144	21.6494	22.9254	21.089	21.8858	P61514	Rpl37a	RL37A_MOUSE
18.3494	18.4767	17.6466	18.3321	NaN	NaN	NaN	NaN	P61588	Rnd3	RND3_MOUSE
21.8274	21.9644	21.6708	22.0488	20.3996	21.5236	20.8733	21.5258	P61600	Naa20	NAA20_MOUSE
21.4783	22.0371	21.4544	21.6215	20.0335	20.4199	20.6208	21.0316	P61620	Sec61a1	S61A1_MOUSE
21.2432	21.3283	21.0636	20.8024	NaN	18.3406	NaN	18.1383	P61750	Arf4	ARF4_MOUSE
23.214	23.3872	23.3492	23.3642	23.0193	23.6407	23.2309	23.374	P61759	Vbp1	PFD3_MOUSE
23.3506	23.5191	22.9112	23.1424	21.0249	22.5315	21.4211	22.3331	P61804	Dad1	DAD1_MOUSE
24.005	24.0221	24.0294	23.952	21.0536	NaN	NaN	23.1773	P61924	Copz1	COPZ1_MOUSE
24.0537	24.1694	24.2062	24.3935	24.6522	24.5113	24.396	24.6753	P61957	Sumo2	SUMO2_MOUSE
20.8	21.1068	20.6688	20.6438	18.7887	19.2383	17.9588	19.4683	P61961	Ufm1	UFM1_MOUSE
21.7427	22.1204	21.8058	21.8257	21.6042	22.0324	21.9513	22.0373	P61963	Dcaf7	DCAF7_MOUSE
22.5524	22.6343	22.6305	22.6909	21.8141	22.2314	21.5945	21.8908	P61965	Wdr5	WDR5_MOUSE
23.4324	23.7246	23.5907	24.2205	24.6966	24.6645	24.2876	24.4813	P61971	Nutf2	NTF2_MOUSE
26.8885	27.2698	26.9923	26.9535	26.4476	26.9147	26.9509	27.411	P61979	Hnrnpk	HNRPK_MOUSE
25.488	25.598	25.4084	25.2607	24.4803	24.9966	25.3455	25.9249	P61982	Ywhag	1433G_MOUSE
24.114	24.3941	24.0993	23.9112	19.0812	20.7276	19.5294	19.1215	P62046	Lrch1	LRCH1_MOUSE
21.0566	21.3228	20.9509	20.8275	NaN	NaN	NaN	NaN	P62073	Timm10	TIM10_MOUSE
24.3763	24.5733	24.3763	24.5084	NaN	NaN	NaN	NaN	P62075	Timm13	TIM13_MOUSE
25.8106	26.1191	25.6749	25.8686	24.7668	25.0447	23.7121	24.9013	P62082	Rps7	RS7_MOUSE
23.146	23.1435	23.2679	23.0558	20.2926	21.5547	21.4101	22.0525	P62137	Ppp1ca	PP1A_MOUSE
23.5544	23.7119	23.5052	23.7493	18.7791	22.0493	20.2835	22.0704	P62141	Ppp1cb	PP1B_MOUSE
25.064	25.3543	25.1646	25.2003	22.9694	24.2516	23.1672	23.894	P62192	Psmc1	PRS4_MOUSE
24.0409	24.2342	24.0877	24.4896	23.8279	24.1425	23.8074	24.2255	P62196	Psmc5	PRS8_MOUSE
24.873	25.0682	25.0562	25.3036	22.9042	24.1557	22.6667	23.2609	P62242	Rps8	RS8_MOUSE
27.1506	27.4914	27.0016	27.3831	24.6175	26.8968	25.4474	26.5345	P62245	Rps15a	RS15A_MOUSE
20.5955	NaN	NaN	NaN	NaN	20.1348	NaN	NaN	P62254	Ube2g1	UB2G1_MOUSE
21.2051	21.5163	21.4727	21.4925	21.3533	21.5234	21.5586	22.0105	P62257	Ube2h	UBE2H_MOUSE
26.4318	26.5022	26.2602	26.6081	26.5648	26.9843	26.5325	26.8141	P62259	Ywhae	1433E_MOUSE
25.6389	25.887	25.6153	25.9471	24.9176	25.9549	25.1443	25.4871	P62264	Rps14	RS14_MOUSE
25.8402	26.2645	25.7762	25.6877	24.3523	25.2626	23.9292	24.3498	P62267	Rps23	RS23_MOUSE
25.2663	25.5092	25.1176	25.0114	NaN	19.7379	NaN	NaN	P62274	Rps29	RS29_MOUSE
25.1772	25.4768	25.0813	25.3146	24.5786	25.0487	24.1057	24.7267	P62281	Rps11	RS11_MOUSE
24.2053	24.393	24.0395	24.0112	23.3536	23.2413	21.8949	22.7856	P62301	Rps13	RS13_MOUSE
19.6624	19.9464	19.7608	19.8271	22.0954	NaN	NaN	NaN	P62305	Snrpe	RUXE_MOUSE
21.6411	21.7706	21.1816	21.3316	20.3395	20.2617	20.3114	20.826	P62307	Snrpf	RUXF_MOUSE
25.2019	25.519	25.2699	25.5199	24.739	25.2518	NaN	NaN	P62309	Snrpg	RUXG_MOUSE
20.3985	20.3703	20.3872	19.9074	NaN	NaN	NaN	NaN	P62313	Lsm6	LSM6_MOUSE
23.8153	24.0013	23.7663	24.2375	22.8564	23.621	22.3722	23.1236	P62315	Snrpd1	SMD1_MOUSE
23.31	23.4365	23.2474	23.5373	23.5827	23.8799	23.808	23.7657	P62317	Snrpd2	SMD2_MOUSE
23.8302	24.1638	23.9398	24.3748	23.9319	24.2962	24.2139	24.5398	P62320	Snrpd3	SMD3_MOUSE
24.0378	24.1733	23.9867	24.5807	24.3564	24.7159	24.5472	24.8171	P62331	Arf6	ARF6_MOUSE
23.6727	23.7948	23.6311	23.8924	22.2556	23.5741	22.4332	23.3768	P62334	Psmc6	PRS10_MOUSE
20.4237	20.6314	20.3181	20.4275	NaN	NaN	NaN	NaN	P62340	Tbpl1	TBPL1_MOUSE
18.9337	18.795	19.5667	19.1595	20.0497	19.6527	NaN	20.231	P62342	Selenot	SELT_MOUSE
20.9558	21.2359	20.8457	20.8938	20.3782	20.6773	19.5721	20.1938	P62482	Kcnab2	KCAB2_MOUSE
20.7746	20.6219	20.4397	20.6238	19.6076	20.053	20.2557	20.0868	P62484	Abi2	ABI2_MOUSE
22.1388	22.2829	22.1625	22.3425	21.5186	22.3889	22.0852	22.1744	P62488	Polr2g	RPB7_MOUSE
22.4872	22.6049	22.4574	22.5176	21.884	22.2069	21.9816	22.6676	P62627	Dynlrb1	DLRB1_MOUSE
17.716	18.2392	17.5195	17.4403	NaN	NaN	NaN	NaN	P62700	Ypel5	YPEL5_MOUSE
24.4682	24.681	24.4639	24.6048	23.8587	24.1722	23.4905	23.9194	P62702	Rps4x	RS4X_MOUSE
24.0543	24.7208	24.2414	23.4751	21.872	22.1131	20.8757	21.655	P62717	Rpl18a	RL18A_MOUSE
21.9833	22.4266	22.1842	22.4679	19.361	21.3533	20.1747	21.0108	P62743	Ap2s1	AP2S1_MOUSE
20.4889	20.7519	20.3389	20.6505	NaN	20.9022	20.5585	21.2552	P62746	Rhob	RHOB_MOUSE
22.8549	22.8036	22.6287	23.2403	22.4124	23.2962	23.2164	23.283	P62748	Hpcal1	HPCL1_MOUSE
24.0203	24.3396	24.0568	24.3388	21.6454	23.1305	21.9685	22.6688	P62751	Rpl23a	RL23A_MOUSE
24.4673	24.5507	24.7496	24.7055	24.3186	24.754	23.6479	23.9919	P62754	Rps6	RS6_MOUSE
25.7485	25.8614	25.5339	26.1747	25.4643	25.7075	25.993	26.1736	P62774	Mtpn	MTPN_MOUSE
28.2072	28.3676	28.1491	27.8506	25.7774	26.877	26.8374	28.0574	P62806	H4c16	H4_MOUSE
24.6322	24.7408	24.3589	24.5489	23.5844	24.1768	24.3485	24.9721	P62814	Atp6v1b2	VATB2_MOUSE
24.3596	24.3061	24.0978	24.716	24.7052	25.1475	24.8931	25.0199	P62821	Rab1A	RAB1A_MOUSE
26.6917	26.997	26.7766	26.7642	23.9512	25.7151	24.5651	25.4461	P62827	Ran	RAN_MOUSE
24.345	24.4186	24.2328	23.9544	21.5081	22.7328	21.88	22.6398	P62830	Rpl23	RL23_MOUSE
23.7751	23.8277	23.4974	24.1526	20.7821	22.7092	21.515	22.6001	P62835	Rap1a	RAP1A_MOUSE
24.8721	25.1468	24.7785	24.7036	22.256	23.8727	22.5939	23.9694	P62843	Rps15	RS15_MOUSE
23.098	23.2611	22.9955	23.0409	22.3767	21.0426	19.6802	20.2965	P62849	Rps24	RS24_MOUSE
22.7437	22.9963	22.3486	22.099	19.502	19.6387	19.6711	19.8023	P62852	Rps25	RS25_MOUSE
25.5343	25.9401	25.4013	25.4657	23.1203	23.37	22.8825	23.7003	P62855	Rps26	RS26_MOUSE
25.4286	25.6141	25.6523	25.1189	22.4151	24.6055	21.9956	24.1834	P62858	Rps28	RS28_MOUSE
23.2136	23.4428	23.2667	23.6083	22.6953	23.2304	23.0755	22.5256	P62869	Elob	ELOB_MOUSE
24.4969	24.6789	24.3307	24.2391	22.5595	22.5454	22.5954	23.1138	P62874	Gnb1	GBB1_MOUSE
18.9337	19.0629	18.7893	18.9222	NaN	NaN	NaN	NaN	P62876	Polr2l	RPAB5_MOUSE
22.0782	22.3366	21.7221	21.0115	NaN	16.9278	NaN	18.6342	P62878	Rbx1	RBX1_MOUSE
24.8591	24.9982	24.5555	24.7384	22.3646	22.7236	22.0676	22.9081	P62880	Gnb2	GBB2_MOUSE
26.4403	26.7313	26.364	26.7609	26.133	26.7403	26.0576	26.4633	P62889	Rpl30	RL30_MOUSE
24.482	24.8655	24.6665	24.8397	25.2677	25.0634	25.3549	25.6779	P62897	Cycs	CYC_MOUSE
23.5318	23.7176	23.2772	23.1502	21.8937	22.3506	22.3185	22.4198	P62900	Rpl31	RL31_MOUSE
25.2265	25.5285	25.4028	25.7479	24.5301	26.0214	25.136	25.0874	P62908	Rps3	RS3_MOUSE
24.1069	24.3142	24.0131	24.2983	22.2815	23.4514	22.1068	23.0349	P62911	Rpl32	RL32_MOUSE
21.4364	21.6318	21.5103	21.5672	NaN	19.4977	NaN	19.7198	P62915	Gtf2b	TF2B_MOUSE
25.108	25.3797	25.1716	25.3846	22.2297	24.0637	22.6416	22.7376	P62918	Rpl8	RL8_MOUSE
25.7353	25.9451	25.8168	25.7903	24.921	26.1108	25.2815	25.7378	P62960	Ybx1	YBOX1_MOUSE
26.729	26.875	26.3444	26.2852	23.8972	25.1023	24.8925	25.8114	P62962	Pfn1	PROF1_MOUSE
25.1744	25.474	25.137	25.2919	22.0204	24.2677	22.7452	24.0237	P62983	Rps27a	RS27A_MOUSE
24.3418	24.652	24.4912	24.216	21.9345	20.921	22.3841	21.9742	P62996	Tra2b	TRA2B_MOUSE
28.0049	28.1575	28.0065	27.9158	25.9756	27.5916	26.2135	27.3261	P63001	Rac1	RAC1_MOUSE
21.5947	21.8713	21.5901	21.8346	19.7563	21.1973	19.5623	20.7763	P63002	Tle5	TLE5_MOUSE
24.9282	25.1382	24.7459	25.2237	25.2578	25.2433	25.138	25.3702	P63005	Pafah1b1	LIS1_MOUSE
28.5319	28.8282	28.5866	28.9454	27.1864	28.7482	28.3292	28.5973	P63017	Hspa8	HSP7C_MOUSE
19.5705	19.7042	19.3754	19.5185	NaN	NaN	NaN	17.7505	P63024	Vamp3	VAMP3_MOUSE
24.4954	24.7584	24.6812	24.7318	21.3997	23.8238	22.1299	23.4077	P63028	Tpt1	TCTP_MOUSE
19.2205	19.6341	19.4581	19.346	18.7784	19.7766	20.1966	19.4049	P63034	Cyth2	CYH2_MOUSE
22.7002	23.0034	22.8404	23.0945	22.9701	23.4539	22.9002	22.8914	P63037	Dnaja1	DNJA1_MOUSE
25.8044	25.9245	25.7726	25.7441	24.3428	25.3768	25.1094	25.8555	P63038	Hspd1	CH60_MOUSE
23.7597	24.0486	23.8359	24.1055	20.6375	20.5511	20.5137	21.3323	P63073	Eif4e	IF4E_MOUSE
24.5303	24.6981	24.3184	24.8485	23.6836	23.7513	23.5827	24.1135	P63085	Mapk1	MK01_MOUSE
26.5777	26.7264	26.446	26.6561	25.8872	25.7707	26.1237	26.5407	P63101	Ywhaz	1433Z_MOUSE
22.0871	22.378	22.0142	22.198	NaN	NaN	NaN	NaN	P63147	Ube2b	UBE2B_MOUSE
20.4515	21.1283	21.0407	21.1	20.2449	21.2971	NaN	20.8096	P63154	Crnkl1	CRNL1_MOUSE
27.2121	27.3455	27.2234	27.3763	25.8542	26.2249	26.4583	26.6028	P63158	Hmgb1	HMGB1_MOUSE
21.9208	22.0752	21.7134	20.694	NaN	19.7765	NaN	20.6594	P63168	Dynll1	DYL1_MOUSE
24.9868	25.0495	24.9194	24.8479	23.8856	24.0127	25.1043	25.7503	P63213	Gng2	GBG2_MOUSE
25.3756	25.3984	25.4114	26.1597	25.5641	25.9672	25.618	25.5998	P63242	Eif5a	IF5A1_MOUSE
29.0507	29.3336	29.1473	26.4495	26.0528	27.5293	26.1546	27.4962	P63254	Crip1	CRIP1_MOUSE
26.5124	26.7266	26.5506	26.5172	24.8251	26.058	25.1692	25.9219	P63276	Rps17	RS17_MOUSE
25.004	25.2216	25.0264	25.6196	25.5643	25.8237	25.3784	25.4994	P63280	Ube2i	UBC9_MOUSE
23.0466	23.0973	22.7876	23.0967	20.3151	21.2792	21.2659	22.1968	P63321	Rala	RALA_MOUSE
25.4813	25.4543	25.3477	25.3366	23.5904	24.2184	23.802	24.6047	P63323	Rps12	RS12_MOUSE
26.363	26.501	26.35	26.6443	26.0677	26.404	26.1069	26.5889	P63325	Rps10	RS10_MOUSE
22.3671	22.3022	22.0895	22.5228	20.2583	21.318	20.7192	21.7637	P63328	Ppp3ca	PP2BA_MOUSE
21.8001	21.8406	21.5838	21.3421	19.7923	20.8431	NaN	21.327	P63330	Ppp2ca	PP2AA_MOUSE
23.7592	24.0677	23.8167	24.5795	24.1522	23.8889	23.5449	24.3238	P67778	Phb1	PHB1_MOUSE
23.3702	23.7875	23.8665	23.7154	23.4716	23.6885	23.8064	24.1757	P67871	Csnk2b	CSK2B_MOUSE
23.4225	23.472	23.101	22.7708	19.3427	20.6376	20.1686	20.9736	P67984	Rpl22	RL22_MOUSE
25.6056	25.4709	25.6475	25.8293	25.1902	25.6761	25.8172	26.2248	P68037	Ube2l3	UB2L3_MOUSE
26.7504	26.8677	26.8126	27.2867	26.5146	27.3189	26.7556	26.9911	P68040	Rack1	RACK1_MOUSE
22.8884	23.0203	22.9287	23.1352	22.3297	23.1011	22.8635	22.9602	P68181	Prkacb	KAPCB_MOUSE
24.6306	24.8701	24.688	24.711	24.0781	24.1801	24.1832	24.9463	P68254	Ywhaq	1433T_MOUSE
20.871	21.5074	20.3896	21.3701	21.0145	NaN	NaN	NaN	P68368	Tuba4a	TBA4A_MOUSE
26.1115	26.0479	26.2124	26.3224	25.8042	26.4294	26.1463	26.3803	P68373	Tuba1c	TBA1C_MOUSE
21.7768	21.9135	21.4341	21.9027	20.7959	21.682	21.7582	22.3456	P68404	Prkcb	KPCB_MOUSE
25.3076	25.7844	25.3511	25.3942	24.6642	25.252	25.2009	25.7351	P68510	Ywhah	1433F_MOUSE
21.7393	21.9325	21.6535	21.8462	20.147	21.7271	20.2633	21.2293	P69566	Ranbp9	RANB9_MOUSE
18.0279	18.5784	17.9363	18.7698	17.556	18.5175	NaN	18.171	P70121	Zhx1	ZHX1_MOUSE
21.8239	22.2314	21.7881	22.3826	22.1253	22.139	22.5351	22.7538	P70122	Sbds	SBDS_MOUSE
21.5008	21.821	21.673	21.9745	21.0997	21.3281	20.8689	21.2831	P70158	Smpdl3a	ASM3A_MOUSE
25.4742	25.7965	25.596	25.8596	23.6028	24.4297	23.3944	24.0377	P70168	Kpnb1	IMB1_MOUSE
21.0938	21.3837	21.223	21.5737	20.1185	20.8777	20.799	20.9991	P70182	Pip5k1a	PI51A_MOUSE
19.9792	20.3629	20.3608	20.4226	20.1634	19.9363	20.7012	20.6561	P70188	Kifap3	KIFA3_MOUSE
19.221	19.3236	18.9718	19.0702	18.8425	19.363	19.4789	19.9271	P70191	Traf5	TRAF5_MOUSE
18.8004	NaN	NaN	NaN	17.1529	18.1106	NaN	18.2968	P70195	Psmb7	PSB7_MOUSE
19.5922	19.864	19.8203	20.077	18.9049	19.8068	19.5112	20.0285	P70196	Traf6	TRAF6_MOUSE
23.0747	23.1455	22.9441	23.2466	20.4541	22.1046	20.8238	21.607	P70202	Lxn	LXN_MOUSE
21.2443	21.4387	21.4213	21.5203	21.2823	21.667	21.6562	21.6061	P70206	Plxna1	PLXA1_MOUSE
19.6183	20.6501	20.296	20.4819	18.4209	18.8276	NaN	18.4802	P70218	Map4k1	M4K1_MOUSE
22.6219	22.8729	22.8017	23.0339	21.8474	23.3046	23.6822	23.1017	P70227	Itpr3	ITPR3_MOUSE
20.8725	20.8237	20.7216	20.4277	NaN	20.419	NaN	NaN	P70245	Ebp	EBP_MOUSE
23.2056	23.3105	23.417	23.2184	20.4345	22.4488	20.8745	21.7803	P70248	Myo1f	MYO1F_MOUSE
19.3914	19.7638	19.7339	19.857	NaN	18.6004	18.0402	18.6683	P70255	Nfic	NFIC_MOUSE
22.8592	22.8899	23.0203	23.0393	21.3176	23.3627	24.0013	23.7556	P70261	Pald1	PALD_MOUSE
19.5437	19.7874	19.56	19.5912	NaN	18.9865	NaN	NaN	P70265	Pfkfb2	F262_MOUSE
23.1697	23.4524	23.2597	23.3702	19.524	20.8894	20.7867	20.6542	P70268	Pkn1	PKN1_MOUSE
21.7791	21.9391	21.9234	21.9619	22.2722	22.7828	22.9476	23.1117	P70271	Pdlim4	PDLI4_MOUSE
20.3146	20.8073	20.5095	20.9627	19.6419	20.4528	19.2671	20.1762	P70280	Vamp7	VAMP7_MOUSE
21.855	22.1999	21.7048	21.9129	20.8754	20.5969	18.7876	19.8973	P70288	Hdac2	HDAC2_MOUSE
24.909	25.1724	24.92	25.1089	24.3096	24.178	24.1757	24.6515	P70290	Mpp1	EM55_MOUSE
21.8224	21.9506	21.84	21.904	20.3353	21.3874	21.2108	21.1045	P70295	Aup1	AUP1_MOUSE
25.9884	25.983	25.799	26.0134	25.7907	25.7062	26.0885	26.3211	P70296	Pebp1	PEBP1_MOUSE
21.0905	23.233	22.8626	22.554	20.329	20.5041	21.5281	21.9459	P70297	Stam	STAM1_MOUSE
21.5447	21.786	21.5325	21.5327	21.2005	21.3788	20.9973	21.112	P70302	Stim1	STIM1_MOUSE
22.8236	22.186	22.5588	22.8067	21.9978	22.1656	22.2408	22.524	P70303	Ctps2	PYRG2_MOUSE
24.353	24.4233	24.332	24.64	24.5427	24.652	24.6956	24.7314	P70315	Was	WASP_MOUSE
22.5563	22.8541	22.5071	22.4761	22.3345	22.6535	22.2748	22.7199	P70318	Tial1	TIAR_MOUSE
23.2929	23.6319	23.49	23.6424	22.3853	23.3407	22.5938	23.4429	P70333	Hnrnph2	HNRH2_MOUSE
20.4942	20.837	20.5627	20.8155	21.2999	21.6964	20.7026	21.4439	P70335	Rock1	ROCK1_MOUSE
22.3146	23.0384	22.5377	22.7388	22.1097	22.5069	22.3039	22.3806	P70336	Rock2	ROCK2_MOUSE
19.0197	19.723	19.736	19.4334	NaN	NaN	NaN	NaN	P70340	Smad1	SMAD1_MOUSE
20.8912	21.1952	20.8953	21.1202	20.1119	20.2506	20.4761	20.7095	P70347	Tank	TANK_MOUSE
24.744	24.8885	24.8639	25.2154	24.9053	25.152	25.6075	25.7499	P70349	Hint1	HINT1_MOUSE
17.5124	18.2259	17.7992	16.9622	NaN	17.2337	NaN	16.794	P70351	Ezh1	EZH1_MOUSE
20.655	20.7929	20.5237	20.928	20.4244	20.2885	20.7453	20.5784	P70362	Ufd1	UFD1_MOUSE
23.8521	24.1454	23.9764	24.2003	23.4555	24.1903	23.8334	24.0164	P70372	Elavl1	ELAV1_MOUSE
20.0653	19.9057	19.7936	20.0568	NaN	17.957	16.7689	18.106	P70380	Il18	IL18_MOUSE
20.2834	20.4082	20.0358	20.3995	NaN	20.2376	NaN	21.4904	P70387	Hfe	HFE_MOUSE
22.1696	22.3786	22.1609	22.4854	21.682	22.3413	21.9243	22.21	P70388	Rad50	RAD50_MOUSE
24.6011	24.6579	24.2031	24.4359	23.2365	23.465	24.5989	25.1094	P70398	Usp9x	USP9X_MOUSE
20.0876	20.3977	19.7052	20.3173	20.2445	20.2076	19.7668	20.0068	P70399	Tp53bp1	TP53B_MOUSE
23.7227	23.8968	23.628	23.7549	22.9013	23.148	22.9171	23.4156	P70404	Idh3g	IDHG1_MOUSE
20.9605	21.3819	21.0393	21.1691	21.0925	20.8809	20.8672	20.8751	P70414	Slc8a1	NAC1_MOUSE
19.7432	19.9612	19.7577	19.882	18.5533	19.3057	18.7645	19.7505	P70426	Rit1	RIT1_MOUSE
20.9861	21.116	21.0185	NaN	NaN	NaN	NaN	NaN	P70428	Ext2	EXT2_MOUSE
22.8198	23.0755	22.9384	22.8869	24.2133	23.1362	23.8714	23.4598	P70429	Evl	EVL_MOUSE
20.1161	19.8023	19.3786	19.5006	19.301	20.138	20.9028	20.8783	P70434	Irf7	IRF7_MOUSE
24.9399	25.2292	25.043	25.275	26.0057	25.7814	26.1314	26.1643	P70441	Slc9a3r1	NHRF1_MOUSE
23.5613	23.854	23.5351	23.8827	23.446	24.1903	24.0282	24.2037	P70444	Bid	BID_MOUSE
20.4672	20.6544	20.1121	20.9895	20.0888	20.29	20.4401	20.6389	P70445	Eif4ebp2	4EBP2_MOUSE
19.4233	19.556	19.1718	19.6149	19.3249	19.3758	19.5019	19.6924	P70451	Fer	FER_MOUSE
22.0777	22.4064	22.2856	22.5756	22.8166	22.8065	22.9735	23.1536	P70452	Stx4	STX4_MOUSE
19.6707	20.145	19.9374	20.518	18.8784	20.7123	20.7375	20.9073	P70459	Erf	ERF_MOUSE
25.5765	25.7699	25.7578	25.8944	25.3265	25.1923	25.5661	25.418	P70460	Vasp	VASP_MOUSE
18.9835	19.239	19.0614	19.2688	20.756	18.9949	20.4473	20.2196	P70658	Cxcr4	CXCR4_MOUSE
24.2069	24.454	24.2394	24.3349	23.5291	24.1198	23.4073	24.1618	P70670	Naca	NACAM_MOUSE
22.09	22.1586	22.0484	22.0497	21.6821	22.0358	22.0215	22.3418	P70671	Irf3	IRF3_MOUSE
22.1309	22.0052	22.0342	21.9101	21.046	21.1324	21.392	21.9259	P70677	Casp3	CASP3_MOUSE
21.8455	22.2342	21.9606	21.9502	18.9553	21.6206	20.478	20.7513	P70697	Urod	DCUP_MOUSE
22.1934	22.2284	22.0016	22.4369	20.9008	24.2356	20.8069	21.4439	P70698	Ctps1	PYRG1_MOUSE
23.8652	24.0478	23.8506	24.0576	24.6185	24.3521	24.6312	24.8368	P70699	Gaa	LYAG_MOUSE
20.6039	20.42	20.0278	19.7249	NaN	18.0857	NaN	NaN	P70700	Polr1b	RPA2_MOUSE
19.0448	18.8652	18.912	19.2326	19.1563	19.4827	19.1689	21.4472	P70704	Atp8a1	AT8A1_MOUSE
25.0816	25.3022	24.7697	25.0959	22.7568	23.5553	23.0093	23.2776	P80313	Cct7	TCPH_MOUSE
25.5758	25.7585	25.5935	25.4752	23.7555	24.2678	24.3069	24.5931	P80314	Cct2	TCPB_MOUSE
25.4339	25.5942	25.2969	25.5389	24.4025	24.7236	24.6005	24.5644	P80315	Cct4	TCPD_MOUSE
24.5638	24.6847	24.633	24.8974	22.8194	23.6297	23.2336	23.5896	P80316	Cct5	TCPE_MOUSE
24.9891	25.1145	24.9229	25.1133	23.4301	24.1226	23.4363	23.7868	P80317	Cct6a	TCPZ_MOUSE
24.6363	24.7174	24.599	24.7891	24.2291	23.9401	24.1829	24.7159	P80318	Cct3	TCPG_MOUSE
20.4225	20.4927	20.5643	20.2205	NaN	19.0963	19.3039	19.4341	P81069	Gabpb2	GABP2_MOUSE
22.9008	23.1401	22.9355	22.9481	22.1863	21.9869	22.2336	22.1674	P81117	Nucb2	NUCB2_MOUSE
18.2489	18.5526	18.2131	19.1899	NaN	NaN	NaN	NaN	P81122	Irs2	IRS2_MOUSE
20.2549	20.2474	20.2115	20.3148	19.214	19.7608	19.7828	19.9596	P82198	Tgfbi	BGH3_MOUSE
24.8215	24.8114	24.5117	24.7972	23.8999	24.5405	24.7141	25.1129	P82343	Renbp	RENBP_MOUSE
21.3391	21.504	21.3681	21.8046	20.5893	21.6438	21.093	21.7426	P83093	Stim2	STIM2_MOUSE
18.2047	18.0536	17.6704	18.6286	19.3368	19.8107	19.5485	20.0162	P83626	Tnfrsf26	TNR26_MOUSE
21.9326	22.1927	21.9362	21.9598	21.3117	21.4439	21.2765	21.5653	P83741	Wnk1	WNK1_MOUSE
23.0543	23.3065	23.0351	22.891	15.8456	20.6639	16.9094	18.8653	P83870	Phf5a	PHF5A_MOUSE
21.3698	21.3957	21.1413	21.4278	18.0783	20.2185	18.8912	20.2767	P83877	Txnl4a	TXN4A_MOUSE
20.038	20.4503	20.1144	20.037	18.5821	18.5072	18.7978	18.8285	P83887	Tubg1	TBG1_MOUSE
21.0815	21.2249	20.9632	20.8251	21.2048	21.1256	21.2427	21.5306	P83917	Cbx1	CBX1_MOUSE
24.4307	24.5208	24.2117	24.4218	21.5697	23.4396	22.1136	23.3323	P83940	Eloc	ELOC_MOUSE
22.6908	22.809	22.5424	22.4393	20.3482	21.2932	21.5783	22.3394	P84084	Arf5	ARF5_MOUSE
23.9939	24.2587	24.0438	23.9342	21.9313	23.309	23.3399	23.9792	P84089	Erh	ERH_MOUSE
22.8385	23.1045	22.472	22.5165	20.176	21.2669	20.7807	21.3759	P84091	Ap2m1	AP2M1_MOUSE
25.7632	25.9662	25.8504	25.9758	22.8346	24.8258	23.2787	24.4286	P84096	Rhog	RHOG_MOUSE
23.9168	23.8903	23.7836	23.6846	22.9785	23.9646	23.5144	24.0376	P84099	Rpl19	RL19_MOUSE
26.6333	26.7627	26.8429	26.4994	NaN	25.938	NaN	NaN	P84104	Srsf3	SRSF3_MOUSE
18.213	18.6533	18.1024	17.8553	16.8152	16.9357	16.8899	18.2875	P85094	Isoc2a	ISC2A_MOUSE
22.0803	22.2917	21.9884	22.3555	21.2901	21.601	21.9054	22.0694	P97287	Mcl1	MCL1_MOUSE
23.9802	24.1705	23.7348	23.9649	22.4355	23.1806	22.6784	22.9612	P97300	Nptn	NPTN_MOUSE
17.8786	NaN	17.4693	17.588	19.21	18.4963	19.2901	19.6843	P97302	Bach1	BACH1_MOUSE
19.173	19.5186	19.2773	19.4561	18.9947	19.8395	18.9258	19.5017	P97304	Polr1d	RPAC2_MOUSE
23.4781	23.8046	23.4864	24.001	21.9237	23.2548	22.6911	22.9297	P97310	Mcm2	MCM2_MOUSE
23.9679	24.1876	24.0382	24.2179	23.4152	24.1179	23.2991	22.7857	P97311	Mcm6	MCM6_MOUSE
18.3227	19.1312	17.4596	18.8712	19.3515	18.6105	18.5227	19.3743	P97313	Prkdc	PRKDC_MOUSE
19.7128	19.8961	19.8327	20.096	NaN	19.085	17.2384	17.6429	P97314	Csrp2	CSRP2_MOUSE
24.7459	24.9649	24.8577	25.0861	24.8458	25.3092	25.2121	25.4437	P97315	Csrp1	CSRP1_MOUSE
19.6502	19.8953	19.4496	20.001	17.2661	19.2422	16.864	NaN	P97329	Kif20a	KI20A_MOUSE
23.5417	23.8475	23.6731	23.7402	22.9358	23.7492	23.4996	23.6206	P97333	Nrp1	NRP1_MOUSE
19.7667	20.0148	19.707	20.2047	NaN	NaN	NaN	NaN	P97347	Rptn	RPTN_MOUSE
25.4311	25.6913	25.428	25.5465	22.7609	24.6763	23.3544	24.0051	P97351	Rps3a	RS3A_MOUSE
25.7394	25.93	25.7001	26.0214	22.7388	24.8256	22.9209	23.6887	P97352	S100a13	S10AD_MOUSE
22.1945	22.6633	22.3253	22.5661	21.1879	22.0596	21.7942	21.8844	P97355	Sms	SPSY_MOUSE
19.9748	20.0233	19.7507	20.1652	19.979	20.8039	19.7812	20.1884	P97360	Etv6	ETV6_MOUSE
23.1008	23.2914	23.1706	23.6152	22.2146	23.3078	22.8494	23.1177	P97363	Sptlc2	SPTC2_MOUSE
19.7769	19.8647	19.6591	19.5838	19.2666	19.1339	19.0128	19.5672	P97364	Sephs2	SPS2_MOUSE
18.6639	18.4847	18.2725	18.6728	NaN	NaN	NaN	19.0382	P97366	Evi5	EVI5_MOUSE
24.9007	25.1792	25.0682	25.2408	21.6966	23.4152	22.3294	23.4176	P97369	Ncf4	NCF4_MOUSE
24.7153	25.3072	25.0947	25.4026	22.4406	24.3385	22.794	23.8904	P97370	Atp1b3	AT1B3_MOUSE
25.244	25.3666	25.0837	25.1094	23.9689	24.9492	24.2523	25.2171	P97371	Psme1	PSME1_MOUSE
24.4666	24.8069	24.5838	24.5676	22.2303	23.6456	23.6579	23.983	P97372	Psme2	PSME2_MOUSE
20.3639	20.3419	20.278	20.5336	18.7945	20.6114	18.6262	19.6562	P97376	Frg1	FRG1_MOUSE
24.2469	24.4187	24.3427	24.63	22.8056	24.0917	22.7466	23.6194	P97377	Cdk2	CDK2_MOUSE
23.4044	23.6145	23.4873	23.49	23.8418	23.298	23.6592	22.998	P97379	G3bp2	G3BP2_MOUSE
24.3583	24.673	24.3752	24.6037	22.9419	23.3336	22.7804	23.8527	P97384	Anxa11	ANX11_MOUSE
20.753	21.0438	21.1114	21.3505	20.3783	22.5659	21.0127	22.6533	P97386	Lig3	DNLI3_MOUSE
21.596	21.7774	21.7404	21.9867	21.4921	23.2155	21.2932	22.0436	P97390	Vps45	VPS45_MOUSE
19.6234	19.9964	20.1921	19.8925	19.685	20.7338	19.6713	20.368	P97393	Arhgap5	RHG05_MOUSE
20.3109	20.7596	20.6304	20.3979	19.6025	19.7721	20.5879	21.2385	P97412	Lyst	LYST_MOUSE
25.6143	25.812	25.6495	25.9896	25.7088	25.7168	25.7891	26.1665	P97429	Anxa4	ANXA4_MOUSE
19.0864	19.0176	18.9026	19.2701	22.7592	19.3973	23.0149	21.5544	P97432	Nbr1	NBR1_MOUSE
22.3445	22.3631	22.4585	22.7798	19.3413	20.6322	20.0481	21.9971	P97434	Mprip	MPRIP_MOUSE
18.8264	18.9263	18.4865	18.5423	NaN	NaN	NaN	NaN	P97440	Slbp	SLBP_MOUSE
22.7588	23.1136	22.6073	22.8044	24.6766	24.7457	25.6439	26.1326	P97449	Anpep	AMPN_MOUSE
23.8968	23.9988	23.7866	23.473	22.5351	23.0769	23.0657	23.8869	P97450	Atp5pf	ATP5J_MOUSE
22.2285	22.5274	24.8159	24.8602	21.1722	24.2619	21.6933	22.1397	P97452	Bop1	BOP1_MOUSE
20.0788	20.4881	20.0143	20.3196	NaN	19.5317	NaN	NaN	P97454	Smad5	SMAD5_MOUSE
26.4808	26.6871	26.6589	27.1332	20.3053	27.4529	26.9663	27.3361	P97461	Rps5	RS5_MOUSE
17.3366	17.9979	17.6112	17.8418	NaN	17.1605	NaN	NaN	P97464	Ext1	EXT1_MOUSE
22.3931	22.5646	22.416	22.7242	22.0726	22.6554	22.7749	22.9042	P97465	Dok1	DOK1_MOUSE
21.819	22.0067	21.9461	22.2363	22.0264	22.1884	22.4266	22.4031	P97470	Ppp4c	PP4C_MOUSE
20.6959	21.0831	20.5873	20.8207	20.9389	21.1001	20.9967	20.8153	P97471	Smad4	SMAD4_MOUSE
20.2726	20.2849	20.3076	20.3495	NaN	20.2787	NaN	20.1037	P97473	Tarbp2	TRBP2_MOUSE
20.5403	20.8901	20.4862	21.0975	20.3802	21.1119	20.6985	21.3155	P97477	Aurka	AURKA_MOUSE
18.8812	19.0843	18.8587	19.0684	18.4258	18.632	18.4705	18.7663	P97478	Coq7	COQ7_MOUSE
19.0971	19.2099	18.7829	19.3757	18.9419	19.3041	17.8094	17.9725	P97479	Myo7a	MYO7A_MOUSE
19.6901	20.2016	19.9472	20.7004	19.0345	20.1123	19.7148	19.9096	P97480	Eya3	EYA3_MOUSE
21.4581	21.6477	21.431	21.5143	18.8989	20.385	19.5441	20.2883	P97484	Lilrb3	LIRB3_MOUSE
22.6087	22.8083	22.7766	22.9443	22.6694	22.4612	22.4474	22.5256	P97492	Rgs14	RGS14_MOUSE
23.3237	23.3455	23.2483	23.4389	23.5891	23.7291	23.6276	23.958	P97493	Txn2	THIOM_MOUSE
23.4907	23.6175	23.5492	23.5996	21.8931	23.6795	22.3218	22.914	P97494	Gclc	GSH1_MOUSE
21.9956	22.3259	22.1602	22.3173	21.9215	22.5678	21.4218	21.5919	P97496	Smarcc1	SMRC1_MOUSE
21.918	22.2403	22.1974	22.2652	21.1583	21.8679	21.5305	21.5962	P97499	Tep1	TEP1_MOUSE
20.2635	20.9684	20.8545	20.583	18.9023	20.7567	19.7082	20.2995	P97742	Cpt1a	CPT1A_MOUSE
22.0796	22.429	22.2537	22.6432	21.8312	22.6596	22.3936	22.5427	P97760	Polr2c	RPB3_MOUSE
18.1371	18.2624	18.3007	18.7695	NaN	18.6829	17.9119	18.2941	P97762	rp9	RP9_MOUSE
21.8785	22.0239	21.5782	21.3474	20.2626	20.9676	20.5423	21.2785	P97765	Wbp2	WBP2_MOUSE
21.5877	21.8304	21.5841	21.9034	20.352	21.051	20.5524	20.9165	P97770	Thumpd3	THUM3_MOUSE
21.4822	21.8389	21.5981	21.5799	21.2991	21.4387	21.3855	21.5838	P97789	Xrn1	XRN1_MOUSE
24.8961	25.1559	24.8743	25.3135	24.7777	25.2629	24.9668	25.024	P97797	Sirpa	SHPS1_MOUSE
20.6092	20.5286	20.6105	20.7433	20.2064	20.3606	20.0847	20.27	P97801	Smn1	SMN_MOUSE
24.3434	24.522	24.264	24.441	23.6536	24.1673	24.1776	24.3297	P97807	Fh	FUMH_MOUSE
21.4986	21.8601	21.8152	21.7151	NaN	NaN	NaN	NaN	P97808	Fxyd5	FXYD5_MOUSE
18.8354	18.9132	18.5871	19.1211	18.737	18.81	19.2749	19.3797	P97813	Pld2	PLD2_MOUSE
22.5261	22.7003	22.6973	22.8727	23.1767	22.7296	22.6975	22.6708	P97814	Pstpip1	PPIP1_MOUSE
20.3344	20.7731	20.4344	20.822	20.1971	21.1056	20.4897	20.863	P97820	Map4k4	M4K4_MOUSE
24.9914	25.2279	25.0966	25.3093	24.8354	24.5378	24.9248	25.2524	P97821	Ctsc	CATC_MOUSE
24.4719	24.6108	24.4933	24.4589	24.1304	24.2168	23.9716	24.7298	P97822	Anp32e	AN32E_MOUSE
21.8543	22.2509	22.0307	22.3821	21.5294	21.9936	22.0728	22.6228	P97823	Lypla1	LYPA1_MOUSE
23.9392	25.4286	24.6689	24.615	21.3317	24.8499	21.3222	22.2615	P97825	Jpt1	JUPI1_MOUSE
24.217	24.461	24.446	25.0159	24.2923	24.8065	24.5765	24.4347	P97855	G3bp1	G3BP1_MOUSE
21.4261	21.8905	21.7423	22.3458	22.0661	22.7036	21.953	22.1061	P97864	Casp7	CASP7_MOUSE
20.6695	20.3717	20.6245	20.3326	20.124	20.3532	20.121	22.0396	P97868	Rbbp6	RBBP6_MOUSE
21.3076	21.4194	21.2771	21.8841	21.3513	22.1889	21.3429	21.9636	P97930	Dtymk	KTHY_MOUSE
25.8991	26.2038	26.0022	26.2368	26.1812	26.8721	26.4473	26.4787	P98078	Dab2	DAB2_MOUSE
20.5309	20.5268	20.9154	20.7669	20.5968	20.8114	20.5612	20.6302	P98083	Shc1	SHC1_MOUSE
21.4105	21.6111	21.7942	NaN	20.0939	20.9682	21.278	21.3096	P98086	C1qa	C1QA_MOUSE
19.5085	19.5891	19.3106	19.6229	19.1993	18.968	19.738	19.473	P98192	Gnpat	GNPAT_MOUSE
19.3291	19.3399	19.6019	19.5615	17.972	18.5885	18.0878	18.5734	P98195	Atp9b	ATP9B_MOUSE
20.2411	20.3334	20.4635	20.4632	20.6446	20.3787	20.5977	20.5158	P98197	Atp11a	AT11A_MOUSE
27.9027	27.9188	27.7465	24.7147	27.9035	23.2178	28.0937	28.151	P99024	Tubb5	TBB5_MOUSE
26.5766	26.8301	26.5595	26.6744	25.4193	26.5178	26.5509	26.552	P99027	Rplp2	RLA2_MOUSE
23.2478	23.4592	23.323	23.3301	23.5808	23.2472	23.6304	23.9002	P99028	Uqcrh	QCR6_MOUSE
26.7242	26.9163	26.4288	26.8555	24.823	25.1457	25.3133	25.786	P99029	Prdx5	PRDX5_MOUSE
22.7825	22.8188	22.76	22.9801	22.7096	22.9985	23.2288	23.5721	Q00262	Stx2	STX2_MOUSE
19.1958	18.6884	18.8807	18.8813	NaN	NaN	18.3181	NaN	Q00420	Gabpb1	GABP1_MOUSE
21.4188	21.6374	21.6613	21.64	21.4932	21.9305	21.8475	21.8282	Q00422	Gabpa	GABPA_MOUSE
22.7986	23.1182	22.9425	23.1318	22.9721	22.9229	22.9952	23.007	Q00519	Xdh	XDH_MOUSE
19.4331	19.9256	19.52	19.5579	NaN	19.3492	17.7194	NaN	Q00547	Hmmr	HMMR_MOUSE
21.4856	21.5921	21.5262	21.9958	21.698	21.9634	22.0119	21.8267	Q00558	F8a1	HAP40_MOUSE
26.1195	26.413	26.1682	26.5214	25.5587	25.8458	26.1265	25.9118	Q00612	G6pdx	G6PD1_MOUSE
22.8667	23.0231	22.4388	22.4725	NaN	NaN	18.6181	19.293	Q00623	Apoa1	APOA1_MOUSE
22.5887	22.7427	22.6631	22.9143	21.935	22.5867	22.3042	22.6577	Q00651	Itga4	ITA4_MOUSE
21.076	21.4736	21.3163	21.4127	20.8614	21.3459	21.1287	21.4277	Q00899	Yy1	TYY1_MOUSE
20.6505	20.9102	20.6972	20.0768	NaN	NaN	NaN	NaN	Q00941	Csf2ra	CSF2R_MOUSE
20.701	20.8708	20.5668	20.7508	19.2996	19.4279	19.7247	20.2611	Q00993	Axl	UFO_MOUSE
23.4691	23.8322	23.5771	23.7057	22.5251	23.2095	23.0909	23.5174	Q00PI9	Hnrnpul2	HNRL2_MOUSE
22.7827	23.0895	23.0613	22.8604	21.2095	22.9208	21.2978	21.1783	Q01320	Top2a	TOP2A_MOUSE
23.1435	23.3658	22.995	23.4348	22.6123	23.2391	22.8541	23.2112	Q01405	Sec23a	SC23A_MOUSE
19.3731	19.9325	19.6722	19.9295	NaN	NaN	NaN	NaN	Q01514	Gbp1	GBP1_MOUSE
19.5904	19.7402	19.774	19.8315	19.2017	19.5376	20.0741	19.6512	Q01705	Notch1	NOTC1_MOUSE
24.3608	24.4413	24.2582	24.8746	24.6427	24.9681	24.752	24.7714	Q01730	Rsu1	RSU1_MOUSE
25.5155	25.7859	25.4071	25.8658	26.7759	26.5949	26.1526	26.0599	Q01768	Nme2	NDKB_MOUSE
25.7842	25.9456	25.5284	25.7997	25.3454	25.6975	25.3701	25.6832	Q01853	Vcp	TERA_MOUSE
22.9518	23.1439	22.8599	22.8746	22.8526	23.2893	23.0635	23.5376	Q01965	Ly9	LY9_MOUSE
25.8109	26.0013	26.025	26.1053	24.9102	25.597	25.9739	26.0184	Q02053	Uba1	UBA1_MOUSE
23.9679	24.216	23.8079	23.9637	23.2232	24.3773	23.6093	24.283	Q02105	C1qc	C1QC_MOUSE
19.3628	19.7085	19.6075	19.5109	NaN	18.2517	NaN	NaN	Q02248	Ctnnb1	CTNB1_MOUSE
17.1905	NaN	16.6146	NaN	NaN	NaN	NaN	NaN	Q02384	Sos2	SOS2_MOUSE
19.6846	20.3624	19.7862	20.2114	19.1447	19.9549	19.3686	19.2245	Q02614	Sap30bp	S30BP_MOUSE
23.4919	23.7819	23.5633	23.4507	22.4859	22.8297	23.1639	23.8601	Q02819	Nucb1	NUCB1_MOUSE
19.7753	19.895	19.6729	19.6861	18.9248	20.1206	19.5027	19.7905	Q03141	Mark3	MARK3_MOUSE
17.8769	18.0481	18.3546	17.994	NaN	18.6409	NaN	NaN	Q03145	Epha2	EPHA2_MOUSE
18.9946	19.1773	19.0578	18.9389	17.549	18.3476	NaN	18.1328	Q03147	Cdk7	CDK7_MOUSE
21.6126	21.5462	21.4859	21.7484	21.6387	21.9835	22.1319	22.3998	Q03249	Galt	GALT_MOUSE
25.7108	26.1669	25.7843	26.477	27.2456	26.6225	26.4512	26.8112	Q03265	Atp5f1a	ATPA_MOUSE
22.4818	22.7029	22.4263	22.3628	18.5948	20.2938	18.6174	19.9095	Q03267	Ikzf1	IKZF1_MOUSE
23.7225	23.9507	23.8095	24.2934	21.4827	22.0724	21.3151	22.1616	Q03347	Runx1	RUNX1_MOUSE
21.277	22.0506	21.6175	21.5575	19.8741	20.0329	21.0565	21.4274	Q03958	Pfdn6	PFD6_MOUSE
22.306	22.6017	22.1062	22.5071	21.1851	22.1564	22.0407	22.2172	Q03963	Eif2ak2	E2AK2_MOUSE
23.2083	23.2261	22.7964	23.2366	21.1487	21.8117	21.4234	21.8084	Q04207	Rela	TF65_MOUSE
26.2407	26.4608	25.7269	26.2476	26.2777	26.7305	27.0058	27.116	Q04447	Ckb	KCRB_MOUSE
19.6431	19.6149	19.4329	19.6799	18.8506	19.1562	19.1162	19.6492	Q04519	Smpd1	ASM_MOUSE
21.1363	21.3728	21.3578	20.73	19.2778	21.3615	20.1444	20.0195	Q04690	Nf1	NF1_MOUSE
21.2978	19.2699	20.5822	20.7161	NaN	19.8353	19.6677	19.0192	Q04692	Smarcad1	SMRCD_MOUSE
19.0227	19.2144	19.2852	NaN	NaN	19.0709	NaN	17.9004	Q04735	Cdk16	CDK16_MOUSE
22.5032	22.6602	22.5443	22.8174	22.9693	23.2026	22.6937	22.8471	Q04750	Top1	TOP1_MOUSE
18.9651	19.0156	19.0567	19.1416	NaN	18.2176	NaN	17.0121	Q04857	Col6a1	CO6A1_MOUSE
18.7762	18.7128	18.7864	19.2107	17.7372	18.2149	18.6313	18.2624	Q04863	Relb	RELB_MOUSE
21.0114	21.2231	20.8833	20.9887	NaN	20.9572	NaN	20.3146	Q04899	Cdk18	CDK18_MOUSE
19.9267	20.2246	19.9971	20.3635	17.348	18.5415	17.6913	18.0648	Q05117	Acp5	PPA5_MOUSE
26.5437	26.7978	26.6363	26.8566	24.1788	26.0533	24.6649	25.942	Q05144	Rac2	RAC2_MOUSE
21.8393	22.1926	22.0223	22.304	21.5854	22.1814	22.1212	22.1393	Q05512	Mark2	MARK2_MOUSE
19.9478	18.9319	18.7707	19.9833	20.5836	20.7321	20.8359	21.0251	Q05685	Folr2	FOLR2_MOUSE
24.0235	24.142	24.1352	23.9771	23.1487	23.825	24.2367	24.435	Q05793	Hspg2	PGBM_MOUSE
25.8289	25.9142	25.7479	26.1303	26.1849	25.5649	27.0059	27.0067	Q05816	Fabp5	FABP5_MOUSE
20.4993	20.6574	20.7393	21.1784	23.8752	23.765	24.2471	24.3581	Q05860	Fmn1	FMN1_MOUSE
22.0119	22.4742	22.4186	22.2502	20.0903	22.3515	20.6156	20.2765	Q05910	Adam8	ADAM8_MOUSE
21.6243	21.9343	21.9134	21.9806	19.277	20.4981	19.6057	19.5031	Q05915	Gch1	GCH1_MOUSE
21.1741	21.1656	21.2111	21.3205	20.2332	20.8714	20.6259	21.0012	Q05920	Pc	PYC_MOUSE
20.5047	20.4119	19.9586	20.3584	20.6891	20.472	20.5805	20.7259	Q05921	Rnasel	RN5A_MOUSE
21.4375	21.5542	21.4414	21.5511	20.0288	22.0512	21.1278	21.7892	Q05CL8	Larp7	LARP7_MOUSE
25.23	25.4122	24.9935	25.4475	23.0811	24.9647	23.3811	24.544	Q05D44	Eif5b	IF2P_MOUSE
22.8345	23.1795	23.1159	23.4969	24.2219	24.0134	23.7677	23.7227	Q06138	Cab39	CAB39_MOUSE
21.0213	21.3641	20.9523	21.2225	22.011	21.231	22.5617	21.785	Q06180	Ptpn2	PTN2_MOUSE
21.217	21.1281	20.8242	20.7766	20.8941	21.0295	20.8984	21.8175	Q06185	Atp5me	ATP5I_MOUSE
20.2215	20.464	20.4431	20.617	NaN	20.0376	18.9715	19.4656	Q06335	Aplp2	APLP2_MOUSE
21.0685	21.4843	21.2457	21.4051	NaN	20.8357	20.3797	20.443	Q06649	Sh3bp2	3BP2_MOUSE
18.6755	19.0656	18.6174	NaN	NaN	NaN	NaN	NaN	Q06890	Clu	CLUS_MOUSE
24.4809	24.6487	24.6635	24.7535	22.9106	24.1137	23.4804	24.0398	Q07076	Anxa7	ANXA7_MOUSE
22.615	22.8061	22.6455	23.0587	21.1364	22.2743	21.5585	22.1976	Q07113	Igf2r	MPRI_MOUSE
19.3252	19.3272	19.1088	19.0294	18.303	19.5491	NaN	17.5235	Q07139	Ect2	ECT2_MOUSE
22.0263	22.092	21.8794	22.0903	20.5409	21.4507	21.2986	21.6621	Q07417	Acads	ACADS_MOUSE
24.0422	24.3478	24.0924	24.5564	23.0802	23.9936	23.2656	24.0748	Q07797	Lgals3bp	LG3BP_MOUSE
23.4721	23.5518	23.3893	23.4739	22.2771	22.7417	23.0415	23.448	Q07813	Bax	BAX_MOUSE
21.3838	21.7074	21.57	21.4681	18.8409	21.1483	18.3498	18.0421	Q07832	Plk1	PLK1_MOUSE
23.1928	23.4851	23.3865	23.465	21.0109	23.0112	21.5229	22.4875	Q08024	Cbfb	PEBB_MOUSE
20.3564	20.4325	20.312	20.5563	19.2596	19.8509	20.7116	21.0903	Q08093	Cnn2	CNN2_MOUSE
19.713	19.9253	19.6919	19.5893	19.5457	19.593	20.0385	20.4789	Q08122	Tle3	TLE3_MOUSE
21.0358	21.2173	21.1755	21.3867	20.5256	21.1265	20.7836	21.0084	Q08288	Lyar	LYAR_MOUSE
18.212	18.5284	17.9023	18.394	NaN	18.1807	NaN	NaN	Q08297	Rad51	RAD51_MOUSE
18.6505	18.9025	18.8131	18.861	NaN	19.0464	19.0292	19.161	Q08376	Zbtb14	ZBT14_MOUSE
20.241	20.4902	20.0932	20.7415	20.6238	20.5561	21.5807	21.477	Q08509	Eps8	EPS8_MOUSE
18.3904	18.3631	18.1717	18.0217	NaN	17.2762	NaN	17.295	Q08639	Tfdp1	TFDP1_MOUSE
20.9735	21.1098	20.7048	20.6672	20.266	20.8407	20.4149	20.2425	Q08642	Padi2	PADI2_MOUSE
19.3997	19.431	19.5153	19.5592	18.0591	20.3204	19.202	19.8144	Q08761	Pros1	PROS_MOUSE
17.504	17.7188	NaN	NaN	NaN	17.6768	NaN	17.6971	Q08775	Runx2	RUNX2_MOUSE
18.4393	NaN	18.6547	19.3633	23.095	22.848	23.5025	23.7333	Q08857	Cd36	CD36_MOUSE
18.9164	19.4804	18.5542	20.5427	20.4389	19.3066	20.3329	19.9772	Q08874	Mitf	MITF_MOUSE
19.4668	19.461	18.4455	19.1494	NaN	NaN	NaN	NaN	Q08879	Fbln1	FBLN1_MOUSE
19.8411	19.8578	19.7274	19.9804	19.2259	18.625	19.3488	19.8615	Q08890	Ids	IDS_MOUSE
23.0687	23.2325	22.9736	23.4397	22.0238	22.8279	22.2873	22.6535	Q08943	Ssrp1	SSRP1_MOUSE
24.5634	24.7569	24.2205	24.5895	21.4188	22.9604	21.5971	22.5227	Q09014	Ncf1	NCF1_MOUSE
20.5746	20.6797	20.3867	21.2034	20.2334	21.3298	NaN	20.3956	Q09143	Slc7a1	CTR1_MOUSE
19.4502	19.7486	19.8811	19.7099	NaN	20.1597	18.9795	19.4602	Q09200	B4galnt1	B4GN1_MOUSE
21.0987	20.6601	20.9539	20.8527	19.4283	21.11	20.7918	20.57	Q09XV5	Chd8	CHD8_MOUSE
23.6653	24.0256	23.46	24.0597	21.7752	22.3863	21.391	21.4516	Q0GNC1	Inf2	INF2_MOUSE
21.8294	22.0774	21.7064	22.1425	18.8149	20.222	19.5812	19.4568	Q0KL01	Ubxn2b	UBX2B_MOUSE
19.5137	19.6091	19.4683	19.7244	19.6762	19.7836	19.7528	19.7044	Q0KL02	Trio	TRIO_MOUSE
20.8398	20.9974	20.8666	20.8265	19.8456	19.6302	19.3927	20.1764	Q0P5W1	Vps8	VPS8_MOUSE
22.8464	23.032	22.9326	23.0264	22.3588	22.9552	22.9114	22.8894	Q0P678	Zc3h18	ZCH18_MOUSE
18.9713	19.4815	19.0171	19.2203	NaN	19.1931	NaN	NaN	Q0VBD2	Mcm10	MCM10_MOUSE
21.2882	21.5863	21.583	21.6496	21.4094	21.7897	21.7009	21.6055	Q0VBL3	Rbm15	RBM15_MOUSE
18.6423	18.4522	NaN	18.7899	18.5007	19.054	18.8722	18.7282	Q0VDN7	Rundc1	RUND1_MOUSE
21.7358	21.6421	22.1078	22.206	22.1511	22.5771	22.0732	22.4093	Q0VGB7	Ppp4r2	PP4R2_MOUSE
20.755	20.5885	20.0997	20.6308	18.5094	20.3369	19.4286	20.699	Q0VGY8	Tanc1	TANC1_MOUSE
22.9276	23.1734	22.7196	22.9705	22.101	22.0826	22.1377	22.3522	Q11011	Npepps	PSA_MOUSE
21.2697	21.5162	21.5481	21.4789	21.2193	21.8742	21.0699	21.2126	Q11136	Pepd	PEPD_MOUSE
20.5998	20.8991	20.2498	21.1209	19.5214	19.8078	19.7449	19.8947	Q148V7	Relch	RELCH_MOUSE
19.2805	19.2329	19.5076	19.3827	NaN	17.9906	NaN	17.9847	Q149F1	Rpusd2	RUSD2_MOUSE
18.5659	19.2514	19.3531	20.3312	20.7489	20.1782	20.0749	19.9071	Q149L6	Dnajb14	DJB14_MOUSE
19.9515	20.1696	20.0699	19.7933	18.8133	19.4722	19.0722	19.7664	Q14AI0	DSCC1	DCC1_MOUSE
19.5901	19.8076	19.7541	20.3159	20.1453	20.3795	20.7407	20.7416	Q14AX6	Cdk12	CDK12_MOUSE
20.5398	20.7742	20.6982	20.7082	17.8203	19.2871	17.8421	18.8203	Q14B01	Rnf113a2	Q14B01_MOUSE
18.3805	20.53	18.6181	18.5568	18.5561	20.3801	19.441	19.4602	Q14B71	Cdca2	CDCA2_MOUSE
19.2218	19.2232	19.0792	18.7221	NaN	NaN	NaN	NaN	Q14BV6	Ydjc	YDJC_MOUSE
20.6153	20.6724	20.6382	20.6913	19.9893	20.5269	20.1114	20.4333	Q14C51	Ptcd3	PTCD3_MOUSE
22.0713	22.383	22.3432	22.5183	22.5213	22.7572	22.6912	22.7739	Q14CH1	Mocos	MOCOS_MOUSE
19.8608	20.2157	20.0127	20.2311	19.8258	19.6058	19.6467	19.9418	Q14CH7	Aars2	SYAM_MOUSE
21.5294	21.6433	21.4011	21.2607	20.1031	20.5306	20.5735	21.4799	Q18PI6	Cd84	SLAF5_MOUSE
21.8791	22.0565	21.6471	22.0467	21.609	21.833	22.2247	22.5726	Q1HDU4	Arhgap9	Q1HDU4_MOUSE
22.09	22.3647	22.2679	22.3502	22.0517	22.5061	22.2019	22.3458	Q1HFZ0	Nsun2	NSUN2_MOUSE
22.1066	22.3131	22.0837	22.408	21.5431	22.088	22.2078	22.5634	Q2EMV9	Parp14	PAR14_MOUSE
19.164	19.1057	18.7664	19.237	17.9606	19.1444	18.4115	18.9745	Q2HXL6	Edem3	EDEM3_MOUSE
17.621	17.7026	17.5195	17.7915	17.6287	18.7508	18.0011	17.6904	Q2KHI9	Mcm9	MCM9_MOUSE
21.8477	22.147	21.8485	22.3152	19.9924	21.4422	20.1358	20.0019	Q2KN98	Specc1l	CYTSA_MOUSE
18.2737	19.0333	18.0642	17.5939	NaN	NaN	NaN	NaN	Q2LKW6	Nlrp1b1	NL1B1_MOUSE
21.0633	21.0905	20.8728	21.2547	19.4232	20.5739	19.4604	20.1051	Q2NL51	Gsk3a	GSK3A_MOUSE
22.7779	22.9054	22.5114	22.4367	18.1524	20.9656	18.2744	18.0177	Q2TBA3	Malt1	MALT1_MOUSE
22.9172	23.1704	23.0017	23.0585	21.8609	22.6561	21.6603	22.3622	Q2TBE6	Pi4k2a	P4K2A_MOUSE
20.5726	20.6551	20.3626	20.817	19.54	20.5928	19.8291	20.3383	Q2TPA8	Hsdl2	HSDL2_MOUSE
19.9304	20.0904	20.0248	20.3724	NaN	20.5713	NaN	20.7595	Q2VPU4	Mlxip	MLXIP_MOUSE
20.4751	21.1773	20.38	20.6563	NaN	19.867	18.611	19.2871	Q2YDW2	Msto1	MSTO1_MOUSE
20.8643	21.6529	21.4474	21.9142	NaN	22.4895	22.2546	NaN	Q31125	Slc39a7	S39A7_MOUSE
19.685	19.9005	19.9604	20.1936	20.4803	20.0393	20.0409	20.5614	Q32NY4	Cnnm3	CNNM3_MOUSE
21.9231	22.9056	22.6147	22.9258	22.3336	22.7053	22.167	22.5741	Q3B7Z2	Osbp	OSBP1_MOUSE
19.4372	NaN	NaN	19.4646	18.4615	19.2109	NaN	19.3033	Q3KNJ2	Nhej1	NHEJ1_MOUSE
21.3242	21.5867	21.4697	21.5483	20.0083	20.8616	20.0472	20.5112	Q3SXD3	Hddc2	HDDC2_MOUSE
18.5815	18.6256	17.8215	19.0304	18.4646	19.3466	19.2696	18.9109	Q3TA38	Tmem120b	T120B_MOUSE
19.7117	19.7191	19.4617	19.623	20.2238	19.4535	19.9644	19.888	Q3TAA7	Stk11ip	S11IP_MOUSE
18.6355	20.4471	21.0065	18.4929	20.204	20.5359	20.5359	20.7393	Q3TAP4	Ap5b1	AP5B1_MOUSE
19.6491	19.916	19.8978	20.3778	19.1072	20.4432	18.8047	19.1769	Q3TAQ9	Wdr36	Q3TAQ9_MOUSE
23.3147	23.4632	23.3497	23.4318	21.8182	22.764	22.4427	23.0419	Q3TB92	Milr1	MILR1_MOUSE
24.8362	24.9473	24.6763	24.8294	24.3259	24.7009	24.8792	24.9158	Q3TBD2	Arhgap45	HMHA1_MOUSE
20.9187	21.0627	20.8648	21.5443	20.9518	21.4351	20.82	21.2824	Q3TBT3	Sting1	STING_MOUSE
21.5941	21.7923	21.5068	22.1076	21.7924	22.2887	21.9193	22.3785	Q3TBV4	Kcnk6	Q3TBV4_MOUSE
20.6913	20.5798	20.2316	20.6642	20.5078	19.8278	19.1048	19.8067	Q3TBW2	Mrpl10	RM10_MOUSE
19.9101	19.8467	20.0121	20.1356	19.8044	19.7063	19.3023	19.7965	Q3TC33	Ccdc127	CC127_MOUSE
21.1225	21.5682	20.7923	21.1059	19.5147	20.7483	19.8284	20.37	Q3TC46	Patl1	PATL1_MOUSE
21.3463	21.5552	21.3183	21.3954	20.1194	20.2191	20.5908	20.8187	Q3TC72	Fahd2	FAHD2_MOUSE
23.0122	23.542	23.0915	23.2203	23.0713	23.1535	23.2854	23.4457	Q3TC93	Hs1bp3	H1BP3_MOUSE
21.0464	21.9669	21.5179	21.9473	21.0332	20.9866	21.0524	21.3623	Q3TCH7	Cul4a	CUL4A_MOUSE
23.4323	23.3322	20.9441	24.3603	20.0648	20.8184	20.3059	20.5659	Q3TCJ1	Abraxas2	ABRX2_MOUSE
23.3598	23.2711	23.2041	23.3744	23.3454	23.2672	23.5813	23.9721	Q3TCN2	Plbd2	PLBL2_MOUSE
20.2999	21.2908	20.6172	20.6699	20.1925	20.7758	20.7892	20.9666	Q3TCX3	Khdc4	KHDC4_MOUSE
22.8483	22.1326	21.9297	21.8294	21.4628	22.2426	21.3165	21.7099	Q3TDD9	Ppp1r21	PPR21_MOUSE
23.3991	23.5008	23.4222	23.5486	23.6154	23.9475	24.1134	23.9362	Q3TDN2	Faf2	FAF2_MOUSE
22.8671	23.0073	22.7839	23.176	23.2735	23.1915	23.5187	23.9279	Q3TDQ1	Stt3b	STT3B_MOUSE
19.1285	19.4356	19.1072	19.5767	NaN	18.8702	18.8109	18.9058	Q3TDX8	Cyb5r4	NB5R4_MOUSE
16.6122	16.4074	16.3928	16.7376	16.4103	16.8385	16.2513	16.3752	Q3TE80	2410002F23Rik	Q3TE80_MOUSE
22.9853	23.4229	22.9356	23.407	21.4636	22.6252	21.8655	22.4102	Q3TEA8	Hp1bp3	HP1B3_MOUSE
20.3307	20.9587	20.5769	20.7803	19.2266	20.6514	19.4887	20.3694	Q3TFD2	Lpcat1	PCAT1_MOUSE
19.8304	20.0932	19.9954	20.3459	21.0163	20.8955	20.602	20.8861	Q3TFQ1	Spryd7	SPRY7_MOUSE
22.462	22.4958	22.3442	22.3425	21.8135	22.6472	21.7323	22.6955	Q3TGF2	Fam107b	F107B_MOUSE
21.6146	22.084	21.7309	22.2199	20.5782	21.5137	20.9077	22.1398	Q3TGW2	Eepd1	EEPD1_MOUSE
24.4116	24.587	24.6121	23.9642	21.6142	22.5829	22.9366	24.0813	Q3THE2	Myl12b	ML12B_MOUSE
22.5428	22.6457	22.6289	22.6952	20.3858	22.5443	20.9017	21.6759	Q3THG9	Aarsd1	AASD1_MOUSE
21.0361	21.137	20.8541	20.5612	20.0387	21.3275	20.0597	20.3737	Q3THJ3	Eif1ad	EIF1A_MOUSE
22.582	22.9018	22.6889	22.672	22.1209	22.6287	22.7205	22.9947	Q3THK3	Gtf2f1	T2FA_MOUSE
23.0229	23.2199	23.1141	23.2613	22.2471	23.0042	23.15	23.3603	Q3THK7	Gmps	GUAA_MOUSE
24.2664	24.4623	24.1185	24.5677	22.8578	23.8974	23.2318	23.6205	Q3THS6	Mat2a	METK2_MOUSE
20.5675	21.0159	20.8973	20.3999	19.9275	20.3308	NaN	19.9295	Q3TIR1	Trappc13	TPC13_MOUSE
21.0646	21.0282	20.8909	20.9264	19.4218	20.3781	20.0177	20.4375	Q3TIR3	Ric8a	RIC8A_MOUSE
21.1042	21.1365	21.0369	21.3487	21.3352	21.7147	21.5696	21.5997	Q3TIU4	Pde12	PDE12_MOUSE
21.331	21.6585	21.4176	21.796	21.6857	21.9346	21.657	21.5271	Q3TIV5	Zc3h15	ZC3HF_MOUSE
22.011	22.2525	22.194	22.402	21.8471	22.0631	22.0755	22.1116	Q3TIX6	Fubp3	Q3TIX6_MOUSE
22.4379	22.4059	22.2547	22.3197	22.5653	22.4927	22.206	22.6668	Q3TIX9	Usp39	SNUT2_MOUSE
21.1068	21.222	21.3002	21.2955	17.3298	20.0272	17.6485	18.3053	Q3TJD7	Pdlim7	PDLI7_MOUSE
21.349	21.6873	21.513	21.6914	21.8311	21.8399	21.4096	21.5291	Q3TJZ6	Fam98a	FA98A_MOUSE
21.6154	21.835	21.6553	21.7287	21.1503	22.0901	22.0328	22	Q3TKT4	Smarca4	SMCA4_MOUSE
20.9326	21.2018	21.0525	21.525	21.8472	22.1356	21.8436	21.8277	Q3TKY6	Cwc27	CWC27_MOUSE
21.1312	20.8168	21.0704	20.9711	20.7703	20.9081	20.5712	20.3298	Q3TL44	Nlrx1	NLRX1_MOUSE
19.0062	19.2115	19.2176	19.4153	18.1024	18.586	18.5262	18.6779	Q3TLD5	Uri1	RMP_MOUSE
21.8397	22.0773	21.9814	22.2586	21.4834	22.2099	21.5926	21.6549	Q3TLH4	Prrc2c	PRC2C_MOUSE
22.4496	22.3968	22.322	22.4821	21.571	22.3543	22.2254	22.272	Q3TLI0	Trappc10	TPC10_MOUSE
18.6463	18.9862	18.8213	18.9492	18.122	18.5005	19.028	19.4374	Q3TMH2	Scrn3	SCRN3_MOUSE
19.2518	19.3613	19.1464	19.4714	19.8257	19.522	19.3729	19.4553	Q3TMP1	Gtf3c3	Q3TMP1_MOUSE
20.4523	20.8827	20.6068	21.0346	NaN	21.1853	NaN	21.1091	Q3TMX7	Qsox2	QSOX2_MOUSE
21.1838	21.5899	21.4685	21.5275	22.3367	21.7736	22.2142	22.0835	Q3TN34	Micall2	MILK2_MOUSE
18.6997	18.8149	18.4876	19.3996	NaN	19.5182	NaN	19.0613	Q3TNA1	Xylb	XYLB_MOUSE
20.4412	20.5419	20.2863	20.8449	18.5886	20.1862	19.0661	19.859	Q3TNH5	Fam172a	F172A_MOUSE
19.3968	19.7996	19.5373	19.7081	18.3328	NaN	20.5713	20.4274	Q3TPE9	Ankmy2	ANKY2_MOUSE
22.4605	22.4718	22.2232	22.5692	21.3046	22.0549	21.2499	21.9351	Q3TPX4	Exoc5	EXOC5_MOUSE
20.8542	20.8407	20.6815	20.8745	20.7504	20.7584	20.6211	20.7589	Q3TQI7		TLS1_MOUSE
18.5424	18.7796	18.7319	18.733	NaN	18.1704	NaN	NaN	Q3TRM4	Pnpla6	PLPL6_MOUSE
25.5134	25.5878	25.2672	25.715	24.8384	25.4211	25.5158	25.3415	Q3TRM8	Hk3	HXK3_MOUSE
20.9856	21.2148	21.1821	21.4423	21.2038	21.1411	20.8575	21.2123	Q3TSG4	Alkbh5	ALKB5_MOUSE
19.4702	19.6828	19.2969	19.7835	NaN	18.8339	NaN	19.2655	Q3TT38	Ilrun	ILRUN_MOUSE
21.8741	21.9023	21.8128	21.4563	20.3557	20.0699	19.4357	19.6067	Q3TTA7	Cblb	CBLB_MOUSE
16.496	17.8105	17.9345	16.8401	NaN	NaN	NaN	NaN	Q3TUF7	Yeats2	YETS2_MOUSE
19.8781	19.8205	19.857	20.2959	19.6357	19.5589	19.5898	19.8709	Q3TUH1	Tamm41	TAM41_MOUSE
18.0116	18.0276	18.1408	18.7103	NaN	NaN	NaN	NaN	Q3TV65	Mpnd	MPND_MOUSE
18.9942	18.7062	18.2222	19.422	NaN	NaN	NaN	NaN	Q3TVC7	Ccndbp1	CCDB1_MOUSE
20.1631	20.3245	20.1964	20.4441	19.8984	20.5958	20.4137	20.2784	Q3TVI8	Pbxip1	PBIP1_MOUSE
24.9748	25.3616	24.9766	25.0482	25.8386	25.0329	24.6712	24.5246	Q3TW96	Uap1l1	UAP1L_MOUSE
19.7284	20.3109	20.1501	20.1323	19.5319	19.9684	19.796	20.0643	Q3TWF6	Wdr70	WDR70_MOUSE
20.5231	20.5226	20.4252	20.2146	19.4787	19.7487	19.5448	19.4247	Q3TWI9	Tmem63b	CSCL2_MOUSE
21.6347	21.7925	21.4185	21.9601	21.6712	22.0554	22.1348	22.7601	Q3TWL2	Pip4p1	PP4P1_MOUSE
23.4257	23.6918	23.6129	23.6815	21.2286	21.7957	21.7287	22.1102	Q3TWW8	Srsf6	SRSF6_MOUSE
21.274	21.4495	21.4161	21.6203	19.7145	20.6317	20.0722	20.2735	Q3TX08	Trmt1	TRM1_MOUSE
23.9106	23.9622	23.7951	24.089	23.6105	24.1817	24.0622	24.4745	Q3TXS7	Psmd1	PSMD1_MOUSE
19.0834	20.0368	20.2269	20.199	NaN	19.1962	19.8413	20.5043	Q3TXT3	Inip	SOSSC_MOUSE
19.7787	20.0794	20.1629	20.0551	19.3107	20.553	19.8712	19.7106	Q3TXU5	Dhps	DHYS_MOUSE
18.9036	19.0218	18.721	19.5823	17.384	19.0255	17.8291	17.9968	Q3TXX3	Zfyve27	ZFY27_MOUSE
20.6366	20.9648	20.634	19.9372	18.5984	19.9334	19.7406	18.6795	Q3TYA6	Mphosph8	MPP8_MOUSE
20.0671	20.4192	20.1188	20.3087	19.6131	20.2266	20.0108	18.4836	Q3TYD6	Lmtk2	LMTK2_MOUSE
22.0504	22.4133	22.4567	22.7384	20.1731	21.5816	20.4502	21.0674	Q3TYS2	Cybc1	CYBC1_MOUSE
21.5186	21.6533	21.6535	21.6807	18.3459	19.8054	19.3689	20.1842	Q3TYX3	Smyd5	SMYD5_MOUSE
19.9053	20.2256	19.8845	20.3322	19.7942	19.9702	19.8735	19.8439	Q3TZM9	Alg11	ALG11_MOUSE
19.0343	19.3199	18.8895	19.4013	NaN	19.0767	NaN	19.0731	Q3TZX8	Nol9	NOL9_MOUSE
21.9405	21.6547	21.6126	22.3321	20.655	22.0482	21.1554	21.597	Q3TZZ7	Esyt2	ESYT2_MOUSE
19.6268	19.5299	19.5251	19.4416	19.0681	20.8882	19.5088	20.5558	Q3U0B3	Dhrs11	DHR11_MOUSE
16.7547	16.8795	16.6678	16.6305	NaN	NaN	NaN	NaN	Q3U0D9	Hace1	HACE1_MOUSE
20.2118	20.0819	19.8913	20.0325	18.5802	20.3771	NaN	20.7006	Q3U0J8	Tbc1d2b	TBD2B_MOUSE
18.9465	19.2711	18.8208	19.0036	NaN	18.9646	18.2407	18.4396	Q3U0K8	Ogfod1	OGFD1_MOUSE
19.8469	20.26	20.0402	20.2233	19.4302	19.8613	20.095	19.7129	Q3U0M1	Trappc9	TPPC9_MOUSE
24.7586	25.0879	24.9675	25.0827	23.2754	23.8835	23.8239	23.8738	Q3U0V1	Khsrp	FUBP2_MOUSE
22.4563	22.3484	22.3916	22.727	22.0824	22.7368	22.516	22.6344	Q3U0V2	Tradd	TRADD_MOUSE
21.2817	21.4881	22.8775	21.9862	22.0792	23.2117	22.4694	23.1277	Q3U0X6	Zfp217	Q3U0X6_MOUSE
20.5722	20.8989	21.0098	20.9807	20.8142	21.2863	21.4799	21.4895	Q3U182	Crtc2	CRTC2_MOUSE
17.9673	19.1531	19.1079	18.5257	19.0556	19.401	19.8804	18.8765	Q3U186	Rars2	SYRM_MOUSE
19.2937	20.0911	19.5357	20.0813	19.7866	20.2139	20.2628	20.4416	Q3U1C4	Secisbp2	Q3U1C4_MOUSE
18.918	19.1538	18.8733	19.1997	NaN	NaN	NaN	NaN	Q3U1C6	Tatdn3	TATD3_MOUSE
21.4813	21.7393	21.5578	22.0086	20.6565	21.6966	21.358	21.5064	Q3U1F9	Pag1	PHAG1_MOUSE
19.7608	19.9711	19.8866	19.729	NaN	NaN	NaN	NaN	Q3U1G5	Isg20l2	I20L2_MOUSE
23.0784	23.2824	22.9928	23.1065	22.4627	23.091	23.0567	22.9948	Q3U1J4	Ddb1	DDB1_MOUSE
22.3379	22.252	22.1094	22.1112	21.1469	21.55	21.4223	21.6742	Q3U1V6	Uevld	UEVLD_MOUSE
22.328	22.4042	22.2634	22.3669	19.6068	20.4774	20.1479	20.3854	Q3U1Y4	Dennd4b	DEN4B_MOUSE
24.4415	24.6462	24.338	24.5738	19.9375	21.7552	19.9645	21.4964	Q3U1Z5	Gpsm3	GPSM3_MOUSE
19.4747	19.3267	19.1586	19.5302	19.5531	19.7351	20.0316	20.1236	Q3U214	Mast3	MAST3_MOUSE
21.1634	21.2325	NaN	NaN	20.4139	21.1534	20.7231	21.0539	Q3U269	Tstd2	TSTD2_MOUSE
20.5513	20.8344	20.5858	20.8583	19.47	20.4057	20.548	20.389	Q3U288	Znf710	ZN710_MOUSE
19.7925	19.7066	19.7751	19.8088	19.8707	20.3369	20.4169	20.5111	Q3U2A8	Vars2	SYVM_MOUSE
19.2609	19.6246	19.3586	19.7123	18.1589	19.6472	NaN	17.6439	Q3U2C5	Rnf149	RN149_MOUSE
18.8777	19.1098	18.5096	19.1199	18.5266	18.6319	19.0255	19.2439	Q3U2I3	Fhip1b	FHI1B_MOUSE
17.9631	18.3039	18.266	18.4164	18.398	18.4497	18.7783	18.7814	Q3U2K0	Fam193b	F193B_MOUSE
20.2933	20.7295	20.2663	20.5974	19.8097	20.454	20.0671	20.5642	Q3U2P1	Sec24a	SC24A_MOUSE
19.7069	19.8239	19.1906	19.444	19.302	19.8083	NaN	19.4491	Q3U2S4	Otud5	OTUD5_MOUSE
21.5112	21.893	21.4234	21.6579	21.1708	21.6755	22.1365	22.3718	Q3U2S8	Hvcn1	HVCN1_MOUSE
17.9794	18.5662	17.8779	18.7361	NaN	18.4227	18.1766	18.6743	Q3U2V3	Nudt18	NUD18_MOUSE
19.7927	20.07	19.9581	20.2639	18.2064	20.6074	18.6418	20.3075	Q3U308	Ctu2	CTU2_MOUSE
20.3723	20.3743	20.2796	20.5926	20.3651	20.7679	20.5639	20.5941	Q3U319	Rnf40	BRE1B_MOUSE
20.1034	20.0729	20.1928	20.4398	19.1567	20.2676	19.6712	19.8375	Q3U3E2	Fam117b	F117B_MOUSE
19.1077	NaN	19.5163	19.1735	18.8749	19.2428	NaN	19.8071	Q3U3I9	Znf865	ZN865_MOUSE
19.6661	19.6194	19.5472	19.7446	18.6408	19.222	18.8679	19.208	Q3U3N6	Tepsin	AP4AT_MOUSE
21.9314	22.1794	22.0459	22.5919	NaN	22.3112	21.9839	22.0923	Q3U3R4	Lmf1	LMF1_MOUSE
19.6258	19.7273	19.6177	19.8019	19.512	19.8804	19.7156	19.7727	Q3U3T8	Wdr62	WDR62_MOUSE
19.9458	20.2346	20.093	20.1895	19.4716	20.2204	NaN	NaN	Q3U3W5	Prmt9	ANM9_MOUSE
18.2693	18.2333	17.7067	NaN	NaN	NaN	NaN	NaN	Q3U466	Cln6	Q3U466_MOUSE
21.6432	21.9642	21.7807	21.8189	23.0583	22.6038	22.492	22.6899	Q3U481	Mfsd12	MFS12_MOUSE
21.223	21.5279	21.3956	21.7752	20.7342	21.3359	21.6736	21.9713	Q3U487	Hectd3	HECD3_MOUSE
19.6288	19.8633	19.5681	19.8439	16.6856	19.1707	NaN	19.1758	Q3U497	Cd300lb	CLM7_MOUSE
19.222	19.6818	19.2543	19.4602	19.2698	19.7281	19.267	19.215	Q3U4G3	Xxylt1	XXLT1_MOUSE
21.785	21.9259	NaN	22.0312	NaN	NaN	NaN	NaN	Q3U564	Dcp1b	DCP1B_MOUSE
20.1582	20.2639	20.2063	20.2048	NaN	21.0134	NaN	21.6072	Q3U5F4	Yrdc	YRDC_MOUSE
22.1355	22.6097	22.3425	22.685	23.2649	22.8179	24.0689	24.4006	Q3U5Q7	Cmpk2	CMPK2_MOUSE
20.5532	20.8816	20.7465	20.9357	NaN	NaN	NaN	NaN	Q3U6N9		CH033_MOUSE
19.7071	20.4301	20.0271	20.6448	18.9746	19.0263	19.3696	22.9268	Q3U6Q4	Pik3r6	PI3R6_MOUSE
26.1349	26.2435	25.9568	26.2134	24.226	25.1931	24.9062	25.0548	Q3U7R1	Esyt1	ESYT1_MOUSE
20.0674	20.4327	20.057	20.2333	17.9343	19.8886	18.7982	19.3895	Q3U7U3	Fbxo7	FBX7_MOUSE
19.4206	19.3488	19.1867	19.2893	18.0474	18.7125	17.7503	18.5376	Q3U7U4		CA162_MOUSE
19.6688	19.643	19.6617	19.9685	19.1371	20.1982	19.1141	19.2193	Q3U821	Wdr75	WDR75_MOUSE
19.9828	20.2194	NaN	20.22	20.7952	20.8859	21.1985	21.3311	Q3U829	Ap5z1	AP5Z1_MOUSE
22.7319	23.0447	22.8699	23.1001	21.717	22.3817	21.7157	22.2172	Q3U9G9	Lbr	LBR_MOUSE
17.9387	18.0214	17.9523	18.4273	NaN	17.7464	NaN	17.4552	Q3U9N9	Slc16a10	MOT10_MOUSE
21.9885	22.1251	21.8083	22.2374	20.8802	21.8394	21.7509	21.4663	Q3UA06	Trip13	PCH2_MOUSE
20.3406	20.5928	20.4454	20.7999	NaN	20.5583	NaN	NaN	Q3UA16	Spc25	SPC25_MOUSE
19.6058	NaN	19.4362	NaN	17.4701	18.5779	18.656	19.1619	Q3UA37	Qrich1	QRIC1_MOUSE
23.0699	23.2535	23.2129	23.4518	22.4183	22.5348	22.431	22.7817	Q3UBG2	Pid1	PCLI1_MOUSE
22.2601	22.4164	21.8482	21.9879	NaN	22.2198	20.9891	21.2804	Q3UBX0	Tmem109	TM109_MOUSE
21.5136	21.6523	21.3099	21.6062	21.2535	21.4127	21.1218	21.9333	Q3UCV8	Otulin	OTUL_MOUSE
20.0197	20.1131	NaN	19.8076	NaN	NaN	NaN	NaN	Q3UD82	Parp8	PARP8_MOUSE
22.3332	22.4001	22.0856	22.532	21.107	21.8154	22.0839	21.9185	Q3UDE2	Ttll12	TTL12_MOUSE
24.058	24.239	23.8808	24.4272	24.0038	24.1103	24.485	24.4694	Q3UDF0	Slc2a6	GTR6_MOUSE
20.3243	20.8285	20.4907	20.6274	20.1546	20.2646	21.0046	21.1959	Q3UDK1	Trafd1	TRAD1_MOUSE
21.8101	22.0121	21.9014	22.0437	21.6968	21.7095	21.5168	22.2429	Q3UDP0	Wdr41	WDR41_MOUSE
20.0957	20.3926	20.5784	20.5855	19.9046	20.4673	20.1001	20.6175	Q3UDR8	Yipf3	YIPF3_MOUSE
21.6084	21.5194	21.416	21.8362	21.2571	23.0594	22.0824	22.3568	Q3UDW8	Hgsnat	HGNAT_MOUSE
20.4312	21.5408	21.1676	21.0659	20.8033	20.8096	21.4512	21.436	Q3UE31		K0930_MOUSE
21.1417	21.2852	21.2083	20.9401	20.6009	21.1591	21.1275	21.4899	Q3UE37	Ube2z	UBE2Z_MOUSE
22.5304	22.6624	22.7696	22.6738	21.3527	22.6766	21.7543	22.339	Q3UEB3	Puf60	PUF60_MOUSE
20.6698	20.8309	20.4705	21.2988	NaN	NaN	NaN	NaN	Q3UFF7	Lyplal1	LYPL1_MOUSE
21.3435	21.7139	21.0732	21.2819	19.5281	20.5195	19.4679	19.946	Q3UFK8	Frmd8	FRMD8_MOUSE
17.48	17.7994	17.4559	17.5129	17.7894	17.8143	17.0045	16.7004	Q3UFM5	Nom1	NOM1_MOUSE
20.3014	20.2965	20.2563	19.9422	19.0149	20.1032	19.9127	20.3036	Q3UFS0	Zyg11b	ZY11B_MOUSE
21.7283	22.0226	21.7496	21.9524	20.2299	20.7474	19.9156	20.9358	Q3UFY7	Nt5c3b	5NT3B_MOUSE
20.4334	20.6263	20.5214	20.4679	20.1726	20.6795	20.7041	20.8928	Q3UFY8	Trmt10c	TM10C_MOUSE
18.3035	17.9979	18.1974	18.9671	NaN	NaN	NaN	NaN	Q3UG98	Nat9	NAT9_MOUSE
21.2663	21.5074	21.2991	21.2859	NaN	20.5572	20.04	20.7526	Q3UGP9	Lrrc58	LRC58_MOUSE
22.0705	22.3437	22.1443	22.4599	22.2004	22.4194	22.8169	23.1464	Q3UGR5	Hdhd2	HDHD2_MOUSE
21.4303	21.7517	21.5331	21.6725	NaN	NaN	NaN	NaN	Q3UGS4	Mcrip1	MCRI1_MOUSE
20.3288	20.8042	20.5871	20.917	18.5497	21.7204	19.2404	19.7635	Q3UGY8	Arfgef3	BIG3_MOUSE
[truncated: 4,541 more rows]
